# Supplementary material for: Derivation of Genetically Defined Murine Hepatoblastoma Cell Lines with Angiogenic Potential
Source: Cancers (Basel). 2025 Sep 14;17(18):3002. doi: 10.3390/cancers17183002 (PMC12468702; doi:10.3390/cancers17183002)
Supplement: Supplementary file 1 [file cancers-17-03002-s001.zip]

Archive with 9 entries (9 files):
- cancers-3808479-Supplementary Figure S1.jpg
- cancers-3808479-Supplementary Figure S2.jpg
- cancers-3808479-Supplementary file 1.xlsx
- cancers-3808479-Supplementary file 2.xlsx
- cancers-3808479-Supplementary file 3.csv
- cancers-3808479-Supplementary file 4.csv
- cancers-3808479-Supplementary file 5.csv
- cancers-3808479-Supplementary file 6.pptx
- cancers-3808479_Supplementary_legend.docx
