# Supplementary material for: Derivation of Genetically Defined Murine Hepatoblastoma Cell Lines with Angiogenic Potential
Source: Cancers (Basel). 2025 Sep 14;17(18):3002. doi: 10.3390/cancers17183002 (PMC12468702; doi:10.3390/cancers17183002)
Supplement: Supplementary file 1 [file cancers-17-03002-s001.zip › cancers-3808479-Supplementary file 1.xlsx]

## Sheet: Mutant list
Supplementary File 1. A comprehensive list of the mutations identified and their abundance.
Mutant	Amplicon sequence	Count	Length	Freq
YN1-1	GGTGTCCATGTTCTCAGGCTCATTTGGGTTGCTTCTTCTTTTTCTGAGTGTCAGAAGCTTTTGGACCAACTATGCTCACCTGGGCGTGCTTGAGCTGAAGCTATGCCCGTCGGTCTGGGCGACGTTCCCAGCGGTACACAAAGACCACCCAGCGGAACACAAAGAGCACCCAGAGTTCGAATCTGCACCGTAGTTGAGCAGAAGAGCTGCTACGTGAACGTTGCCCATCATC	1980	232	37.1552
YN1-2	GGTGTCCATGTTCTCAGGCTCATTTGGGTTGCTTCTTCTTTTTCTGAGTGTCAGAAGCTTTTGGACCAACTATGCTCACCTGGGCGTGCTTGAGCTGAAGCTATGCCCGTCGGTCTGGGCGACGTTCCCAGCGGTACACAAAGACCACCCAGCGGAACACAAAGAGCACCCAGCGGAACGCAAATATCGCACGATGTCTTGATGTCCCCGCTCTTGGGCCAAGTCGAGCGGCAGGCGACCCCAGGCATCGCGCACATCCAGCCGAGCCCCTGACCCGTGCAGCACCACCAGCGTGTCCAGGAAGCCTTCCCGCGCTGCGTCGTGCACCGGGAGAAGGTAGTGGGGTCCTCGCAAGTTCGAATCTGCACCGTAGTTGAGCAGAAGAGCTGCTACGTGAAC…	536	412	10.0582
YN1-3	GGTGTCCATGTTCTCAGGCTCATTTGGGTTGCTTCTTCTTTTTCTGAGTGTCAGAAGCTTTTGGACCAACTATGCTCACCTGGGCGTGCTTGAGCTGAAGCTATGCCCGTCGGTCTGGGCGACGTTCCCAGCGGTACACAAAGACCACCCAGCGGAACACAAAGAGCACCCAGCGCAGGCGACCCCAGGCATCGCGCACATCCAGCCGAGCCCCTGACCCGTGCAGCACCACCAGCGTGTCCAGGAAGCCTTCCCGCGCTGCGTCGTGCACCGGGCGGGCGAATCTGCACCGTAGTTGAGCAGAAGAGCTGCTACGTGAACGTTGCCCATCATC	424	334	7.95646
YN1-4	GGTGTCCATGTTCTCAGGCTCATTTGGGTTGCTTCTTCTTTTTCTGAGTGTCAGAAGCTTTTGGACCAACTATGCTCACCTGGGCGTGCTTGAGCTGAAGCTATGCCCGTCGGTCTGGGCGACGTTCCCAGCGGTACACAAAGACCACCCAGCGGAACACAAAGAGCACCCAGCGAACGCAAATATCGCACGATGTCTTGATGTCCCCGCTCTTGGGCCAAGTCGAGCAGAAGGTAGTGGGGTCCTCGCAAGTTCGAATCTGCACCGTAGTTGAGCAGAAGAGCTGCTACGTGAACGTTGCCCATCATC	261	309	4.89773
YN1-5	GGTGTCCATGTTCTCAGGCTCATTTGGGTTGCTTCTTCTTTTTCTGAGTGTCAGAAGCTTTTGGACCAACTATGCTCACCTGGGCGTGCTTGAGCTGAAGCTATGCCCGTCGGTCTGGGCGACGTTCCCAGCGGTACACAAAGACCACCCAGCGGAACACAAAGAGCACCCAGCGAACGCAAATATCGCACGATGTCTTGATGTGGCAGGCGACCCCAGGCATCGCGCACATCCAGCCGAGCCCCTGACCCGTGCAGCACCACCAGCGTGTCCAGGAAGCCTTCCCGCGCTGCGTCGTGCACCGGGCGGGGTTCGAATCTGCACCGTAGTTGAGCAGAAGAGCTGCTACGTGAACGTTGCCCATCATC	199	368	3.73428
YN1-6	GGTGTCCATGTTCTCAGGCTCATTTGGGTTGCTTCTTCTTTTTCTGAGTGTCAGAAGCTTTTGGACCAACTATGCTCACCTGGGCGTGCTTGAGCTGAAGCTATGCCCGTCGGTCTGGGCGACGTTCCCAGCGGTACACAAAGACCACCCAGCGGAACACAAAGAGCACCCAGCGAGTTCGAATCTGCACCGTAGTTGAGCAGAAGAGCTGCTACGTGAACGTTGCCCATCATC	185	234	3.47157
YN1-7	GGTGTCCATGTTCTCAGGCTCATTTGGGTTGCTTCTTCTTTTTCTGAGTGTCAGAAGCTTTTGGACCAACTATGCTCACCTGGGCGTGCTTGAGCTGAAGCTATGCCCGTCGGTCTGGGCGACGTTCCCAGCGGTACACAAAGACCACCCAGCGGAACACAAAAATATCGCACGATGTCTTGATGTCCCCGCTCGGCAGGCGACCCCAGGCATCGCGCACATCCAGCCGAGCCCCTGACCCGTGCAGCACCACCAGCGTGTCCAGGAAGCCTTCCCGCGCTGCGTCGTGCACCGGGCGGGAGAAGGTAGTGGGGTCCTCGCAGTTCGAATCTGCACCGTAGTTGAGCAGAAGAGCTGCTACGTGAACGTTGCCCATCATC	177	380	3.32145
YN1-8	GGTGTCCATGTTCTCAGGCTCATTTGGGTTGCTTCTTCTTTTTCTGAGTGTCAGAAGCTTTTGGACCAACTATGCTCACCTGGGCGTGCTTGAGCTGAAGCTATGCCCGTCGGTCTGGGCGACGTTCCCAGCGGTACACAAAGACCACCCAGCGGAACACAAATATCGCACGATGTCTTGATGTCCCCGCTCTTGGGCCAAGTCGAGCAGAAGGTAGTGGGGTCCTCGCAGGCAGGCGACCCCAGGCATCGCGCACATCCAGCCGAGCCCCTGACCCGTGCAGCACCACCAGCGTGTCCAGGAAGCCTTCCCGCGCTGCGTCGTGCACCGGGCGGGAGTTCGAATCTGCACCGTAGTTGAGCAGAAGAGCTGCTACGTGAACGTTGCCCATCATC	167	395	3.1338
YN1-9	GGTGTCCATGTTCTCAGGCTCATTTGGGTTGCTTCTTCTTTTTCTGAGTGTCAGAAGCTTTTGGACCAACTATGCTCACCTGGGCGTGCTTGAGCTGAAGCTATGCCCGTCGGTCTGGGCGACGTTCCCAGCGGTACACAAAGACCACCCAGCGGAACACAAAGAGCACCCAGCAAGTTCGAATCTGCACCGTAGTTGAGCAGAAGAGCTGCTACGTGAACGTTGCCCATCATC	158	234	2.96491
YN1-10	GGTGTCCATGTTCTCAGGCTCATTTGGGTTGCTTCTTCTTTTTCTGAGTGTCAGAAGCTTTTGGACCAACTATGCTCACCTGGGCGTGCTTGAGCTGAAGCTATGCCCGTCGGTCTGGGCGACGTTCCCAGCGGTACACAAAGACCACCCAGCGGAACACAAAGAGCACCCAGCGGAACGCAAATATCGCACGATGTCTTGATGTCCCCGCTCTTGGGCCAAGTCGAGCAGAAGGTAGTGGGGTCCTCGCAAGTTCGAATCTGCACCGTAGTTGAGCAGAAGAGCTGCTACGTGAACGTTGCCCATCATC	126	310	2.36442
YN1-11	GGTGTCCATGTTCTCAGGCTCATTTGGGTTGCTTCTTCTTTTTCTGAGTGTCAGAAGCTTTTGGACCAACTATGCTCACCTGGGCGTGCTTGAGCTGAAGCTATGCCCGTCGGTCTGGGCGACGTTCCCAGCGGTACACAAAGACCACCCAGCGGAACACAAAGAGCACCCAGCGGAACGCAAATATCGCACGATGTCTTGATGTCCCCGCTCTTGGGCCAAGTCGAGCGGCAGGCGACCCCAGGCATCGCGCACATCCAGCCGAGCCCCTGACCCGTGCAGCACCACCAGCGTGTCCAGGAAGCCTTCCCGCGCTGCGTCGTGCACCGGGCGGGGTTCGAATCTGCACCGTAGTTGAGCAGAAGAGCTGCTACGTGAACGTTGCCCATCATC	115	393	2.158
YN1-12	GGTGTCCATGTTCTCAGGCTCATTTGGGTTGCTTCTTCTTTTTCTGAGTGTCAGAAGCTTTTGGACCAACTATGCTCACCTGGGCGTGCTTGAGCTGAAGCTATGCCCGTCGGTCTGGGCGACGTTCCCAGCGGTACACAAAGACCACCCAGCGGAACACAAAGAGCACCCAGCGGAACGCAAATATCGCACGATGTCTTGATGTCCCCGCTCTTGGGCCAAGTCGAGCGGCAGGCGACCCCAGGCATCGCGCACATCCAGCCGAGCCCCTGACCCGTGCAGCACCACCAGCGTGTCCAGGAAGCCTTCCCGCGCTGCGTCGTGCACCGGGCGGGAGTTCGAATCTGCACCGTAGTTGAGCAGAAGAGCTGCTACGTGAACGTTGCCCATCATC	107	394	2.00788
YN1-13	GGTGTCCATGTTCTCAGGCTCATTTGGGTTGCTTCTTCTTTTTCTGAGTGTCAGAAGCTTTTGGACCAACTATGCTCACCTGGGCGTGCTTGAGCTGAAGCTATGCCCGTCGGTCTGGGCGACGTTCCCAGCGGTACACAAAGACCACCCAGCGGAACACAAAGAGCACCCAGCGGAACGCAAATATCGCACGATGTCTTGATGTCCCCGCTCTTGGGCCAAGTCGAGCGGCAGGCGACCCCAGGCATCGCGCACATCCAGCCGAGCCCCTGACCCGTGCAGCACCACCAGCGTGTCCAGGAAGCCTTCCCGCGCTGCGTCGTGCACCGGGCGGGCGAATCTGCACCGTAGTTGAGCAGAAGAGCTGCTACGTGAACGTTGCCCATCATC	106	390	1.98912
YN1-14	GGTGTCCATGTTCTCAGGCTCATTTGGGTTGCTTCTTCTTTTTCTGAGTGTCAGAAGCTTTTGGACCAACTATGCTCACCTGGGCGTGCTTGAGCTGAAGCTATGCCCGTCGGTCTGGGCGACGTTCCCAGCGGTACACAAAGACCACCCAGCGGAACACAAAAATATCGCACGATGTCTTGATGTCCCCGCTCGGCAGGCGACCCCAGGCATCGCGCACATCCAGCCGAGCCCCTGACCCGTGCAGCACCACCAGCGTGTCCAGGAAGCCTTCCCGCGCTGCGTCGTGCACCGGGAGAAGGTAGTGGGGTCCTCGCAGTTCGAATCTGCACCGTAGTTGAGCAGAAGAGCTGCTACGTGAACGTTGCCCATCATC	98	376	1.83899
YN1-15	GGTGTCCATGTTCTCAGGCTCATTTGGGTTGCTTCTTCTTTTTCTGAGTGTCAGAAGCTTTTGGACCAACTATGCTCACCTGGGCGTGCTTGAGCTGAAGCTATGCCCGTCGGTCTGGGCGACGTTCCCAGCGGTACACAAAGACCACCCAGCGGAACACAAAGAGCACCCAGCGGAACGCAAATATCGCACGATGTCTTGATGTCCCCGCTCGGCAGGCGACCCCAGGCATCGCGCACATCCAGCCGAGCCCCTGACCCGTGCAGCACCACCAGCGTGTCCAGGAAGCCTTCCCGCGCTGCGTCGTGCACCGGGAGAAGGTAGTGGGGTCCTCGCAAGTTCGAATCTGCACCGTAGTTGAGCAGAAGAGCTGCTACGTGAACGTTGCCCATCATC	96	396	1.80146
YN1-16	GGTGTCCATGTTCTCAGGCTCATTTGGGTTGCTTCTTCTTTTTCTGAGTGTCAGAAGCTTTTGGACCAACTATGCTCACCTGGGCGTGCTTGAGCTGAAGCTATGCCCGTCGGTCTGGGCGACGTTCCCAGCGGTACACAAAGACCACCCAGCGGAACACAAAGAGCACCCAGCGGAACGCAAATATCGCACGATGTCTTGATGTCCCCGCTCTTGGGCCAAGTCGAGCGGCAGGCGACCCCAGGCATCGCGCACATCCAGCCGAGCCCCTGACCCGTGCAGCACCACCAGCGTGTCCAGGAAGCCTTCCCGCGCTGCGTCGTGCACCGGGCGGGAGAAGGTAGTGGGGTCCTCGCAAGTTCGAATCTGCACCGTAGTTGAGCAGAAGAGCTGCTACGT…	90	416	1.68887
YN1-17	GGTGTCCATGTTCTCAGGCTCATTTGGGTTGCTTCTTCTTTTTCTGAGTGTCAGAAGCTTTTGGACCAACTATGCTCACCTGGGCGTGCTTGAGCTGAAGCTATGCCCGTCGGTCTGGGCGACGTTCCCAGCGGTACACAAAGACCACCCAGCGGAACACAAAGAGCACCCAGCGCAGGCGACCCCAGGCATCGCGCACATCCAGCCGAGCCCCTGACCCGTGCAGCACCACCAGCGTGTCCAGGAAGCCTTCCCGCGCTGCGTCGTGCACCGGGCGGGAGAAGGTAGTGGGGTCCTCGCAGTTCGAATCTGCACCGTAGTTGAGCAGAAGAGCTGCTACGTGAACGTTGCCCATCATC	55	359	1.03209
YN1-18	GGTGTCCATGTTCTCAGGCTCATTTGGGTTGCTTCTTCTTTTTCTGAGTGTCAGAAGCTTTTGGACCAACTATGCTCACCTGGGCGTGCTTGAGCTGAAGCTATGCCCGTCGGTCTGGGCGACGTTCCCAGCGGTACACAAAGACCACCCAGCGGACCACAAAGAGCACCCAGCGGAACGCAAATATCGCACGATGTCTTGATGTCCCCGCTCTTGGGCCAAGTCGAGCGGCAGGCGACCCCAGGCATCGCGCACATCCAGCCGAGCCCCTGACCCGTGCAGCACCACCAGCGTGTCCAGGAAGCCTTCCCGCGCTGCGTCGTGCACCGGGCGGGAGAAGGTAGTGGGGTCCTCGCAGTTCGAATCTGCACCGTAGTTGAGCAGAAGAGCTGCTACGTG…	55	415	1.03209
YN1-19	GGTGTCCATGTTCTCAGGCTCATTTGGGTTGCTTCTTCTTTTTCTGAGTGTCAGAAGCTTTTGGACCAACTATGCTCACCTGGGCGTGCTTGAGCTGAAGCTATGCCCGTCGGTCTGGGCGACGTTCCCAGCGGTACACAAAGACCACCCAGCGGAACACAAAGAGCACCCAGCGAACGCAAATATCGCACGATGTCTTGATGTGGCAGGCGACCCCAGGCATCGCGCACATCCAGCCGAGCCCCTGACCCGTGCAGCACCACCAGCGTGTCCAGGAAGCCTTCCCGCGCTGCGTCGTGCACCGGGCGGGAGAAGGTAGTGGGGTCCTCGCAGTTCGAATCTGCACCGTAGTTGAGCAGAAGAGCTGCTACGTGAACGTTGCCCATCATC	46	390	0.863201
YN1-20	GGTGTCCATGTTCTCAGGCTCATTTGGGTTGCTTCTTCTTTTTCTGAGTGTCAGAAGCTTTTGGACCAACTATGCTCACCTGGGCGTGCTTGAGCTGAAGCTATGCCCGTCGGTCTGGGCGACGTTCCCAGCGGTACACAAAGACCACCCAGCGGAACACAAAGAGCACCCAGCGAACGCAAATATCGCACGATGTCTTGATGTCCCCGCTCTTGGGCCAAGTCGAGCAGAAGGTAGTGGGGTCCTCGCAGTTCGAATCTGCACCGTAGTTGAGCAGAAGAGCTGCTACGTGAACGTTGCCCATCATC	39	308	0.731845
YN1-21	GGTGTCCATGTTCTCAGGCTCATTTGGGTTGCTTCTTCTTTTTCTGAGTGTCAGAAGCTTTTGGACCAACTATGCTCACCTGGGCGTGCTTGAGCTGAAGCTATGCCCGTCGGTCTGGGCGACGTTCCCAGCGGTACACAAAGACCACCCAGCGGAACACAAAAATATCGCACGATGTCTTGATGTCCCCGCTCTTGGGCCAAGTCGAGCGGCAGGCGACCCCAGGCATCGCGCACATCCAGCCGAGCCCCTGACCCGTGCAGCACCACCAGCGTGTCCAGGAAGCCTTCCCGCGCTGCGTCGTGCACCGGGCGGGAGAAGGTAGTGGGGTCCTCGCAGTTCGAATCTGCACCGTAGTTGAGCAGAAGAGCTGCTACGTGAACGTTGCCCATCATC	38	396	0.713079
YN1-22	GGTGTCCATGTTCTCAGGCTCATTTGGGTTGCTTCTTCTTTTTCTGAGTGTCAGAAGCTTTTGGACCAACTATGCTCACCTGGGCGTGCTTGAGCTGAAGCTATGCCCGTCGGTCTGGGCGACGTTCCCAGCGGTACACAAAGACCACCCAGCGGAACACAAATATCGCACGATGTCTTGATGTCCCCGCTCTTGGGCCAAGTCGAGCAGAAGGTAGTGGGGTCCTCGCAGGCAGGCGACCCCAGGCATCGCGCACATCCAGCCGAGCCCCTGACCCGTGCAGCACCACCAGCGTGTCCAGGAAGCCTTCCCGCGCTGCGTCGTGCACCGGGCGGGAGAAGGTAGTGGGGTCCTCGCAGTTCGAATCTGCACCGTAGTTGAGCAGAAGAGCTGCTACGT…	36	416	0.675549
YN1-23	GGTGTCCATGTTCTCAGGCTCATTTGGGTTGCTTCTTCTTTTTCTGAGTGTCAGAAGCTTTTGGACCAACTATGCTCACCTGGGCGTGCTTGAGCTGAAGCTATGCCCGTCGGTCTGGGCGACGTTCCCAGCGGTACACAAAGACCACCCAGCGGAACACAAATATCGCACGATGTCTTGATGTCCCCGCTCTTGGGCCAAGTCGAGCGGCAGGCGACCCCAGGCATCGCGCACATCCAGCCGAGCCCCTGACCCGTGCAGCACCACCAGCGTGTCCAGGAAGCCTTCCCGCGCTGCGTCGTGCACCGGGCGGGAGAAGGTAGTGGGGTCCTCGCAGTTCGAATCTGCACCGTAGTTGAGCAGAAGAGCTGCTACGTGAACGTTGCCCATCATC	29	394	0.544192
YN1-24	GGTGTCCATGTTCTCAGGCTCATTTGGGTTGCTTCTTCTTTTTCTGAGTGTCAGAAGCTTTTGGACCAACTATGCTCACCTGGGCGTGCTTGAGCTGAAGCTATGCCCGTCGGTCTGGGCGACGTTCCCAGCGGTACACAAAGACCACCCAGCGGAACACAAAGAGCACCCAGCGGAACGCAAATATCGCACGATGTCTTGATGTGGCAGGCGACCCCAGGCATCGCGCACATCCAGCCGAGCCCCTGACCCGTGCAGCACCACCAGCGTGTCCAGGAAGCCTTCCCGCGCTGCGTCGTGCACCGGGCGGGGTTCGAATCTGCACCGTAGTTGAGCAGAAGAGCTGCTACGTGAACGTTGCCCATCATC	26	369	0.487896
YN1-25	GGTGTCCATGTTCTCAGGCTCATTTGGGTTGCTTCTTCTTTTTCTGAGTGTCAGAAGCTTTTGGACCAACTATGCTCACCTGGGCGTGCTTGAGCTGAAGCTATGCCCGTCGGTCTGGGCGACGTTCCCAGCGGTACACAAAGACCACCCAGCGGAACACAAAGAGCACCCAGCGCAGGCGACCCCAGGCATCGCGCACATCCAGCCGAGCCCCTGACCCGTGCAGCACCACCAGCGTGTCCAGGAAGCCTTCCCGCGCTGCGTCGTGCACCGGGAGAAGGTAGTGGGGTCCTCGCAAGTTCGAATCTGCACCGTAGTTGAGCAGAAGAGCTGCTACGTGAACGTTGCCCATCATC	23	356	0.431601
YN1-26	GGTGTCCATGTTCTCAGGCTCATTTGGGTTGCTTCTTCTTTTTCTGAGTGTCAGAAGCTTTTGGACCAACTATGCTCACCTGGGCGTGCTTGAGCTGAAGCTATGCCCGTCGGTCTGGGCGACGTTCCCAGCGGTACACAAAGACCACCCAGCGGAACACAAAAATATCGCACGATGTCTTGATGTCCCCGCTCGGCAGGCGACCCCAGGCATCGCGCACATCCAGCCGAGCCCCTGACCCGTGCAGCACCACCAGCGTGTCCAGGAAGCCTTCCCGCGCTGCGTCGTGCACCGGGCGGGGTTCGAATCTGCACCGTAGTTGAGCAGAAGAGCTGCTACGTGAACGTTGCCCATCATC	21	358	0.39407
YN1-27	GGTGTCCATGTTCTCAGGCTCATTTGGGTTGCTTCTTCTTTTTCTGAGTGTCAGAAGCTTTTGGACCAACTATGCTCACCTGGGCGTGCTTGAGCTGAAGCTATGCCCGTCGGTCTGGGCGACGTTCCCAGCGGTACACAAAGACCACCCAGCGGAACACAAAGAGCACCCAGCGGAACGCAAATATCGCACGATGTCTTGATGTCCCCGCTCTTGGGCCAAGTCGAGCAGAAGGTAGTGGGGTCCTCGCAGGCAGGCGACCCCAGGCATCGCGCACATCCAGCCGAGCCCCTGACCCGTGCAGCACCACCAGCGTGTCCAGGAAGCCTTCCCGCGCTGCGTCGTGCACCGGGCGGGAGTTCGAATCTGCACCGTAGTTGAGCAGAAGAGCTGCTACGT…	21	416	0.39407
YN1-28	GGTGTCCATGTTCTCAGGCTCATTTGGGTTGCTTCTTCTTTTTCTGAGTGTCAGAAGCTTTTGGACCAACTATGCTCACCTGGGCGTGCTTGAGCTGAAGCTATGCCCGTCGGTCTGGGCGACGTTCCCAGCGGTACACAAAGACCACCCAGCGGAACACAAAGAGCACCCAGCGAACGCAAATATCGCACGATGTCTTGATGTCCCCGCTCTTGGGCCAAGTCGAGCGGCAGGCGACCCCAGGCATCGCGCACATCCAGCCGAGCCCCTGACCCGTGCAGCACCACCAGCGTGTCCAGGAAGCCTTCCCGCGCTGCGTCGTGCACCGGGCGGGAGAAGGTAGTGGGGTCCTCGCAGTTCGAATCTGCACCGTAGTTGAGCAGAAGAGCTGCTACGTGA…	20	414	0.375305
YN1-29	GGTGTCCATGTTCTCAGGCTCATTTGGGTTGCTTCTTCTTTTTCTGAGTGTCAGAAGCTTTTGGACCAACTATGCTCACCTGGGCGTGCTTGAGCTGAAGCTATGCCCGTCGGTCTGGGCGACGTTCCCAGCGGTACACAAAGACCACCCAGCGGAACACAAAGAGCACCCAGCGGAACGCAAATATCGCACGATGTCTTGATGTCCCCGCTCTTGGGCCAAGTCGAGCAGAAGGTAGTGGGGTCCTCGCAGTTCGAATCTGCACCGTAGTTGAGCAGAAGAGCTGCTACGTGAACGTTGCCCATCATC	20	309	0.375305
YN1-30	GGTGTCCATGTTCTCAGGCTCATTTGGGTTGCTTCTTCTTTTTCTGAGTGTCAGAAGCTTTTGGACCAACTATGCTCACCTGGGCGTGCTTGAGCTGAAGCTATGCCCGTCGGTCTGGGCGACGTTCCCAGCGGTACACAAAGACCACCCAGCGGAACACAAATATCGCACGATGTCTTGATGTCCCCGCTCTTGGGCCAAGTCGAGCAGAAGGTAGTGGGGTCCTCGCAGTTCGAATCTGCACCGTAGTTGAGCAGAAGAGCTGCTACGTGAACGTTGCCCATCATC	20	288	0.375305
YN1-31	GGTGTCCATGTTCTCAGGCTCATTTGGGTTGCTTCTTCTTTTTCTGAGTGTCAGAAGCTTTTGGACCAACTATGCTCACCTGGGCGTGCTTGAGCTGAAGCTATGCCCGTCGGTCTGGGCGACGTTCCCAGCGGTACACAAAGACCACCCAGCGGAACGCAAATATCGCACGATGTCTTGATGTCCCCGCTCTTGGGCCAAGTCGAGCGGCAGGCGACCCCAGGCATCGCGCACATCCAGCCGAGCCCCTGACCCGTGCAGCACCACCAGCGTGTCCAGGAAGCCTTCCCGCGCTGCGTCGTGCACCGGGCGGGAGAAGGTAGTGGGGTCCTCGCAGTTCGAATCTGCACCGTAGTTGAGCAGAAGAGCTGCTACGTGAACGTTGCCCATCATC	19	394	0.35654
YN1-32	GGTGTCCATGTTCTCAGGCTCATTTGGGTTGCTTCTTCTTTTTCTGAGTGTCAGAAGCTTTTGGACCAACTATGCTCACCTGGGCGTGCTTGAGCTGAAGCTATGCCCGTCGGTCTGGGCGACGTTCCCAGCGGTACACAAAGACCACCCAGCGGAACACAAAAATATCGCACGATGTCTTGATGTCCCCGCTCGGCAGGCGACCCCAGGCATCGCGCACATCCAGCCGAGCCCCTGACCCGTGCAGCACCACCAGCGTGTCCAGGAAGCCTTCCCGCGCTGCGTCGTGCACCGGGCGGGAGTTCGAATCTGCACCGTAGTTGAGCAGAAGAGCTGCTACGTGAACGTTGCCCATCATC	18	359	0.337774
YN1-33	GGTGTCCATGTTCTCAGGCTCATTTGGGTTGCTTCTTCTTTTTCTGAGTGTCAGAAGCTTTTGGACCAACTATGCTCACCTGGGCGTGCTTGAGCTGAAGCTATGCCCGTCGGTCTGGGCGACGTTCCCAGCGGTACACAAAGACCACCCAGCGGAACACAAAGAGCACCCAGCGGAACGCAAATATCGCACGATGTCTTGATGTCCCCGCTCGGCAGGCGACCCCAGGCATCGCGCACATCCAGCCGAGCCCCTGACCCGTGCAGCACCACCAGCGTGTCCAGGAAGCCTTCCCGCGCTGCGTCGTGCACCGGGCGGGAGAAGGTAGTGGGGTCCTCGCAGTTCGAATCTGCACCGTAGTTGAGCAGAAGAGCTGCTACGTGAACGTTGCCCATCATC	18	399	0.337774
YN2-1	GGTGTCCATGTTCTCAGGCTCATTTGGGTTGCTTCTTCTTTTTCTGAGTGTCAGAAGCTTTTGGACCAACTATGCTCACCTGGGCGTGCTTGAGCTGAAGCTATGCCCGTCGGTCTGGGCGACGTTCCCAGCGGTACACAAAGACCACCCAGCGGAACACAAAAATATCGCACGATGTCTTGATGTCCCCGCTCGGCAGGCGACCCCAGGCATCGCGCACATCCAGCCGAGCCCCTGACCCGTGCAGCACCACCAGCGTGTCCAGGAAGCCTTCCCGCGCTGCGTCGTGCACCGGGAGAAGGTAGTGGGGTCCTCGCAAGTTCGAATCTGCACCGTAGTTGAGCAGAAGAGCTGCTACGTGAACGTTGCCCATCATC	24429	377	62.6385
YN2-2	GGTGTCCATGTTCTCAGGCTCATTTGGGTTGCTTCTTCTTTTTCTGAGTGTCAGAAGCTTTTGGACCAACTATGCTCACCTGGGCGTGCTTGAGCTGAAGCTATGCCCGTCGGTCTGGGCGACGTTCCCAGCGGTACACAAAGACCACCCAGCGGAACACAAAGAGCACCCAGCGGAACGCAAATATCGCACGATGTCTTGATGTCCCCGCTCTTGGGCCAAGTCGAGCGGCAGGCGACCCCAGGCATCGCGCACATCCAGCCGAGCCCCTGACCCGTGCAGCACCACCAGCGTGTCCAGGAAGCCTTCCCGCGCTGCGTCGTGCACCGGGAGAAGGTAGTGGGGTCCTCGCAAGTTCGAATCTGCACCGTAGTTGAGCAGAAGAGCTGCTACGTGAAC…	2540	412	6.51282
YN2-3	GGTGTCCATGTTCTCAGGCTCATTTGGGTTGCTTCTTCTTTTTCTGAGTGTCAGAAGCTTTTGGACCAACTATGCTCACCTGGGCGTGCTTGAGCTGAAGCTATGCCCGTCGGTCTGGGCGACGTTCCCAGCGGTACACAAAGACCACCCAGCGGAACACAAAAATATCGCACGATGTCTTGATGTCCCCGCTCGGCAGGCGACCCCAGGCATCGCGCACATCCAGCCGAGCCCCTGACCCGTGCAGCACCACCAGCGTGTCCAGGAAGCCTTCCCGCGCTGCGTCGTGCACCGGGCGGGAGAAGGTAGTGGGGTCCTCGCAGTTCGAATCTGCACCGTAGTTGAGCAGAAGAGCTGCTACGTGAACGTTGCCCATCATC	1600	380	4.10256
YN2-4	GGTGTCCATGTTCTCAGGCTCATTTGGGTTGCTTCTTCTTTTTCTGAGTGTCAGAAGCTTTTGGACCAACTATGCTCACCTGGGCGTGCTTGAGCTGAAGCTATGCCCGTCGGTCTGGGCGACGTTCCCAGCGGTACACAAAGACCACCCAGCGGAACACAAAGAGCACCCAGCGCAGGCGACCCCAGGCATCGCGCACATCCAGCCGAGCCCCTGACCCGTGCAGCACCACCAGCGTGTCCAGGAAGCCTTCCCGCGCTGCGTCGTGCACCGGGCGGGCGAATCTGCACCGTAGTTGAGCAGAAGAGCTGCTACGTGAACGTTGCCCATCATC	1211	334	3.10513
YN2-5	GGTGTCCATGTTCTCAGGCTCATTTGGGTTGCTTCTTCTTTTTCTGAGTGTCAGAAGCTTTTGGACCAACTATGCTCACCTGGGCGTGCTTGAGCTGAAGCTATGCCCGTCGGTCTGGGCGACGTTCCCAGCGGTACACAAAGACCACCCAGCGGAACACAAAGAGCACCCAGCGAACGCAAATATCGCACGATGTCTTGATGTGGCAGGCGACCCCAGGCATCGCGCACATCCAGCCGAGCCCCTGACCCGTGCAGCACCACCAGCGTGTCCAGGAAGCCTTCCCGCGCTGCGTCGTGCACCGGGCGGGGTTCGAATCTGCACCGTAGTTGAGCAGAAGAGCTGCTACGTGAACGTTGCCCATCATC	1060	368	2.71795
YN2-6	GGTGTCCATGTTCTCAGGCTCATTTGGGTTGCTTCTTCTTTTTCTGAGTGTCAGAAGCTTTTGGACCAACTATGCTCACCTGGGCGTGCTTGAGCTGAAGCTATGCCCGTCGGTCTGGGCGACGTTCCCAGCGGTACACAAAGACCACCCAGCGGAACACAAATATCGCACGATGTCTTGATGTCCCCGCTCTTGGGCCAAGTCGAGCAGAAGGTAGTGGGGTCCTCGCAGGCAGGCGACCCCAGGCATCGCGCACATCCAGCCGAGCCCCTGACCCGTGCAGCACCACCAGCGTGTCCAGGAAGCCTTCCCGCGCTGCGTCGTGCACCGGGCGGGAGTTCGAATCTGCACCGTAGTTGAGCAGAAGAGCTGCTACGTGAACGTTGCCCATCATC	807	395	2.06923
YN2-7	GGTGTCCATGTTCTCAGGCTCATTTGGGTTGCTTCTTCTTTTTCTGAGTGTCAGAAGCTTTTGGACCAACTATGCTCACCTGGGCGTGCTTGAGCTGAAGCTATGCCCGTCGGTCTGGGCGACGTTCCCAGCGGTACACAAAGACCACCCAGCGGAACACAAAAATATCGCACGATGTCTTGATGTCCCCGCTCGGCAGGCGACCCCAGGCATCGCGCACATCCAGCCGAGCCCCTGACCCGTGCAGCACCACCAGCGTGTCCAGGAAGCCTTCCCGCGCTGCGTCGTGCACCGGGAGAAGGTAGTGGGGTCCTCGCAGTTCGAATCTGCACCGTAGTTGAGCAGAAGAGCTGCTACGTGAACGTTGCCCATCATC	804	376	2.06154
YN2-8	GGTGTCCATGTTCTCAGGCTCATTTGGGTTGCTTCTTCTTTTTCTGAGTGTCAGAAGCTTTTGGACCAACTATGCTCACCTGGGCGTGCTTGAGCTGAAGCTATGCCCGTCGGTCTGGGCGACGTTCCCAGCGGTACACAAAGACCACCCAGCGGAACACAAAGAGCACCCAGCGGAACGCAAATATCGCACGATGTCTTGATGTCCCCGCTCTTGGGCCAAGTCGAGCAGAAGGTAGTGGGGTCCTCGCAAGTTCGAATCTGCACCGTAGTTGAGCAGAAGAGCTGCTACGTGAACGTTGCCCATCATC	611	310	1.56667
YN2-9	GGTGTCCATGTTCTCAGGCTCATTTGGGTTGCTTCTTCTTTTTCTGAGTGTCAGAAGCTTTTGGACCAACTATGCTCACCTGGGCGTGCTTGAGCTGAAGCTATGCCCGTCGGTCTGGGCGACGTTCCCAGCGGTACACAAAGACCACCCAGCGGAACACAAAGAGCACCCAGCGGAACGCAAATATCGCACGATGTCTTGATGTCCCCGCTCTTGGGCCAAGTCGAGCGGCAGGCGACCCCAGGCATCGCGCACATCCAGCCGAGCCCCTGACCCGTGCAGCACCACCAGCGTGTCCAGGAAGCCTTCCCGCGCTGCGTCGTGCACCGGGCGGGGTTCGAATCTGCACCGTAGTTGAGCAGAAGAGCTGCTACGTGAACGTTGCCCATCATC	571	393	1.4641
YN2-10	GGTGTCCATGTTCTCAGGCTCATTTGGGTTGCTTCTTCTTTTTCTGAGTGTCAGAAGCTTTTGGACCAACTATGCTCACCTGGGCGTGCTTGAGCTGAAGCTATGCCCGTCGGTCTGGGCGACGTTCCCAGCGGTACACAAAGACCACCCAGCGGAACACAAAGAGCACCCAGCAAGTTCGAATCTGCACCGTAGTTGAGCAGAAGAGCTGCTACGTGAACGTTGCCCATCATC	559	234	1.43333
YN2-11	GGTGTCCATGTTCTCAGGCTCATTTGGGTTGCTTCTTCTTTTTCTGAGTGTCAGAAGCTTTTGGACCAACTATGCTCACCTGGGCGTGCTTGAGCTGAAGCTATGCCCGTCGGTCTGGGCGACGTTCCCAGCGGTACACAAAGACCACCCAGCGGAACACAAAGAGCACCCAGCGGAACGCAAATATCGCACGATGTCTTGATGTCCCCGCTCTTGGGCCAAGTCGAGCGGCAGGCGACCCCAGGCATCGCGCACATCCAGCCGAGCCCCTGACCCGTGCAGCACCACCAGCGTGTCCAGGAAGCCTTCCCGCGCTGCGTCGTGCACCGGGCGGGAGTTCGAATCTGCACCGTAGTTGAGCAGAAGAGCTGCTACGTGAACGTTGCCCATCATC	517	394	1.32564
YN2-12	GGTGTCCATGTTCTCAGGCTCATTTGGGTTGCTTCTTCTTTTTCTGAGTGTCAGAAGCTTTTGGACCAACTATGCTCACCTGGGCGTGCTTGAGCTGAAGCTATGCCCGTCGGTCTGGGCGACGTTCCCAGCGGTACACAAAGACCACCCAGCGGAACACAAAGAGCACCCAGCGAGTTCGAATCTGCACCGTAGTTGAGCAGAAGAGCTGCTACGTGAACGTTGCCCATCATC	498	234	1.27692
YN2-13	GGTGTCCATGTTCTCAGGCTCATTTGGGTTGCTTCTTCTTTTTCTGAGTGTCAGAAGCTTTTGGACCAACTATGCTCACCTGGGCGTGCTTGAGCTGAAGCTATGCCCGTCGGTCTGGGCGACGTTCCCAGCGGTACACAAAGACCACCCAGCGGAACACAAAGAGCACCCAGCGGAACGCAAATATCGCACGATGTCTTGATGTCCCCGCTCTTGGGCCAAGTCGAGCGGCAGGCGACCCCAGGCATCGCGCACATCCAGCCGAGCCCCTGACCCGTGCAGCACCACCAGCGTGTCCAGGAAGCCTTCCCGCGCTGCGTCGTGCACCGGGCGGGAGAAGGTAGTGGGGTCCTCGCAAGTTCGAATCTGCACCGTAGTTGAGCAGAAGAGCTGCTACGT…	481	416	1.23333
YN2-14	GGTGTCCATGTTCTCAGGCTCATTTGGGTTGCTTCTTCTTTTTCTGAGTGTCAGAAGCTTTTGGACCAACTATGCTCACCTGGGCGTGCTTGAGCTGAAGCTATGCCCGTCGGTCTGGGCGACGTTCCCAGCGGTACACAAAGACCACCCAGCGGAACACAAAGAGCACCCAGCGGAACGCAAATATCGCACGATGTCTTGATGTCCCCGCTCGGCAGGCGACCCCAGGCATCGCGCACATCCAGCCGAGCCCCTGACCCGTGCAGCACCACCAGCGTGTCCAGGAAGCCTTCCCGCGCTGCGTCGTGCACCGGGAGAAGGTAGTGGGGTCCTCGCAAGTTCGAATCTGCACCGTAGTTGAGCAGAAGAGCTGCTACGTGAACGTTGCCCATCATC	473	396	1.21282
YN2-15	GGTGTCCATGTTCTCAGGCTCATTTGGGTTGCTTCTTCTTTTTCTGAGTGTCAGAAGCTTTTGGACCAACTATGCTCACCTGGGCGTGCTTGAGCTGAAGCTATGCCCGTCGGTCTGGGCGACGTTCCCAGCGGTACACAAAGACCACCCAGCGGAACACAAAGAGCACCCAGCGGAACGCAAATATCGCACGATGTCTTGATGTCCCCGCTCTTGGGCCAAGTCGAGCGGCAGGCGACCCCAGGCATCGCGCACATCCAGCCGAGCCCCTGACCCGTGCAGCACCACCAGCGTGTCCAGGAAGCCTTCCCGCGCTGCGTCGTGCACCGGGCGGGCGAATCTGCACCGTAGTTGAGCAGAAGAGCTGCTACGTGAACGTTGCCCATCATC	319	390	0.817949
YN2-16	GGTGTCCATGTTCTCAGGCTCATTTGGGTTGCTTCTTCTTTTTCTGAGTGTCAGAAGCTTTTGGACCAACTATGCTCACCTGGGCGTGCTTGAGCTGAAGCTATGCCCGTCGGTCTGGGCGACGTTCCCAGCGGTACACAAAGACCACCCAGCGGAACACAAAAATATCGCACGATGTCTTGATGTCCCCGCTCTTGGGCCAAGTCGAGCGGCAGGCGACCCCAGGCATCGCGCACATCCAGCCGAGCCCCTGACCCGTGCAGCACCACCAGCGTGTCCAGGAAGCCTTCCCGCGCTGCGTCGTGCACCGGGCGGGAGAAGGTAGTGGGGTCCTCGCAGTTCGAATCTGCACCGTAGTTGAGCAGAAGAGCTGCTACGTGAACGTTGCCCATCATC	314	396	0.805128
YN2-17	GGTGTCCATGTTCTCAGGCTCATTTGGGTTGCTTCTTCTTTTTCTGAGTGTCAGAAGCTTTTGGACCAACTATGCTCACCTGGGCGTGCTTGAGCTGAAGCTATGCCCGTCGGTCTGGGCGACGTTCCCAGCGGTACACAAAGACCACCCAGCGGAACACAAAGAGCACCCAGCGAACGCAAATATCGCACGATGTCTTGATGTGGCAGGCGACCCCAGGCATCGCGCACATCCAGCCGAGCCCCTGACCCGTGCAGCACCACCAGCGTGTCCAGGAAGCCTTCCCGCGCTGCGTCGTGCACCGGGCGGGAGAAGGTAGTGGGGTCCTCGCAGTTCGAATCTGCACCGTAGTTGAGCAGAAGAGCTGCTACGTGAACGTTGCCCATCATC	308	390	0.789744
YN2-18	GGTGTCCATGTTCTCAGGCTCATTTGGGTTGCTTCTTCTTTTTCTGAGTGTCAGAAGCTTTTGGACCAACTATGCTCACCTGGGCGTGCTTGAGCTGAAGCTATGCCCGTCGGTCTGGGCGACGTTCCCAGCGGTACACAAAGACCACCCAGCGGAACACAAAGAGCACCCAGCGAACGCAAATATCGCACGATGTCTTGATGTCCCCGCTCTTGGGCCAAGTCGAGCAGAAGGTAGTGGGGTCCTCGCAGTTCGAATCTGCACCGTAGTTGAGCAGAAGAGCTGCTACGTGAACGTTGCCCATCATC	296	308	0.758974
YN2-19	GGTGTCCATGTTCTCAGGCTCATTTGGGTTGCTTCTTCTTTTTCTGAGTGTCAGAAGCTTTTGGACCAACTATGCTCACCTGGGCGTGCTTGAGCTGAAGCTATGCCCGTCGGTCTGGGCGACGTTCCCAGCGGTACACAAAGACCACCCAGCGGAACACAAAGAGCACCCAGCGCAGGCGACCCCAGGCATCGCGCACATCCAGCCGAGCCCCTGACCCGTGCAGCACCACCAGCGTGTCCAGGAAGCCTTCCCGCGCTGCGTCGTGCACCGGGCGGGAGAAGGTAGTGGGGTCCTCGCAGTTCGAATCTGCACCGTAGTTGAGCAGAAGAGCTGCTACGTGAACGTTGCCCATCATC	240	359	0.615385
YN2-20	GGTGTCCATGTTCTCAGGCTCATTTGGGTTGCTTCTTCTTTTTCTGAGTGTCAGAAGCTTTTGGACCAACTATGCTCACCTGGGCGTGCTTGAGCTGAAGCTATGCCCGTCGGTCTGGGCGACGTTCCCAGCGGTACACAAAGACCACCCAGCGGAACACAAATATCGCACGATGTCTTGATGTCCCCGCTCTTGGGCCAAGTCGAGCAGAAGGTAGTGGGGTCCTCGCAGGCAGGCGACCCCAGGCATCGCGCACATCCAGCCGAGCCCCTGACCCGTGCAGCACCACCAGCGTGTCCAGGAAGCCTTCCCGCGCTGCGTCGTGCACCGGGCGGGAGAAGGTAGTGGGGTCCTCGCAGTTCGAATCTGCACCGTAGTTGAGCAGAAGAGCTGCTACGT…	219	416	0.561538
YN2-21	GGTGTCCATGTTCTCAGGCTCATTTGGGTTGCTTCTTCTTTTTCTGAGTGTCAGAAGCTTTTGGACCAACTATGCTCACCTGGGCGTGCTTGAGCTGAAGCTATGCCCGTCGGTCTGGGCGACGTTCCCAGCGGTACACAAAGACCACCCAGCGGAACACAAATATCGCACGATGTCTTGATGTCCCCGCTCTTGGGCCAAGTCGAGCAGAAGGTAGTGGGGTCCTCGCAGTTCGAATCTGCACCGTAGTTGAGCAGAAGAGCTGCTACGTGAACGTTGCCCATCATC	169	288	0.433333
YN2-22	GGTGTCCATGTTCTCAGGCTCATTTGGGTTGCTTCTTCTTTTTCTGAGTGTCAGAAGCTTTTGGACCAACTATGCTCACCTGGGCGTGCTTGAGCTGAAGCTATGCCCGTCGGTCTGGGCGACGTTCCCAGCGGTACACAAAGACCACCCAGCGGAACACAAAGAGCACCCAGCGAACGCAAATATCGCACGATGTCTTGATGTCCCCGCTCTTGGGCCAAGTCGAGCGGCAGGCGACCCCAGGCATCGCGCACATCCAGCCGAGCCCCTGACCCGTGCAGCACCACCAGCGTGTCCAGGAAGCCTTCCCGCGCTGCGTCGTGCACCGGGCGGGAGAAGGTAGTGGGGTCCTCGCAGTTCGAATCTGCACCGTAGTTGAGCAGAAGAGCTGCTACGTGA…	150	414	0.384615
YN2-23	GGTGTCCATGTTCTCAGGCTCATTTGGGTTGCTTCTTCTTTTTCTGAGTGTCAGAAGCTTTTGGACCAACTATGCTCACCTGGGCGTGCTTGAGCTGAAGCTATGCCCGTCGGTCTGGGCGACGTTCCCAGCGGTACACAAAGACCACCCAGCGGAACACAAAAATATCGCACGATGTCTTGATGTCCCCGCTCGGCAGGCGACCCCAGGCATCGCGCACATCCAGCCGAGCCCCTGACCCGTGCAGCACCACCAGCGTGTCCAGGAAGCCTTCCCGCGCTGCGTCGTGCACCGGGCGGGCGAATCTGCACCGTAGTTGAGCAGAAGAGCTGCTACGTGAACGTTGCCCATCATC	138	355	0.353846
YN2-24	GGTGTCCATGTTCTCAGGCTCATTTGGGTTGCTTCTTCTTTTTCTGAGTGTCAGAAGCTTTTGGACCAACTATGCTCACCTGGGCGTGCTTGAGCTGAAGCTATGCCCGTCGGTCTGGGCGACGTTCCCAGCGGTACACAAAGACCACCCAGCGGAACACAAAAATATCGCACGATGTCTTGATGTCCCCGCTCGGCAGGCGACCCCAGGCATCGCGCACATCCAGCCGAGCCCCTGACCCGTGCAGCACCACCAGCGTGTCCAGGAAGCCTTCCCGCGCTGCGTCGTGCACCGGGCGGGGTTCGAATCTGCACCGTAGTTGAGCAGAAGAGCTGCTACGTGAACGTTGCCCATCATC	137	358	0.351282
YN2-25	GGTGTCCATGTTCTCAGGCTCATTTGGGTTGCTTCTTCTTTTTCTGAGTGTCAGAAGCTTTTGGACCAACTATGCTCACCTGGGCGTGCTTGAGCTGAAGCTATGCCCGTCGGTCTGGGCGACGTTCCCAGCGGTACACAAAGACCACCCAGCGGAACACAAAAATATCGCACGATGTCTTGATGTCCCCGCTCGGCAGGCGACCCCAGGCATCGCGCACATCCAGCCGAGCCCCTGACCCGTGCAGCACCACCAGCGTGTCCAGGAAGCCTTCCCGCGCTGCGTCGTGCACCGGGCGGGAGTTCGAATCTGCACCGTAGTTGAGCAGAAGAGCTGCTACGTGAACGTTGCCCATCATC	135	359	0.346154
YN2-26	GGTGTCCATGTTCTCAGGCTCATTTGGGTTGCTTCTTCTTTTTCTGAGTGTCAGAAGCTTTTGGACCAACTATGCTCACCTGGGCGTGCTTGAGCTGAAGCTATGCCCGTCGGTCTGGGCGACGTTCCCAGCGGTACACAAAGACCACCCAGCGGAACACAAATATCGCACGATGTCTTGATGTCCCCGCTCTTGGGCCAAGTCGAGCGGCAGGCGACCCCAGGCATCGCGCACATCCAGCCGAGCCCCTGACCCGTGCAGCACCACCAGCGTGTCCAGGAAGCCTTCCCGCGCTGCGTCGTGCACCGGGCGGGAGAAGGTAGTGGGGTCCTCGCAGTTCGAATCTGCACCGTAGTTGAGCAGAAGAGCTGCTACGTGAACGTTGCCCATCATC	109	394	0.279487
YN2-27	GGTGTCCATGTTCTCAGGCTCATTTGGGTTGCTTCTTCTTTTTCTGAGTGTCAGAAGCTTTTGGACCAACTATGCTCACCTGGGCGTGCTTGAGCTGAAGCTATGCCCGTCGGTCTGGGCGACGTTCCCAGCGGTACACAAAGACCACCCAGCGGAACACAAATATCGCACGATGTCTTGATGTCCCCGCTCTTGGGCCAAGTCGAGCAGAAGGTAGTGGGGTCCTCGCAAGTTCGAATCTGCACCGTAGTTGAGCAGAAGAGCTGCTACGTGAACGTTGCCCATCATC	105	289	0.269231
YN2-28	GGTGTCCATGTTCTCAGGCTCATTTGGGTTGCTTCTTCTTTTTCTGAGTGTCAGAAGCTTTTGGACCAACTATGCTCACCTGGGCGTGCTTGAGCTGAAGCTATGCCCGTCGGTCTGGGCGACGTTCCCAGCGGTACACAAAGACCACCCAGCGGAACACAAAGAGCACCCAGCGGAACGCAAATATCGCACGATGTCTTGATGTGGCAGGCGACCCCAGGCATCGCGCACATCCAGCCGAGCCCCTGACCCGTGCAGCACCACCAGCGTGTCCAGGAAGCCTTCCCGCGCTGCGTCGTGCACCGGGCGGGGTTCGAATCTGCACCGTAGTTGAGCAGAAGAGCTGCTACGTGAACGTTGCCCATCATC	103	369	0.264103
YN2-29	GGTGTCCATGTTCTCAGGCTCATTTGGGTTGCTTCTTCTTTTTCTGAGTGTCAGAAGCTTTTGGACCAACTATGCTCACCTGGGCGTGCTTGAGCTGAAGCTATGCCCGTCGGTCTGGGCGACGTTCCCAGCGGTACACAAAGACCACCCAGCGGAACGCAAATATCGCACGATGTCTTGATGTCCCCGCTCTTGGGCCAAGTCGAGCGGCAGGCGACCCCAGGCATCGCGCACATCCAGCCGAGCCCCTGACCCGTGCAGCACCACCAGCGTGTCCAGGAAGCCTTCCCGCGCTGCGTCGTGCACCGGGCGGGAGAAGGTAGTGGGGTCCTCGCAGTTCGAATCTGCACCGTAGTTGAGCAGAAGAGCTGCTACGTGAACGTTGCCCATCATC	97	394	0.248718
YN3-1	GGTGTCCATGTTCTCAGGCTCATTTGGGTTGCTTCTTCTTTTTCTGAGTGTCAGAAGCTTTTGGACCAACTATGCTCACCTGGGCGTGCTTGAGCTGAAGCTATGCCCGTCGGTCTGGGCGACGTTCCCAGCGGTACACAAAGACCACCCAGCGGAACACAAAAATATCGCACGATGTCTTGATGTCCCCGCTCGGCAGGCGACCCCAGGCATCGCGCACATCCAGCCGAGCCCCTGACCCGTGCAGCACCACCAGCGTGTCCAGGAAGCCTTCCCGCGCTGCGTCGTGCACCGGGAGAAGGTAGTGGGGTCCTCGCAAGTTCGAATCTGCACCGTAGTTGAGCAGAAGAGCTGCTACGTGAACGTTGCCCATCATC	3218	377	30.3929
YN3-2	GGTGTCCATGTTCTCAGGCTCATTTGGGTTGCTTCTTCTTTTTCTGAGTGTCAGAAGCTTTTGGACCAACTATGCTCACCTGGGCGTGCTTGAGCTGAAGCTATGCCCGTCGGTCTGGGCGACGTTCCCAGCGGTACACAAAGACCACCCAGCGGAACACAAAGAGCACCCAGCGAACGCAAATATCGCACGATGTCTTGATGTCCCCGCTCTTGGGCCAAGTCGAGCAGAAGGTAGTGGGGTCCTCGCAAGTTCGAATCTGCACCGTAGTTGAGCAGAAGAGCTGCTACGTGAACGTTGCCCATCATC	1164	309	10.9936
YN3-3	GGTGTCCATGTTCTCAGGCTCATTTGGGTTGCTTCTTCTTTTTCTGAGTGTCAGAAGCTTTTGGACCAACTATGCTCACCTGGGCGTGCTTGAGCTGAAGCTATGCCCGTCGGTCTGGGCGACGTTCCCAGCGGTACACAAAGACCACCCAGCGGAACACAAAGAGCACCCAGCGAACGCAAATATCGCACGATGTCTTGATGTGGCAGGCGACCCCAGGCATCGCGCACATCCAGCCGAGCCCCTGACCCGTGCAGCACCACCAGCGTGTCCAGGAAGCCTTCCCGCGCTGCGTCGTGCACCGGGCGGGGTTCGAATCTGCACCGTAGTTGAGCAGAAGAGCTGCTACGTGAACGTTGCCCATCATC	851	368	8.0374
YN3-4	GGTGTCCATGTTCTCAGGCTCATTTGGGTTGCTTCTTCTTTTTCTGAGTGTCAGAAGCTTTTGGACCAACTATGCTCACCTGGGCGTGCTTGAGCTGAAGCTATGCCCGTCGGTCTGGGCGACGTTCCCAGCGGTACACAAAGACCACCCAGCGGAACACAAATATCGCACGATGTCTTGATGTCCCCGCTCTTGGGCCAAGTCGAGCAGAAGGTAGTGGGGTCCTCGCAGGCAGGCGACCCCAGGCATCGCGCACATCCAGCCGAGCCCCTGACCCGTGCAGCACCACCAGCGTGTCCAGGAAGCCTTCCCGCGCTGCGTCGTGCACCGGGCGGGAGTTCGAATCTGCACCGTAGTTGAGCAGAAGAGCTGCTACGTGAACGTTGCCCATCATC	697	395	6.58292
YN3-5	GGTGTCCATGTTCTCAGGCTCATTTGGGTTGCTTCTTCTTTTTCTGAGTGTCAGAAGCTTTTGGACCAACTATGCTCACCTGGGCGTGCTTGAGCTGAAGCTATGCCCGTCGGTCTGGGCGACGTTCCCAGCGGTACACAAAGACCACCCAGCGGAACACAAAGAGCACCCAGCGGAACGCAAATATCGCACGATGTCTTGATGTCCCCGCTCTTGGGCCAAGTCGAGCGGCAGGCGACCCCAGGCATCGCGCACATCCAGCCGAGCCCCTGACCCGTGCAGCACCACCAGCGTGTCCAGGAAGCCTTCCCGCGCTGCGTCGTGCACCGGGAGAAGGTAGTGGGGTCCTCGCAAGTTCGAATCTGCACCGTAGTTGAGCAGAAGAGCTGCTACGTGAAC…	636	412	6.0068
YN3-6	GGTGTCCATGTTCTCAGGCTCATTTGGGTTGCTTCTTCTTTTTCTGAGTGTCAGAAGCTTTTGGACCAACTATGCTCACCTGGGCGTGCTTGAGCTGAAGCTATGCCCGTCGGTCTGGGCGACGTTCCCAGCGGTACACAAAGACCACCCAGCGGAACACAAAGAGCACCCAGCGGAACGCAAATATCGCACGATGTCTTGATGTCCCCGCTCTTGGGCCAAGTCGAGCGGCAGGCGACCCCAGGCATCGCGCACATCCAGCCGAGCCCCTGACCCGTGCAGCACCACCAGCGTGTCCAGGAAGCCTTCCCGCGCTGCGTCGTGCACCGGGCGGGGTTCGAATCTGCACCGTAGTTGAGCAGAAGAGCTGCTACGTGAACGTTGCCCATCATC	308	393	2.90895
YN3-7	GGTGTCCATGTTCTCAGGCTCATTTGGGTTGCTTCTTCTTTTTCTGAGTGTCAGAAGCTTTTGGACCAACTATGCTCACCTGGGCGTGCTTGAGCTGAAGCTATGCCCGTCGGTCTGGGCGACGTTCCCAGCGGTACACAAAGACCACCCAGCGGAACACAAAAATATCGCACGATGTCTTGATGTCCCCGCTCGGCAGGCGACCCCAGGCATCGCGCACATCCAGCCGAGCCCCTGACCCGTGCAGCACCACCAGCGTGTCCAGGAAGCCTTCCCGCGCTGCGTCGTGCACCGGGCGGGAGAAGGTAGTGGGGTCCTCGCAGTTCGAATCTGCACCGTAGTTGAGCAGAAGAGCTGCTACGTGAACGTTGCCCATCATC	307	380	2.89951
YN3-8	GGTGTCCATGTTCTCAGGCTCATTTGGGTTGCTTCTTCTTTTTCTGAGTGTCAGAAGCTTTTGGACCAACTATGCTCACCTGGGCGTGCTTGAGCTGAAGCTATGCCCGTCGGTCTGGGCGACGTTCCCAGCGGTACACAAAGACCACCCAGCGGAACACAAAGAGCACCCAGCGCAGGCGACCCCAGGCATCGCGCACATCCAGCCGAGCCCCTGACCCGTGCAGCACCACCAGCGTGTCCAGGAAGCCTTCCCGCGCTGCGTCGTGCACCGGGCGGGCGAATCTGCACCGTAGTTGAGCAGAAGAGCTGCTACGTGAACGTTGCCCATCATC	298	334	2.81451
YN3-9	GGTGTCCATGTTCTCAGGCTCATTTGGGTTGCTTCTTCTTTTTCTGAGTGTCAGAAGCTTTTGGACCAACTATGCTCACCTGGGCGTGCTTGAGCTGAAGCTATGCCCGTCGGTCTGGGCGACGTTCCCAGCGGTACACAAAGACCACCCAGCGGAACACAAAGAGCACCCAGCGGAACGCAAATATCGCACGATGTCTTGATGTCCCCGCTCTTGGGCCAAGTCGAGCAGAAGGTAGTGGGGTCCTCGCAAGTTCGAATCTGCACCGTAGTTGAGCAGAAGAGCTGCTACGTGAACGTTGCCCATCATC	295	310	2.78617
YN3-10	GGTGTCCATGTTCTCAGGCTCATTTGGGTTGCTTCTTCTTTTTCTGAGTGTCAGAAGCTTTTGGACCAACTATGCTCACCTGGGCGTGCTTGAGCTGAAGCTATGCCCGTCGGTCTGGGCGACGTTCCCAGCGGTACACAAAGACCACCCAGCGGAACACAAAGAGCACCCAGCGGAACGCAAATATCGCACGATGTCTTGATGTCCCCGCTCTTGGGCCAAGTCGAGCGGCAGGCGACCCCAGGCATCGCGCACATCCAGCCGAGCCCCTGACCCGTGCAGCACCACCAGCGTGTCCAGGAAGCCTTCCCGCGCTGCGTCGTGCACCGGGCGGGAGTTCGAATCTGCACCGTAGTTGAGCAGAAGAGCTGCTACGTGAACGTTGCCCATCATC	236	394	2.22894
YN3-11	GGTGTCCATGTTCTCAGGCTCATTTGGGTTGCTTCTTCTTTTTCTGAGTGTCAGAAGCTTTTGGACCAACTATGCTCACCTGGGCGTGCTTGAGCTGAAGCTATGCCCGTCGGTCTGGGCGACGTTCCCAGCGGTACACAAAGACCACCCAGCGGAACACAAAGAGCACCCAGCGAACGCAAATATCGCACGATGTCTTGATGTGGCAGGCGACCCCAGGCATCGCGCACATCCAGCCGAGCCCCTGACCCGTGCAGCACCACCAGCGTGTCCAGGAAGCCTTCCCGCGCTGCGTCGTGCACCGGGCGGGAGAAGGTAGTGGGGTCCTCGCAGTTCGAATCTGCACCGTAGTTGAGCAGAAGAGCTGCTACGTGAACGTTGCCCATCATC	221	390	2.08727
YN3-12	GGTGTCCATGTTCTCAGGCTCATTTGGGTTGCTTCTTCTTTTTCTGAGTGTCAGAAGCTTTTGGACCAACTATGCTCACCTGGGCGTGCTTGAGCTGAAGCTATGCCCGTCGGTCTGGGCGACGTTCCCAGCGGTACACAAAGACCACCCAGCGGAACACAAAGAGCACCCAGCGAACGCAAATATCGCACGATGTCTTGATGTCCCCGCTCTTGGGCCAAGTCGAGCAGAAGGTAGTGGGGTCCTCGCAGTTCGAATCTGCACCGTAGTTGAGCAGAAGAGCTGCTACGTGAACGTTGCCCATCATC	201	308	1.89838
YN3-13	GGTGTCCATGTTCTCAGGCTCATTTGGGTTGCTTCTTCTTTTTCTGAGTGTCAGAAGCTTTTGGACCAACTATGCTCACCTGGGCGTGCTTGAGCTGAAGCTATGCCCGTCGGTCTGGGCGACGTTCCCAGCGGTACACAAAGACCACCCAGCGGAACACAAATATCGCACGATGTCTTGATGTCCCCGCTCTTGGGCCAAGTCGAGCAGAAGGTAGTGGGGTCCTCGCAGGCAGGCGACCCCAGGCATCGCGCACATCCAGCCGAGCCCCTGACCCGTGCAGCACCACCAGCGTGTCCAGGAAGCCTTCCCGCGCTGCGTCGTGCACCGGGCGGGAGAAGGTAGTGGGGTCCTCGCAGTTCGAATCTGCACCGTAGTTGAGCAGAAGAGCTGCTACGT…	176	416	1.66226
YN3-14	GGTGTCCATGTTCTCAGGCTCATTTGGGTTGCTTCTTCTTTTTCTGAGTGTCAGAAGCTTTTGGACCAACTATGCTCACCTGGGCGTGCTTGAGCTGAAGCTATGCCCGTCGGTCTGGGCGACGTTCCCAGCGGTACACAAAGACCACCCAGCGGAACACAAAGAGCACCCAGCAAGTTCGAATCTGCACCGTAGTTGAGCAGAAGAGCTGCTACGTGAACGTTGCCCATCATC	157	234	1.48281
YN3-15	GGTGTCCATGTTCTCAGGCTCATTTGGGTTGCTTCTTCTTTTTCTGAGTGTCAGAAGCTTTTGGACCAACTATGCTCACCTGGGCGTGCTTGAGCTGAAGCTATGCCCGTCGGTCTGGGCGACGTTCCCAGCGGTACACAAAGACCACCCAGCGGAACACAAAGAGCACCCAGCGAGTTCGAATCTGCACCGTAGTTGAGCAGAAGAGCTGCTACGTGAACGTTGCCCATCATC	157	234	1.48281
YN3-16	GGTGTCCATGTTCTCAGGCTCATTTGGGTTGCTTCTTCTTTTTCTGAGTGTCAGAAGCTTTTGGACCAACTATGCTCACCTGGGCGTGCTTGAGCTGAAGCTATGCCCGTCGGTCTGGGCGACGTTCCCAGCGGTACACAAAGACCACCCAGCGGAACACAAAGAGCACCCAGCGGAACGCAAATATCGCACGATGTCTTGATGTCCCCGCTCTTGGGCCAAGTCGAGCGGCAGGCGACCCCAGGCATCGCGCACATCCAGCCGAGCCCCTGACCCGTGCAGCACCACCAGCGTGTCCAGGAAGCCTTCCCGCGCTGCGTCGTGCACCGGGCGGGAGAAGGTAGTGGGGTCCTCGCAAGTTCGAATCTGCACCGTAGTTGAGCAGAAGAGCTGCTACGT…	152	416	1.43559
YN3-17	GGTGTCCATGTTCTCAGGCTCATTTGGGTTGCTTCTTCTTTTTCTGAGTGTCAGAAGCTTTTGGACCAACTATGCTCACCTGGGCGTGCTTGAGCTGAAGCTATGCCCGTCGGTCTGGGCGACGTTCCCAGCGGTACACAAAGACCACCCAGCGGAACACAAAAATATCGCACGATGTCTTGATGTCCCCGCTCGGCAGGCGACCCCAGGCATCGCGCACATCCAGCCGAGCCCCTGACCCGTGCAGCACCACCAGCGTGTCCAGGAAGCCTTCCCGCGCTGCGTCGTGCACCGGGAGAAGGTAGTGGGGTCCTCGCAGTTCGAATCTGCACCGTAGTTGAGCAGAAGAGCTGCTACGTGAACGTTGCCCATCATC	146	376	1.37892
YN3-18	GGTGTCCATGTTCTCAGGCTCATTTGGGTTGCTTCTTCTTTTTCTGAGTGTCAGAAGCTTTTGGACCAACTATGCTCACCTGGGCGTGCTTGAGCTGAAGCTATGCCCGTCGGTCTGGGCGACGTTCCCAGCGGTACACAAAGACCACCCAGCGGACCACAAAGAGCACCCAGCGGAACGCAAATATCGCACGATGTCTTGATGTCCCCGCTCTTGGGCCAAGTCGAGCGGCAGGCGACCCCAGGCATCGCGCACATCCAGCCGAGCCCCTGACCCGTGCAGCACCACCAGCGTGTCCAGGAAGCCTTCCCGCGCTGCGTCGTGCACCGGGCGGGAGAAGGTAGTGGGGTCCTCGCAGTTCGAATCTGCACCGTAGTTGAGCAGAAGAGCTGCTACGTG…	124	415	1.17114
YN3-19	GGTGTCCATGTTCTCAGGCTCATTTGGGTTGCTTCTTCTTTTTCTGAGTGTCAGAAGCTTTTGGACCAACTATGCTCACCTGGGCGTGCTTGAGCTGAAGCTATGCCCGTCGGTCTGGGCGACGTTCCCAGCGGTACACAAAGACCACCCAGCGGAACACAAAGAGCACCCAGCGGAACGCAAATATCGCACGATGTCTTGATGTCCCCGCTCGGCAGGCGACCCCAGGCATCGCGCACATCCAGCCGAGCCCCTGACCCGTGCAGCACCACCAGCGTGTCCAGGAAGCCTTCCCGCGCTGCGTCGTGCACCGGGAGAAGGTAGTGGGGTCCTCGCAAGTTCGAATCTGCACCGTAGTTGAGCAGAAGAGCTGCTACGTGAACGTTGCCCATCATC	119	396	1.12391
YN3-20	GGTGTCCATGTTCTCAGGCTCATTTGGGTTGCTTCTTCTTTTTCTGAGTGTCAGAAGCTTTTGGACCAACTATGCTCACCTGGGCGTGCTTGAGCTGAAGCTATGCCCGTCGGTCTGGGCGACGTTCCCAGCGGTACACAAAGACCACCCAGCGGAACACAAATATCGCACGATGTCTTGATGTCCCCGCTCTTGGGCCAAGTCGAGCAGAAGGTAGTGGGGTCCTCGCAGTTCGAATCTGCACCGTAGTTGAGCAGAAGAGCTGCTACGTGAACGTTGCCCATCATC	116	288	1.09558
YN3-21	GGTGTCCATGTTCTCAGGCTCATTTGGGTTGCTTCTTCTTTTTCTGAGTGTCAGAAGCTTTTGGACCAACTATGCTCACCTGGGCGTGCTTGAGCTGAAGCTATGCCCGTCGGTCTGGGCGACGTTCCCAGCGGTACACAAAGACCACCCAGCGGAACACAAAGAGCACCCAGCGGAACGCAAATATCGCACGATGTCTTGATGTCCCCGCTCTTGGGCCAAGTCGAGCAGAAGGTAGTGGGGTCCTCGCAGTTCGAATCTGCACCGTAGTTGAGCAGAAGAGCTGCTACGTGAACGTTGCCCATCATC	106	309	1.00113
YN3-22	GGTGTCCATGTTCTCAGGCTCATTTGGGTTGCTTCTTCTTTTTCTGAGTGTCAGAAGCTTTTGGACCAACTATGCTCACCTGGGCGTGCTTGAGCTGAAGCTATGCCCGTCGGTCTGGGCGACGTTCCCAGCGGTACACAAAGACCACCCAGCGGAACACAAATATCGCACGATGTCTTGATGTCCCCGCTCTTGGGCCAAGTCGAGCGGCAGGCGACCCCAGGCATCGCGCACATCCAGCCGAGCCCCTGACCCGTGCAGCACCACCAGCGTGTCCAGGAAGCCTTCCCGCGCTGCGTCGTGCACCGGGCGGGAGAAGGTAGTGGGGTCCTCGCAGTTCGAATCTGCACCGTAGTTGAGCAGAAGAGCTGCTACGTGAACGTTGCCCATCATC	102	394	0.963355
YN3-23	GGTGTCCATGTTCTCAGGCTCATTTGGGTTGCTTCTTCTTTTTCTGAGTGTCAGAAGCTTTTGGACCAACTATGCTCACCTGGGCGTGCTTGAGCTGAAGCTATGCCCGTCGGTCTGGGCGACGTTCCCAGCGGTACACAAAGACCACCCAGCGGAACACAAAGAGCACCCAGCGAACGCAAATATCGCACGATGTCTTGATGTCCCCGCTCTTGGGCCAAGTCGAGCGGCAGGCGACCCCAGGCATCGCGCACATCCAGCCGAGCCCCTGACCCGTGCAGCACCACCAGCGTGTCCAGGAAGCCTTCCCGCGCTGCGTCGTGCACCGGGCGGGAGAAGGTAGTGGGGTCCTCGCAGTTCGAATCTGCACCGTAGTTGAGCAGAAGAGCTGCTACGTGA…	99	414	0.935021
YN3-24	GGTGTCCATGTTCTCAGGCTCATTTGGGTTGCTTCTTCTTTTTCTGAGTGTCAGAAGCTTTTGGACCAACTATGCTCACCTGGGCGTGCTTGAGCTGAAGCTATGCCCGTCGGTCTGGGCGACGTTCCCAGCGGTACACAAAGACCACCCAGCGGAACACAAAGAGCACCCAGCGGAACGCAAATATCGCACGATGTCTTGATGTCCCCGCTCTTGGGCCAAGTCGAGCGGCAGGCGACCCCAGGCATCGCGCACATCCAGCCGAGCCCCTGACCCGTGCAGCACCACCAGCGTGTCCAGGAAGCCTTCCCGCGCTGCGTCGTGCACCGGGCGGGCGAATCTGCACCGTAGTTGAGCAGAAGAGCTGCTACGTGAACGTTGCCCATCATC	87	390	0.821685
YN3-25	GGTGTCCATGTTCTCAGGCTCATTTGGGTTGCTTCTTCTTTTTCTGAGTGTCAGAAGCTTTTGGACCAACTATGCTCACCTGGGCGTGCTTGAGCTGAAGCTATGCCCGTCGGTCTGGGCGACGTTCCCAGCGGTACACAAAGACCACCCAGCGGAACACAAAGAGCACCCAGCGGAACGCAAATATCGCACGATGTCTTGATGTGGCAGGCGACCCCAGGCATCGCGCACATCCAGCCGAGCCCCTGACCCGTGCAGCACCACCAGCGTGTCCAGGAAGCCTTCCCGCGCTGCGTCGTGCACCGGGCGGGGTTCGAATCTGCACCGTAGTTGAGCAGAAGAGCTGCTACGTGAACGTTGCCCATCATC	66	369	0.623347
YN3-26	GGTGTCCATGTTCTCAGGCTCATTTGGGTTGCTTCTTCTTTTTCTGAGTGTCAGAAGCTTTTGGACCAACTATGCTCACCTGGGCGTGCTTGAGCTGAAGCTATGCCCGTCGGTCTGGGCGACGTTCCCAGCGGTACACAAAGACCACCCAGCGGAACACAAAAATATCGCACGATGTCTTGATGTCCCCGCTCTTGGGCCAAGTCGAGCGGCAGGCGACCCCAGGCATCGCGCACATCCAGCCGAGCCCCTGACCCGTGCAGCACCACCAGCGTGTCCAGGAAGCCTTCCCGCGCTGCGTCGTGCACCGGGCGGGAGAAGGTAGTGGGGTCCTCGCAGTTCGAATCTGCACCGTAGTTGAGCAGAAGAGCTGCTACGTGAACGTTGCCCATCATC	60	396	0.566679
YN3-27	GGTGTCCATGTTCTCAGGCTCATTTGGGTTGCTTCTTCTTTTTCTGAGTGTCAGAAGCTTTTGGACCAACTATGCTCACCTGGGCGTGCTTGAGCTGAAGCTATGCCCGTCGGTCTGGGCGACGTTCCCAGCGGTACACAAAGACCACCCAGCGGAACACAAATATCGCACGATGTCTTGATGTCCCCGCTCTTGGGCCAAGTCGAGCAGAAGGTAGTGGGGTCCTCGCAAGTTCGAATCTGCACCGTAGTTGAGCAGAAGAGCTGCTACGTGAACGTTGCCCATCATC	60	289	0.566679
YN3-28	GGTGTCCATGTTCTCAGGCTCATTTGGGTTGCTTCTTCTTTTTCTGAGTGTCAGAAGCTTTTGGACCAACTATGCTCACCTGGGCGTGCTTGAGCTGAAGCTATGCCCGTCGGTCTGGGCGACGTTCCCAGCGGTACACAAAGACCACCCAGCGGAACACAAAGAGCACCCAGCGCAGGCGACCCCAGGCATCGCGCACATCCAGCCGAGCCCCTGACCCGTGCAGCACCACCAGCGTGTCCAGGAAGCCTTCCCGCGCTGCGTCGTGCACCGGGCGGGAGAAGGTAGTGGGGTCCTCGCAGTTCGAATCTGCACCGTAGTTGAGCAGAAGAGCTGCTACGTGAACGTTGCCCATCATC	58	359	0.54779
YN3-29	GGTGTCCATGTTCTCAGGCTCATTTGGGTTGCTTCTTCTTTTTCTGAGTGTCAGAAGCTTTTGGACCAACTATGCTCACCTGGGCGTGCTTGAGCTGAAGCTATGCCCGTCGGTCTGGGCGACGTTCCCAGCGGTACACAAAGACCACCCAGCGGAACACAAAGAGCACCCAGCGGAACGCAAATATCGCACGATGTCTTGATGTCCCCGCTCTTGGGCCAAGTCGAGCAGAAGGTAGTGGGGTCCTCGCAGGCAGGCGACCCCAGGCATCGCGCACATCCAGCCGAGCCCCTGACCCGTGCAGCACCACCAGCGTGTCCAGGAAGCCTTCCCGCGCTGCGTCGTGCACCGGGCGGGAGTTCGAATCTGCACCGTAGTTGAGCAGAAGAGCTGCTACGT…	53	416	0.500567
YN3-30	GGTGTCCATGTTCTCAGGCTCATTTGGGTTGCTTCTTCTTTTTCTGAGTGTCAGAAGCTTTTGGACCAACTATGCTCACCTGGGCGTGCTTGAGCTGAAGCTATGCCCGTCGGTCTGGGCGACGTTCCCAGCGGTACACAAAGACCACCCAGCGGAACACAAAGAGCACCCAGCGAACGCAAATATCGCACGATGTCTTGATGTGGCAGGCGACCCCAGGCATCGCGCACATCCAGCCGAGCCCCTGACCCGTGCAGCACCACCAGCGTGTCCAGGAAGCCTTCCCGCGCTGCGTCGTGCACCGGGCGGGAGTTCGAATCTGCACCGTAGTTGAGCAGAAGAGCTGCTACGTGAACGTTGCCCATCATC	52	369	0.491122
YN3-31	GGTGTCCATGTTCTCAGGCTCATTTGGGTTGCTTCTTCTTTTTCTGAGTGTCAGAAGCTTTTGGACCAACTATGCTCACCTGGGCGTGCTTGAGCTGAAGCTATGCCCGTCGGTCTGGGCGACGTTCCCAGCGGTACACAAAGACCACCCAGCGGAACACAAAGAGCACCCAGCGAACGCAAATATCGCACGATGTCTTGATGTGGCAGGCGACCCCAGGCATCGCGCACATCCAGCCGAGCCCCTGACCCGTGCAGCACCACCAGCGTGTCCAGGAAGCCTTCCCGCGCTGCGTCGTGCACCGGGAGAAGGTAGTGGGGTCCTCGCAAGTTCGAATCTGCACCGTAGTTGAGCAGAAGAGCTGCTACGTGAACGTTGCCCATCATC	37	387	0.349452
YN3-32	GGTGTCCATGTTCTCAGGCTCATTTGGGTTGCTTCTTCTTTTTCTGAGTGTCAGAAGCTTTTGGACCAACTATGCTCACCTGGGCGTGCTTGAGCTGAAGCTATGCCCGTCGGTCTGGGCGACGTTCCCAGCGGTACACAAAGACCACCCAGCGGAACACACAGAGCACCCAGCGGAACGCAAATATCGCACGATGTCTTGATGTCCCCGCTCTTGGGCCAAGTCGAGCGGCAGGCGACCCCAGGCATCGCGCACATCCAGCCGAGCCCCTGACCCGTGCAGCACCACCAGCGTGTCCAGGAAGCCTTCCCGCGCTGCGTCGTGCACCGGGCGGGAGAAGGTAGTGGGGTCCTCGCAGTTCGAATCTGCACCGTAGTTGAGCAGAAGAGCTGCTACGTG…	37	415	0.349452
YN3-33	GGTGTCCATGTTCTCAGGCTCATTTGGGTTGCTTCTTCTTTTTCTGAGTGTCAGAAGCTTTTGGACCAACTATGCTCACCTGGGCGTGCTTGAGCTGAAGCTATGCCCGTCGGTCTGGGCGACGTTCCCAGCGGTACACAAAGACCACCCAGCGGAACACAAAGAGCACCCAGCGGAACGCAAATATCGCACGATGTCTTGATGTCCCCGCTCTTGGGCCAAGTCGAGCGGCAGGCGACCCCAGGCATCGCGCACATCCCGCCGAGCCCCTGACCCGTGCAGCACCACCAGCGTGTCCAGGAAGCCTTCCCGCGCTGCGTCGTGCACCGGGCGGGAGAAGGTAGTGGGGTCCTCGCAGTTCGAATCTGCACCGTAGTTGAGCAGAAGAGCTGCTACGTG…	35	415	0.330563
YN3-34	GGTGTCCATGTTCTCAGGCTCATTTGGGTTGCTTCTTCTTTTTCTGAGTGTCAGAAGCTTTTGGACCAACTATGCTCACCTGGGCGTGCTTGAGCTGAAGCTATGCCCGTCGGTCTGGGCGACGTTCCCAGCGGTACACAAAGACCACCCAGCGGAACACAAATATCGCACGATGTCTTGATGTCCCCGCTCTTGGGCCAAGTCGAGCAGAAGGTAGTGGGGTCCTCGCAGGCAGGCGACCCCAGGCATCGCGCACATCCAGCCGAGCCCCTGACCCGTGCAGCACCACCAGCGTGTCCAGGAAGCCTTCCCGCGCTGCGTCGTGCACCGGGCGGGGTTCGAATCTGCACCGTAGTTGAGCAGAAGAGCTGCTACGTGAACGTTGCCCATCATC	33	394	0.311674
YN3-35	GGTGTCCATGTTCTCAGGCTCATTTGGGTTGCTTCTTCTTTTTCTGAGTGTCAGAAGCTTTTGGACCAACTATGCTCACCTGGGCGTGCTTGAGCTGAAGCTATGCCCGTCGGTCTGGGCGACGTTCCCAGCGGTACACAAAGACCACCCAGCGGAACGCAAATATCGCACGATGTCTTGATGTCCCCGCTCTTGGGCCAAGTCGAGCGGCAGGCGACCCCAGGCATCGCGCACATCCAGCCGAGCCCCTGACCCGTGCAGCACCACCAGCGTGTCCAGGAAGCCTTCCCGCGCTGCGTCGTGCACCGGGCGGGAGAAGGTAGTGGGGTCCTCGCAGTTCGAATCTGCACCGTAGTTGAGCAGAAGAGCTGCTACGTGAACGTTGCCCATCATC	33	394	0.311674
YN3-36	GGTGTCCATGTTCTCAGGCTCATTTGGGTTGCTTCTTCTTTTTCTGAGTGTCAGAAGCTTTTGGACCAACTATGCTCACCTGGGCGTGCTTGAGCTGAAGCTATGCCCGTCGGTCTGGGCGACGTTCCCAGCGGTACACAAAGACCACCCAGCGGAACACAAAAATATCGCACGATGTCTTGATGTCCCCGCTCGGCAGGCGACCCCAGGCATCGCGCACATCCAGCCGAGCCCCTGACCCGTGCAGCACCACCAGCGTGTCCAGGAAGCCTTCCCGCGCTGCGTCGTGCACCGGGCGGGGTTCGAATCTGCACCGTAGTTGAGCAGAAGAGCTGCTACGTGAACGTTGCCCATCATC	31	358	0.292784
YN3-37	GGTGTCCATGTTCTCAGGCTCATTTGGGTTGCTTCTTCTTTTTCTGAGTGTCAGAAGCTTTTGGACCAACTATGCTCACCTGGGCGTGCTTGAGCTGAAGCTATGCCCGTCGGTCTGGGCGACGTTCCCAGCGGTACACAAAGACCACCCAGCGGAACACAAATATCGCACGATGTCTTGATGTCCCCGCTCTTGGGCCAAGTCGAGCAGAAGGTAGTGGGGTCCTCGCAGGCAGGCGACCCCAGGCATCGCGCACATCCAGCCGAGCCCCTGACCCGTGCAGCACCACCAGCGTGTCCAGGAAGCCTTCCCGCGCTGCGTCGTGCACCGGGAGAAGGTAGTGGGGTCCTCGCAAGTTCGAATCTGCACCGTAGTTGAGCAGAAGAGCTGCTACGTGAA…	31	413	0.292784
YN3-38	GGTGTCCATGTTCTCAGGCTCATTTGGGTTGCTTCTTCTTTTTCTGAGTGTCAGAAGCTTTTGGACCAACTATGCTCACCTGGGCGTGCTTGAGCTGAAGCTATGCCCGTCGGTCTGGGCGACGTTCCCAGCGGAACACAAAGAGCACCCAGCGGAACGCAAATATCGCACGATGTCTTGATGTCCCCGCTCTTGGGCCAAGTCGAGCGGCAGGCGACCCCAGGCATCGCGCACATCCAGCCGAGCCCCTGACCCGTGCAGCACCACCAGCGTGTCCAGGAAGCCTTCCCGCGCTGCGTCGTGCACCGGGCGGGAGAAGGTAGTGGGGTCCTCGCAGTTCGAATCTGCACCGTAGTTGAGCAGAAGAGCTGCTACGTGAACGTTGCCCATCATC	29	394	0.273895
BN1-1	GGTGTCCATGTTCTCAGGCTCATTTGGGTTGCTTCTTCTTTTTCTGAGTGTCAGAAGCTTTTGGACCAACTATGCTCACCTGGGCGTGCTTGAGCTGAAGCTATGCCCGTCGGTCTGGGCGACGTTCCCAGCGGTACACAAAGACCACCCAGCGGAACACAAAGAGCACCCAGCGGAACGCAAATATCGCACGATGTCTTGATGTCCCCGCTCTTGGGCCAAGTCGAGCGGCAGGCGACCCCAGGCATCGCGCACATCCAGCCGAGCCCCTGACCCGTGCAGCACCACCAGCGTGTCCAGGAAGCCTTCCCGCGCTGCGTCGTGCACCGGGAGAAGGTAGTGGGGTCCTCGCAAGTTCGAATCTGCACCGTAGTTGAGCAGAAGAGCTGCTACGTGAAC…	219	412	9.88267
BN1-2	GGTGTCCATGTTCTCAGGCTCATTTGGGTTGCTTCTTCTTTTTCTGAGTGTCAGAAGCTTTTGGACCAACTATGCTCACCTGGGCGTGCTTGAGCTGAAGCTATGCCCGTCGGTCTGGGCGACGTTCCCAGCGGTACACAAAGACCACCCAGCGGACCACAAAGAGCACCCAGCGGAACGCAAATATCGCACGATGTCTTGATGTCCCCGCTCTTGGGCCAAGTCGAGCGGCAGGCGACCCCAGGCATCGCGCACATCCAGCCGAGCCCCTGACCCGTGCAGCACCACCAGCGTGTCCAGGAAGCCTTCCCGCGCTGCGTCGTGCACCGGGCGGGAGAAGGTAGTGGGGTCCTCGCAGTTCGAATCTGCACCGTAGTTGAGCAGAAGAGCTGCTACGTG…	168	415	7.58123
BN1-3	GGTGTCCATGTTCTCAGGCTCATTTGGGTTGCTTCTTCTTTTTCTGAGTGTCAGAAGCTTTTGGACCAACTATGCTCACCTGGGCGTGCTTGAGCTGAAGCTATGCCCGTCGGTCTGGGCGACGTTCCCAGCGGTACACAAAGACCACCCAGCGGAACACAAAGAGCACCCAGCGCAGGCGACCCCAGGCATCGCGCACATCCAGCCGAGCCCCTGACCCGTGCAGCACCACCAGCGTGTCCAGGAAGCCTTCCCGCGCTGCGTCGTGCACCGGGCGGGCGAATCTGCACCGTAGTTGAGCAGAAGAGCTGCTACGTGAACGTTGCCCATCATC	161	334	7.26534
BN1-4	GGTGTCCATGTTCTCAGGCTCATTTGGGTTGCTTCTTCTTTTTCTGAGTGTCAGAAGCTTTTGGACCAACTATGCTCACCTGGGCGTGCTTGAGCTGAAGCTATGCCCGTCGGTCTGGGCGACGTTCCCAGCGGTACACAAAGACCACCCAGCGGAACACAAAGAGCACCCAGCGAACGCAAATATCGCACGATGTCTTGATGTCCCCGCTCTTGGGCCAAGTCGAGCAGAAGGTAGTGGGGTCCTCGCAAGTTCGAATCTGCACCGTAGTTGAGCAGAAGAGCTGCTACGTGAACGTTGCCCATCATC	157	309	7.08484
BN1-5	GGTGTCCATGTTCTCAGGCTCATTTGGGTTGCTTCTTCTTTTTCTGAGTGTCAGAAGCTTTTGGACCAACTATGCTCACCTGGGCGTGCTTGAGCTGAAGCTATGCCCGTCGGTCTGGGCGACGTTCCCAGCGGTACACAAAGACCACCCAGCGGAACACAAAAATATCGCACGATGTCTTGATGTCCCCGCTCGGCAGGCGACCCCAGGCATCGCGCACATCCAGCCGAGCCCCTGACCCGTGCAGCACCACCAGCGTGTCCAGGAAGCCTTCCCGCGCTGCGTCGTGCACCGGGAGAAGGTAGTGGGGTCCTCGCAGTTCGAATCTGCACCGTAGTTGAGCAGAAGAGCTGCTACGTGAACGTTGCCCATCATC	132	376	5.95668
BN1-6	GGTGTCCATGTTCTCAGGCTCATTTGGGTTGCTTCTTCTTTTTCTGAGTGTCAGAAGCTTTTGGACCAACTATGCTCACCTGGGCGTGCTTGAGCTGAAGCTATGCCCGTCGGTCTGGGCGACGTTCCCAGCGGTACACAAAGACCACCCAGCGGAACACAAAGAGCACCCAGCGAACGCAAATATCGCACGATGTCTTGATGTGGCAGGCGACCCCAGGCATCGCGCACATCCAGCCGAGCCCCTGACCCGTGCAGCACCACCAGCGTGTCCAGGAAGCCTTCCCGCGCTGCGTCGTGCACCGGGCGGGGTTCGAATCTGCACCGTAGTTGAGCAGAAGAGCTGCTACGTGAACGTTGCCCATCATC	105	368	4.73827
BN1-7	GGTGTCCATGTTCTCAGGCTCATTTGGGTTGCTTCTTCTTTTTCTGAGTGTCAGAAGCTTTTGGACCAACTATGCTCACCTGGGCGTGCTTGAGCTGAAGCTATGCCCGTCGGTCTGGGCGACGTTCCCAGCGGTACACAAAGACCACCCAGCGGAACACAAAAATATCGCACGATGTCTTGATGTCCCCGCTCTTGGGCCAAGTCGAGCGGCAGGCGACCCCAGGCATCGCGCACATCCAGCCGAGCCCCTGACCCGTGCAGCACCACCAGCGTGTCCAGGAAGCCTTCCCGCGCTGCGTCGTGCACCGGGCGGGAGAAGGTAGTGGGGTCCTCGCAGTTCGAATCTGCACCGTAGTTGAGCAGAAGAGCTGCTACGTGAACGTTGCCCATCATC	78	396	3.51986
BN1-8	GGTGTCCATGTTCTCAGGCTCATTTGGGTTGCTTCTTCTTTTTCTGAGTGTCAGAAGCTTTTGGACCAACTATGCTCACCTGGGCGTGCTTGAGCTGAAGCTATGCCCGTCGGTCTGGGCGACGTTCCCAGCGGTACACAAAGACCACCCAGCGGAACACAAAGAGCACCCAGCGAGTTCGAATCTGCACCGTAGTTGAGCAGAAGAGCTGCTACGTGAACGTTGCCCATCATC	74	234	3.33935
BN1-9	GGTGTCCATGTTCTCAGGCTCATTTGGGTTGCTTCTTCTTTTTCTGAGTGTCAGAAGCTTTTGGACCAACTATGCTCACCTGGGCGTGCTTGAGCTGAAGCTATGCCCGTCGGTCTGGGCGACGTTCCCAGCGGTACACAAAGACCACCCAGCGGAACACAAAGAGCACCCAGCGCAGGCGACCCCAGGCATCGCGCACATCCAGCCGAGCCCCTGACCCGTGCAGCACCACCAGCGTGTCCAGGAAGCCTTCCCGCGCTGCGTCGTGCACCGGGCGGGAGAAGGTAGTGGGGTCCTCGCAGTTCGAATCTGCACCGTAGTTGAGCAGAAGAGCTGCTACGTGAACGTTGCCCATCATC	74	359	3.33935
BN1-10	GGTGTCCATGTTCTCAGGCTCATTTGGGTTGCTTCTTCTTTTTCTGAGTGTCAGAAGCTTTTGGACCAACTATGCTCACCTGGGCGTGCTTGAGCTGAAGCTATGCCCGTCGGTCTGGGCGACGTTCCCAGCGGTACACAAAGACCACCCAGCGGAACACAAATATCGCACGATGTCTTGATGTCCCCGCTCTTGGGCCAAGTCGAGCAGAAGGTAGTGGGGTCCTCGCAGGCAGGCGACCCCAGGCATCGCGCACATCCAGCCGAGCCCCTGACCCGTGCAGCACCACCAGCGTGTCCAGGAAGCCTTCCCGCGCTGCGTCGTGCACCGGGCGGGAGTTCGAATCTGCACCGTAGTTGAGCAGAAGAGCTGCTACGTGAACGTTGCCCATCATC	71	395	3.20397
BN1-11	GGTGTCCATGTTCTCAGGCTCATTTGGGTTGCTTCTTCTTTTTCTGAGTGTCAGAAGCTTTTGGACCAACTATGCTCACCTGGGCGTGCTTGAGCTGAAGCTATGCCCGTCGGTCTGGGCGACGTTCCCAGCGGTACACAAAGACCACCCAGCGGAACACAAAGAGCACCCAGCGAACGCAAATATCGCACGATGTCTTGATGTGGCAGGCGACCCCAGGCATCGCGCACATCCAGCCGAGCCCCTGACCCGTGCAGCACCACCAGCGTGTCCAGGAAGCCTTCCCGCGCTGCGTCGTGCACCGGGCGGGAGAAGGTAGTGGGGTCCTCGCAGTTCGAATCTGCACCGTAGTTGAGCAGAAGAGCTGCTACGTGAACGTTGCCCATCATC	61	390	2.75271
BN1-12	GGTGTCCATGTTCTCAGGCTCATTTGGGTTGCTTCTTCTTTTTCTGAGTGTCAGAAGCTTTTGGACCAACTATGCTCACCTGGGCGTGCTTGAGCTGAAGCTATGCCCGTCGGTCTGGGCGACGTTCCCAGCGGTACACAAAGACCACCCAGCGGAACACAAATATCGCACGATGTCTTGATGTCCCCGCTCTTGGGCCAAGTCGAGCAGAAGGTAGTGGGGTCCTCGCAGGCAGGCGACCCCAGGCATCGCGCACATCCAGCCGAGCCCCTGACCCGTGCAGCACCACCAGCGTGTCCAGGAAGCCTTCCCGCGCTGCGTCGTGCACCGGGCGGGAGAAGGTAGTGGGGTCCTCGCAGTTCGAATCTGCACCGTAGTTGAGCAGAAGAGCTGCTACGT…	60	416	2.70758
BN1-13	GGTGTCCATGTTCTCAGGCTCATTTGGGTTGCTTCTTCTTTTTCTGAGTGTCAGAAGCTTTTGGACCAACTATGCTCACCTGGGCGTGCTTGAGCTGAAGCTATGCCCGTCGGTCTGGGCGACGTTCCCAGCGGTACACAAAGACCACCCAGCGGAACACAAAGAGCACCCAGCAAGTTCGAATCTGCACCGTAGTTGAGCAGAAGAGCTGCTACGTGAACGTTGCCCATCATC	58	234	2.61733
BN1-14	GGTGTCCATGTTCTCAGGCTCATTTGGGTTGCTTCTTCTTTTTCTGAGTGTCAGAAGCTTTTGGACCAACTATGCTCACCTGGGCGTGCTTGAGCTGAAGCTATGCCCGTCGGTCTGGGCGACGTTCCCAGCGGTACACAAAGACCACCCAGCGGAACACAAAGAGCACCCAGCGGAACGCAAATATCGCACGATGTCTTGATGTCCCCGCTCTTGGGCCAAGTCGAGCGGCAGGCGACCCCAGGCATCGCGCACATCCAGCCGAGCCCCTGACCCGTGCAGCACCACCAGCGTGTCCAGGAAGCCTTCCCGCGCTGCGTCGTGCACCGGGCGGGGTTCGAATCTGCACCGTAGTTGAGCAGAAGAGCTGCTACGTGAACGTTGCCCATCATC	56	393	2.52708
BN1-15	GGTGTCCATGTTCTCAGGCTCATTTGGGTTGCTTCTTCTTTTTCTGAGTGTCAGAAGCTTTTGGACCAACTATGCTCACCTGGGCGTGCTTGAGCTGAAGCTATGCCCGTCGGTCTGGGCGACGTTCCCAGCGGTACACAAAGACCACCCAGCGGAACACAAAGAGCACCCAGCGAACGCAAATATCGCACGATGTCTTGATGTCCCCGCTCTTGGGCCAAGTCGAGCAGAAGGTAGTGGGGTCCTCGCAGTTCGAATCTGCACCGTAGTTGAGCAGAAGAGCTGCTACGTGAACGTTGCCCATCATC	53	308	2.3917
BN1-16	GGTGTCCATGTTCTCAGGCTCATTTGGGTTGCTTCTTCTTTTTCTGAGTGTCAGAAGCTTTTGGACCAACTATGCTCACCTGGGCGTGCTTGAGCTGAAGCTATGCCCGTCGGTCTGGGCGACGTTCCCAGCGGTACACAAAGACCACCCAGCGGAACACAAAGAGCACCCAGCGGAACGCAAATATCGCACGATGTCTTGATGTCCCCGCTCTTGGGCCAAGTCGAGCAGAAGGTAGTGGGGTCCTCGCAAGTTCGAATCTGCACCGTAGTTGAGCAGAAGAGCTGCTACGTGAACGTTGCCCATCATC	52	310	2.34657
BN1-17	GGTGTCCATGTTCTCAGGCTCATTTGGGTTGCTTCTTCTTTTTCTGAGTGTCAGAAGCTTTTGGACCAACTATGCTCACCTGGGCGTGCTTGAGCTGAAGCTATGCCCGTCGGTCTGGGCGACGTTCCCAGCGGTACACAAAGACCACCCAGCGGAACACAAAGAGCACCCAGCGGAACGCAAATATCGCACGATGTCTTGATGTCCCCGCTCTTGGGCCAAGTCGAGCGGCAGGCGACCCCAGGCATCGCGCACATCCAGCCGAGCCCCTGACCCGTGCAGCACCACCAGCGTGTCCAGGAAGCCTTCCCGCGCTGCGTCGTGCACCGGGCGGGAGTTCGAATCTGCACCGTAGTTGAGCAGAAGAGCTGCTACGTGAACGTTGCCCATCATC	50	394	2.25632
BN1-18	GGTGTCCATGTTCTCAGGCTCATTTGGGTTGCTTCTTCTTTTTCTGAGTGTCAGAAGCTTTTGGACCAACTATGCTCACCTGGGCGTGCTTGAGCTGAAGCTATGCCCGTCGGTCTGGGCGACGTTCCCAGCGGTACACAAAGACCACCCAGCGGAACACAAAGAGCACCCAGCGGAACGCAAATATCGCACGATGTCTTGATGTCCCCGCTCTTGGGCCAAGTCGAGCGGCAGGCGACCCCAGGCATCGCGCACATCCAGCCGAGCCCCTGACCCGTGCAGCACCACCAGCGTGTCCAGGAAGCCGTCCCGCGCTGCGTCGTGCACCGGGCGGGAGAAGGTAGTGGGGTCCTCGCAGTTCGAATCTGCACCGTAGTTGAGCAGAAGAGCTGCTACGTG…	49	415	2.21119
BN1-19	GGTGTCCATGTTCTCAGGCTCATTTGGGTTGCTTCTTCTTTTTCTGAGTGTCAGAAGCTTTTGGACCAACTATGCTCACCTGGGCGTGCTTGAGCTGAAGCTATGCCCGTCGGTCTGGGCGACGTTCCCAGCGGTACACAAAGACCACCCAGCGGAACACAAAGAGCACCCAGCGGAACGCAAATATCGCACGATGTCTTGATGTCCCCGCTCTTGGGCCAAGTCGAGCGGCAGGCGACCCCAGGCATCGCGCACATCCAGCCGAGCCCCTGACCCGTGCAGCACCACCAGCGTGTCCAGGAAGCCTTCCCGCGCTGCGTCGTGCACCGGGCGGGAGAAGGTAGTGGGGTCCTCGCAAGTTCGAATCTGCACCGTAGTTGAGCAGAAGAGCTGCTACGT…	48	416	2.16606
BN1-20	GGTGTCCATGTTCTCAGGCTCATTTGGGTTGCTTCTTCTTTTTCTGAGTGTCAGAAGCTTTTGGACCAACTATGCTCACCTGGGCGTGCTTGAGCTGAAGCTATGCCCGTCGGTCTGGGCGACGTTCCCAGCGGTACACAAAGACCACCCAGCGGAACACAAAGAGCACCCAGCGGAACGCAAATATCGCACGATGTCTTGATGTCCCCGCTCTTGGGCCAAGTCGAGCGGCAGGCGACCCCAGGCATCGCGCACATCCAGCCGAGCCCCTGACCCGTGCAGCACCACCAGCGTGTCCAGGAAGCCTTCCCGCGCTGCGTCGTGCACCGGGCGGGCGAATCTGCACCGTAGTTGAGCAGAAGAGCTGCTACGTGAACGTTGCCCATCATC	43	390	1.94043
BN1-21	GGTGTCCATGTTCTCAGGCTCATTTGGGTTGCTTCTTCTTTTTCTGAGTGTCAGAAGCTTTTGGACCAACTATGCTCACCTGGGCGTGCTTGAGCTGAAGCTATGCCCGTCGGTCTGGGCGACGTTCCCAGCGGTACACAAAGACCACCCAGCGGAACACACAGAGCACCCAGCGGAACGCAAATATCGCACGATGTCTTGATGTCCCCGCTCTTGGGCCAAGTCGAGCGGCAGGCGACCCCAGGCATCGCGCACATCCAGCCGAGCCCCTGACCCGTGCAGCACCACCAGCGTGTCCAGGAAGCCTTCCCGCGCTGCGTCGTGCACCGGGCGGGAGAAGGTAGTGGGGTCCTCGCAGTTCGAATCTGCACCGTAGTTGAGCAGAAGAGCTGCTACGTG…	43	415	1.94043
BN1-22	GGTGTCCATGTTCTCAGGCTCATTTGGGTTGCTTCTTCTTTTTCTGAGTGTCAGAAGCTTTTGGACCAACTATGCTCACCTGGGCGTGCTTGAGCTGAAGCTATGCCCGTCGGTCTGGGCGACGTTCCCAGCGGTACACAAAGACCACCCAGCGGAACACAAAGAGCACCCAGCGGAACGCAAATATCGCACGATGTCTTGATGTCCCCGCTCGGCAGGCGACCCCAGGCATCGCGCACATCCAGCCGAGCCCCTGACCCGTGCAGCACCACCAGCGTGTCCAGGAAGCCTTCCCGCGCTGCGTCGTGCACCGGGAGAAGGTAGTGGGGTCCTCGCAAGTTCGAATCTGCACCGTAGTTGAGCAGAAGAGCTGCTACGTGAACGTTGCCCATCATC	42	396	1.89531
BN1-23	GGTGTCCATGTTCTCAGGCTCATTTGGGTTGCTTCTTCTTTTTCTGAGTGTCAGAAGCTTTTGGACCAACTATGCTCACCTGGGCGTGCTTGAGCTGAAGCTATGCCCGTCGGTCTGGGCGACGTTCCCAGCGGTACACAAAGACCACCCAGCGGAACGCAAATATCGCACGATGTCTTGATGTCCCCGCTCTTGGGCCAAGTCGAGCGGCAGGCGACCCCAGGCATCGCGCACATCCAGCCGAGCCCCTGACCCGTGCAGCACCACCAGCGTGTCCAGGAAGCCTTCCCGCGCTGCGTCGTGCACCGGGCGGGAGAAGGTAGTGGGGTCCTCGCAGTTCGAATCTGCACCGTAGTTGAGCAGAAGAGCTGCTACGTGAACGTTGCCCATCATC	36	394	1.62455
BN1-24	GGTGTCCATGTTCTCAGGCTCATTTGGGTTGCTTCTTCTTTTTCTGAGTGTCAGAAGCTTTTGGACCAACTATGCTCACCTGGGCGTGCTTGAGCTGAAGCTATGCCCGTCGGTCTGGGCGACGTTCCCAGCGGTACACAAAGACCACCCAGCGGAACACAAAGAGCACCCAGCGGAACGCAAATATCGCACGATGTCTTGATGTCCCCGCTCTTGGGCCAAGTCGAGCGGCAGGCGACCCCAGGCATCGCGCACATCCCGCCGAGCCCCTGACCCGTGCAGCACCACCAGCGTGTCCAGGAAGCCTTCCCGCGCTGCGTCGTGCACCGGGCGGGAGAAGGTAGTGGGGTCCTCGCAGTTCGAATCTGCACCGTAGTTGAGCAGAAGAGCTGCTACGTG…	35	415	1.57942
BN1-25	GGTGTCCATGTTCTCAGGCTCATTTGGGTTGCTTCTTCTTTTTCTGAGTGTCAGAAGCTTTTGGACCAACTATGCTCACCTGGGCGTGCTTGAGCTGAAGCTATGCCCGTCGGTCTGGGCGACGTTCCCAGCGGTACACAAAGACCACCCAGCGGAACACAAAGAGCACCCAGCGAACGCAAATATCGCACGATGTCTTGATGTCCCCGCTCTTGGGCCAAGTCGAGCGGCAGGCGACCCCAGGCATCGCGCACATCCAGCCGAGCCCCTGACCCGTGCAGCACCACCAGCGTGTCCAGGAAGCCTTCCCGCGCTGCGTCGTGCACCGGGCGGGAGAAGGTAGTGGGGTCCTCGCAGTTCGAATCTGCACCGTAGTTGAGCAGAAGAGCTGCTACGTGA…	34	414	1.5343
BN1-26	GGTGTCCATGTTCTCAGGCTCATTTGGGTTGCTTCTTCTTTTTCTGAGTGTCAGAAGCTTTTGGACCAACTATGCTCACCTGGGCGTGCTTGAGCTGAAGCTATGCCCGTCGGTCTGGGCGACGTTCCCAGCGGTACACAAAGACCACCCAGCGGAACACAAAGAGCACCCAGCGGAACGCAAATATCGCACGATGTCTTGATGTCCCCGCTCTTGGGCCAAGTCGAGCAGAAGGTAGTGGGGTCCTCGCAGTTCGAATCTGCACCGTAGTTGAGCAGAAGAGCTGCTACGTGAACGTTGCCCATCATC	30	309	1.35379
BN1-27	GGTGTCCATGTTCTCAGGCTCATTTGGGTTGCTTCTTCTTTTTCTGAGTGTCAGAAGCTTTTGGACCAACTATGCTCACCTGGGCGTGCTTGAGCTGAAGCTATGCCCGTCGGTCTGGGCGACGTTCCCAGCGGTACACAAAGACCACCCAGCGGAACACAAAGAGCACCCAGCGGAACGCAAATATCGCACGATGTCTTGATGTCCCCGCTCTTGGGCCAAGTCGAGCGGCAGGCGACCCCAGGCATCGCGCACATCCAGCCGAGCCCCTGACCCGTGCAGCACCACCCGCGTGTCCAGGAAGCCTTCCCGCGCTGCGTCGTGCACCGGGCGGGAGAAGGTAGTGGGGTCCTCGCAGTTCGAATCTGCACCGTAGTTGAGCAGAAGAGCTGCTACGTG…	30	415	1.35379
BN1-28	GGTGTCCATGTTCTCAGGCTCATTTGGGTTGCTTCTTCTTTTTCTGAGTGTCAGAAGCTTTTGGACCAACTATGCTCACCTGGGCGTGCTTGAGCTGAAGCTATGCCCGTCGGTCTGGGCGACGTTCCCAGCGGTACACAAAGACCACCCAGCGGAACACAAATATCGCACGATGTCTTGATGTCCCCGCTCTTGGGCCAAGTCGAGCGGCAGGCGACCCCAGGCATCGCGCACATCCAGCCGAGCCCCTGACCCGTGCAGCACCACCAGCGTGTCCAGGAAGCCTTCCCGCGCTGCGTCGTGCACCGGGCGGGAGAAGGTAGTGGGGTCCTCGCAGTTCGAATCTGCACCGTAGTTGAGCAGAAGAGCTGCTACGTGAACGTTGCCCATCATC	29	394	1.30866
BN1-29	GGTGTCCATGTTCTCAGGCTCATTTGGGTTGCTTCTTCTTTTTCTGAGTGTCAGAAGCTTTTGGACCAACTATGCTCACCTGGGCGTGCTTGAGCTGAAGCTATGCCCGTCGGTCTGGGCGACGTTCCCAGCGGTACACAAATACCACCCAGCGGAACACAAAGAGCACCCAGCGGAACGCAAATATCGCACGATGTCTTGATGTCCCCGCTCTTGGGCCAAGTCGAGCGGCAGGCGACCCCAGGCATCGCGCACATCCAGCCGAGCCCCTGACCCGTGCAGCACCACCAGCGTGTCCAGGAAGCCTTCCCGCGCTGCGTCGTGCACCGGGCGGGAGAAGGTAGTGGGGTCCTCGCAGTTCGAATCTGCACCGTAGTTGAGCAGAAGAGCTGCTACGTG…	29	415	1.30866
BN1-30	GGTGTCCATGTTCTCAGGCTCATTTGGGTTGCTTCTTCTTTTTCTGAGTGTCAGAAGCTTTTGGACCAACTATGCTCACCTGGGCGTGCTTGAGCTGAAGCTATGCCCGTCGGTCTGGGCGACGTTCCCAGCGGTACACAAAGACCACCCAGCGGAACACAAATAGCACCCAGCGGAACGCAAATATCGCACGATGTCTTGATGTCCCCGCTCTTGGGCCAAGTCGAGCGGCAGGCGACCCCAGGCATCGCGCACATCCAGCCGAGCCCCTGACCCGTGCAGCACCACCAGCGTGTCCAGGAAGCCTTCCCGCGCTGCGTCGTGCACCGGGCGGGAGAAGGTAGTGGGGTCCTCGCAGTTCGAATCTGCACCGTAGTTGAGCAGAAGAGCTGCTACGTG…	26	415	1.17329
BN1-31	GGTGTCCATGTTCTCAGGCTCATTTGGGTTGCTTCTTCTTTTTCTGAGTGTCAGAAGCTTTTGGACCAACTATGCTCACCTGGGCGTGCTTGAGCTGAAGCTATGCCCGTCGGTCTGGGCGACGTTCCCAGCGGTACACAAAGACCACCCAGCGGAACACAAAGAGCACCCAGCGGAACGCAAATATCGCACGATGTCTTGATGTCCCCGCTCTTGGGCCAAGTCGAGCGGCAGGCGACCCCAGGCATCGCGCACATCCAGCCGAGCCCCTGACCCGTGCAGCACCACCAGCGTGTCCAGGAAGCCTTCCCGCGCTGCGTCGTGCACCGGGAGAAGGTAGTGGGGTCCTCGCAGTTCGAATCTGCACCGTAGTTGAGCAGAAGAGCTGCTACGTGAACG…	24	411	1.08303
BN1-32	GGTGTCCATGTTCTCAGGCTCATTTGGGTTGCTTCTTCTTTTTCTGAGTGTCAGAAGCTTTTGGACCAACTATGCTCACCTGGGCGTGCTTGAGCTGAAGCTATGCCCGTCGGTCTGGGCGACGTTCCCAGCGGTACACAAAGACCACCCAGCGGAACACAAAGAGCACCCAGCGGAACGCAAATATCGCACGATGTCTTGATGTCCCCGCTCTTGGGCCAAGTCGAGCGGCAGGCGACCCCAGGCATCGCGCACATCCAGCCGAGCCCCTGACCCGTGCAGTACCACCAGCGTGTCCAGGAAGCCTTCCCGCGCTGCGTCGTGCACCGGGCGGGAGAAGGTAGTGGGGTCCTCGCAGTTCGAATCTGCACCGTAGTTGAGCAGAAGAGCTGCTACGTG…	23	415	1.03791
BN1-33	GGTGTCCATGTTCTCAGGCTCATTTGGGTTGCTTCTTCTTTTTCTGAGTGTCAGAAGCTTTTGGACCAACTATGCTCACCTGGGCGTGCTTGAGCTGAAGCTATGCCCGTCGGTCTGGGCGACGTTCCCAGCGGTACACAAAGACCACCCAGCGGAACACAAAGAGCACCCAGCGGAACGCAAATMTCGCACGATGTCTTGATGTCCCCGCTCTTGGGCCAAGTCGAGCGGCAGGCGACCCCAGGCATCGCGCACATCCAGCCGAGCCCCTGACCCGTGCAGCACCACCAGCGTGTCCAGGAAGCCTTCCCGCGCTGCGTCGTGCACCGGGCGGGAGAAGGTAGTGGGGTCCTCGCAGTTCGAATCTGCACCGTAGTTGAGCAGAAGAGCTGCTACGTG…	22	415	0.99278
BN1-34	GGTGTCCATGTTCTCAGGCTCATTTGGGTTGCTTCTTCTTTTTCTGAGTGTCAGAAGCTTTTGGACCAACTATGCTCACCTGGGCGTGCTTGAGCTGAAGCTATGCCCGTCGGTCTGGGCGACGTTCCCAGCGGTACACAAAGACCACCCAGCGGAACACAAATATCGCACGATGTCTTGATGTCCCCGCTCTTGGGCCAAGTCGAGCAGAAGGTAGTGGGGTCCTCGCAGTTCGAATCTGCACCGTAGTTGAGCAGAAGAGCTGCTACGTGAACGTTGCCCATCATC	22	288	0.99278
BN1-35	GGTGTCCATGTTCTCAGGCTCATTTGGGTTGCTTCTTCTTTTTCTGAGTGTCAGAAGCTTTTGGACCAACTATGCTCACCTGGGCGTGCTTGAGCTGAAGCTATGCCCGTCGGTCTGGGCGACGTTCCCAGCGGTCCACAAAGACCACCCAGCGGAACACAAAGAGCACCCAGCGGAACGCAAATATCGCACGATGTCTTGATGTCCCCGCTCTTGGGCCAAGTCGAGCGGCAGGCGACCCCAGGCATCGCGCACATCCAGCCGAGCCCCTGACCCGTGCAGCACCACCAGCGTGTCCAGGAAGCCTTCCCGCGCTGCGTCGTGCACCGGGCGGGAGAAGGTAGTGGGGTCCTCGCAGTTCGAATCTGCACCGTAGTTGAGCAGAAGAGCTGCTACGTG…	22	415	0.99278
BN2-1	GGTGTCCATGTTCTCAGGCTCATTTGGGTTGCTTCTTCTTTTTCTGAGTGTCAGAAGCTTTTGGACCAACTATGCTCACCTGGGCGTGCTTGAGCTGAAGCTATGCCCGTCGGTCTGGGCGACGTTCCCAGCGGTACACAAAGACCACCCAGCGGAACACAAAAATATCGCACGATGTCTTGATGTCCCCGCTCGGCAGGCGACCCCAGGCATCGCGCACATCCAGCCGAGCCCCTGACCCGTGCAGCACCACCAGCGTGTCCAGGAAGCCTTCCCGCGCTGCGTCGTGCACCGGGAGAAGGTAGTGGGGTCCTCGCAGTTCGAATCTGCACCGTAGTTGAGCAGAAGAGCTGCTACGTGAACGTTGCCCATCATC	1489	376	13.4837
BN2-2	GGTGTCCATGTTCTCAGGCTCATTTGGGTTGCTTCTTCTTTTTCTGAGTGTCAGAAGCTTTTGGACCAACTATGCTCACCTGGGCGTGCTTGAGCTGAAGCTATGCCCGTCGGTCTGGGCGACGTTCCCAGCGGTACACAAAGACCACCCAGCGGAACACAAAGAGCACCCAGCGGAACGCAAATATCGCACGATGTCTTGATGTCCCCGCTCTTGGGCCAAGTCGAGCGGCAGGCGACCCCAGGCATCGCGCACATCCAGCCGAGCCCCTGACCCGTGCAGCACCACCAGCGTGTCCAGGAAGCCTTCCCGCGCTGCGTCGTGCACCGGGAGAAGGTAGTGGGGTCCTCGCAAGTTCGAATCTGCACCGTAGTTGAGCAGAAGAGCTGCTACGTGAAC…	1047	412	9.48112
BN2-3	GGTGTCCATGTTCTCAGGCTCATTTGGGTTGCTTCTTCTTTTTCTGAGTGTCAGAAGCTTTTGGACCAACTATGCTCACCTGGGCGTGCTTGAGCTGAAGCTATGCCCGTCGGTCTGGGCGACGTTCCCAGCGGTACACAAAGACCACCCAGCGGAACACAAAGAGCACCCAGCGAACGCAAATATCGCACGATGTCTTGATGTCCCCGCTCTTGGGCCAAGTCGAGCAGAAGGTAGTGGGGTCCTCGCAAGTTCGAATCTGCACCGTAGTTGAGCAGAAGAGCTGCTACGTGAACGTTGCCCATCATC	771	309	6.9818
BN2-4	GGTGTCCATGTTCTCAGGCTCATTTGGGTTGCTTCTTCTTTTTCTGAGTGTCAGAAGCTTTTGGACCAACTATGCTCACCTGGGCGTGCTTGAGCTGAAGCTATGCCCGTCGGTCTGGGCGACGTTCCCAGCGGTACACAAAGACCACCCAGCGGACCACAAAGAGCACCCAGCGGAACGCAAATATCGCACGATGTCTTGATGTCCCCGCTCTTGGGCCAAGTCGAGCGGCAGGCGACCCCAGGCATCGCGCACATCCAGCCGAGCCCCTGACCCGTGCAGCACCACCAGCGTGTCCAGGAAGCCTTCCCGCGCTGCGTCGTGCACCGGGCGGGAGAAGGTAGTGGGGTCCTCGCAGTTCGAATCTGCACCGTAGTTGAGCAGAAGAGCTGCTACGTG…	685	415	6.20302
BN2-5	GGTGTCCATGTTCTCAGGCTCATTTGGGTTGCTTCTTCTTTTTCTGAGTGTCAGAAGCTTTTGGACCAACTATGCTCACCTGGGCGTGCTTGAGCTGAAGCTATGCCCGTCGGTCTGGGCGACGTTCCCAGCGGTACACAAAGACCACCCAGCGGAACACAAAGAGCACCCAGCGAACGCAAATATCGCACGATGTCTTGATGTGGCAGGCGACCCCAGGCATCGCGCACATCCAGCCGAGCCCCTGACCCGTGCAGCACCACCAGCGTGTCCAGGAAGCCTTCCCGCGCTGCGTCGTGCACCGGGCGGGGTTCGAATCTGCACCGTAGTTGAGCAGAAGAGCTGCTACGTGAACGTTGCCCATCATC	583	368	5.27936
BN2-6	GGTGTCCATGTTCTCAGGCTCATTTGGGTTGCTTCTTCTTTTTCTGAGTGTCAGAAGCTTTTGGACCAACTATGCTCACCTGGGCGTGCTTGAGCTGAAGCTATGCCCGTCGGTCTGGGCGACGTTCCCAGCGGTACACAAAGACCACCCAGCGGAACACAAAAATATCGCACGATGTCTTGATGTCCCCGCTCTTGGGCCAAGTCGAGCGGCAGGCGACCCCAGGCATCGCGCACATCCAGCCGAGCCCCTGACCCGTGCAGCACCACCAGCGTGTCCAGGAAGCCTTCCCGCGCTGCGTCGTGCACCGGGCGGGAGAAGGTAGTGGGGTCCTCGCAGTTCGAATCTGCACCGTAGTTGAGCAGAAGAGCTGCTACGTGAACGTTGCCCATCATC	568	396	5.14353
BN2-7	GGTGTCCATGTTCTCAGGCTCATTTGGGTTGCTTCTTCTTTTTCTGAGTGTCAGAAGCTTTTGGACCAACTATGCTCACCTGGGCGTGCTTGAGCTGAAGCTATGCCCGTCGGTCTGGGCGACGTTCCCAGCGGTACACAAAGACCACCCAGCGGAACACAAAGAGCACCCAGCGCAGGCGACCCCAGGCATCGCGCACATCCAGCCGAGCCCCTGACCCGTGCAGCACCACCAGCGTGTCCAGGAAGCCTTCCCGCGCTGCGTCGTGCACCGGGCGGGCGAATCTGCACCGTAGTTGAGCAGAAGAGCTGCTACGTGAACGTTGCCCATCATC	538	334	4.87186
BN2-8	GGTGTCCATGTTCTCAGGCTCATTTGGGTTGCTTCTTCTTTTTCTGAGTGTCAGAAGCTTTTGGACCAACTATGCTCACCTGGGCGTGCTTGAGCTGAAGCTATGCCCGTCGGTCTGGGCGACGTTCCCAGCGGTACACAAAGACCACCCAGCGGAACACAAATATCGCACGATGTCTTGATGTCCCCGCTCTTGGGCCAAGTCGAGCAGAAGGTAGTGGGGTCCTCGCAGGCAGGCGACCCCAGGCATCGCGCACATCCAGCCGAGCCCCTGACCCGTGCAGCACCACCAGCGTGTCCAGGAAGCCTTCCCGCGCTGCGTCGTGCACCGGGCGGGAGTTCGAATCTGCACCGTAGTTGAGCAGAAGAGCTGCTACGTGAACGTTGCCCATCATC	391	395	3.5407
BN2-9	GGTGTCCATGTTCTCAGGCTCATTTGGGTTGCTTCTTCTTTTTCTGAGTGTCAGAAGCTTTTGGACCAACTATGCTCACCTGGGCGTGCTTGAGCTGAAGCTATGCCCGTCGGTCTGGGCGACGTTCCCAGCGGTACACAAAGACCACCCAGCGGAACACAAAGAGCACCCAGCGCAGGCGACCCCAGGCATCGCGCACATCCAGCCGAGCCCCTGACCCGTGCAGCACCACCAGCGTGTCCAGGAAGCCTTCCCGCGCTGCGTCGTGCACCGGGCGGGAGAAGGTAGTGGGGTCCTCGCAGTTCGAATCTGCACCGTAGTTGAGCAGAAGAGCTGCTACGTGAACGTTGCCCATCATC	318	359	2.87965
BN2-10	GGTGTCCATGTTCTCAGGCTCATTTGGGTTGCTTCTTCTTTTTCTGAGTGTCAGAAGCTTTTGGACCAACTATGCTCACCTGGGCGTGCTTGAGCTGAAGCTATGCCCGTCGGTCTGGGCGACGTTCCCAGCGGTACACAAAGACCACCCAGCGGAACACAAAGAGCACCCAGCAAGTTCGAATCTGCACCGTAGTTGAGCAGAAGAGCTGCTACGTGAACGTTGCCCATCATC	315	234	2.85249
BN2-11	GGTGTCCATGTTCTCAGGCTCATTTGGGTTGCTTCTTCTTTTTCTGAGTGTCAGAAGCTTTTGGACCAACTATGCTCACCTGGGCGTGCTTGAGCTGAAGCTATGCCCGTCGGTCTGGGCGACGTTCCCAGCGGTACACAAAGACCACCCAGCGGAACACAAAGAGCACCCAGCGAACGCAAATATCGCACGATGTCTTGATGTGGCAGGCGACCCCAGGCATCGCGCACATCCAGCCGAGCCCCTGACCCGTGCAGCACCACCAGCGTGTCCAGGAAGCCTTCCCGCGCTGCGTCGTGCACCGGGCGGGAGAAGGTAGTGGGGTCCTCGCAGTTCGAATCTGCACCGTAGTTGAGCAGAAGAGCTGCTACGTGAACGTTGCCCATCATC	312	390	2.82532
BN2-12	GGTGTCCATGTTCTCAGGCTCATTTGGGTTGCTTCTTCTTTTTCTGAGTGTCAGAAGCTTTTGGACCAACTATGCTCACCTGGGCGTGCTTGAGCTGAAGCTATGCCCGTCGGTCTGGGCGACGTTCCCAGCGGTACACAAAGACCACCCAGCGGAACACAAAGAGCACCCAGCGAGTTCGAATCTGCACCGTAGTTGAGCAGAAGAGCTGCTACGTGAACGTTGCCCATCATC	304	234	2.75288
BN2-13	GGTGTCCATGTTCTCAGGCTCATTTGGGTTGCTTCTTCTTTTTCTGAGTGTCAGAAGCTTTTGGACCAACTATGCTCACCTGGGCGTGCTTGAGCTGAAGCTATGCCCGTCGGTCTGGGCGACGTTCCCAGCGGTACACAAAGACCACCCAGCGGAACACAAAGAGCACCCAGCGGAACGCAAATATCGCACGATGTCTTGATGTCCCCGCTCTTGGGCCAAGTCGAGCAGAAGGTAGTGGGGTCCTCGCAAGTTCGAATCTGCACCGTAGTTGAGCAGAAGAGCTGCTACGTGAACGTTGCCCATCATC	270	310	2.44499
BN2-14	GGTGTCCATGTTCTCAGGCTCATTTGGGTTGCTTCTTCTTTTTCTGAGTGTCAGAAGCTTTTGGACCAACTATGCTCACCTGGGCGTGCTTGAGCTGAAGCTATGCCCGTCGGTCTGGGCGACGTTCCCAGCGGTACACAAAGACCACCCAGCGGAACACAAAGAGCACCCAGCGAACGCAAATATCGCACGATGTCTTGATGTCCCCGCTCTTGGGCCAAGTCGAGCAGAAGGTAGTGGGGTCCTCGCAGTTCGAATCTGCACCGTAGTTGAGCAGAAGAGCTGCTACGTGAACGTTGCCCATCATC	264	308	2.39065
BN2-15	GGTGTCCATGTTCTCAGGCTCATTTGGGTTGCTTCTTCTTTTTCTGAGTGTCAGAAGCTTTTGGACCAACTATGCTCACCTGGGCGTGCTTGAGCTGAAGCTATGCCCGTCGGTCTGGGCGACGTTCCCAGCGGTACACAAAGACCACCCAGCGGAACACAAATATCGCACGATGTCTTGATGTCCCCGCTCTTGGGCCAAGTCGAGCAGAAGGTAGTGGGGTCCTCGCAGGCAGGCGACCCCAGGCATCGCGCACATCCAGCCGAGCCCCTGACCCGTGCAGCACCACCAGCGTGTCCAGGAAGCCTTCCCGCGCTGCGTCGTGCACCGGGCGGGAGAAGGTAGTGGGGTCCTCGCAGTTCGAATCTGCACCGTAGTTGAGCAGAAGAGCTGCTACGT…	262	416	2.37254
BN2-16	GGTGTCCATGTTCTCAGGCTCATTTGGGTTGCTTCTTCTTTTTCTGAGTGTCAGAAGCTTTTGGACCAACTATGCTCACCTGGGCGTGCTTGAGCTGAAGCTATGCCCGTCGGTCTGGGCGACGTTCCCAGCGGTACACAAAGACCACCCAGCGGAACACAAAGAGCACCCAGCGGAACGCAAATATCGCACGATGTCTTGATGTCCCCGCTCGGCAGGCGACCCCAGGCATCGCGCACATCCAGCCGAGCCCCTGACCCGTGCAGCACCACCAGCGTGTCCAGGAAGCCTTCCCGCGCTGCGTCGTGCACCGGGAGAAGGTAGTGGGGTCCTCGCAAGTTCGAATCTGCACCGTAGTTGAGCAGAAGAGCTGCTACGTGAACGTTGCCCATCATC	251	396	2.27293
BN2-17	GGTGTCCATGTTCTCAGGCTCATTTGGGTTGCTTCTTCTTTTTCTGAGTGTCAGAAGCTTTTGGACCAACTATGCTCACCTGGGCGTGCTTGAGCTGAAGCTATGCCCGTCGGTCTGGGCGACGTTCCCAGCGGTACACAAAGACCACCCAGCGGAACACAAAGAGCACCCAGCGGAACGCAAATATCGCACGATGTCTTGATGTCCCCGCTCTTGGGCCAAGTCGAGCGGCAGGCGACCCCAGGCATCGCGCACATCCAGCCGAGCCCCTGACCCGTGCAGCACCACCAGCGTGTCCAGGAAGCCTTCCCGCGCTGCGTCGTGCACCGGGCGGGGTTCGAATCTGCACCGTAGTTGAGCAGAAGAGCTGCTACGTGAACGTTGCCCATCATC	250	393	2.26388
BN2-18	GGTGTCCATGTTCTCAGGCTCATTTGGGTTGCTTCTTCTTTTTCTGAGTGTCAGAAGCTTTTGGACCAACTATGCTCACCTGGGCGTGCTTGAGCTGAAGCTATGCCCGTCGGTCTGGGCGACGTTCCCAGCGGTACACAAAGACCACCCAGCGGAACACAAAGAGCACCCAGCGGAACGCAAATATCGCACGATGTCTTGATGTCCCCGCTCTTGGGCCAAGTCGAGCGGCAGGCGACCCCAGGCATCGCGCACATCCAGCCGAGCCCCTGACCCGTGCAGCACCACCAGCGTGTCCAGGAAGCCTTCCCGCGCTGCGTCGTGCACCGGGCGGGAGTTCGAATCTGCACCGTAGTTGAGCAGAAGAGCTGCTACGTGAACGTTGCCCATCATC	246	394	2.22766
BN2-19	GGTGTCCATGTTCTCAGGCTCATTTGGGTTGCTTCTTCTTTTTCTGAGTGTCAGAAGCTTTTGGACCAACTATGCTCACCTGGGCGTGCTTGAGCTGAAGCTATGCCCGTCGGTCTGGGCGACGTTCCCAGCGGTACACAAAGACCACCCAGCGGAACACAAAGAGCACCCAGCGGAACGCAAATATCGCACGATGTCTTGATGTCCCCGCTCTTGGGCCAAGTCGAGCGGCAGGCGACCCCAGGCATCGCGCACATCCAGCCGAGCCCCTGACCCGTGCAGCACCACCAGCGTGTCCAGGAAGCCTTCCCGCGCTGCGTCGTGCACCGGGCGGGAGAAGGTAGTGGGGTCCTCGCAAGTTCGAATCTGCACCGTAGTTGAGCAGAAGAGCTGCTACGT…	219	416	1.98316
BN2-20	GGTGTCCATGTTCTCAGGCTCATTTGGGTTGCTTCTTCTTTTTCTGAGTGTCAGAAGCTTTTGGACCAACTATGCTCACCTGGGCGTGCTTGAGCTGAAGCTATGCCCGTCGGTCTGGGCGACGTTCCCAGCGGTACACAAAGACCACCCAGCGGAACACAAAGAGCACCCAGCGGAACGCAAATATCGCACGATGTCTTGATGTCCCCGCTCTTGGGCCAAGTCGAGCGGCAGGCGACCCCAGGCATCGCGCACATCCCGCCGAGCCCCTGACCCGTGCAGCACCACCAGCGTGTCCAGGAAGCCTTCCCGCGCTGCGTCGTGCACCGGGCGGGAGAAGGTAGTGGGGTCCTCGCAGTTCGAATCTGCACCGTAGTTGAGCAGAAGAGCTGCTACGTG…	219	415	1.98316
BN2-21	GGTGTCCATGTTCTCAGGCTCATTTGGGTTGCTTCTTCTTTTTCTGAGTGTCAGAAGCTTTTGGACCAACTATGCTCACCTGGGCGTGCTTGAGCTGAAGCTATGCCCGTCGGTCTGGGCGACGTTCCCAGCGGTACACAAAGACCACCCAGCGGAACACAAAGAGCACCCAGCGGAACGCAAATATCGCACGATGTCTTGATGTCCCCGCTCTTGGGCCAAGTCGAGCGGCAGGCGACCCCAGGCATCGCGCACATCCAGCCGAGCCCCTGACCCGTGCAGCACCACCAGCGTGTCCAGGAAGCCGTCCCGCGCTGCGTCGTGCACCGGGCGGGAGAAGGTAGTGGGGTCCTCGCAGTTCGAATCTGCACCGTAGTTGAGCAGAAGAGCTGCTACGTG…	195	415	1.76582
BN2-22	GGTGTCCATGTTCTCAGGCTCATTTGGGTTGCTTCTTCTTTTTCTGAGTGTCAGAAGCTTTTGGACCAACTATGCTCACCTGGGCGTGCTTGAGCTGAAGCTATGCCCGTCGGTCTGGGCGACGTTCCCAGCGGTACACAAAGACCACCCAGCGGAACACAAAGAGCACCCAGCGGAACGCAAATATCGCACGATGTCTTGATGTCCCCGCTCTTGGGCCAAGTCGAGCGGCAGGCGACCCCAGGCATCGCGCACATCCAGCCGAGCCCCTGACCCGTGCAGCACCACCAGCGTGTCCAGGAAGCCTTCCCGCGCTGCGTCGTGCACCGGGCGGGCGAATCTGCACCGTAGTTGAGCAGAAGAGCTGCTACGTGAACGTTGCCCATCATC	168	390	1.52133
BN2-23	GGTGTCCATGTTCTCAGGCTCATTTGGGTTGCTTCTTCTTTTTCTGAGTGTCAGAAGCTTTTGGACCAACTATGCTCACCTGGGCGTGCTTGAGCTGAAGCTATGCCCGTCGGTCTGGGCGACGTTCCCAGCGGTACACAAAGACCACCCAGCGGAACGCAAATATCGCACGATGTCTTGATGTCCCCGCTCTTGGGCCAAGTCGAGCGGCAGGCGACCCCAGGCATCGCGCACATCCAGCCGAGCCCCTGACCCGTGCAGCACCACCAGCGTGTCCAGGAAGCCTTCCCGCGCTGCGTCGTGCACCGGGCGGGAGAAGGTAGTGGGGTCCTCGCAGTTCGAATCTGCACCGTAGTTGAGCAGAAGAGCTGCTACGTGAACGTTGCCCATCATC	166	394	1.50321
BN2-24	GGTGTCCATGTTCTCAGGCTCATTTGGGTTGCTTCTTCTTTTTCTGAGTGTCAGAAGCTTTTGGACCAACTATGCTCACCTGGGCGTGCTTGAGCTGAAGCTATGCCCGTCGGTCTGGGCGACGTTCCCAGCGGTACACAAAGACCACCCAGCGGAACACACAGAGCACCCAGCGGAACGCAAATATCGCACGATGTCTTGATGTCCCCGCTCTTGGGCCAAGTCGAGCGGCAGGCGACCCCAGGCATCGCGCACATCCAGCCGAGCCCCTGACCCGTGCAGCACCACCAGCGTGTCCAGGAAGCCTTCCCGCGCTGCGTCGTGCACCGGGCGGGAGAAGGTAGTGGGGTCCTCGCAGTTCGAATCTGCACCGTAGTTGAGCAGAAGAGCTGCTACGTG…	162	415	1.46699
BN2-25	GGTGTCCATGTTCTCAGGCTCATTTGGGTTGCTTCTTCTTTTTCTGAGTGTCAGAAGCTTTTGGACCAACTATGCTCACCTGGGCGTGCTTGAGCTGAAGCTATGCCCGTCGGTCTGGGCGACGTTCCCAGCGGTACACAAAGACCACCCAGCGGAACACAAATATCGCACGATGTCTTGATGTCCCCGCTCTTGGGCCAAGTCGAGCAGAAGGTAGTGGGGTCCTCGCAGTTCGAATCTGCACCGTAGTTGAGCAGAAGAGCTGCTACGTGAACGTTGCCCATCATC	156	288	1.41266
BN2-26	GGTGTCCATGTTCTCAGGCTCATTTGGGTTGCTTCTTCTTTTTCTGAGTGTCAGAAGCTTTTGGACCAACTATGCTCACCTGGGCGTGCTTGAGCTGAAGCTATGCCCGTCGGTCTGGGCGACGTTCCCAGCGGTACACAAAGACCACCCAGCGGAACACAAAGAGCACCCAGCGGAACGCAAATATCGCACGATGTCTTGATGTCCCCGCTCTTGGGCCAAGTCGAGCAGAAGGTAGTGGGGTCCTCGCAGTTCGAATCTGCACCGTAGTTGAGCAGAAGAGCTGCTACGTGAACGTTGCCCATCATC	148	309	1.34022
BN2-27	GGTGTCCATGTTCTCAGGCTCATTTGGGTTGCTTCTTCTTTTTCTGAGTGTCAGAAGCTTTTGGACCAACTATGCTCACCTGGGCGTGCTTGAGCTGAAGCTATGCCCGTCGGTCTGGGCGACGTTCCCAGCGGTACACAAAGACCACCCAGCGGAACACAAAGAGCACCCAGCGAACGCAAATATCGCACGATGTCTTGATGTCCCCGCTCTTGGGCCAAGTCGAGCGGCAGGCGACCCCAGGCATCGCGCACATCCAGCCGAGCCCCTGACCCGTGCAGCACCACCAGCGTGTCCAGGAAGCCTTCCCGCGCTGCGTCGTGCACCGGGCGGGAGAAGGTAGTGGGGTCCTCGCAGTTCGAATCTGCACCGTAGTTGAGCAGAAGAGCTGCTACGTGA…	145	414	1.31305
BN2-28	GGTGTCCATGTTCTCAGGCTCATTTGGGTTGCTTCTTCTTTTTCTGAGTGTCAGAAGCTTTTGGACCAACTATGCTCACCTGGGCGTGCTTGAGCTGAAGCTATGCCCGTCGGTCTGGGCGACGTTCCCAGCGGTACACAAATACCACCCAGCGGAACACAAAGAGCACCCAGCGGAACGCAAATATCGCACGATGTCTTGATGTCCCCGCTCTTGGGCCAAGTCGAGCGGCAGGCGACCCCAGGCATCGCGCACATCCAGCCGAGCCCCTGACCCGTGCAGCACCACCAGCGTGTCCAGGAAGCCTTCCCGCGCTGCGTCGTGCACCGGGCGGGAGAAGGTAGTGGGGTCCTCGCAGTTCGAATCTGCACCGTAGTTGAGCAGAAGAGCTGCTACGTG…	135	415	1.22249
BN2-29	GGTGTCCATGTTCTCAGGCTCATTTGGGTTGCTTCTTCTTTTTCTGAGTGTCAGAAGCTTTTGGACCAACTATGCTCACCTGGGCGTGCTTGAGCTGAAGCTATGCCCGTCGGTCTGGGCGACGTTCCCAGCGGTACACAAAGACCACCCAGCGGAACACAAAGAGCACCCAGCGGAACGCAAATATCGCACGATGTCTTGATGTCCCCGCTCTTGGGCCAAGTCGAGCGGCAGGCGACCCCAGGCATCGCGCACATCCAGCCGAGCCCCTGACCCGTGCAGCACCACCAGCGTGTCCAGGAAGCCTTCCCGCGCTGCGTCGTGCACCGGGAGAAGGTAGTGGGGTCCTCGCAGTTCGAATCTGCACCGTAGTTGAGCAGAAGAGCTGCTACGTGAACG…	124	411	1.12288
BN2-30	GGTGTCCATGTTCTCAGGCTCATTTGGGTTGCTTCTTCTTTTTCTGAGTGTCAGAAGCTTTTGGACCAACTATGCTCACCTGGGCGTGCTTGAGCTGAAGCTATGCCCGTCGGTCTGGGCGACGTTCCCAGCGGAACACAAAGAGCACCCAGCGGAACGCAAATATCGCACGATGTCTTGATGTCCCCGCTCTTGGGCCAAGTCGAGCGGCAGGCGACCCCAGGCATCGCGCACATCCAGCCGAGCCCCTGACCCGTGCAGCACCACCAGCGTGTCCAGGAAGCCTTCCCGCGCTGCGTCGTGCACCGGGCGGGAGAAGGTAGTGGGGTCCTCGCAGTTCGAATCTGCACCGTAGTTGAGCAGAAGAGCTGCTACGTGAACGTTGCCCATCATC	115	394	1.04138
BN2-31	GGTGTCCATGTTCTCAGGCTCATTTGGGTTGCTTCTTCTTTTTCTGAGTGTCAGAAGCTTTTGGACCAACTATGCTCACCTGGGCGTGCTTGAGCTGAAGCTATGCCCGTCGGTCTGGGCGACGTTCCCAGCGGTACACAAAGACCACCCAGCGGAACACAAATATCGCACGATGTCTTGATGTCCCCGCTCTTGGGCCAAGTCGAGCGGCAGGCGACCCCAGGCATCGCGCACATCCAGCCGAGCCCCTGACCCGTGCAGCACCACCAGCGTGTCCAGGAAGCCTTCCCGCGCTGCGTCGTGCACCGGGCGGGAGAAGGTAGTGGGGTCCTCGCAGTTCGAATCTGCACCGTAGTTGAGCAGAAGAGCTGCTACGTGAACGTTGCCCATCATC	115	394	1.04138
BN2-32	GGTGTCCATGTTCTCAGGCTCATTTGGGTTGCTTCTTCTTTTTCTGAGTGTCAGAAGCTTTTGGACCAACTATGCTCACCTGGGCGTGCTTGAGCTGAAGCTATGCCCGTCGGTCTGGGCGACGTTCCCAGCGGTACACAAAGACCACCCAGCGGAACACAAAGAGCACCCAGCGGAACGCAAATATCGCACGATGTCTTGATGTCCCGCTCTTGGGCCAAGTCGAGCGGCAGGCGACCCCAGGCATCGCGCACATCCAGCCGAGCCCCTGACCCGTGCAGCACCACCAGCGTGTCCAGGAAGCCTTCCCGCGCTGCGTCGTGCACCGGGCGGGAGAAGGTAGTGGGGTCCTCGCAGTTCGAATCTGCACCGTAGTTGAGCAGAAGAGCTGCTACGTGA…	112	414	1.01422
