# Supplementary material for: Derivation of Genetically Defined Murine Hepatoblastoma Cell Lines with Angiogenic Potential
Source: Cancers (Basel). 2025 Sep 14;17(18):3002. doi: 10.3390/cancers17183002 (PMC12468702; doi:10.3390/cancers17183002)
Supplement: Supplementary file 1 [file cancers-17-03002-s001.zip › cancers-3808479-Supplementary file 2.xlsx]

## Sheet: Figure 5B
gene_id	comparison	baseMean	log2FoldChange	lfcSE	stat	pvalue	padj	gene_symbol	entrez_gene
ENSMUSG00000000058	group_BN_vs_Liver	340.184	1.22797	0.304565	4.0319	5.53284e-05	0.000609293	Cav2	12390
ENSMUSG00000000078	group_BN_vs_Liver	1603.06	1.4868	0.206308	7.2067	5.73245e-13	4.41079e-11	Klf6	23849
ENSMUSG00000000093	group_BN_vs_Liver	107.362	-0.133044	0.27087	-0.491172	0.623305	0.778176	Tbx2	21385
ENSMUSG00000000142	group_BN_vs_Liver	1097.89	2.2122	0.464379	4.76378	1.90003e-06	3.24835e-05	Axin2	12006
ENSMUSG00000000204	group_BN_vs_Liver	21.9459	4.17458	0.988604	4.2227	2.41394e-05	0.000298462	Slfn4	20558
ENSMUSG00000000317	group_BN_vs_Liver	86.8323	1.60496	0.394133	4.07214	4.65839e-05	0.000526913	Bcl6b	12029
ENSMUSG00000000326	group_BN_vs_Liver	12616.2	0.873456	0.264464	3.30274	0.000957456	0.00648971	Comt	12846
ENSMUSG00000000346	group_BN_vs_Liver	3109.22	0.482237	0.0945346	5.10117	3.3756e-07	7.03237e-06	Dazap2	23994
ENSMUSG00000000489	group_BN_vs_Liver	423.638	1.51967	0.333724	4.55366	5.27195e-06	8.00979e-05	Pdgfb	18591
ENSMUSG00000000530	group_BN_vs_Liver	154.335	0.730827	0.319715	2.28587	0.0222619	0.0778743	Acvrl1	11482
ENSMUSG00000000555	group_BN_vs_Liver	926.355	0.347876	0.194796	1.78585	0.0741241	0.190796	Itga5	16402
ENSMUSG00000000690	group_BN_vs_Liver	2.5239	-0.2667	1.21629	-0.219274	0.826437	0.91097	Hoxb6	15414
ENSMUSG00000000738	group_BN_vs_Liver	1125.34	0.300171	0.119272	2.5167	0.0118461	0.0479407	Spg7	234847
ENSMUSG00000000740	group_BN_vs_Liver	8738.76	0.267141	0.153844	1.73644	0.0824863	0.205362	Rpl13	270106
ENSMUSG00000000753	group_BN_vs_Liver	10345.2	-0.681239	0.268225	-2.5398	0.0110916	0.0454827	Serpinf1	20317
ENSMUSG00000000782	group_BN_vs_Liver	286.799	1.55399	0.308405	5.03881	4.68432e-07	9.31048e-06	Tcf7	21414
ENSMUSG00000000787	group_BN_vs_Liver	5274.98	0.234301	0.143164	1.6366	0.101715	0.237069	Ddx3x	13205
ENSMUSG00000000794	group_BN_vs_Liver	1.96613	-1.32162	1.89851	-0.696136	0.486343	0.670602	Kcnn3	140493
ENSMUSG00000000805	group_BN_vs_Liver	21.8053	-0.461891	1.85598	-0.248867	0.803464	0.895914	Car4	12351
ENSMUSG00000000915	group_BN_vs_Liver	945.09	-0.290939	0.169112	-1.72039	0.0853607	0.210126	Hip1r	29816
ENSMUSG00000001020	group_BN_vs_Liver	30.1308	1.56144	0.484416	3.22335	0.00126701	0.00820627	S100a4	20198
ENSMUSG00000001025	group_BN_vs_Liver	504.074	1.65725	0.446746	3.7096	0.000207588	0.00182792	S100a6	20200
ENSMUSG00000001027	group_BN_vs_Liver	5.35154	5.22795	1.47045	3.55534	NA	NA	Scn4a	110880
ENSMUSG00000001036	group_BN_vs_Liver	395.683	0.0281899	0.152644	0.184678	0.853482	0.926504	Epn2	13855
ENSMUSG00000001089	group_BN_vs_Liver	1096.34	-0.0531316	0.206967	-0.256716	0.797398	0.892078	Luzp1	269593
ENSMUSG00000001119	group_BN_vs_Liver	223.001	0.372682	0.438695	0.849526	0.395589	0.592293	Col6a1	12833
ENSMUSG00000001128	group_BN_vs_Liver	514.718	0.550496	0.496772	1.10815	0.267799	0.4616	Cfp	18636
ENSMUSG00000001131	group_BN_vs_Liver	53.0771	1.18247	0.663829	1.78128	0.0748661	0.19218	Timp1	21857
ENSMUSG00000001175	group_BN_vs_Liver	6897.39	-0.340523	0.107038	-3.18134	0.00146594	0.00925401	Calm1	12313
ENSMUSG00000001227	group_BN_vs_Liver	217.663	-0.17804	0.208243	-0.854965	0.392571	0.589448	Sema6b	20359
ENSMUSG00000001240	group_BN_vs_Liver	106.132	0.478136	0.299446	1.59674	0.110325	0.251706	Ramp2	54409
ENSMUSG00000001247	group_BN_vs_Liver	5895.47	0.235762	0.107235	2.19854	0.0279103	0.0924569	Lsr	54135
ENSMUSG00000001270	group_BN_vs_Liver	217.718	-0.104136	0.338636	-0.307514	0.758452	0.865919	Ckb	12709
ENSMUSG00000001289	group_BN_vs_Liver	1288.53	-0.058964	0.198967	-0.29635	0.766963	0.87186	Pfdn5	56612
ENSMUSG00000001300	group_BN_vs_Liver	130.101	1.59227	0.39718	4.00894	6.0993e-05	0.000661914	Efnb2	13642
ENSMUSG00000001435	group_BN_vs_Liver	21224.7	-0.741241	0.146237	-5.06877	4.00392e-07	8.15707e-06	Col18a1	12822
ENSMUSG00000001473	group_BN_vs_Liver	880.851	1.00153	0.268306	3.7328	0.000189363	0.0016966	Tubb6	67951
ENSMUSG00000001506	group_BN_vs_Liver	1104.38	1.50859	0.569402	2.64944	0.00806259	0.0356376	Col1a1	12842
ENSMUSG00000001552	group_BN_vs_Liver	2081.05	-0.199277	0.18591	-1.0719	0.283764	0.480435	Jup	16480
ENSMUSG00000001642	group_BN_vs_Liver	1082.47	-0.290135	0.143495	-2.02192	0.0431843	0.127326	Akr1b3	11677
ENSMUSG00000001666	group_BN_vs_Liver	3325.56	-0.218357	0.267349	-0.816749	0.414072	0.608631	Ddt	13202
ENSMUSG00000001833	group_BN_vs_Liver	1441.35	0.624671	0.145204	4.30201	1.69252e-05	0.0002202	Septin7	235072
ENSMUSG00000001847	group_BN_vs_Liver	4020.13	0.523523	0.101181	5.17412	2.28993e-07	5.06214e-06	Rac1	19353
ENSMUSG00000001864	group_BN_vs_Liver	16.7526	-0.941301	0.817006	-1.15213	0.249266	0.439593	Aif1l	108897
ENSMUSG00000001891	group_BN_vs_Liver	10339.8	1.88628	0.285243	6.61288	3.76913e-11	1.97006e-09	Ugp2	216558
ENSMUSG00000001911	group_BN_vs_Liver	2674.35	-0.937387	0.176502	-5.31093	1.0907e-07	2.63531e-06	Nfix	18032
ENSMUSG00000001930	group_BN_vs_Liver	201.858	-0.520274	0.73024	-0.71247	0.476174	0.662709	Vwf	22371
ENSMUSG00000001943	group_BN_vs_Liver	0.862301	2.45388	1.63797	1.49812	0.134101	NA	Vsig2	57276
ENSMUSG00000001946	group_BN_vs_Liver	294.348	1.1083	0.265486	4.1746	2.98511e-05	0.000357256	Esam	69524
ENSMUSG00000002015	group_BN_vs_Liver	2721.58	0.26073	0.106715	2.44324	0.0145561	0.0562053	Bcap31	27061
ENSMUSG00000002020	group_BN_vs_Liver	64.8171	-0.461276	0.727472	-0.634081	0.526028	0.704304	Ltbp2	16997
ENSMUSG00000002233	group_BN_vs_Liver	576.75	1.42107	0.298176	4.76588	1.88033e-06	3.2228e-05	Rhoc	11853
ENSMUSG00000002289	group_BN_vs_Liver	1328.67	-0.0589363	0.343538	-0.171557	0.863786	0.931759	Angptl4	57875
ENSMUSG00000002308	group_BN_vs_Liver	112.855	0.0479642	0.253905	0.188906	0.850166	0.925202	Cd320	54219
ENSMUSG00000002329	group_BN_vs_Liver	366.965	-0.378744	0.169243	-2.23787	0.0252297	0.085569	Mdp1	67881
ENSMUSG00000002396	group_BN_vs_Liver	703.902	-0.118411	0.177674	-0.666454	0.505121	0.686231	Ocel1	77090
ENSMUSG00000002504	group_BN_vs_Liver	508.366	-0.309066	0.179157	-1.72511	0.0845075	0.2088	Slc9a3r2	65962
ENSMUSG00000002799	group_BN_vs_Liver	44.5074	2.45759	0.622163	3.95007	7.81281e-05	0.000811259	Jag2	16450
ENSMUSG00000002900	group_BN_vs_Liver	195.975	-0.242269	0.445292	-0.544067	0.586396	0.752448	Lamb1	16777
ENSMUSG00000002944	group_BN_vs_Liver	4126.25	4.12937	0.397307	10.3934	2.65733e-25	1.70145e-22	Cd36	12491
ENSMUSG00000002980	group_BN_vs_Liver	581.874	0.947627	0.27643	3.42808	0.000607857	0.0044503	Bcam	57278
ENSMUSG00000003032	group_BN_vs_Liver	66.6793	-0.110765	0.467421	-0.236971	0.812679	0.902038	Klf4	16600
ENSMUSG00000003072	group_BN_vs_Liver	4099.2	0.0828322	0.162059	0.511124	0.609265	0.768568	Atp5d	66043
ENSMUSG00000003134	group_BN_vs_Liver	272.405	0.143786	0.343256	0.418887	0.675299	0.813189	Tbc1d8	54610
ENSMUSG00000003153	group_BN_vs_Liver	46.834	0.391445	0.493943	0.79249	NA	NA	Slc2a3	20527
ENSMUSG00000003316	group_BN_vs_Liver	2115.64	0.274846	0.143755	1.91191	0.0558879	0.15522	Glg1	20340
ENSMUSG00000003346	group_BN_vs_Liver	1431.71	-0.158033	0.142751	-1.10705	0.268273	0.46215	Abhd17a	216169
ENSMUSG00000003420	group_BN_vs_Liver	3016.59	0.0374693	0.162031	0.231247	0.817123	0.905456	Fcgrt	14132
ENSMUSG00000003429	group_BN_vs_Liver	5044.78	0.00825002	0.151089	0.0546037	0.956454	0.981979	Rps11	27207
ENSMUSG00000003500	group_BN_vs_Liver	202.528	0.406182	0.210221	1.93217	0.0533391	0.150002	Impdh1	23917
ENSMUSG00000003541	group_BN_vs_Liver	170.065	1.6949	0.38493	4.40315	1.06689e-05	0.000148683	Ier3	15937
ENSMUSG00000003545	group_BN_vs_Liver	34.6697	2.2142	0.893419	2.47835	0.0131993	0.0520311	Fosb	14282
ENSMUSG00000003746	group_BN_vs_Liver	4853.11	-0.174964	0.122908	-1.42354	0.154581	0.31836	Man1a	17155
ENSMUSG00000003814	group_BN_vs_Liver	17205.6	-0.470338	0.158759	-2.96258	0.00305069	0.0165887	Calr	12317
ENSMUSG00000003849	group_BN_vs_Liver	2561.13	4.76451	0.710801	6.70302	2.04162e-11	1.11592e-09	Nqo1	18104
ENSMUSG00000003934	group_BN_vs_Liver	6.17537	0.651164	0.827745	0.786672	0.431474	0.623576	Efnb3	13643
ENSMUSG00000003970	group_BN_vs_Liver	7771.23	0.0155221	0.130036	0.119368	0.904984	0.955023	Rpl8	26961
ENSMUSG00000003974	group_BN_vs_Liver	6.87904	-1.2789	1.71516	-0.745645	0.455882	0.645224	Grm3	108069
ENSMUSG00000004040	group_BN_vs_Liver	2990.36	0.0393065	0.102007	0.385332	0.699992	0.829253	Stat3	20848
ENSMUSG00000004044	group_BN_vs_Liver	1275.79	0.727441	0.294483	2.47023	0.0135026	0.0530166	Cavin1	19285
ENSMUSG00000004054	group_BN_vs_Liver	1181.59	-0.37262	0.124584	-2.99091	0.00278149	0.015353	Map3k11	26403
ENSMUSG00000004085	group_BN_vs_Liver	345.964	0.182157	0.204467	0.89089	0.372988	0.571293	Map3k20	65964
ENSMUSG00000004098	group_BN_vs_Liver	120.474	1.58646	0.42367	3.74457	0.0001807	0.00163039	Col5a3	53867
ENSMUSG00000004105	group_BN_vs_Liver	294.59	1.19536	0.412132	2.90042	0.00372659	0.0194386	Angptl2	26360
ENSMUSG00000004207	group_BN_vs_Liver	17480	0.401235	0.143747	2.79126	0.00525028	0.0253986	Psap	19156
ENSMUSG00000004473	group_BN_vs_Liver	36.4901	-0.343411	0.387231	-0.886839	0.375166	0.573212	Clec11a	20256
ENSMUSG00000004631	group_BN_vs_Liver	259.243	0.158574	0.420727	0.376905	0.706244	0.83322	Sgce	20392
ENSMUSG00000004655	group_BN_vs_Liver	1652.79	0.23515	0.345883	0.679855	0.496596	0.679566	Aqp1	11826
ENSMUSG00000004665	group_BN_vs_Liver	428.474	0.126832	0.288451	0.439702	0.660153	0.802171	Cnn2	12798
ENSMUSG00000004771	group_BN_vs_Liver	1213.43	0.567	0.143785	3.94339	8.03363e-05	0.000827741	Rab11a	53869
ENSMUSG00000004791	group_BN_vs_Liver	8.67411	1.97695	1.23756	1.59745	0.110165	0.251405	Pgf	18654
ENSMUSG00000004837	group_BN_vs_Liver	74.9834	0.298416	0.352005	0.847759	0.396572	0.593221	Grap	71520
ENSMUSG00000004891	group_BN_vs_Liver	155.415	0.846399	0.472242	1.7923	0.073085	0.188963	Nes	18008
ENSMUSG00000004951	group_BN_vs_Liver	1147.36	1.24014	0.492871	2.51616	0.011864	0.0479913	Hspb1	15507
ENSMUSG00000004952	group_BN_vs_Liver	133.422	0.539058	0.406611	1.32573	0.184928	0.359315	Rasa4	54153
ENSMUSG00000004980	group_BN_vs_Liver	7364.54	-0.244932	0.115476	-2.12107	0.0339161	0.106526	Hnrnpa2b1	53379
ENSMUSG00000005054	group_BN_vs_Liver	1654.85	1.18039	0.175402	6.72963	1.7009e-11	9.41164e-10	Cstb	13014
ENSMUSG00000005087	group_BN_vs_Liver	440.039	0.930967	0.402527	2.31281	0.0207333	0.0737222	Cd44	12505
ENSMUSG00000005103	group_BN_vs_Liver	2225.3	0.629991	0.149449	4.21542	2.49317e-05	0.000306988	Wdr1	22388
ENSMUSG00000005125	group_BN_vs_Liver	1405.65	0.418386	0.359249	1.16461	0.244176	0.433553	Ndrg1	17988
ENSMUSG00000005362	group_BN_vs_Liver	583.47	0.215653	0.130563	1.65171	0.0985928	0.232178	Crbn	58799
ENSMUSG00000005397	group_BN_vs_Liver	4161.6	1.79617	0.266729	6.73406	1.64995e-11	9.18644e-10	Nid1	18073
ENSMUSG00000005413	group_BN_vs_Liver	1113.59	1.54865	0.253778	6.10239	1.04495e-09	4.09931e-08	Hmox1	15368
ENSMUSG00000005417	group_BN_vs_Liver	3867.8	-0.221685	0.132028	-1.67908	0.093137	0.22323	Mprip	26936
ENSMUSG00000005481	group_BN_vs_Liver	447.317	-0.229819	0.152042	-1.51155	0.130649	0.284114	Ddx39a	68278
ENSMUSG00000005533	group_BN_vs_Liver	86.6553	-0.886478	0.540322	-1.64065	0.100871	0.235634	Igf1r	16001
ENSMUSG00000005534	group_BN_vs_Liver	2724.4	-0.103224	0.141916	-0.727364	0.467003	0.65471	Insr	16337
ENSMUSG00000005583	group_BN_vs_Liver	160.477	-0.148491	0.400268	-0.370978	0.710654	0.836182	Mef2c	17260
ENSMUSG00000005667	group_BN_vs_Liver	366.537	1.57498	0.511909	3.07669	0.00209315	0.0123011	Mthfd2	17768
ENSMUSG00000005873	group_BN_vs_Liver	799.508	1.80123	0.205564	8.76241	1.91114e-18	4.12807e-16	Reep5	13476
ENSMUSG00000005936	group_BN_vs_Liver	992.117	-0.279845	0.105598	-2.6501	0.00804685	0.0355943	Kctd20	66989
ENSMUSG00000005968	group_BN_vs_Liver	689.914	-0.782414	0.324891	-2.40824	0.0160298	0.060526	Tuft1	22156
ENSMUSG00000005973	group_BN_vs_Liver	156.707	-0.0688783	0.336202	-0.204872	0.837672	0.91807	Rcn1	19672
ENSMUSG00000006024	group_BN_vs_Liver	1899.48	0.56262	0.186307	3.01985	0.00252897	0.0143069	Napa	108124
ENSMUSG00000006205	group_BN_vs_Liver	88.9101	1.37544	0.479955	2.86577	0.00415999	0.0211416	Htra1	56213
ENSMUSG00000006219	group_BN_vs_Liver	189.885	0.505478	0.413424	1.22266	0.221458	0.405463	Fblim1	74202
ENSMUSG00000006301	group_BN_vs_Liver	1599.49	0.411987	0.136052	3.02817	0.00246039	0.014012	Tmbim1	69660
ENSMUSG00000006304	group_BN_vs_Liver	3649.14	0.145054	0.0856433	1.6937	0.0903225	0.21847	Arpc2	76709
ENSMUSG00000006333	group_BN_vs_Liver	8376.4	-0.0948507	0.150906	-0.628541	0.52965	0.70746	Rps9	76846
ENSMUSG00000006344	group_BN_vs_Liver	40.2928	-0.278044	0.462051	-0.601761	0.547333	0.722736	Ggt5	23887
ENSMUSG00000006345	group_BN_vs_Liver	359.639	4.90423	0.904563	5.42165	5.90501e-08	1.51452e-06	Ggt1	14598
ENSMUSG00000006356	group_BN_vs_Liver	2416.81	0.850404	0.234638	3.62433	0.000289714	0.00241581	Crip2	68337
ENSMUSG00000006360	group_BN_vs_Liver	327.847	0.649511	0.326098	1.99177	0.0463966	0.134726	Crip1	12925
ENSMUSG00000006369	group_BN_vs_Liver	47.3788	0.360682	0.671167	0.537395	0.590994	0.756055	Fbln1	14114
ENSMUSG00000006373	group_BN_vs_Liver	27411.4	0.821206	0.235228	3.4911	0.00048103	0.00369332	Pgrmc1	53328
ENSMUSG00000006386	group_BN_vs_Liver	151.132	-0.151619	0.391	-0.387771	0.698186	0.827882	Tek	21687
ENSMUSG00000006403	group_BN_vs_Liver	49.2481	1.85207	0.511927	3.61785	0.000297061	0.00246105	Adamts4	240913
ENSMUSG00000006445	group_BN_vs_Liver	545.731	-0.757702	0.226963	-3.33844	0.000842511	0.00582786	Epha2	13836
ENSMUSG00000006641	group_BN_vs_Liver	355.61	0.298225	0.225195	1.3243	0.185405	0.359855	Slc5a6	330064
ENSMUSG00000006740	group_BN_vs_Liver	1685.78	-0.0362009	0.144074	-0.251267	0.801608	0.894826	Kif5b	16573
ENSMUSG00000006800	group_BN_vs_Liver	316.621	0.0099721	0.324968	0.0306864	0.97552	0.988532	Sulf2	72043
ENSMUSG00000006818	group_BN_vs_Liver	2768.16	-0.225349	0.115651	-1.94854	0.0513506	0.145506	Sod2	20656
ENSMUSG00000006932	group_BN_vs_Liver	8038.62	0.43127	0.156216	2.76073	0.00576728	0.0273678	Ctnnb1	12387
ENSMUSG00000007041	group_BN_vs_Liver	1045.63	0.329061	0.209911	1.56762	0.116969	0.262485	Clic1	114584
ENSMUSG00000007097	group_BN_vs_Liver	87.9119	-1.1923	0.574282	-2.07616	0.037879	0.115599	Atp1a2	98660
ENSMUSG00000007476	group_BN_vs_Liver	737.919	-0.512176	0.144825	-3.53651	0.000405452	0.00320925	Lrrc8a	241296
ENSMUSG00000007613	group_BN_vs_Liver	883.293	0.601665	0.187122	3.21536	0.00130279	0.00839558	Tgfbr1	21812
ENSMUSG00000007655	group_BN_vs_Liver	522.607	1.36131	0.50928	2.67301	0.00751743	0.033651	Cav1	12389
ENSMUSG00000007815	group_BN_vs_Liver	4508.38	0.210821	0.0901103	2.33958	0.0193052	0.0697901	Rhoa	11848
ENSMUSG00000007872	group_BN_vs_Liver	1267.04	-0.851795	0.396293	-2.1494	0.0316024	0.101372	Id3	15903
ENSMUSG00000007891	group_BN_vs_Liver	11751.6	0.977178	0.130873	7.46662	8.22797e-14	7.23093e-12	Ctsd	13033
ENSMUSG00000007892	group_BN_vs_Liver	8418.54	-0.0562842	0.194791	-0.288947	0.772622	0.875794	Rplp1	56040
ENSMUSG00000008305	group_BN_vs_Liver	1333.15	-1.24452	0.319224	-3.89859	9.67552e-05	0.000964218	Tle1	21885
ENSMUSG00000008348	group_BN_vs_Liver	8325.86	-0.338522	0.223223	-1.51652	0.129388	0.282096	Ubc	22190
ENSMUSG00000008384	group_BN_vs_Liver	270.46	-0.467958	0.270478	-1.73011	0.0836106	0.20747	Sertad1	55942
ENSMUSG00000008393	group_BN_vs_Liver	2561.89	-0.363493	0.143849	-2.52691	0.0115072	0.0468545	Carhsp1	52502
ENSMUSG00000008398	group_BN_vs_Liver	342.216	0.221864	0.309401	0.717075	0.473328	0.660323	Elk3	13713
ENSMUSG00000008575	group_BN_vs_Liver	2224.4	-0.672664	0.137648	-4.88684	1.02465e-06	1.88603e-05	Nfib	18028
ENSMUSG00000008668	group_BN_vs_Liver	6061.56	0.22027	0.171728	1.28267	0.199607	0.377644	Rps18	20084
ENSMUSG00000008682	group_BN_vs_Liver	12656	0.131191	0.135968	0.964869	0.33461	0.534502	Rpl10	110954
ENSMUSG00000008683	group_BN_vs_Liver	3038.48	0.316129	0.140469	2.25053	0.0244152	0.0835015	Rps15a	267019
ENSMUSG00000009097	group_BN_vs_Liver	112.664	-0.55757	1.44529	-0.385784	0.699657	0.829045	Tbx1	21380
ENSMUSG00000009291	group_BN_vs_Liver	4952.42	-0.0695216	0.0864909	-0.803803	0.421511	0.61472	Pttg1ip	108705
ENSMUSG00000009376	group_BN_vs_Liver	1944.02	0.496047	0.171586	2.89095	0.00384079	0.0198609	Met	17295
ENSMUSG00000009406	group_BN_vs_Liver	141.421	-0.0725798	0.176145	-0.412045	0.680306	0.816468	Elk1	13712
ENSMUSG00000009549	group_BN_vs_Liver	822.815	-0.0079675	0.116481	-0.0684015	0.945466	0.976055	Srp14	20813
ENSMUSG00000009569	group_BN_vs_Liver	1026.78	0.093562	0.196242	0.476769	0.633527	0.784762	Mrtfb	239719
ENSMUSG00000009588	group_BN_vs_Liver	0.230085	-0.797981	5.30865	-0.150317	0.880515	NA	St6galnac1	20445
ENSMUSG00000009654	group_BN_vs_Liver	272.362	-0.0184012	0.555757	-0.0331102	0.973587	0.987633	Oit3	18302
ENSMUSG00000009681	group_BN_vs_Liver	1251.98	-0.377868	0.125647	-3.00738	0.00263512	0.0147311	Bcr	110279
ENSMUSG00000009687	group_BN_vs_Liver	209.683	0.815908	0.294623	2.76933	0.00561724	0.0268478	Fxyd5	18301
ENSMUSG00000009876	group_BN_vs_Liver	7.69627	0.0154935	0.667968	0.023195	0.981495	0.991173	Cox4i2	84682
ENSMUSG00000009927	group_BN_vs_Liver	4941.37	-0.101513	0.162537	-0.624555	0.532263	0.709368	Rps25	75617
ENSMUSG00000010047	group_BN_vs_Liver	1031.36	0.189257	0.164762	1.14867	0.250693	0.441409	Hyal2	15587
ENSMUSG00000010064	group_BN_vs_Liver	25758	-1.01465	0.337097	-3.00998	0.00261265	0.0146466	Slc38a3	76257
ENSMUSG00000010095	group_BN_vs_Liver	2672.11	1.03448	0.295267	3.50355	0.000459094	0.00355689	Slc3a2	17254
ENSMUSG00000010175	group_BN_vs_Liver	3251.27	-0.120074	0.171022	-0.702096	0.482619	0.667987	Prox1	19130
ENSMUSG00000010358	group_BN_vs_Liver	580.68	-0.156091	0.144446	-1.08062	0.279864	0.476176	Ifi35	70110
ENSMUSG00000010601	group_BN_vs_Liver	1487.46	-0.760502	0.397547	-1.91299	0.0557496	0.155054	Apol7a	75761
ENSMUSG00000010660	group_BN_vs_Liver	17.416	0.431829	0.561342	0.769279	0.441728	0.632542	Plcd1	18799
ENSMUSG00000010760	group_BN_vs_Liver	12.3611	6.04279	0.916717	6.59177	4.34612e-11	2.23258e-09	Phlda2	22113
ENSMUSG00000011263	group_BN_vs_Liver	132.2	-0.848684	0.300214	-2.82693	0.00469964	0.0232236	Exoc3l2	74463
ENSMUSG00000011958	group_BN_vs_Liver	1075.44	-0.00948777	0.166591	-0.0569526	0.954583	0.980844	Bnip2	12175
ENSMUSG00000012405	group_BN_vs_Liver	6386.82	0.375687	0.138518	2.71218	0.00668426	0.0306641	Rpl15	66480
ENSMUSG00000012819	group_BN_vs_Liver	2.3623	-0.162363	1.65374	-0.0981792	0.92179	0.962616	Cdh23	22295
ENSMUSG00000012848	group_BN_vs_Liver	6252.07	0.353358	0.14413	2.45166	0.0142198	0.0551204	Rps5	20103
ENSMUSG00000013076	group_BN_vs_Liver	307.627	-0.164361	0.392198	-0.419075	0.675161	0.813133	Amotl1	75723
ENSMUSG00000013622	group_BN_vs_Liver	1185.84	0.227095	0.140075	1.62124	0.104966	0.242534	Atraid	381629
ENSMUSG00000013663	group_BN_vs_Liver	4005.37	-0.0519904	0.0900147	-0.577576	0.56355	0.73634	Pten	19211
ENSMUSG00000013698	group_BN_vs_Liver	1256.69	0.410773	0.214271	1.91707	0.0552289	0.15394	Pea15a	18611
ENSMUSG00000014496	group_BN_vs_Liver	794.263	0.0905043	0.181598	0.498377	0.618218	0.774036	Ankrd28	105522
ENSMUSG00000014778	group_BN_vs_Liver	278.678	0.0963973	0.201697	0.477931	0.632699	0.784109	Fhod1	234686
ENSMUSG00000014813	group_BN_vs_Liver	49.669	5.75474	1.04626	5.50031	3.79114e-08	1.01748e-06	Stc1	20855
ENSMUSG00000014932	group_BN_vs_Liver	683.615	0.283257	0.175318	1.61568	0.106164	0.244363	Yes1	22612
ENSMUSG00000015053	group_BN_vs_Liver	21.6801	0.471004	0.370865	1.27001	0.204079	0.383073	Gata2	14461
ENSMUSG00000015090	group_BN_vs_Liver	41.0839	-0.171767	0.672234	-0.255517	0.798324	0.892513	Ptgds	19215
ENSMUSG00000015093	group_BN_vs_Liver	8.77361	-1.47057	0.700816	-2.09837	0.0358729	0.111153	Clic3	69454
ENSMUSG00000015094	group_BN_vs_Liver	902.229	0.648597	0.222472	2.91541	0.00355225	0.0187088	Npdc1	18146
ENSMUSG00000015143	group_BN_vs_Liver	1103.79	-0.151374	0.15574	-0.971962	0.33107	0.530994	Actn1	109711
ENSMUSG00000015202	group_BN_vs_Liver	375.279	-0.0305367	0.211174	-0.144605	0.885023	0.94416	Cnksr3	215748
ENSMUSG00000015305	group_BN_vs_Liver	1433.35	0.58144	0.217082	2.67843	0.0073968	0.0332106	Sash1	70097
ENSMUSG00000015312	group_BN_vs_Liver	309.761	2.95239	0.366113	8.06415	7.37443e-16	9.24537e-14	Gadd45b	17873
ENSMUSG00000015468	group_BN_vs_Liver	186.509	0.625904	0.50726	1.23389	0.217243	0.400158	Notch4	18132
ENSMUSG00000015533	group_BN_vs_Liver	12.4089	-0.232502	0.861169	-0.269984	0.787173	0.885403	Itga2	16398
ENSMUSG00000015647	group_BN_vs_Liver	1425.65	1.54492	0.301655	5.12148	3.03143e-07	6.45458e-06	Lama5	16776
ENSMUSG00000015672	group_BN_vs_Liver	285.896	0.0584105	0.129036	0.45267	0.650787	0.796233	Mrpl32	75398
ENSMUSG00000015714	group_BN_vs_Liver	6254.06	0.517191	0.12404	4.16956	3.05184e-05	0.000363785	Cers2	76893
ENSMUSG00000015733	group_BN_vs_Liver	1751.02	0.638669	0.12467	5.12287	3.00917e-07	6.42243e-06	Capza2	12343
ENSMUSG00000015745	group_BN_vs_Liver	306.432	0.293112	0.316298	0.926698	0.354084	0.553928	Plekho1	67220
ENSMUSG00000015759	group_BN_vs_Liver	901.158	0.401632	0.160175	2.50745	0.0121604	0.0488816	Cnih1	12793
ENSMUSG00000015766	group_BN_vs_Liver	272.745	-0.0400908	0.283562	-0.141383	0.887567	0.945224	Eps8	13860
ENSMUSG00000015837	group_BN_vs_Liver	14167.3	0.64849	0.165578	3.91652	8.98362e-05	0.00090584	Sqstm1	18412
ENSMUSG00000015932	group_BN_vs_Liver	4568.04	0.608593	0.115511	5.2687	1.37395e-07	3.22579e-06	Dstn	56431
ENSMUSG00000016087	group_BN_vs_Liver	97.793	0.531226	0.272017	1.95291	0.0508299	0.144441	Fli1	14247
ENSMUSG00000016128	group_BN_vs_Liver	755.252	-0.118868	0.189072	-0.62869	0.529552	0.707437	Stard13	243362
ENSMUSG00000016252	group_BN_vs_Liver	2002.48	-0.404064	0.221748	-1.82217	0.0684287	0.180172	Atp5e	67126
ENSMUSG00000016283	group_BN_vs_Liver	6.78928	0.265392	1.48321	0.178931	0.857992	0.928982	H2-M2	14990
ENSMUSG00000016382	group_BN_vs_Liver	1330.21	0.341427	0.226837	1.50516	0.132282	0.28642	Pls3	102866
ENSMUSG00000016487	group_BN_vs_Liver	1970.04	0.328391	0.190806	1.72107	0.0852386	0.209941	Ppfibp1	67533
ENSMUSG00000016493	group_BN_vs_Liver	36.8424	-0.123768	0.352235	-0.351379	0.725304	0.84541	Cd46	17221
ENSMUSG00000016494	group_BN_vs_Liver	240.799	2.81143	0.537047	5.23498	1.65003e-07	3.79741e-06	Cd34	12490
ENSMUSG00000016534	group_BN_vs_Liver	9875.71	0.439651	0.168624	2.60729	0.00912628	0.0391707	Lamp2	16784
ENSMUSG00000016559	group_BN_vs_Liver	4373.83	-0.200898	0.102316	-1.96351	0.0495874	0.141809	H3f3b	15081
ENSMUSG00000016758	group_BN_vs_Liver	34.3392	-1.35806	0.509694	-2.66446	0.00771126	0.0343387	Bik	12124
ENSMUSG00000016918	group_BN_vs_Liver	57.66	-0.478894	0.572418	-0.836616	0.402809	0.59905	Sulf1	240725
ENSMUSG00000017309	group_BN_vs_Liver	213.202	-0.956936	0.316217	-3.02619	0.00247653	0.014086	Cd300lg	52685
ENSMUSG00000017404	group_BN_vs_Liver	7697.17	0.319615	0.136809	2.33622	0.01948	0.0702407	Rpl19	19921
ENSMUSG00000017417	group_BN_vs_Liver	49.3001	0.104343	0.397364	0.262588	0.792868	0.889081	Plxdc1	72324
ENSMUSG00000017446	group_BN_vs_Liver	203.592	0.0272541	0.368526	0.0739543	0.941047	0.974052	C1qtnf1	56745
ENSMUSG00000017493	group_BN_vs_Liver	29735.6	-0.0449998	0.235336	-0.191215	0.848357	0.923906	Igfbp4	16010
ENSMUSG00000017615	group_BN_vs_Liver	1575.03	0.348516	0.137528	2.53414	0.0112723	0.046076	Tnfaip1	21927
ENSMUSG00000017697	group_BN_vs_Liver	61.1356	-0.260497	0.335289	-0.776931	0.437199	0.62881	Ada	11486
ENSMUSG00000017721	group_BN_vs_Liver	2175.82	0.221617	0.125502	1.76585	0.0774214	0.196819	Pigt	78928
ENSMUSG00000017756	group_BN_vs_Liver	1859.85	-0.474455	0.125251	-3.78804	0.000151843	0.00141268	Slc12a7	20499
ENSMUSG00000017774	group_BN_vs_Liver	4102.47	0.863144	0.175253	4.92514	8.43009e-07	1.58755e-05	Myo1c	17913
ENSMUSG00000017817	group_BN_vs_Liver	15.5869	2.9987	0.578084	5.1873	2.13367e-07	4.74009e-06	Jph2	59091
ENSMUSG00000017831	group_BN_vs_Liver	1235.43	0.324121	0.118081	2.7449	0.00605287	0.0283445	Rab5a	271457
ENSMUSG00000018001	group_BN_vs_Liver	249.579	0.465484	0.203812	2.28389	0.0223779	0.0780528	Cyth3	19159
ENSMUSG00000018042	group_BN_vs_Liver	9880.99	-0.352777	0.144757	-2.43703	0.0148084	0.0569343	Cyb5r3	109754
ENSMUSG00000018171	group_BN_vs_Liver	2210.6	0.255691	0.204394	1.25097	0.210945	0.392182	Vmp1	75909
ENSMUSG00000018217	group_BN_vs_Liver	269.6	-0.16959	0.516538	-0.328321	0.742669	0.855377	Pmp22	18858
ENSMUSG00000018293	group_BN_vs_Liver	6649.02	-0.591814	0.106922	-5.53499	3.11242e-08	8.54509e-07	Pfn1	18643
ENSMUSG00000018326	group_BN_vs_Liver	3233.37	0.1828	0.0970626	1.88332	0.0596569	0.163013	Ywhab	54401
ENSMUSG00000018340	group_BN_vs_Liver	3061.67	0.26785	0.157582	1.69975	0.0891787	0.21658	Anxa6	11749
ENSMUSG00000018381	group_BN_vs_Liver	217.548	0.237861	0.396929	0.599252	0.549005	0.72409	Abi3	66610
ENSMUSG00000018387	group_BN_vs_Liver	612.515	-1.30492	0.232047	-5.6235	1.87129e-08	5.49976e-07	Shroom1	71774
ENSMUSG00000018417	group_BN_vs_Liver	2877.52	-0.90591	0.190692	-4.75064	2.02769e-06	3.43921e-05	Myo1b	17912
ENSMUSG00000018427	group_BN_vs_Liver	452.929	0.882649	0.270038	3.26861	0.00108078	0.00720306	Ypel2	77864
ENSMUSG00000018446	group_BN_vs_Liver	1642.94	0.321434	0.171551	1.87369	0.0609726	0.165398	C1qbp	12261
ENSMUSG00000018500	group_BN_vs_Liver	5.32529	1.99789	1.19502	1.67185	0.0945539	0.22542	Adora2b	11541
ENSMUSG00000018583	group_BN_vs_Liver	2617.21	0.0835763	0.124211	0.672855	0.501039	0.683402	G3bp1	27041
ENSMUSG00000018593	group_BN_vs_Liver	8670.92	0.987781	0.312045	3.16551	0.00154811	0.00967607	Sparc	20692
ENSMUSG00000018604	group_BN_vs_Liver	1326.25	1.3667	0.266941	5.11984	3.05794e-07	6.48789e-06	Tbx3	21386
ENSMUSG00000018770	group_BN_vs_Liver	4354.33	-0.233631	0.141712	-1.64863	0.0992238	0.233014	Atp5g3	228033
ENSMUSG00000018796	group_BN_vs_Liver	10210.2	-0.143287	0.17665	-0.811133	0.417289	0.611556	Acsl1	14081
ENSMUSG00000018822	group_BN_vs_Liver	1.11783	-1.29847	2.0391	-0.636785	0.524265	NA	Sfrp5	54612
ENSMUSG00000018899	group_BN_vs_Liver	900.464	-0.087324	0.188764	-0.462609	0.643645	0.791716	Irf1	16362
ENSMUSG00000018930	group_BN_vs_Liver	8.23848	1.42706	0.874398	1.63205	0.10267	0.238707	Ccl4	20303
ENSMUSG00000018932	group_BN_vs_Liver	1569.46	-0.0916319	0.115287	-0.794817	0.42672	0.619452	Map2k3	26397
ENSMUSG00000018965	group_BN_vs_Liver	3094.26	0.803204	0.142467	5.63784	1.72195e-08	5.13661e-07	Ywhah	22629
ENSMUSG00000018986	group_BN_vs_Liver	4.94448	1.99723	0.938032	2.12917	0.0332398	0.104879	Slfn3	20557
ENSMUSG00000019054	group_BN_vs_Liver	1381.03	0.135134	0.115518	1.1698	0.24208	0.430949	Fis1	66437
ENSMUSG00000019055	group_BN_vs_Liver	1191.16	0.209633	0.133365	1.57187	0.115981	0.26086	Plod1	18822
ENSMUSG00000019087	group_BN_vs_Liver	1727.11	0.237321	0.0917945	2.58535	0.00972805	0.0412109	Atp6ap1	54411
ENSMUSG00000019102	group_BN_vs_Liver	16.5869	1.27718	1.5543	0.821707	0.411244	0.606115	Aldh3a1	11670
ENSMUSG00000019139	group_BN_vs_Liver	709.23	1.84424	0.243812	7.56421	3.90231e-14	3.58772e-12	Isyna1	71780
ENSMUSG00000019173	group_BN_vs_Liver	2493.3	0.147053	0.0738646	1.99084	0.046498	0.134911	Rab5c	19345
ENSMUSG00000019256	group_BN_vs_Liver	2195.78	0.595041	0.240531	2.47386	0.0133661	0.0525844	Ahr	11622
ENSMUSG00000019278	group_BN_vs_Liver	21.7001	-0.22251	0.968939	-0.229643	NA	NA	Dpep1	13479
ENSMUSG00000019326	group_BN_vs_Liver	12.6356	1.04462	0.681546	1.53272	0.125345	0.275864	Aoc3	11754
ENSMUSG00000019471	group_BN_vs_Liver	2191.28	-0.16615	0.110637	-1.50176	0.13316	0.287591	Cdc37	12539
ENSMUSG00000019505	group_BN_vs_Liver	4521.95	-0.0648466	0.139147	-0.46603	0.641194	0.790437	Ubb	22187
ENSMUSG00000019647	group_BN_vs_Liver	189.35	0.0346791	0.436442	0.0794585	0.936668	0.971628	Sema6a	20358
ENSMUSG00000019699	group_BN_vs_Liver	91.1166	0.481346	0.281443	1.71028	0.0872147	0.213342	Akt3	23797
ENSMUSG00000019726	group_BN_vs_Liver	535.35	-0.231986	0.246341	-0.941728	0.346332	0.546282	Lyst	17101
ENSMUSG00000019734	group_BN_vs_Liver	93.3273	0.111994	0.435723	0.257031	0.797155	0.891876	Tmc4	353499
ENSMUSG00000019779	group_BN_vs_Liver	215.766	0.398396	0.264014	1.509	0.131299	0.285014	Frk	14302
ENSMUSG00000019789	group_BN_vs_Liver	5.13124	-0.814096	0.810479	-1.00446	0.315156	0.514183	Hey2	15214
ENSMUSG00000019804	group_BN_vs_Liver	1817.43	0.0958993	0.0943599	1.01631	0.30948	0.508417	Snx3	54198
ENSMUSG00000019817	group_BN_vs_Liver	36.0252	0.734862	0.755209	0.973058	0.330524	0.530558	Plagl1	22634
ENSMUSG00000019820	group_BN_vs_Liver	1232.77	0.236526	0.225723	1.04786	0.294703	0.492764	Utrn	22288
ENSMUSG00000019846	group_BN_vs_Liver	150.441	0.263629	0.399166	0.660451	0.508965	0.68923	Lama4	16775
ENSMUSG00000019850	group_BN_vs_Liver	386.169	0.270698	0.294956	0.917759	0.358745	0.558576	Tnfaip3	21929
ENSMUSG00000019851	group_BN_vs_Liver	1417.71	-1.53061	0.375714	-4.07388	4.62354e-05	0.000523632	Perp	64058
ENSMUSG00000019873	group_BN_vs_Liver	2467.6	0.925128	0.145643	6.35202	2.12511e-10	9.64531e-09	Reep3	28193
ENSMUSG00000019889	group_BN_vs_Liver	1317.46	-0.349854	0.134488	-2.60137	0.00928526	0.0397105	Ptprk	19272
ENSMUSG00000019890	group_BN_vs_Liver	1.22136	0.695816	1.66966	0.416742	0.676867	NA	Nts	67405
ENSMUSG00000019899	group_BN_vs_Liver	164.1	3.95823	0.471247	8.39948	4.48468e-17	7.30922e-15	Lama2	16773
ENSMUSG00000019907	group_BN_vs_Liver	400.657	-0.306858	0.160121	-1.91642	0.0553121	0.1541	Ppp1r12a	17931
ENSMUSG00000019909	group_BN_vs_Liver	0.0669183	-1.27879	5.50908	-0.232123	0.816442	NA	Fam162b	77296
ENSMUSG00000019920	group_BN_vs_Liver	1213.2	0.542948	0.188024	2.88765	0.00388126	0.0200355	Lims1	110829
ENSMUSG00000019929	group_BN_vs_Liver	1018.31	-0.597442	0.549773	-1.08671	0.277166	0.473016	Dcn	13179
ENSMUSG00000019960	group_BN_vs_Liver	1252.55	1.52716	0.277172	5.50981	3.59219e-08	9.71354e-07	Dusp6	67603
ENSMUSG00000019966	group_BN_vs_Liver	371.972	0.674009	0.389867	1.72882	0.0838415	0.207828	Kitl	17311
ENSMUSG00000019970	group_BN_vs_Liver	591.662	0.0956416	0.280337	0.341167	0.732978	0.849546	Sgk1	20393
ENSMUSG00000019990	group_BN_vs_Liver	86.2095	-1.29927	0.5005	-2.59595	0.00943302	0.0401985	Pde7b	29863
ENSMUSG00000019997	group_BN_vs_Liver	706.99	1.81233	0.361519	5.0131	5.3561e-07	1.05059e-05	Ccn2	14219
ENSMUSG00000020009	group_BN_vs_Liver	1559.05	0.410533	0.158369	2.59226	0.00953472	0.0405548	Ifngr1	15979
ENSMUSG00000020018	group_BN_vs_Liver	246	-0.0528513	0.174752	-0.302435	0.76232	0.868625	Snrpf	69878
ENSMUSG00000020027	group_BN_vs_Liver	583.688	0.0989115	0.449354	0.220119	0.825778	0.910601	Socs2	216233
ENSMUSG00000020032	group_BN_vs_Liver	183.036	0.0890564	0.238901	0.372776	0.709315	0.835574	Nuak1	77976
ENSMUSG00000020044	group_BN_vs_Liver	1533.64	1.10224	0.465151	2.36965	0.0178052	0.0654559	Timp3	21859
ENSMUSG00000020048	group_BN_vs_Liver	17613.7	-0.416076	0.182123	-2.28459	0.0223368	0.0780261	Hsp90b1	22027
ENSMUSG00000020075	group_BN_vs_Liver	1392.6	0.0954713	0.136184	0.701044	0.483276	0.668634	Ddx21	56200
ENSMUSG00000020077	group_BN_vs_Liver	191.014	0.3172	0.259624	1.22177	0.221795	0.405614	Srgn	19073
ENSMUSG00000020089	group_BN_vs_Liver	2556.54	-0.57018	0.202215	-2.81967	0.00480729	0.0236447	Ppa1	67895
ENSMUSG00000020092	group_BN_vs_Liver	362.213	-0.324449	0.143573	-2.25982	0.0238325	0.0820631	Pald1	27355
ENSMUSG00000020097	group_BN_vs_Liver	1884.65	0.222077	0.130294	1.70443	0.0883009	0.215236	Sgpl1	20397
ENSMUSG00000020098	group_BN_vs_Liver	3922.88	-0.152223	0.161453	-0.942834	0.345766	0.545987	Pcbd1	13180
ENSMUSG00000020099	group_BN_vs_Liver	943.364	1.84005	0.230235	7.99202	1.32748e-15	1.60804e-13	Unc5b	107449
ENSMUSG00000020108	group_BN_vs_Liver	256.145	0.605353	0.26478	2.28624	0.0222399	0.0778441	Ddit4	74747
ENSMUSG00000020123	group_BN_vs_Liver	1580.73	-0.70492	0.547127	-1.2884	0.197606	0.375018	Avpr1a	54140
ENSMUSG00000020142	group_BN_vs_Liver	1209.74	1.19275	0.352927	3.3796	0.000725926	0.00513388	Slc1a4	55963
ENSMUSG00000020152	group_BN_vs_Liver	3531.59	0.175429	0.115554	1.51816	0.128975	0.281469	Actr2	66713
ENSMUSG00000020153	group_BN_vs_Liver	1310.41	-0.347791	0.165027	-2.10747	0.0350765	0.109251	Ndufs7	75406
ENSMUSG00000020154	group_BN_vs_Liver	919.895	-0.566201	0.416716	-1.35872	0.174235	0.344891	Ptprb	19263
ENSMUSG00000020155	group_BN_vs_Liver	4.3275	3.11587	1.14125	2.73022	0.00632927	0.0293359	Kcnmb1	16533
ENSMUSG00000020176	group_BN_vs_Liver	351.784	1.43289	0.405315	3.53524	0.000407409	0.00322332	Grb10	14783
ENSMUSG00000020178	group_BN_vs_Liver	36.1247	0.487787	0.446357	1.09282	0.274474	0.469942	Adora2a	11540
ENSMUSG00000020186	group_BN_vs_Liver	1380.81	2.11184	0.198258	10.652	1.70641e-26	1.33011e-23	Csrp2	13008
ENSMUSG00000020225	group_BN_vs_Liver	1134.9	0.110052	0.141272	0.779005	0.435977	0.62781	Tmbim4	68212
ENSMUSG00000020229	group_BN_vs_Liver	0.0277066	-0.797934	5.50908	-0.14484	0.884837	NA	Slc5a4a	64452
ENSMUSG00000020241	group_BN_vs_Liver	201.876	0.875594	0.494583	1.77037	0.0766658	0.195319	Col6a2	12834
ENSMUSG00000020250	group_BN_vs_Liver	10019	1.91902	0.21057	9.11343	7.98173e-20	2.34584e-17	Txnrd1	50493
ENSMUSG00000020251	group_BN_vs_Liver	3.08055	1.87951	1.27404	1.47524	0.140147	0.297979	Glt8d2	74782
ENSMUSG00000020267	group_BN_vs_Liver	3092.74	-0.0104302	0.166358	-0.0626975	0.950007	0.978217	Hint1	15254
ENSMUSG00000020277	group_BN_vs_Liver	1595.28	-0.524555	0.168779	-3.10794	0.00188395	0.0112924	Pfkl	18641
ENSMUSG00000020303	group_BN_vs_Liver	244.826	-0.247489	0.63501	-0.38974	0.696729	0.827079	Stc2	20856
ENSMUSG00000020310	group_BN_vs_Liver	3.15302	-0.0766605	1.53508	-0.0499391	0.960171	0.982831	Madcam1	17123
ENSMUSG00000020312	group_BN_vs_Liver	581.933	1.47881	0.508748	2.90677	0.00365187	0.0191267	Shc2	216148
ENSMUSG00000020315	group_BN_vs_Liver	4757.45	0.0593931	0.136974	0.433608	0.664573	0.804977	Sptbn1	20742
ENSMUSG00000020346	group_BN_vs_Liver	3607.88	-0.620027	0.201628	-3.0751	0.00210435	0.0123614	Mgat1	17308
ENSMUSG00000020357	group_BN_vs_Liver	576.444	-0.130344	0.318617	-0.409092	0.682472	0.818127	Flt4	14257
ENSMUSG00000020368	group_BN_vs_Liver	8898.77	-0.372598	0.139784	-2.66552	0.00768686	0.0342555	Canx	12330
ENSMUSG00000020372	group_BN_vs_Liver	10177.9	0.171204	0.141427	1.21055	0.226069	0.411134	Rack1	14694
ENSMUSG00000020377	group_BN_vs_Liver	16.9221	0.336337	0.499151	0.673817	0.500428	0.682775	Ltc4s	17001
ENSMUSG00000020390	group_BN_vs_Liver	1374.42	-0.0500874	0.136032	-0.368203	0.712722	0.837386	Ube2b	22210
ENSMUSG00000020407	group_BN_vs_Liver	50.4029	0.195332	0.458059	0.426433	0.669792	0.808943	Upp1	22271
ENSMUSG00000020423	group_BN_vs_Liver	780.615	0.623349	0.259755	2.39976	0.016406	0.061623	Btg2	12227
ENSMUSG00000020429	group_BN_vs_Liver	4274.66	3.99901	0.490668	8.15014	3.63512e-16	4.93715e-14	Igfbp1	16006
ENSMUSG00000020432	group_BN_vs_Liver	2495.33	0.120604	0.266064	0.45329	0.65034	0.795896	Tcn2	21452
ENSMUSG00000020439	group_BN_vs_Liver	319.74	0.518052	0.253417	2.04426	0.0409274	0.122639	Smtn	29856
ENSMUSG00000020444	group_BN_vs_Liver	423.244	-0.307907	0.133855	-2.30031	0.0214306	0.0756612	Guk1	14923
ENSMUSG00000020458	group_BN_vs_Liver	9936.89	2.44959	0.41569	5.89284	3.79623e-09	1.29636e-07	Rtn4	68585
ENSMUSG00000020460	group_BN_vs_Liver	4921.18	0.104575	0.167039	0.626051	0.531281	0.708691	Rps27a	78294
ENSMUSG00000020467	group_BN_vs_Liver	1160.84	-0.777885	0.316601	-2.45699	0.0140106	0.0544981	Efemp1	216616
ENSMUSG00000020473	group_BN_vs_Liver	147.87	0.866908	0.352052	2.46244	0.0137995	0.053829	Aebp1	11568
ENSMUSG00000020486	group_BN_vs_Liver	193.646	-0.525791	0.333375	-1.57718	0.114755	0.258783	Septin4	18952
ENSMUSG00000020570	group_BN_vs_Liver	1709.64	0.950381	0.131408	7.2323	4.74882e-13	3.71777e-11	Sypl	19027
ENSMUSG00000020572	group_BN_vs_Liver	2892.06	1.03157	0.215381	4.78952	1.67179e-06	2.91838e-05	Nampt	59027
ENSMUSG00000020580	group_BN_vs_Liver	2263.74	1.48062	0.163933	9.03187	1.68758e-19	4.32212e-17	Rock2	19878
ENSMUSG00000020585	group_BN_vs_Liver	4738.55	-0.0561302	0.0645009	-0.870223	0.384179	0.581946	Laptm4a	17775
ENSMUSG00000020601	group_BN_vs_Liver	133.906	1.13945	0.452567	2.51774	0.0118109	0.0478197	Trib2	217410
ENSMUSG00000020607	group_BN_vs_Liver	48.3744	1.33935	0.540656	2.47726	0.0132396	0.052167	Lratd1	105005
ENSMUSG00000020614	group_BN_vs_Liver	679.263	-0.793179	0.182372	-4.34925	1.36605e-05	0.000183857	Fam20a	208659
ENSMUSG00000020640	group_BN_vs_Liver	697.074	-0.0855686	0.153016	-0.559215	0.576015	0.745895	Itsn2	20403
ENSMUSG00000020644	group_BN_vs_Liver	3216.05	-0.324287	0.226904	-1.42918	0.152951	0.316093	Id2	15902
ENSMUSG00000020650	group_BN_vs_Liver	207.694	0.681888	0.258655	2.63628	0.00838205	0.0367103	Bcap29	12033
ENSMUSG00000020653	group_BN_vs_Liver	337.482	0.338434	0.187633	1.80371	0.0712774	0.18548	Klf11	194655
ENSMUSG00000020658	group_BN_vs_Liver	38.4771	0.499914	0.518131	0.964842	0.334624	0.534502	Efr3b	668212
ENSMUSG00000020674	group_BN_vs_Liver	243.949	0.696432	0.448994	1.5511	0.120879	0.268773	Pxdn	69675
ENSMUSG00000020681	group_BN_vs_Liver	137.244	1.28875	0.507484	2.53949	0.0111013	0.0455016	Ace	11421
ENSMUSG00000020682	group_BN_vs_Liver	13.2157	0.273705	0.580041	0.471871	0.637019	0.78716	Mmp28	118453
ENSMUSG00000020695	group_BN_vs_Liver	107.112	-0.0425957	0.54556	-0.0780771	0.937767	0.972052	Mrc2	17534
ENSMUSG00000020717	group_BN_vs_Liver	506.657	0.660347	0.377546	1.74905	0.0802822	0.201569	Pecam1	18613
ENSMUSG00000020719	group_BN_vs_Liver	9250.54	0.375172	0.118936	3.15441	0.00160823	0.0099835	Ddx5	13207
ENSMUSG00000020720	group_BN_vs_Liver	1241.13	-0.147819	0.123784	-1.19417	0.232411	0.418803	Psmd12	66997
ENSMUSG00000020728	group_BN_vs_Liver	25.4983	1.57262	0.553907	2.83914	0.00452352	0.0225459	Cep112	76380
ENSMUSG00000020733	group_BN_vs_Liver	4656.22	-0.667668	0.154381	-4.32481	1.52666e-05	0.000201986	Slc9a3r1	26941
ENSMUSG00000020758	group_BN_vs_Liver	467.836	-0.210439	0.514337	-0.409147	0.682432	0.818127	Itgb4	192897
ENSMUSG00000020810	group_BN_vs_Liver	377.028	0.366855	0.367941	0.997049	0.318741	0.517759	Cygb	114886
ENSMUSG00000020823	group_BN_vs_Liver	651.4	0.395363	0.169409	2.33378	0.0196071	0.0706565	Sec14l1	74136
ENSMUSG00000020841	group_BN_vs_Liver	1702.79	0.476126	0.168028	2.83362	0.00460244	0.0228377	Cpd	12874
ENSMUSG00000020846	group_BN_vs_Liver	110.434	1.4029	0.369448	3.79729	0.000146284	0.00137164	Rflnb	76566
ENSMUSG00000020849	group_BN_vs_Liver	5808.82	-0.0317666	0.104918	-0.302775	0.762061	0.868625	Ywhae	22627
ENSMUSG00000020859	group_BN_vs_Liver	2005.06	0.0223443	0.163406	0.136741	0.891235	0.947191	Spag9	70834
ENSMUSG00000020863	group_BN_vs_Liver	1317.73	-0.460356	0.1404	-3.27889	0.00104216	0.00697677	Luc7l3	67684
ENSMUSG00000020893	group_BN_vs_Liver	791.98	-0.436027	0.420094	-1.03793	0.299303	0.497876	Per1	18626
ENSMUSG00000020900	group_BN_vs_Liver	1013.78	-0.465306	0.358868	-1.29659	0.194771	0.371356	Myh10	77579
ENSMUSG00000020928	group_BN_vs_Liver	2.15446	0.245429	1.28282	0.191319	0.848275	0.923906	Higd1b	75689
ENSMUSG00000021025	group_BN_vs_Liver	797.78	0.0391685	0.16407	0.238731	0.811314	0.90101	Nfkbia	18035
ENSMUSG00000021037	group_BN_vs_Liver	1723.33	-0.101695	0.111557	-0.911599	0.36198	0.561576	Ahsa1	217737
ENSMUSG00000021040	group_BN_vs_Liver	348.272	0.137498	0.188904	0.727871	0.466693	0.654531	Slirp	380773
ENSMUSG00000021068	group_BN_vs_Liver	317.872	0.487458	0.255588	1.9072	0.0564947	0.156447	Nin	18080
ENSMUSG00000021070	group_BN_vs_Liver	5.48541	0.584295	1.27737	0.45742	0.647369	0.794076	Bdkrb2	12062
ENSMUSG00000021108	group_BN_vs_Liver	106.224	0.388097	0.293253	1.32342	0.185696	0.360142	Prkch	18755
ENSMUSG00000021109	group_BN_vs_Liver	1044.66	0.175458	0.13693	1.28137	0.200063	0.377882	Hif1a	15251
ENSMUSG00000021116	group_BN_vs_Liver	1052.86	0.284975	0.111854	2.54775	0.0108421	0.0447051	Eif2s1	13665
ENSMUSG00000021118	group_BN_vs_Liver	86.9387	-2.00567	0.397049	-5.05143	4.38514e-07	8.83334e-06	Plek2	27260
ENSMUSG00000021127	group_BN_vs_Liver	3451.97	0.155825	0.154586	1.00801	0.313449	0.512729	Zfp36l1	12192
ENSMUSG00000021134	group_BN_vs_Liver	4170.79	-0.294484	0.219544	-1.34134	0.179809	0.352631	Srsf5	20384
ENSMUSG00000021171	group_BN_vs_Liver	1112.78	0.583616	0.161142	3.62175	0.000292617	0.00243548	Esyt2	52635
ENSMUSG00000021186	group_BN_vs_Liver	117.092	0.568354	0.433896	1.30988	0.190235	0.366413	Fbln5	23876
ENSMUSG00000021196	group_BN_vs_Liver	155.204	0.360783	0.43914	0.821567	0.411323	0.606132	Pfkp	56421
ENSMUSG00000021208	group_BN_vs_Liver	331.935	5.52427	0.453471	12.1822	3.86834e-34	6.93516e-31	Ifi27l2b	217845
ENSMUSG00000021214	group_BN_vs_Liver	3.83332	-0.0861927	1.63527	-0.0527085	0.957964	0.982516	Akr1c18	105349
ENSMUSG00000021215	group_BN_vs_Liver	2190.56	1.16594	0.144412	8.07374	6.81786e-16	8.66883e-14	Net1	56349
ENSMUSG00000021242	group_BN_vs_Liver	2462.32	0.327744	0.142251	2.30397	0.0212241	0.075095	Npc2	67963
ENSMUSG00000021250	group_BN_vs_Liver	144.002	1.57601	0.374697	4.20609	2.59824e-05	0.000317095	Fos	14281
ENSMUSG00000021253	group_BN_vs_Liver	166.568	1.61684	0.491587	3.28902	0.00100538	0.00677354	Tgfb3	21809
ENSMUSG00000021256	group_BN_vs_Liver	62.9843	1.37473	0.529221	2.59765	0.00938641	0.0400475	Vash1	238328
ENSMUSG00000021262	group_BN_vs_Liver	129.242	0.833547	0.399786	2.08498	0.0370708	0.113919	Evl	14026
ENSMUSG00000021263	group_BN_vs_Liver	62.452	0.516821	0.487222	1.06075	0.288803	0.485822	Degs2	70059
ENSMUSG00000021270	group_BN_vs_Liver	8742.74	-0.221824	0.259924	-0.853418	0.393427	0.590289	Hsp90aa1	15519
ENSMUSG00000021286	group_BN_vs_Liver	533.493	-0.718166	0.200325	-3.585	0.000337079	0.00273473	Zfyve21	68520
ENSMUSG00000021294	group_BN_vs_Liver	60.5306	0.175943	0.597604	0.294414	0.768442	0.873128	Kif26a	668303
ENSMUSG00000021319	group_BN_vs_Liver	6.79637	-0.55756	1.5851	-0.35175	0.725026	0.845305	Sfrp4	20379
ENSMUSG00000021365	group_BN_vs_Liver	631.537	1.03977	0.220367	4.71837	2.37741e-06	3.96856e-05	Nedd9	18003
ENSMUSG00000021367	group_BN_vs_Liver	20.0172	1.76522	0.585752	3.01359	0.00258179	0.0145059	Edn1	13614
ENSMUSG00000021377	group_BN_vs_Liver	1349.42	0.0155026	0.107047	0.14482	0.884853	0.94404	Dek	110052
ENSMUSG00000021388	group_BN_vs_Liver	11.2811	3.61535	1.00354	3.60261	0.000315041	0.00258256	Aspn	66695
ENSMUSG00000021411	group_BN_vs_Liver	2087.88	0.397011	0.13928	2.85045	0.00436574	0.0219795	Pxdc1	66895
ENSMUSG00000021458	group_BN_vs_Liver	324.536	0.137087	0.168329	0.814399	0.415417	0.610058	Aopep	72061
ENSMUSG00000021477	group_BN_vs_Liver	6653.42	0.0898409	0.23763	0.37807	0.705379	0.833017	Ctsl	13039
ENSMUSG00000021484	group_BN_vs_Liver	4883.83	-0.195038	0.0808689	-2.41178	0.0158746	0.0600297	Lman2	66890
ENSMUSG00000021486	group_BN_vs_Liver	3674.82	-0.0372362	0.0925402	-0.402379	0.687405	0.820966	Prelid1	66494
ENSMUSG00000021493	group_BN_vs_Liver	498.495	1.38433	0.242853	5.70027	1.19614e-08	3.65323e-07	Pdlim7	67399
ENSMUSG00000021567	group_BN_vs_Liver	13.5394	0.196536	0.834212	0.235595	0.813747	0.902888	Nkd2	72293
ENSMUSG00000021585	group_BN_vs_Liver	874.708	0.440155	0.140452	3.13384	0.00172534	0.0105119	Cast	12380
ENSMUSG00000021613	group_BN_vs_Liver	8.5036	-2.42265	1.02671	-2.35963	0.0182934	0.066838	Hapln1	12950
ENSMUSG00000021614	group_BN_vs_Liver	28.5597	1.49543	0.853216	1.75269	0.0796544	0.200624	Vcan	13003
ENSMUSG00000021638	group_BN_vs_Liver	808.72	-0.142127	0.1831	-0.776227	0.437615	0.629104	Ocln	18260
ENSMUSG00000021665	group_BN_vs_Liver	974.509	1.44677	0.394815	3.66441	0.000247907	0.00212046	Hexb	15212
ENSMUSG00000021675	group_BN_vs_Liver	8.76596	1.21238	0.929373	1.30452	0.192057	0.368021	F2rl2	14064
ENSMUSG00000021678	group_BN_vs_Liver	122.537	-0.547043	0.752347	-0.727115	0.467155	0.654872	F2rl1	14063
ENSMUSG00000021680	group_BN_vs_Liver	0.0754796	-1.27879	5.50908	-0.232124	0.816442	NA	Crhbp	12919
ENSMUSG00000021684	group_BN_vs_Liver	14.6581	-0.362538	0.445959	-0.81294	0.416252	0.610805	Pde8b	218461
ENSMUSG00000021701	group_BN_vs_Liver	532.175	0.356616	0.21812	1.63495	0.102059	0.237625	Plk2	20620
ENSMUSG00000021703	group_BN_vs_Liver	1639.27	0.555471	0.158192	3.51137	0.000445802	0.0034689	Serinc5	218442
ENSMUSG00000021709	group_BN_vs_Liver	2503.14	1.10298	0.200439	5.50281	3.73775e-08	1.00616e-06	Erbin	59079
ENSMUSG00000021756	group_BN_vs_Liver	4402.91	-0.488392	0.171586	-2.84634	0.00442255	0.0222031	Il6st	16195
ENSMUSG00000021759	group_BN_vs_Liver	208.96	-0.573664	0.216403	-2.6509	0.00802774	0.0355274	Plpp1	19012
ENSMUSG00000021792	group_BN_vs_Liver	1868.36	0.145923	0.23066	0.632635	0.526972	0.705199	Prxl2a	70564
ENSMUSG00000021806	group_BN_vs_Liver	582.807	1.03985	0.351375	2.95937	0.00308269	0.0167221	Nid2	18074
ENSMUSG00000021823	group_BN_vs_Liver	1251.82	0.103616	0.225957	0.458566	0.646546	0.793521	Vcl	22330
ENSMUSG00000021843	group_BN_vs_Liver	719.898	0.165086	0.182374	0.905208	0.365355	0.564225	Ktn1	16709
ENSMUSG00000021892	group_BN_vs_Liver	1365	-0.172938	0.13208	-1.30934	0.190418	0.366525	Sh3bp5	24056
ENSMUSG00000021904	group_BN_vs_Liver	64.6922	4.02478	0.523688	7.68546	1.52454e-14	1.51005e-12	Sema3g	218877
ENSMUSG00000021928	group_BN_vs_Liver	1045.52	-0.496201	0.263572	-1.8826	0.0597548	0.163206	Ebpl	68177
ENSMUSG00000021944	group_BN_vs_Liver	333.656	-0.0850552	0.220523	-0.385697	0.699721	0.829066	Gata4	14463
ENSMUSG00000021959	group_BN_vs_Liver	859.747	-0.228642	0.174734	-1.30851	0.1907	0.366645	Lats2	50523
ENSMUSG00000022010	group_BN_vs_Liver	1616.56	-1.00269	0.294236	-3.40777	0.000654971	0.00473481	Tsc22d1	21807
ENSMUSG00000022014	group_BN_vs_Liver	88.195	0.55723	0.406431	1.37103	0.170365	0.339896	Epsti1	108670
ENSMUSG00000022018	group_BN_vs_Liver	5.85975	1.9145	1.13634	1.68479	0.0920282	0.221175	Rgcc	66214
ENSMUSG00000022037	group_BN_vs_Liver	69168	0.342241	0.23097	1.48176	0.138404	0.295217	Clu	12759
ENSMUSG00000022090	group_BN_vs_Liver	56.4822	-0.0461494	0.447183	-0.1032	0.917804	0.961006	Pdlim2	213019
ENSMUSG00000022091	group_BN_vs_Liver	952.276	-0.21875	0.257122	-0.850764	0.394901	0.591509	Sorbs3	20410
ENSMUSG00000022098	group_BN_vs_Liver	2423.02	-1.16585	0.142775	-8.16563	3.19752e-16	4.47852e-14	Bmp1	12153
ENSMUSG00000022105	group_BN_vs_Liver	263.427	1.3043	0.238014	5.47993	4.255e-08	1.13013e-06	Rb1	19645
ENSMUSG00000022108	group_BN_vs_Liver	21904.3	0.920615	0.13143	7.00462	2.47664e-12	1.66922e-10	Itm2b	16432
ENSMUSG00000022146	group_BN_vs_Liver	268.453	1.58714	0.330015	4.80929	1.51468e-06	2.67275e-05	Osmr	18414
ENSMUSG00000022150	group_BN_vs_Liver	1420.87	0.439463	0.33784	1.3008	0.193327	0.369427	Dab2	13132
ENSMUSG00000022174	group_BN_vs_Liver	1601.86	-0.0151013	0.14245	-0.106011	0.915574	0.960073	Dad1	13135
ENSMUSG00000022180	group_BN_vs_Liver	197.605	0.459586	0.429178	1.07085	0.284237	0.480826	Slc7a8	50934
ENSMUSG00000022197	group_BN_vs_Liver	43.6342	-0.388109	0.615293	-0.630771	0.52819	0.706462	Pdzd2	68070
ENSMUSG00000022216	group_BN_vs_Liver	2515.55	0.0772349	0.13845	0.557854	0.576944	0.746443	Psme1	19186
ENSMUSG00000022220	group_BN_vs_Liver	64.3851	-0.195507	0.291031	-0.671773	0.501728	0.683873	Adcy4	104110
ENSMUSG00000022231	group_BN_vs_Liver	150.725	0.490378	0.598363	0.819533	0.412483	0.607144	Sema5a	20356
ENSMUSG00000022246	group_BN_vs_Liver	845.263	-0.373476	0.135129	-2.76384	0.00571251	0.0271727	Rai14	75646
ENSMUSG00000022257	group_BN_vs_Liver	826.538	1.39217	0.188437	7.38799	1.49062e-13	1.26056e-11	Laptm4b	114128
ENSMUSG00000022272	group_BN_vs_Liver	845.712	-0.286358	0.202537	-1.41386	0.157404	0.322359	Myo10	17909
ENSMUSG00000022283	group_BN_vs_Liver	9503.92	0.0854159	0.125131	0.682614	0.494851	0.678007	Pabpc1	18458
ENSMUSG00000022297	group_BN_vs_Liver	204.213	-0.754781	0.287685	-2.62364	0.0086995	0.0377091	Fzd6	14368
ENSMUSG00000022307	group_BN_vs_Liver	1571.19	0.262163	0.163737	1.60112	0.109349	0.250021	Oxr1	170719
ENSMUSG00000022324	group_BN_vs_Liver	34.0544	2.55579	0.497583	5.13641	2.80033e-07	6.03417e-06	Matn2	17181
ENSMUSG00000022338	group_BN_vs_Liver	812.259	-0.295766	0.12907	-2.29152	0.0219333	0.0770264	Eny2	223527
ENSMUSG00000022377	group_BN_vs_Liver	706.66	-0.282709	0.220049	-1.28475	0.198879	0.376744	Asap1	13196
ENSMUSG00000022425	group_BN_vs_Liver	387.575	0.118729	0.712768	0.166575	0.867705	0.933858	Enpp2	18606
ENSMUSG00000022437	group_BN_vs_Liver	2544.86	0.183591	0.14846	1.23664	0.216222	0.398809	Samm50	68653
ENSMUSG00000022443	group_BN_vs_Liver	11309	-0.105592	0.137874	-0.765858	0.443761	0.634328	Myh9	17886
ENSMUSG00000022462	group_BN_vs_Liver	2927.87	0.13048	0.16713	0.780711	0.434972	0.626914	Slc38a2	67760
ENSMUSG00000022475	group_BN_vs_Liver	319.436	0.107301	0.298358	0.359638	0.719118	0.841505	Hdac7	56233
ENSMUSG00000022505	group_BN_vs_Liver	3340.85	2.14624	0.339132	6.32865	2.47321e-10	1.10024e-08	Emp2	13731
ENSMUSG00000022528	group_BN_vs_Liver	554.98	0.132012	0.26371	0.500596	0.616655	0.772724	Hes1	15205
ENSMUSG00000022548	group_BN_vs_Liver	0.862109	-1.49209	2.54213	-0.586943	0.557242	NA	Apod	11815
ENSMUSG00000022551	group_BN_vs_Liver	3037.06	0.0348434	0.141553	0.246152	0.805565	0.897475	Cyc1	66445
ENSMUSG00000022555	group_BN_vs_Liver	396.625	0.163958	0.181656	0.902575	0.366752	0.565536	Dgat1	13350
ENSMUSG00000022560	group_BN_vs_Liver	237.105	0.812929	0.181056	4.48994	7.12437e-06	0.000104608	Slc52a2	52710
ENSMUSG00000022570	group_BN_vs_Liver	549.504	-0.446506	0.164491	-2.71448	0.00663807	0.0304756	Gfus	22122
ENSMUSG00000022575	group_BN_vs_Liver	500.553	-1.24562	0.330572	-3.76807	0.000164512	0.00150866	Gsdmd	69146
ENSMUSG00000022587	group_BN_vs_Liver	11205.2	-0.0963485	0.392538	-0.24545	0.806108	0.897801	Ly6e	17069
ENSMUSG00000022607	group_BN_vs_Liver	611.83	0.023277	0.138252	0.168366	0.866295	0.933013	Ptk2	14083
ENSMUSG00000022623	group_BN_vs_Liver	152.123	0.33591	0.374437	0.897107	0.369662	0.567989	Shank3	58234
ENSMUSG00000022637	group_BN_vs_Liver	258.527	0.360311	0.182659	1.97259	0.0485421	0.139442	Cblb	208650
ENSMUSG00000022661	group_BN_vs_Liver	77.2995	1.10261	0.488873	2.25542	0.024107	0.082716	Cd200	17470
ENSMUSG00000022665	group_BN_vs_Liver	469.607	0.0894536	0.437995	0.204234	0.838171	0.918385	Ccdc80	67896
ENSMUSG00000022676	group_BN_vs_Liver	86.4356	-0.555526	0.268082	-2.07222	0.0382449	0.116272	Snai2	20583
ENSMUSG00000022681	group_BN_vs_Liver	406.575	-0.116297	0.147718	-0.787286	0.431114	0.62324	Ntan1	18203
ENSMUSG00000022723	group_BN_vs_Liver	177.971	-0.778558	0.27013	-2.88216	0.00394958	0.0202714	Crybg3	224273
ENSMUSG00000022780	group_BN_vs_Liver	13.7946	4.04525	1.05718	3.82647	0.000129993	0.00124162	Meltf	30060
ENSMUSG00000022797	group_BN_vs_Liver	784.841	1.64847	0.274766	5.99954	1.97874e-09	7.23978e-08	Tfrc	22042
ENSMUSG00000022799	group_BN_vs_Liver	208.486	0.360435	0.459067	0.785147	0.432367	0.624465	Arhgap31	12549
ENSMUSG00000022816	group_BN_vs_Liver	283.659	0.905065	0.486317	1.86106	0.0627358	0.168802	Fstl1	14314
ENSMUSG00000022836	group_BN_vs_Liver	1853.91	-0.300043	0.210598	-1.42472	0.154237	0.317762	Mylk	107589
ENSMUSG00000022858	group_BN_vs_Liver	1146.26	0.0544412	0.12153	0.447965	0.654178	0.798428	Tra2b	20462
ENSMUSG00000022892	group_BN_vs_Liver	8242.67	0.237751	0.165703	1.4348	0.151343	0.313886	App	11820
ENSMUSG00000022893	group_BN_vs_Liver	430.415	-0.143963	0.282662	-0.509312	0.610533	0.769303	Adamts1	11504
ENSMUSG00000022895	group_BN_vs_Liver	2093.51	0.715908	0.199006	3.59743	0.000321383	0.00262494	Ets2	23872
ENSMUSG00000022938	group_BN_vs_Liver	0.742689	1.47685	2.29888	0.642422	0.520599	NA	Fam3b	52793
ENSMUSG00000022951	group_BN_vs_Liver	829.884	0.279469	0.243325	1.14854	0.250744	0.441413	Rcan1	54720
ENSMUSG00000022957	group_BN_vs_Liver	925.981	0.0139149	0.18921	0.0735422	0.941375	0.974196	Itsn1	16443
ENSMUSG00000022960	group_BN_vs_Liver	108.793	0.678281	0.172135	3.94039	8.13486e-05	0.000835291	Donson	60364
ENSMUSG00000022964	group_BN_vs_Liver	175.096	-0.160215	0.255318	-0.627512	0.530324	0.707937	Tmem50b	77975
ENSMUSG00000022971	group_BN_vs_Liver	1297.2	0.257749	0.127088	2.02812	0.0425478	0.125977	Ifnar2	15976
ENSMUSG00000023000	group_BN_vs_Liver	4.51271	-0.532274	0.70202	-0.758204	0.448329	0.637807	Dhh	13363
ENSMUSG00000023004	group_BN_vs_Liver	4984.9	0.803975	0.219838	3.65714	0.00025505	0.00217429	Tuba1b	22143
ENSMUSG00000023008	group_BN_vs_Liver	263.774	0.507534	0.282097	1.79915	0.0719955	0.186928	Fmnl3	22379
ENSMUSG00000023010	group_BN_vs_Liver	32602.6	0.0658699	0.0989462	0.665714	0.505594	0.686342	Tmbim6	110213
ENSMUSG00000023022	group_BN_vs_Liver	1629.18	-0.360911	0.111673	-3.23185	0.00122993	0.00802114	Lima1	65970
ENSMUSG00000023034	group_BN_vs_Liver	60.8756	0.545842	0.363405	1.50202	0.133092	0.287509	Nr4a1	15370
ENSMUSG00000023043	group_BN_vs_Liver	16672.5	-0.122001	0.17254	-0.707089	0.479511	0.665532	Krt18	16668
ENSMUSG00000023064	group_BN_vs_Liver	40.6108	0.245395	0.923063	0.265849	0.790356	0.887605	Sncg	20618
ENSMUSG00000023067	group_BN_vs_Liver	1069.82	2.04437	0.285276	7.16627	7.70701e-13	5.75714e-11	Cdkn1a	12575
ENSMUSG00000023075	group_BN_vs_Liver	656.817	0.141434	0.151584	0.933045	0.350797	0.550949	Akirin1	68050
ENSMUSG00000023169	group_BN_vs_Liver	103.897	0.182453	0.405148	0.450336	0.652468	0.797218	Slc38a1	105727
ENSMUSG00000023175	group_BN_vs_Liver	13925	0.526764	0.17317	3.04189	0.00235101	0.0135184	Bsg	12215
ENSMUSG00000023224	group_BN_vs_Liver	12613.6	-0.184204	0.171921	-1.07144	0.283971	0.480603	Serping1	12258
ENSMUSG00000023341	group_BN_vs_Liver	168.571	0.331832	0.412932	0.8036	0.421628	0.61472	Mx2	17858
ENSMUSG00000023411	group_BN_vs_Liver	22.1983	1.73115	0.574214	3.01481	0.00257138	0.0144773	Nfatc4	73181
ENSMUSG00000023571	group_BN_vs_Liver	21.8135	-1.47494	0.567774	-2.59775	0.00938366	0.0400453	C1qtnf12	67389
ENSMUSG00000023809	group_BN_vs_Liver	54.3438	-0.0110125	0.409072	-0.0269207	0.978523	0.990065	Rps6ka2	20112
ENSMUSG00000023886	group_BN_vs_Liver	158.929	0.503561	0.580538	0.867403	0.385721	0.583217	Smoc2	64074
ENSMUSG00000023903	group_BN_vs_Liver	6.03108	-0.279111	1.15616	-0.241413	0.809235	0.899998	Mmp25	240047
ENSMUSG00000023904	group_BN_vs_Liver	523.336	0.477327	0.209725	2.27596	0.0228482	0.0793687	Hcfc1r1	353502
ENSMUSG00000023905	group_BN_vs_Liver	1691.02	1.14446	0.278617	4.10765	3.99704e-05	0.000459647	Tnfrsf12a	27279
ENSMUSG00000023915	group_BN_vs_Liver	236.41	-0.449043	0.336884	-1.33293	0.182554	0.356013	Tnfrsf21	94185
ENSMUSG00000023939	group_BN_vs_Liver	1032.24	-0.143981	0.173481	-0.829956	0.406564	0.602635	Mrpl14	68463
ENSMUSG00000023944	group_BN_vs_Liver	27098.3	0.161378	0.113858	1.41736	0.156377	0.32088	Hsp90ab1	15516
ENSMUSG00000023959	group_BN_vs_Liver	36.9144	1.35091	0.499869	2.70254	0.00688125	0.0313114	Clic5	224796
ENSMUSG00000024011	group_BN_vs_Liver	12.4192	1.39461	0.617102	2.25994	0.0238252	0.0820631	Pi16	74116
ENSMUSG00000024029	group_BN_vs_Liver	32.4402	-1.52629	1.53012	-0.997501	0.318521	0.517626	Tff3	21786
ENSMUSG00000024042	group_BN_vs_Liver	951.439	-0.174582	0.207741	-0.840385	0.400692	0.597272	Sik1	17691
ENSMUSG00000024048	group_BN_vs_Liver	5276.98	0.525188	0.151048	3.47695	0.000507157	0.00384778	Myl12a	67268
ENSMUSG00000024063	group_BN_vs_Liver	371.478	0.234337	0.356482	0.657361	0.510949	0.691291	Lbh	77889
ENSMUSG00000024065	group_BN_vs_Liver	799.742	-0.449854	0.441208	-1.0196	0.30792	0.506365	Ehd3	57440
ENSMUSG00000024074	group_BN_vs_Liver	1678.6	1.41327	0.21178	6.67328	2.50141e-11	1.34267e-09	Crim1	50766
ENSMUSG00000024079	group_BN_vs_Liver	595.426	-0.0112959	0.143054	-0.0789627	0.937062	0.97173	Eif2ak2	19106
ENSMUSG00000024084	group_BN_vs_Liver	642.972	0.457886	0.32469	1.41022	0.158473	0.323773	Qpct	70536
ENSMUSG00000024087	group_BN_vs_Liver	26.738	0.566148	0.630035	0.898599	0.368867	0.567124	Cyp1b1	13078
ENSMUSG00000024097	group_BN_vs_Liver	624.097	0.102855	0.147089	0.699268	0.484384	0.669319	Srsf7	225027
ENSMUSG00000024099	group_BN_vs_Liver	1468.09	0.279443	0.135095	2.0685	0.0385931	0.117013	Ndufv2	72900
ENSMUSG00000024140	group_BN_vs_Liver	2762.7	-0.229312	0.200246	-1.14515	0.252145	0.442921	Epas1	13819
ENSMUSG00000024160	group_BN_vs_Liver	339.508	-0.057946	0.182961	-0.316713	0.751462	0.861174	Spsb3	79043
ENSMUSG00000024168	group_BN_vs_Liver	167.219	-0.0498273	0.400883	-0.124294	0.901083	0.952793	Tmem204	407831
ENSMUSG00000024190	group_BN_vs_Liver	678.468	-0.631015	0.231179	-2.72955	0.00634199	0.0293721	Dusp1	19252
ENSMUSG00000024212	group_BN_vs_Liver	663.604	0.0260709	0.130705	0.199464	0.8419	0.920509	Mllt1	64144
ENSMUSG00000024235	group_BN_vs_Liver	54.0143	-0.00813156	0.422368	-0.0192523	0.98464	0.992911	Map3k8	26410
ENSMUSG00000024236	group_BN_vs_Liver	1170.88	-0.967404	0.260485	-3.71385	0.000204128	0.00180454	Svil	225115
ENSMUSG00000024238	group_BN_vs_Liver	264.189	0.0381792	0.182275	0.20946	0.834089	0.91543	Zeb1	21417
ENSMUSG00000024304	group_BN_vs_Liver	2879.45	0.0670561	0.148742	0.450822	0.652118	0.796998	Cdh2	12558
ENSMUSG00000024335	group_BN_vs_Liver	3129.47	0.0450917	0.0845878	0.533076	0.593981	0.757842	Brd2	14312
ENSMUSG00000024338	group_BN_vs_Liver	891.494	-0.494213	0.340531	-1.4513	0.146696	0.307481	Psmb8	16913
ENSMUSG00000024349	group_BN_vs_Liver	114.8	0.510342	0.395708	1.28969	0.197157	0.374431	Sting1	72512
ENSMUSG00000024395	group_BN_vs_Liver	1371.23	-0.692076	0.190887	-3.62559	0.000288303	0.00240965	Lims2	225341
ENSMUSG00000024427	group_BN_vs_Liver	123.529	-1.59609	0.300648	-5.30883	1.10331e-07	2.6622e-06	Spry4	24066
ENSMUSG00000024431	group_BN_vs_Liver	2011.13	-0.221636	0.147947	-1.49808	0.134113	0.288813	Nr3c1	14815
ENSMUSG00000024440	group_BN_vs_Liver	141.026	0.1909	0.367108	0.52001	0.603056	0.764124	Pcdh12	53601
ENSMUSG00000024451	group_BN_vs_Liver	241.071	0.0823477	0.342576	0.240378	0.810037	0.900372	Arap3	106952
ENSMUSG00000024486	group_BN_vs_Liver	116.994	0.341174	0.346391	0.984937	0.324655	0.523748	Hbegf	15200
ENSMUSG00000024501	group_BN_vs_Liver	201.381	0.607698	0.468496	1.29712	0.194588	0.371171	Dpysl3	22240
ENSMUSG00000024529	group_BN_vs_Liver	42.4178	2.01754	0.731012	2.75993	0.00578141	0.0274132	Lox	16948
ENSMUSG00000024538	group_BN_vs_Liver	156.855	1.11291	0.384773	2.89237	0.0038235	0.0198172	Ppic	19038
ENSMUSG00000024576	group_BN_vs_Liver	2783.62	-0.029508	0.108705	-0.271452	0.786044	0.88441	Csnk1a1	93687
ENSMUSG00000024580	group_BN_vs_Liver	778.678	0.368132	0.226464	1.62556	0.104043	0.240993	Grpel2	17714
ENSMUSG00000024597	group_BN_vs_Liver	304.749	-0.708633	0.212726	-3.3312	0.000864722	0.0059603	Slc12a2	20496
ENSMUSG00000024608	group_BN_vs_Liver	6335.48	-0.421018	0.182496	-2.307	0.021055	0.0746439	Rps14	20044
ENSMUSG00000024610	group_BN_vs_Liver	8042.46	-0.259797	0.49897	-0.520666	0.602599	0.763811	Cd74	16149
ENSMUSG00000024620	group_BN_vs_Liver	439.694	0.442577	0.456891	0.968672	0.332709	0.532524	Pdgfrb	18596
ENSMUSG00000024639	group_BN_vs_Liver	634.14	-0.0790627	0.161119	-0.490711	0.623631	0.778462	Gnaq	14682
ENSMUSG00000024646	group_BN_vs_Liver	13078.4	0.256838	0.215543	1.19159	0.233422	0.420245	Cyb5a	109672
ENSMUSG00000024647	group_BN_vs_Liver	0.0515603	-1.27878	5.50908	-0.232122	0.816443	NA	Cbln2	12405
ENSMUSG00000024659	group_BN_vs_Liver	184.261	1.58558	0.315748	5.02166	5.12265e-07	1.01033e-05	Anxa1	16952
ENSMUSG00000024661	group_BN_vs_Liver	41722	1.7432	0.175185	9.95062	2.50623e-23	1.2481e-20	Fth1	14319
ENSMUSG00000024732	group_BN_vs_Liver	294.283	-0.289062	0.189483	-1.52553	0.127126	0.278485	Ccdc86	108673
ENSMUSG00000024747	group_BN_vs_Liver	2933.15	0.648452	0.419768	1.54479	0.122398	0.270766	Aldh1a7	26358
ENSMUSG00000024750	group_BN_vs_Liver	1610.6	0.733758	0.126596	5.79608	6.78836e-09	2.20075e-07	Zfand5	22682
ENSMUSG00000024754	group_BN_vs_Liver	458.783	-0.115831	0.21153	-0.547589	0.583974	0.750669	Cemip2	83921
ENSMUSG00000024757	group_BN_vs_Liver	0.119451	-0.79795	5.50908	-0.144843	0.884835	NA	Slc22a19	207151
ENSMUSG00000024810	group_BN_vs_Liver	101.615	0.278499	0.397809	0.700084	0.483875	0.669051	Il33	77125
ENSMUSG00000024816	group_BN_vs_Liver	627.469	0.0322153	0.223957	0.143846	0.885622	0.944464	Frmd8	67457
ENSMUSG00000024856	group_BN_vs_Liver	1206.78	-0.377448	0.177058	-2.13178	0.0330251	0.104453	Cdk2ap2	52004
ENSMUSG00000024868	group_BN_vs_Liver	5.59371	20.7596	5.41499	3.83372	NA	NA	Dkk1	13380
ENSMUSG00000024883	group_BN_vs_Liver	74.4454	1.3268	0.526713	2.51902	0.0117684	0.0476798	Rin1	225870
ENSMUSG00000024899	group_BN_vs_Liver	3281.95	-0.410578	0.260645	-1.57524	0.115202	0.259661	Papss2	23972
ENSMUSG00000024909	group_BN_vs_Liver	120.471	-0.0732105	0.357301	-0.204899	0.837651	0.91807	Efemp2	58859
ENSMUSG00000024927	group_BN_vs_Liver	1677.58	-0.254178	0.122111	-2.08153	0.0373856	0.114631	Rela	19697
ENSMUSG00000024940	group_BN_vs_Liver	304.942	-0.179065	0.381732	-0.469084	0.639009	0.788557	Ltbp3	16998
ENSMUSG00000024944	group_BN_vs_Liver	123.356	0.119593	0.222451	0.537616	0.590842	0.755968	Arl2	56327
ENSMUSG00000024948	group_BN_vs_Liver	434.357	-0.395285	0.19721	-2.00439	0.0450287	0.131499	Map4k2	26412
ENSMUSG00000024986	group_BN_vs_Liver	2068.95	-0.287332	0.200684	-1.43176	0.152212	0.315146	Hhex	15242
ENSMUSG00000024998	group_BN_vs_Liver	400.667	-1.02842	0.355518	-2.89273	0.00381904	0.0197998	Plce1	74055
ENSMUSG00000025006	group_BN_vs_Liver	529.47	0.456157	0.250483	1.82111	0.0685903	0.180465	Sorbs1	20411
ENSMUSG00000025026	group_BN_vs_Liver	335.332	0.188905	0.311102	0.607213	0.543709	0.719488	Add3	27360
ENSMUSG00000025037	group_BN_vs_Liver	3005.4	4.47718	0.471398	9.49766	2.14655e-21	7.85373e-19	Maoa	17161
ENSMUSG00000025081	group_BN_vs_Liver	0.175726	-0.797953	5.50908	-0.144843	0.884835	NA	Tdrd1	83561
ENSMUSG00000025082	group_BN_vs_Liver	0.508015	-0.076663	3.62942	-0.0211227	0.983148	NA	Vwa2	240675
ENSMUSG00000025083	group_BN_vs_Liver	35.1666	-0.159893	0.548096	-0.291724	0.770498	0.874382	Afap1l2	226250
ENSMUSG00000025085	group_BN_vs_Liver	1724.37	-0.304037	0.150094	-2.02564	0.042802	0.126501	Ablim1	226251
ENSMUSG00000025132	group_BN_vs_Liver	5256.5	0.561789	0.146182	3.84309	0.000121497	0.00117233	Arhgdia	192662
ENSMUSG00000025147	group_BN_vs_Liver	399.669	-0.303146	0.137844	-2.19919	0.0278641	0.0923551	Mob2	101513
ENSMUSG00000025213	group_BN_vs_Liver	18.4597	-0.504579	0.539334	-0.93556	0.3495	0.549635	Kazald1	107250
ENSMUSG00000025268	group_BN_vs_Liver	436.889	1.41399	0.254227	5.56194	2.66799e-08	7.48064e-07	Maged2	80884
ENSMUSG00000025278	group_BN_vs_Liver	2397.2	0.268278	0.17782	1.50871	0.131373	0.285106	Flnb	286940
ENSMUSG00000025279	group_BN_vs_Liver	883.708	-0.543866	0.524627	-1.03667	0.299889	0.498219	Dnase1l3	13421
ENSMUSG00000025283	group_BN_vs_Liver	1688.77	0.360266	0.162934	2.21111	0.0270282	0.0902014	Sat1	20229
ENSMUSG00000025290	group_BN_vs_Liver	6605.14	0.40463	0.159312	2.53985	0.0110899	0.0454827	Rps24	20088
ENSMUSG00000025324	group_BN_vs_Liver	317.793	0.0958201	0.475267	0.201613	0.840219	0.919949	Atp10a	11982
ENSMUSG00000025337	group_BN_vs_Liver	1096.1	0.188268	0.124772	1.5089	0.131325	0.285035	Sbds	66711
ENSMUSG00000025351	group_BN_vs_Liver	1411.14	0.609569	0.263917	2.3097	0.0209047	0.0742138	Cd63	12512
ENSMUSG00000025355	group_BN_vs_Liver	1758.06	0.260808	0.16958	1.53796	0.124058	0.27367	Mmp19	58223
ENSMUSG00000025386	group_BN_vs_Liver	6.56395	-1.25125	0.780105	-1.60396	0.108724	0.248969	Pde6g	18588
ENSMUSG00000025491	group_BN_vs_Liver	59.571	-0.756442	0.363951	-2.07842	0.037671	0.115211	Ifitm1	68713
ENSMUSG00000025492	group_BN_vs_Liver	3990.47	-0.630386	0.34962	-1.80306	0.071379	0.185596	Ifitm3	66141
ENSMUSG00000025494	group_BN_vs_Liver	718.769	0.0879422	0.219958	0.399813	0.689294	0.822202	Sigirr	24058
ENSMUSG00000025498	group_BN_vs_Liver	665.118	1.52897	0.395915	3.86186	0.000112527	0.001097	Irf7	54123
ENSMUSG00000025508	group_BN_vs_Liver	3571.92	0.0516939	0.198738	0.260111	0.794778	0.890288	Rplp2	67186
ENSMUSG00000025510	group_BN_vs_Liver	1784.54	0.711289	0.131568	5.40623	6.43638e-08	1.63676e-06	Cd151	12476
ENSMUSG00000025511	group_BN_vs_Liver	1398.02	0.0990779	0.226674	0.437095	0.662043	0.803426	Tspan4	64540
ENSMUSG00000025555	group_BN_vs_Liver	1173.92	-0.594051	0.160792	-3.69452	0.000220303	0.00191762	Farp1	223254
ENSMUSG00000025558	group_BN_vs_Liver	495.843	-0.178693	0.169148	-1.05643	0.290772	0.488331	Dock9	105445
ENSMUSG00000025577	group_BN_vs_Liver	230.793	-0.0596026	0.189737	-0.314132	0.753421	0.862812	Cbx2	12416
ENSMUSG00000025584	group_BN_vs_Liver	376.98	-0.156312	0.372823	-0.419265	0.675022	0.81302	Pde8a	18584
ENSMUSG00000025608	group_BN_vs_Liver	373.62	0.699003	0.406208	1.7208	0.0852866	0.209972	Podxl	27205
ENSMUSG00000025666	group_BN_vs_Liver	63.6056	0.371291	0.362995	1.02286	0.306376	0.50489	Tmem47	192216
ENSMUSG00000025780	group_BN_vs_Liver	202.533	-1.04051	0.481137	-2.16261	0.0305714	0.0990229	Itih5	209378
ENSMUSG00000025784	group_BN_vs_Liver	12.9717	-0.231266	0.669944	-0.345202	0.729942	0.848266	Clec3b	21922
ENSMUSG00000025794	group_BN_vs_Liver	5561.43	0.0403066	0.173049	0.232919	0.815824	0.904464	Rpl14	67115
ENSMUSG00000025809	group_BN_vs_Liver	5305.81	0.592956	0.112071	5.29089	1.21723e-07	2.91273e-06	Itgb1	16412
ENSMUSG00000025810	group_BN_vs_Liver	1716.02	-0.308537	0.224138	-1.37655	0.168651	0.337624	Nrp1	18186
ENSMUSG00000025812	group_BN_vs_Liver	1675.65	-0.465553	0.159656	-2.91597	0.00354583	0.0186907	Pard3	93742
ENSMUSG00000025825	group_BN_vs_Liver	1389.86	-0.243555	0.15754	-1.54599	0.122107	0.270545	Iscu	66383
ENSMUSG00000025856	group_BN_vs_Liver	485.485	-0.156721	0.207026	-0.757008	0.449045	0.63842	Pdgfa	18590
ENSMUSG00000025869	group_BN_vs_Liver	490.01	-0.186363	0.128779	-1.44716	0.147853	0.30912	Nop16	28126
ENSMUSG00000025880	group_BN_vs_Liver	577.303	-0.955781	0.267468	-3.57343	0.000352329	0.00283762	Smad7	17131
ENSMUSG00000025887	group_BN_vs_Liver	473.329	1.74733	0.412382	4.23717	2.26359e-05	0.000282405	Casp12	12364
ENSMUSG00000025888	group_BN_vs_Liver	61.3082	0.671542	0.374843	1.79153	0.0732089	0.189242	Casp1	12362
ENSMUSG00000025900	group_BN_vs_Liver	2.37033	-0.798007	1.65192	-0.483079	0.629039	0.781892	Rp1	19888
ENSMUSG00000025902	group_BN_vs_Liver	52.9797	0.795883	0.431907	1.84272	0.06537	0.174193	Sox17	20671
ENSMUSG00000025940	group_BN_vs_Liver	674.708	0.158679	0.160353	0.989564	0.322387	0.521263	Tmem70	70397
ENSMUSG00000025969	group_BN_vs_Liver	1322.82	0.558892	0.265183	2.10757	0.0350683	0.109245	Nrp2	18187
ENSMUSG00000025978	group_BN_vs_Liver	24.5521	0.978811	0.488638	2.00314	0.0451621	0.131782	Rftn2	74013
ENSMUSG00000025980	group_BN_vs_Liver	8347.98	0.475848	0.15678	3.03513	0.00240436	0.0137497	Hspd1	15510
ENSMUSG00000025986	group_BN_vs_Liver	148.203	1.02489	0.277629	3.69159	0.000222856	0.00193668	Slc39a10	227059
ENSMUSG00000025993	group_BN_vs_Liver	5538.1	0.0672177	0.187952	0.357632	0.720619	0.842522	Slc40a1	53945
ENSMUSG00000026031	group_BN_vs_Liver	2157.93	-0.291511	0.131768	-2.21231	0.0269454	0.0900422	Cflar	12633
ENSMUSG00000026042	group_BN_vs_Liver	237.386	2.18866	0.514673	4.25252	2.11374e-05	0.000267055	Col5a2	12832
ENSMUSG00000026043	group_BN_vs_Liver	2290.1	1.33648	0.49328	2.70937	0.00674116	0.030862	Col3a1	12825
ENSMUSG00000026074	group_BN_vs_Liver	914.526	1.65412	0.287639	5.75067	8.88883e-09	2.80562e-07	Map4k4	26921
ENSMUSG00000026083	group_BN_vs_Liver	2372.08	-0.0624982	0.151707	-0.411966	0.680365	0.816468	Eif5b	226982
ENSMUSG00000026104	group_BN_vs_Liver	1391.81	-0.020105	0.321198	-0.0625936	0.95009	0.978246	Stat1	20846
ENSMUSG00000026117	group_BN_vs_Liver	68.2652	-1.49384	0.774169	-1.9296	0.0536567	0.150702	Zap70	22637
ENSMUSG00000026123	group_BN_vs_Liver	527.418	0.0795831	0.143621	0.554117	0.579499	0.748279	Plekhb2	226971
ENSMUSG00000026131	group_BN_vs_Liver	4003.1	0.339604	0.161659	2.10075	0.0356632	0.110637	Dst	13518
ENSMUSG00000026147	group_BN_vs_Liver	0.303352	1.31796	5.47392	0.24077	0.809733	NA	Col9a1	12839
ENSMUSG00000026166	group_BN_vs_Liver	46.9171	1.64543	1.18593	1.38745	0.165303	0.333013	Ccl20	20297
ENSMUSG00000026185	group_BN_vs_Liver	323.273	-1.28555	0.491211	-2.61711	0.0088678	0.0382812	Igfbp5	16011
ENSMUSG00000026187	group_BN_vs_Liver	496.751	-0.110049	0.140186	-0.785021	0.432441	0.624521	Xrcc5	22596
ENSMUSG00000026193	group_BN_vs_Liver	57912	-0.77146	0.24664	-3.12788	0.00176071	0.0106858	Fn1	14268
ENSMUSG00000026209	group_BN_vs_Liver	1159.72	-0.152395	0.101716	-1.49825	0.134069	0.288753	Dnpep	13437
ENSMUSG00000026220	group_BN_vs_Liver	0.527188	-0.0766572	2.41599	-0.0317291	0.974688	NA	Slc16a14	71781
ENSMUSG00000026222	group_BN_vs_Liver	217.076	0.829313	0.315529	2.62833	0.0085805	0.0373964	Sp100	20684
ENSMUSG00000026234	group_BN_vs_Liver	6238.42	-0.148719	0.158306	-0.939437	0.347506	0.547696	Ncl	17975
ENSMUSG00000026238	group_BN_vs_Liver	8909.72	0.0287586	0.11808	0.243552	0.807578	0.898992	Ptma	19231
ENSMUSG00000026249	group_BN_vs_Liver	236.115	-2.83242	0.796738	-3.55502	0.000377945	0.00301013	Serpine2	20720
ENSMUSG00000026274	group_BN_vs_Liver	89.5878	0.64463	0.423263	1.523	0.127758	0.279357	Pask	269224
ENSMUSG00000026305	group_BN_vs_Liver	1263.96	-0.0854719	0.150126	-0.569336	0.569128	0.740821	Lrrfip1	16978
ENSMUSG00000026335	group_BN_vs_Liver	777.166	-0.337541	0.212552	-1.58804	0.112277	0.255056	Pam	18484
ENSMUSG00000026365	group_BN_vs_Liver	9389.96	-0.141548	0.286762	-0.493608	0.621583	0.776459	Cfh	12628
ENSMUSG00000026399	group_BN_vs_Liver	142.098	-0.0242369	0.480943	-0.0503946	0.959808	0.982831	Cd55	13136
ENSMUSG00000026421	group_BN_vs_Liver	611.538	0.641198	0.258543	2.48005	0.0131365	0.0519206	Csrp1	13007
ENSMUSG00000026478	group_BN_vs_Liver	1723.19	0.889845	0.228049	3.902	9.54025e-05	0.000954984	Lamc1	226519
ENSMUSG00000026490	group_BN_vs_Liver	1066.56	0.760259	0.171324	4.43756	9.09848e-06	0.000129356	Cdc42bpa	226751
ENSMUSG00000026497	group_BN_vs_Liver	0.0629813	-0.797939	5.50908	-0.144841	0.884837	NA	Mixl1	27217
ENSMUSG00000026509	group_BN_vs_Liver	1911.28	-0.166807	0.175348	-0.951292	0.341456	0.541583	Capn2	12334
ENSMUSG00000026532	group_BN_vs_Liver	16.4791	2.18829	0.958382	2.28332	0.0224118	0.0781556	Spta1	20739
ENSMUSG00000026544	group_BN_vs_Liver	186.011	0.26634	0.199697	1.33372	0.182296	0.355641	Dusp23	68440
ENSMUSG00000026547	group_BN_vs_Liver	2777.41	0.937513	0.284597	3.29417	0.000987118	0.00666054	Tagln2	21346
ENSMUSG00000026579	group_BN_vs_Liver	12600.8	0.588597	0.152255	3.86586	0.000110698	0.00108212	F5	14067
ENSMUSG00000026581	group_BN_vs_Liver	40.5992	0.952536	0.455626	2.09061	0.036563	0.112668	Sell	20343
ENSMUSG00000026582	group_BN_vs_Liver	6.28755	3.32424	1.05083	3.16345	0.0015591	0.00973241	Sele	20339
ENSMUSG00000026596	group_BN_vs_Liver	331.531	-0.133909	0.186403	-0.718383	0.472521	0.65966	Abl2	11352
ENSMUSG00000026628	group_BN_vs_Liver	402.972	2.2422	0.39919	5.61687	1.94448e-08	5.67763e-07	Atf3	11910
ENSMUSG00000026640	group_BN_vs_Liver	548.448	-0.211654	0.20548	-1.03005	0.302988	0.501518	Plxna2	18845
ENSMUSG00000026657	group_BN_vs_Liver	311.029	0.32264	0.293716	1.09848	0.271997	0.467219	Frmd4a	209630
ENSMUSG00000026672	group_BN_vs_Liver	1816.29	-0.166451	0.115254	-1.44421	0.148679	0.310233	Optn	71648
ENSMUSG00000026676	group_BN_vs_Liver	29.6021	0.669071	0.529977	1.26245	0.206786	0.386818	Ccdc3	74186
ENSMUSG00000026678	group_BN_vs_Liver	865.346	-0.451998	0.403382	-1.12052	0.262492	0.455254	Rgs5	19737
ENSMUSG00000026725	group_BN_vs_Liver	0.49917	-2.17406	2.56861	-0.846395	0.397332	NA	Tnn	329278
ENSMUSG00000026727	group_BN_vs_Liver	646.064	0.423612	0.13639	3.10588	0.00189711	0.0113637	Rsu1	20163
ENSMUSG00000026728	group_BN_vs_Liver	1390.65	1.42399	0.396228	3.59387	0.000325806	0.00265623	Vim	22352
ENSMUSG00000026740	group_BN_vs_Liver	1176.62	-0.441191	0.210549	-2.09543	0.0361324	0.111686	Dnajc1	13418
ENSMUSG00000026755	group_BN_vs_Liver	700.526	-0.356346	0.142307	-2.50406	0.0122776	0.0491981	Arpc5l	74192
ENSMUSG00000026796	group_BN_vs_Liver	464.297	0.556305	0.358474	1.55187	0.120693	0.26846	Niban2	227737
ENSMUSG00000026797	group_BN_vs_Liver	191.054	0.0709381	0.294725	0.240693	0.809793	0.900213	Stxbp1	20910
ENSMUSG00000026814	group_BN_vs_Liver	1237.74	0.0728261	0.319622	0.227851	0.819762	0.907092	Eng	13805
ENSMUSG00000026817	group_BN_vs_Liver	33.3273	-0.288232	0.617289	-0.466933	0.640548	0.789924	Ak1	11636
ENSMUSG00000026826	group_BN_vs_Liver	10.3349	-0.750007	0.68562	-1.09391	0.273994	0.46939	Nr4a2	18227
ENSMUSG00000026836	group_BN_vs_Liver	315.414	-0.185901	0.165617	-1.12247	0.261661	0.454269	Acvr1	11477
ENSMUSG00000026837	group_BN_vs_Liver	323.081	0.194844	0.493863	0.39453	0.69319	0.824871	Col5a1	12831
ENSMUSG00000026840	group_BN_vs_Liver	939.02	5.07481	0.741407	6.84484	7.65631e-12	4.63724e-10	Lamc3	23928
ENSMUSG00000026864	group_BN_vs_Liver	21723.8	-0.86526	0.276621	-3.12796	0.00176022	0.0106858	Hspa5	14828
ENSMUSG00000026879	group_BN_vs_Liver	3089.12	5.61386	0.469224	11.9641	5.4772e-33	8.18294e-30	Gsn	227753
ENSMUSG00000026880	group_BN_vs_Liver	1593.99	0.588562	0.214245	2.74714	0.00601177	0.0282514	Stom	13830
ENSMUSG00000026883	group_BN_vs_Liver	1155.27	0.816049	0.238413	3.42284	0.000619707	0.00451779	Dab2ip	69601
ENSMUSG00000026890	group_BN_vs_Liver	198.64	1.00964	0.404891	2.49362	0.0126449	0.0502878	Lhx6	16874
ENSMUSG00000026921	group_BN_vs_Liver	402.669	0.210651	0.208649	1.00959	0.312691	0.512003	Egfl7	353156
ENSMUSG00000026923	group_BN_vs_Liver	1105.65	0.286918	0.212838	1.34806	0.17764	0.349615	Notch1	18128
ENSMUSG00000026939	group_BN_vs_Liver	221.902	0.365749	0.240288	1.52213	0.127977	0.279631	Tmem141	51875
ENSMUSG00000026958	group_BN_vs_Liver	565.655	0.65922	0.155955	4.227	2.36827e-05	0.00029383	Dpp7	83768
ENSMUSG00000026970	group_BN_vs_Liver	1380.28	0.469356	0.122555	3.82974	0.000128277	0.00123047	Rbms1	56878
ENSMUSG00000026991	group_BN_vs_Liver	2509.56	0.283488	0.133645	2.1212	0.0339051	0.106518	Pkp4	227937
ENSMUSG00000027004	group_BN_vs_Liver	51.893	0.788315	0.588903	1.33862	0.180696	0.353745	Frzb	20378
ENSMUSG00000027007	group_BN_vs_Liver	960.357	-0.308091	0.130192	-2.36643	0.0179606	0.0658709	Itprid2	70599
ENSMUSG00000027009	group_BN_vs_Liver	158.247	0.764983	0.315931	2.42136	0.0154626	0.0588189	Itga4	16401
ENSMUSG00000027074	group_BN_vs_Liver	529.032	0.715972	0.37817	1.89325	0.0583242	0.1603	Slc43a3	58207
ENSMUSG00000027082	group_BN_vs_Liver	143.791	0.46292	0.265358	1.74451	0.0810699	0.202935	Tfpi	21788
ENSMUSG00000027087	group_BN_vs_Liver	1004.68	0.206949	0.191609	1.08006	0.280115	0.476461	Itgav	16410
ENSMUSG00000027111	group_BN_vs_Liver	284.36	1.56743	0.328124	4.77694	1.77984e-06	3.06817e-05	Itga6	16403
ENSMUSG00000027133	group_BN_vs_Liver	549.631	-0.114379	0.147163	-0.777227	0.437025	0.62881	Nop10	66181
ENSMUSG00000027195	group_BN_vs_Liver	2421.43	0.249941	0.187181	1.33529	0.181781	0.354946	Hsd17b12	56348
ENSMUSG00000027210	group_BN_vs_Liver	91.6789	-0.119988	0.2939	-0.408263	0.68308	0.818327	Meis2	17536
ENSMUSG00000027215	group_BN_vs_Liver	1790.78	0.828785	0.144298	5.74355	9.27112e-09	2.90374e-07	Cd82	12521
ENSMUSG00000027227	group_BN_vs_Liver	13690.8	0.154882	0.266495	0.58118	0.561119	0.734129	Sord	20322
ENSMUSG00000027236	group_BN_vs_Liver	744.53	-0.185333	0.234309	-0.790978	0.428957	0.621498	Eif3j1	78655
ENSMUSG00000027239	group_BN_vs_Liver	11.5166	-0.779785	0.576507	-1.3526	0.176183	0.347634	Mdk	17242
ENSMUSG00000027276	group_BN_vs_Liver	978.537	0.15683	0.275606	0.569036	0.569331	0.741032	Jag1	16449
ENSMUSG00000027287	group_BN_vs_Liver	900.197	-0.0409479	0.1173	-0.349087	0.727024	0.846414	Snap23	20619
ENSMUSG00000027293	group_BN_vs_Liver	819.944	0.722381	0.270455	2.67098	0.00756295	0.0338042	Ehd4	98878
ENSMUSG00000027314	group_BN_vs_Liver	140.207	0.840656	0.521972	1.61054	0.10728	0.246614	Dll4	54485
ENSMUSG00000027318	group_BN_vs_Liver	109.845	-0.545457	0.675677	-0.807274	0.419508	0.613214	Adam33	110751
ENSMUSG00000027338	group_BN_vs_Liver	44.3602	7.15581	1.17677	6.08091	1.19505e-09	4.59762e-08	Prnd	26434
ENSMUSG00000027346	group_BN_vs_Liver	858.267	-0.188001	0.471587	-0.398656	0.690146	0.822779	Gpcpd1	74182
ENSMUSG00000027351	group_BN_vs_Liver	530.043	0.54834	0.210408	2.60608	0.0091585	0.039262	Spred1	114715
ENSMUSG00000027367	group_BN_vs_Liver	2442.63	0.148041	0.152515	0.970664	0.331716	0.531599	Stard7	99138
ENSMUSG00000027368	group_BN_vs_Liver	11.5124	1.07499	0.775477	1.38623	0.165677	0.333207	Dusp2	13537
ENSMUSG00000027377	group_BN_vs_Liver	1.82368	2.26879	1.28126	1.77075	0.0766023	0.1952	Mall	228576
ENSMUSG00000027404	group_BN_vs_Liver	1659.94	-0.0774924	0.0966567	-0.801728	0.422711	0.615776	Snrpb	20638
ENSMUSG00000027422	group_BN_vs_Liver	9748.26	-0.653151	0.186702	-3.49836	0.000468127	0.00361437	Rrbp1	81910
ENSMUSG00000027433	group_BN_vs_Liver	1417.56	-0.069783	0.205003	-0.340399	0.733556	0.849999	Xrn2	24128
ENSMUSG00000027435	group_BN_vs_Liver	527.237	1.49139	0.456484	3.26713	0.00108643	0.00722998	Cd93	17064
ENSMUSG00000027447	group_BN_vs_Liver	3383	0.215712	0.160078	1.34754	0.177806	0.34976	Cst3	13010
ENSMUSG00000027463	group_BN_vs_Liver	20.4665	-0.196947	0.51837	-0.379935	0.703993	0.831984	Slc52a3	69698
ENSMUSG00000027470	group_BN_vs_Liver	0.12712	-0.0766231	5.50908	-0.0139085	0.988903	NA	Mylk2	228785
ENSMUSG00000027474	group_BN_vs_Liver	45.8484	-0.0574684	0.381752	-0.150539	0.88034	0.941528	Ccm2l	228788
ENSMUSG00000027523	group_BN_vs_Liver	10094.3	0.0976227	0.0891296	1.09529	0.27339	0.468938	Gnas	14683
ENSMUSG00000027524	group_BN_vs_Liver	0.494581	-0.798001	3.23557	-0.246634	0.805192	NA	Edn3	13616
ENSMUSG00000027533	group_BN_vs_Liver	1261.36	1.43164	0.611087	2.34277	0.0191413	0.0692843	Fabp5	16592
ENSMUSG00000027562	group_BN_vs_Liver	1164.03	3.93758	0.413799	9.51567	1.80541e-21	6.88667e-19	Car2	12349
ENSMUSG00000027566	group_BN_vs_Liver	2221	-0.0590994	0.119559	-0.494313	0.621085	0.776324	Psma7	26444
ENSMUSG00000027570	group_BN_vs_Liver	6.74533	-1.02533	1.12751	-0.909375	0.363152	0.562568	Col9a3	12841
ENSMUSG00000027580	group_BN_vs_Liver	2462.47	-0.0304793	0.155167	-0.196429	0.844274	0.921756	Helz2	229003
ENSMUSG00000027602	group_BN_vs_Liver	1185.54	0.575981	0.203493	2.83046	0.00464807	0.0230068	Map1lc3a	66734
ENSMUSG00000027611	group_BN_vs_Liver	112.931	0.825895	0.429498	1.92293	0.0544884	0.152279	Procr	19124
ENSMUSG00000027624	group_BN_vs_Liver	600.893	4.06149	0.348305	11.6607	2.02295e-31	2.59054e-28	Epb41l1	13821
ENSMUSG00000027649	group_BN_vs_Liver	370.187	-0.556078	0.132364	-4.20114	2.65576e-05	0.000323235	Ctnnbl1	66642
ENSMUSG00000027660	group_BN_vs_Liver	498.922	-0.152958	0.269846	-0.566836	0.570826	0.74233	Skil	20482
ENSMUSG00000027684	group_BN_vs_Liver	82.902	1.49374	0.510523	2.92591	0.00343449	0.018244	Mecom	14013
ENSMUSG00000027706	group_BN_vs_Liver	3695.35	-0.0881284	0.115353	-0.76399	0.444873	0.635108	Sec62	69276
ENSMUSG00000027712	group_BN_vs_Liver	10039.2	2.61889	0.256456	10.2118	1.75518e-24	9.53543e-22	Anxa5	11747
ENSMUSG00000027737	group_BN_vs_Liver	4640.59	13.7444	1.191	11.5402	8.27422e-31	9.88934e-28	Slc7a11	26570
ENSMUSG00000027763	group_BN_vs_Liver	2035.2	0.00971692	0.176517	0.0550481	0.9561	0.981854	Mbnl1	56758
ENSMUSG00000027792	group_BN_vs_Liver	2316.66	0.470545	0.258515	1.82019	0.0687308	0.180755	Bche	12038
ENSMUSG00000027800	group_BN_vs_Liver	197.665	0.837728	0.47126	1.77763	0.075464	0.193262	Tm4sf1	17112
ENSMUSG00000027803	group_BN_vs_Liver	912.938	1.85752	0.1808	10.2739	9.24329e-25	5.17855e-22	Wwtr1	97064
ENSMUSG00000027829	group_BN_vs_Liver	636.2	0.158622	0.207581	0.764145	0.444781	0.635027	Ccnl1	56706
ENSMUSG00000027832	group_BN_vs_Liver	0.991862	-2.57973	1.85398	-1.39145	0.164088	NA	Ptx3	19288
ENSMUSG00000027858	group_BN_vs_Liver	29.3357	0.782289	0.440731	1.77498	0.075901	0.19395	Tspan2	70747
ENSMUSG00000027868	group_BN_vs_Liver	0.322186	-1.27886	4.28927	-0.298152	0.765587	NA	Tbx15	21384
ENSMUSG00000027896	group_BN_vs_Liver	6.15791	-1.23588	0.747678	-1.65296	0.0983395	0.231825	Slc16a4	229699
ENSMUSG00000027935	group_BN_vs_Liver	140.04	-0.137638	0.200427	-0.686723	0.492257	0.675758	Rab13	68328
ENSMUSG00000027940	group_BN_vs_Liver	4090.81	0.133281	0.125838	1.05914	0.289534	0.486665	Tpm3	59069
ENSMUSG00000027951	group_BN_vs_Liver	700.02	-0.163847	0.163534	-1.00191	0.316385	0.51537	Adar	56417
ENSMUSG00000027954	group_BN_vs_Liver	1060	-0.204729	0.205647	-0.995536	0.319475	0.518612	Efna1	13636
ENSMUSG00000027955	group_BN_vs_Liver	64.5353	1.9854	0.566129	3.50697	0.00045324	0.00351609	Gask1b	68659
ENSMUSG00000027962	group_BN_vs_Liver	426.452	2.02171	0.371678	5.43943	5.34512e-08	1.39082e-06	Vcam1	22329
ENSMUSG00000027978	group_BN_vs_Liver	4.37468	0.329498	0.930264	0.354198	0.72319	0.844049	Prss12	19142
ENSMUSG00000027985	group_BN_vs_Liver	7.66679	-0.317895	0.973499	-0.326549	0.744009	0.856031	Lef1	16842
ENSMUSG00000028005	group_BN_vs_Liver	80.0082	-0.478305	0.301371	-1.5871	0.112491	0.255262	Gucy1b1	54195
ENSMUSG00000028031	group_BN_vs_Liver	11.6226	2.8668	0.813422	3.52437	0.000424486	0.00332221	Dkk2	56811
ENSMUSG00000028035	group_BN_vs_Liver	940.734	0.588452	0.140295	4.1944	2.73592e-05	0.00033164	Dnajb4	67035
ENSMUSG00000028037	group_BN_vs_Liver	174.719	2.93176	0.400412	7.32186	2.44559e-13	2.00204e-11	Ifi44	99899
ENSMUSG00000028041	group_BN_vs_Liver	237.633	0.162499	0.332068	0.489354	0.624591	0.779293	Adam15	11490
ENSMUSG00000028063	group_BN_vs_Liver	4017.9	0.588535	0.168401	3.49484	0.000474347	0.00365296	Lmna	16905
ENSMUSG00000028081	group_BN_vs_Liver	8732.84	-0.0557241	0.118326	-0.470939	0.637684	0.787545	Rps3a1	20091
ENSMUSG00000028108	group_BN_vs_Liver	872.046	-1.16724	0.377497	-3.09204	0.00198786	0.0118282	Ecm1	13601
ENSMUSG00000028111	group_BN_vs_Liver	26.5906	0.857871	0.495174	1.73247	0.0831907	0.20669	Ctsk	13038
ENSMUSG00000028125	group_BN_vs_Liver	12.3061	0.146802	0.651019	0.225495	0.821594	0.90775	Abca4	11304
ENSMUSG00000028152	group_BN_vs_Liver	78.2086	-0.869748	0.532659	-1.63284	0.102502	0.238418	Tspan5	56224
ENSMUSG00000028161	group_BN_vs_Liver	1108.38	-0.440627	0.12664	-3.47937	0.00050259	0.00382122	Ppp3ca	19055
ENSMUSG00000028184	group_BN_vs_Liver	1361.24	-0.079554	0.113186	-0.702862	0.482142	0.667595	Adgrl2	99633
ENSMUSG00000028195	group_BN_vs_Liver	1222.23	0.547575	0.232391	2.35627	0.0184596	0.0673197	Ccn1	16007
ENSMUSG00000028214	group_BN_vs_Liver	29.0432	-0.907716	0.421166	-2.15525	0.0311424	0.100302	Gem	14579
ENSMUSG00000028249	group_BN_vs_Liver	2016.19	0.606788	0.152201	3.98676	6.69819e-05	0.000715645	Sdcbp	53378
ENSMUSG00000028256	group_BN_vs_Liver	188.711	0.928535	0.234929	3.9524	7.73711e-05	0.000805698	Odf2l	52184
ENSMUSG00000028268	group_BN_vs_Liver	189.998	0.155209	0.483271	0.321164	0.748086	0.859228	Gbp3	55932
ENSMUSG00000028270	group_BN_vs_Liver	264.023	0.987805	0.483072	2.04484	0.0408709	0.12251	Gbp2	14469
ENSMUSG00000028273	group_BN_vs_Liver	1215.83	-0.139497	0.133523	-1.04474	0.296143	0.494389	Pdlim5	56376
ENSMUSG00000028277	group_BN_vs_Liver	1146.26	0.315941	0.119415	2.64575	0.00815101	0.0359487	Ube2j1	56228
ENSMUSG00000028334	group_BN_vs_Liver	635.785	0.0172765	0.240138	0.0719442	0.942646	0.974597	Nans	94181
ENSMUSG00000028339	group_BN_vs_Liver	393.684	0.900086	0.502056	1.7928	0.0730047	0.188782	Col15a1	12819
ENSMUSG00000028341	group_BN_vs_Liver	11.619	-0.771723	0.772887	-0.998494	0.31804	0.517031	Nr4a3	18124
ENSMUSG00000028367	group_BN_vs_Liver	4748.45	0.934547	0.182123	5.13142	2.87564e-07	6.17418e-06	Txn1	22166
ENSMUSG00000028381	group_BN_vs_Liver	623.405	0.416817	0.18298	2.27794	0.0227299	0.0790192	Ugcg	22234
ENSMUSG00000028410	group_BN_vs_Liver	5474.46	-0.214085	0.170192	-1.2579	0.208427	0.388994	Dnaja1	15502
ENSMUSG00000028419	group_BN_vs_Liver	1097.26	0.176121	0.0951345	1.85128	0.0641294	0.171804	Chmp5	76959
ENSMUSG00000028427	group_BN_vs_Liver	15.6745	7.31742	1.17251	6.24083	4.35248e-10	1.84908e-08	Aqp7	11832
ENSMUSG00000028464	group_BN_vs_Liver	56.4601	2.1378	0.383253	5.57803	2.43263e-08	6.92258e-07	Tpm2	22004
ENSMUSG00000028475	group_BN_vs_Liver	5.5715	1.93351	0.873919	2.21246	0.0269349	0.0900239	Spaar	71406
ENSMUSG00000028478	group_BN_vs_Liver	2507.49	0.0945585	0.103014	0.917916	0.358663	0.558557	Clta	12757
ENSMUSG00000028494	group_BN_vs_Liver	6375.5	-0.133866	0.221056	-0.605573	0.544798	0.720344	Plin2	11520
ENSMUSG00000028495	group_BN_vs_Liver	9712.26	0.0168915	0.135715	0.124463	0.900949	0.952764	Rps6	20104
ENSMUSG00000028517	group_BN_vs_Liver	4031.63	-0.0715163	0.130516	-0.547949	0.583727	0.750506	Plpp3	67916
ENSMUSG00000028525	group_BN_vs_Liver	367.916	-0.842014	0.289452	-2.90899	0.00362593	0.0190075	Pde4b	18578
ENSMUSG00000028530	group_BN_vs_Liver	2924.09	0.0827526	0.102668	0.806025	0.420228	0.613958	Jak1	16451
ENSMUSG00000028565	group_BN_vs_Liver	1601	-0.786326	0.166129	-4.73322	2.20982e-06	3.70258e-05	Nfia	18027
ENSMUSG00000028581	group_BN_vs_Liver	1110.47	0.369969	0.360246	1.02699	0.304425	0.503062	Laptm5	16792
ENSMUSG00000028583	group_BN_vs_Liver	23.3429	-0.16403	0.724622	-0.226366	0.820917	0.9075	Pdpn	14726
ENSMUSG00000028603	group_BN_vs_Liver	29886	-0.947584	0.212819	-4.45253	8.48628e-06	0.000121616	Scp2	20280
ENSMUSG00000028613	group_BN_vs_Liver	121.294	4.95793	0.649608	7.63218	2.30808e-14	2.21279e-12	Lrp8	16975
ENSMUSG00000028618	group_BN_vs_Liver	4241.58	0.184935	0.102284	1.80806	0.0705965	0.18415	Tmem59	56374
ENSMUSG00000028639	group_BN_vs_Liver	6176.13	0.757682	0.0862134	8.78845	1.51632e-18	3.35612e-16	Ybx1	22608
ENSMUSG00000028645	group_BN_vs_Liver	586.092	0.948113	0.221133	4.28752	1.80677e-05	0.00023337	Slc2a1	20525
ENSMUSG00000028649	group_BN_vs_Liver	2322.16	0.134654	0.157599	0.854408	0.392879	0.589812	Macf1	11426
ENSMUSG00000028655	group_BN_vs_Liver	328.509	-0.276292	1.01387	-0.272513	0.785227	0.883983	Mfsd2a	76574
ENSMUSG00000028691	group_BN_vs_Liver	24037.6	1.26347	0.154907	8.15631	3.4541e-16	4.72711e-14	Prdx1	18477
ENSMUSG00000028693	group_BN_vs_Liver	508.601	-0.109684	0.164586	-0.666419	0.505143	0.686231	Nasp	50927
ENSMUSG00000028755	group_BN_vs_Liver	56.7554	1.33453	0.643984	2.07231	0.0382368	0.116267	Cda	72269
ENSMUSG00000028763	group_BN_vs_Liver	2492.73	0.102394	0.321565	0.318425	0.750162	0.860458	Hspg2	15530
ENSMUSG00000028766	group_BN_vs_Liver	565.506	1.32381	0.29344	4.51135	6.4415e-06	9.57572e-05	Alpl	11647
ENSMUSG00000028771	group_BN_vs_Liver	711.574	0.366394	0.148165	2.47287	0.0134032	0.0527073	Ptpn12	19248
ENSMUSG00000028776	group_BN_vs_Liver	1035.3	0.107135	0.259245	0.413258	0.679418	0.815928	Tinagl1	94242
ENSMUSG00000028798	group_BN_vs_Liver	1741.34	0.0278923	0.110486	0.252451	0.800692	0.89408	Eif3i	54709
ENSMUSG00000028820	group_BN_vs_Liver	2002.49	0.465384	0.159569	2.91651	0.00353976	0.0186664	Sfpq	71514
ENSMUSG00000028822	group_BN_vs_Liver	1709.54	-0.0580329	0.162639	-0.356821	0.721226	0.842903	Tmem50a	71817
ENSMUSG00000028832	group_BN_vs_Liver	878.644	2.41992	0.278137	8.70045	3.3058e-18	6.81222e-16	Stmn1	16765
ENSMUSG00000028843	group_BN_vs_Liver	375.088	0.597325	0.276821	2.1578	0.0309433	0.0998293	Sh3bgrl3	73723
ENSMUSG00000028851	group_BN_vs_Liver	1767.68	-0.0358953	0.112119	-0.320152	0.748853	0.859778	Nudc	18221
ENSMUSG00000028862	group_BN_vs_Liver	40.8715	-0.200817	0.556147	-0.361087	0.718035	0.840873	Map3k6	53608
ENSMUSG00000028868	group_BN_vs_Liver	1487.54	0.228854	0.141419	1.61827	0.105604	0.243602	Wasf2	242687
ENSMUSG00000028874	group_BN_vs_Liver	103.882	0.776257	0.281338	2.75916	0.00579501	0.0274704	Fgr	14191
ENSMUSG00000028911	group_BN_vs_Liver	968.009	-0.687547	0.149922	-4.58604	4.51738e-06	7.00585e-05	Srsf4	57317
ENSMUSG00000028936	group_BN_vs_Liver	2645.35	-0.0465948	0.164903	-0.282559	0.777515	0.878714	Rpl22	19934
ENSMUSG00000028955	group_BN_vs_Liver	318.435	0.246599	0.143734	1.71566	0.0862246	0.211591	Vamp3	22319
ENSMUSG00000028978	group_BN_vs_Liver	91.8638	0.0362439	0.27488	0.131853	0.8951	0.949267	Nos3	18127
ENSMUSG00000029004	group_BN_vs_Liver	1109.08	-0.00212878	0.199428	-0.0106745	0.991483	0.9959	Kmt2e	69188
ENSMUSG00000029036	group_BN_vs_Liver	1178.01	0.00174959	0.151256	0.0115671	0.990771	0.995555	Atad3a	108888
ENSMUSG00000029038	group_BN_vs_Liver	924.586	-0.0980621	0.101177	-0.969214	0.332439	0.532296	Ssu72	68991
ENSMUSG00000029059	group_BN_vs_Liver	366.324	-0.576133	0.37981	-1.5169	0.129293	0.281991	Prxl2b	66469
ENSMUSG00000029075	group_BN_vs_Liver	4.35146	-0.276058	0.99269	-0.278091	0.780942	0.881214	Tnfrsf4	22163
ENSMUSG00000029076	group_BN_vs_Liver	2452.6	-0.0334437	0.0869953	-0.38443	0.700659	0.829575	Sdf4	20318
ENSMUSG00000029086	group_BN_vs_Liver	456.893	2.21339	0.570679	3.87853	0.000105091	0.00103641	Prom1	19126
ENSMUSG00000029096	group_BN_vs_Liver	364.52	5.77856	0.493348	11.713	1.0939e-31	1.50857e-28	Htra3	78558
ENSMUSG00000029103	group_BN_vs_Liver	1413.27	-0.111116	0.177622	-0.625578	0.531592	0.708905	Lrpap1	16976
ENSMUSG00000029131	group_BN_vs_Liver	1364.51	0.18698	0.0986683	1.89504	0.0580874	0.159796	Dnajb6	23950
ENSMUSG00000029135	group_BN_vs_Liver	579.001	2.17374	0.215151	10.1033	5.34149e-24	2.73606e-21	Fosl2	14284
ENSMUSG00000029152	group_BN_vs_Liver	2111.96	0.322664	0.104969	3.07389	0.00211287	0.0123933	Ociad1	68095
ENSMUSG00000029153	group_BN_vs_Liver	253.766	-0.752938	0.485963	-1.54937	0.121293	0.269442	Ociad2	433904
ENSMUSG00000029171	group_BN_vs_Liver	197.418	0.566788	0.238517	2.3763	0.0174874	0.0647087	Pgm2	66681
ENSMUSG00000029174	group_BN_vs_Liver	242.17	1.05842	0.29376	3.60302	0.000314544	0.00257966	Tbc1d1	57915
ENSMUSG00000029198	group_BN_vs_Liver	2085.84	-0.166809	0.160016	-1.04245	0.297201	0.495545	Grpel1	17713
ENSMUSG00000029207	group_BN_vs_Liver	462.989	-0.335964	0.219441	-1.531	0.125769	0.276492	Apbb2	11787
ENSMUSG00000029229	group_BN_vs_Liver	437.301	0.200893	0.16806	1.19536	0.231945	0.418415	Chic2	74277
ENSMUSG00000029231	group_BN_vs_Liver	118.074	-0.468768	0.522192	-0.897693	0.369349	0.567637	Pdgfra	18595
ENSMUSG00000029234	group_BN_vs_Liver	474.212	0.425449	0.132815	3.20333	0.0013585	0.00869207	Tmem165	21982
ENSMUSG00000029249	group_BN_vs_Liver	684.202	0.00449258	0.134972	0.0332851	0.973447	0.987633	Rest	19712
ENSMUSG00000029269	group_BN_vs_Liver	217.398	0.773311	0.477742	1.61868	0.105517	0.243525	Sult1b1	56362
ENSMUSG00000029272	group_BN_vs_Liver	2.08399	0.121359	1.31094	0.0925744	0.926242	0.965558	Sult1e1	20860
ENSMUSG00000029298	group_BN_vs_Liver	363.694	0.848532	0.307208	2.76207	0.00574353	0.0272768	Gbp9	236573
ENSMUSG00000029309	group_BN_vs_Liver	169.296	0.492832	0.676524	0.728478	0.466321	0.65452	Sparcl1	13602
ENSMUSG00000029311	group_BN_vs_Liver	3547.63	0.150538	0.234893	0.640879	0.521601	0.699998	Hsd17b11	114664
ENSMUSG00000029328	group_BN_vs_Liver	1270.26	0.128683	0.139278	0.923928	0.355524	0.555226	Hnrnpdl	50926
ENSMUSG00000029352	group_BN_vs_Liver	9.18641	-0.621504	0.863616	-0.719653	0.471738	0.659132	Crybb3	12962
ENSMUSG00000029359	group_BN_vs_Liver	7.02414	0.174318	0.995852	0.175044	0.861045	0.930159	Tesc	57816
ENSMUSG00000029379	group_BN_vs_Liver	1.02859	-0.798009	2.24523	-0.355424	0.722272	NA	Cxcl3	330122
ENSMUSG00000029380	group_BN_vs_Liver	185.044	-0.323123	0.504142	-0.640937	0.521564	0.699998	Cxcl1	14825
ENSMUSG00000029394	group_BN_vs_Liver	841.623	0.422775	0.110598	3.82264	0.000132029	0.00125705	Cdk2ap1	13445
ENSMUSG00000029401	group_BN_vs_Liver	209.356	0.187226	0.163108	1.14787	0.251024	0.441734	Rilpl2	80291
ENSMUSG00000029528	group_BN_vs_Liver	1509.75	-0.0243354	0.11431	-0.21289	0.831413	0.913611	Pxn	19303
ENSMUSG00000029552	group_BN_vs_Liver	424.064	0.548225	0.342769	1.5994	0.109732	0.25064	Tes	21753
ENSMUSG00000029581	group_BN_vs_Liver	227.174	0.80993	0.438184	1.84838	0.0645474	0.172588	Fscn1	14086
ENSMUSG00000029622	group_BN_vs_Liver	2228.79	0.228303	0.206011	1.1082	0.267773	0.4616	Arpc1b	11867
ENSMUSG00000029648	group_BN_vs_Liver	266.881	0.432385	0.405203	1.06708	0.285934	0.482741	Flt1	14254
ENSMUSG00000029649	group_BN_vs_Liver	1862.56	-0.611473	0.149296	-4.09569	4.20907e-05	0.000481252	Pomp	66537
ENSMUSG00000029655	group_BN_vs_Liver	766.886	-0.294605	0.215246	-1.36869	0.171096	0.340672	N4bp2l2	381695
ENSMUSG00000029657	group_BN_vs_Liver	1990.61	0.000685606	0.272696	0.00251418	0.997994	0.999079	Hsph1	15505
ENSMUSG00000029659	group_BN_vs_Liver	7.35118	0.00695863	0.733518	0.00948665	0.992431	0.996544	Medag	70717
ENSMUSG00000029661	group_BN_vs_Liver	969.026	1.08796	0.496618	2.19074	0.0284707	0.0939141	Col1a2	12843
ENSMUSG00000029664	group_BN_vs_Liver	501.19	0.0957847	0.328996	0.291143	0.770942	0.87472	Tfpi2	21789
ENSMUSG00000029669	group_BN_vs_Liver	3320.43	-0.237028	0.196772	-1.20458	0.228365	0.41405	Tspan12	269831
ENSMUSG00000029675	group_BN_vs_Liver	175.583	1.09559	0.478137	2.29137	0.021942	0.0770419	Eln	13717
ENSMUSG00000029695	group_BN_vs_Liver	2889.31	-0.467452	0.397259	-1.17669	0.239319	0.427423	Aass	30956
ENSMUSG00000029718	group_BN_vs_Liver	1208.08	0.0462763	0.357666	0.129384	0.897054	0.950495	Pcolce	18542
ENSMUSG00000029761	group_BN_vs_Liver	11199.2	-0.231973	0.162075	-1.43127	0.152354	0.315331	Cald1	109624
ENSMUSG00000029781	group_BN_vs_Liver	1256.4	0.101628	0.14351	0.70816	0.478846	0.665382	Fkbp9	27055
ENSMUSG00000029802	group_BN_vs_Liver	1077.43	1.23901	0.500329	2.4764	0.0132716	0.0522814	Abcg2	26357
ENSMUSG00000029810	group_BN_vs_Liver	9035.34	0.740316	0.144739	5.11484	3.14007e-07	6.63611e-06	Tmem176b	65963
ENSMUSG00000029838	group_BN_vs_Liver	16.1377	0.747148	0.968335	0.771581	0.440363	0.631492	Ptn	19242
ENSMUSG00000029860	group_BN_vs_Liver	1035.41	0.308179	0.165141	1.86616	0.0620189	0.167501	Zyx	22793
ENSMUSG00000029864	group_BN_vs_Liver	2321.47	-0.155108	0.203362	-0.762717	0.445632	0.635786	Gstk1	76263
ENSMUSG00000029994	group_BN_vs_Liver	3329.5	0.646997	0.130387	4.96214	6.972e-07	1.33541e-05	Anxa4	11746
ENSMUSG00000030022	group_BN_vs_Liver	77.0348	0.604136	0.503363	1.2002	0.230061	0.416199	Adamts9	101401
ENSMUSG00000030042	group_BN_vs_Liver	584.442	0.665964	0.229932	2.89636	0.00377523	0.0196238	Pole4	66979
ENSMUSG00000030067	group_BN_vs_Liver	597.362	-0.443032	0.232461	-1.90583	0.0566719	0.156816	Foxp1	108655
ENSMUSG00000030089	group_BN_vs_Liver	77.9398	0.65436	0.309189	2.11638	0.0343128	0.107395	Slc41a3	71699
ENSMUSG00000030102	group_BN_vs_Liver	1357.72	0.297353	0.180619	1.6463	0.0997019	0.233838	Itpr1	16438
ENSMUSG00000030103	group_BN_vs_Liver	2457.8	-0.989757	0.24967	-3.96426	7.36239e-05	0.000772792	Bhlhe40	20893
ENSMUSG00000030108	group_BN_vs_Liver	4407.68	0.815747	0.300402	2.71552	0.00661721	0.0304032	Slc6a13	14412
ENSMUSG00000030109	group_BN_vs_Liver	1131.37	-0.717504	0.198347	-3.61742	0.000297558	0.00246376	Slc6a12	14411
ENSMUSG00000030111	group_BN_vs_Liver	5.41996	1.66165	1.14138	1.45582	0.145442	0.305756	A2m	232345
ENSMUSG00000030122	group_BN_vs_Liver	12277.4	-0.924289	0.154259	-5.9918	2.0753e-09	7.56218e-08	Ptms	69202
ENSMUSG00000030123	group_BN_vs_Liver	1076.83	0.257279	0.336334	0.764951	0.444301	0.634696	Plxnd1	67784
ENSMUSG00000030161	group_BN_vs_Liver	7278.53	-0.164877	0.192968	-0.854424	0.39287	0.589812	Gabarapl1	57436
ENSMUSG00000030189	group_BN_vs_Liver	1428.65	0.979415	0.22214	4.409	1.03847e-05	0.000145337	Ybx3	56449
ENSMUSG00000030208	group_BN_vs_Liver	403.823	2.42697	0.472496	5.13649	2.79919e-07	6.03417e-06	Emp1	13730
ENSMUSG00000030218	group_BN_vs_Liver	234.396	1.42204	0.628565	2.26236	0.0236753	0.0816407	Mgp	17313
ENSMUSG00000030220	group_BN_vs_Liver	323.456	0.181975	0.272847	0.66695	0.504804	0.686136	Arhgdib	11857
ENSMUSG00000030231	group_BN_vs_Liver	350.724	-0.287848	0.132306	-2.17563	0.0295831	0.0966411	Plekha5	109135
ENSMUSG00000030246	group_BN_vs_Liver	69.7826	0.0344692	0.301821	0.114204	0.909076	0.957348	Ldhb	16832
ENSMUSG00000030247	group_BN_vs_Liver	136.661	-0.258608	0.358096	-0.722175	0.470187	0.657631	Kcnj8	16523
ENSMUSG00000030249	group_BN_vs_Liver	514.385	-0.00706387	0.448504	-0.0157498	0.987434	0.994136	Abcc9	20928
ENSMUSG00000030306	group_BN_vs_Liver	72.5497	-0.0898983	0.387227	-0.232159	0.816414	0.904802	Tmtc1	387314
ENSMUSG00000030310	group_BN_vs_Liver	2.07701	-2.7191	1.5643	-1.73822	0.0821715	0.204921	Slc6a1	232333
ENSMUSG00000030315	group_BN_vs_Liver	738.363	-0.635866	0.158552	-4.01046	6.06014e-05	0.00065926	Vgll4	232334
ENSMUSG00000030336	group_BN_vs_Liver	7.23498	-0.262363	0.616039	-0.425888	0.67019	0.809265	Cd27	21940
ENSMUSG00000030339	group_BN_vs_Liver	2057.2	-0.158081	0.141328	-1.11854	0.263336	0.45632	Ltbr	17000
ENSMUSG00000030341	group_BN_vs_Liver	1784.84	0.46068	0.115579	3.98586	6.72367e-05	0.000717411	Tnfrsf1a	21937
ENSMUSG00000030342	group_BN_vs_Liver	1740.94	3.6964	0.241868	15.2827	9.97572e-53	4.47112e-49	Cd9	12527
ENSMUSG00000030352	group_BN_vs_Liver	1242	0.0795797	0.177322	0.448787	0.653585	0.797922	Tspan9	109246
ENSMUSG00000030357	group_BN_vs_Liver	3813.69	-0.725803	0.194364	-3.73425	0.000188277	0.00168856	Fkbp4	14228
ENSMUSG00000030411	group_BN_vs_Liver	29.5604	0.593353	0.420192	1.4121	0.157921	0.323082	Nova2	384569
ENSMUSG00000030516	group_BN_vs_Liver	1647.12	0.388477	0.181074	2.1454	0.0319209	0.102083	Tjp1	21872
ENSMUSG00000030536	group_BN_vs_Liver	1437.81	1.1239	0.228182	4.92546	8.41619e-07	1.5866e-05	Iqgap1	29875
ENSMUSG00000030551	group_BN_vs_Liver	619.862	-0.683257	0.19908	-3.43208	0.000598971	0.00439736	Nr2f2	11819
ENSMUSG00000030554	group_BN_vs_Liver	46.8901	0.629382	0.270402	2.32758	0.0199345	0.0714055	Synm	233335
ENSMUSG00000030557	group_BN_vs_Liver	955.157	0.401276	0.150017	2.67487	0.00747575	0.0334896	Mef2a	17258
ENSMUSG00000030560	group_BN_vs_Liver	1868.9	-0.492079	0.390599	-1.25981	0.207739	0.387953	Ctsc	13032
ENSMUSG00000030605	group_BN_vs_Liver	2281.43	1.70341	0.317897	5.35838	8.39717e-08	2.0851e-06	Mfge8	17304
ENSMUSG00000030606	group_BN_vs_Liver	2.19975	0.274653	1.65347	0.166107	0.868073	0.93403	Hapln3	67666
ENSMUSG00000030616	group_BN_vs_Liver	17.0111	-0.575226	0.613729	-0.937264	0.348623	0.54864	Sytl2	83671
ENSMUSG00000030654	group_BN_vs_Liver	3506.47	0.333361	0.176606	1.8876	0.0590802	0.161881	Arl6ip1	54208
ENSMUSG00000030659	group_BN_vs_Liver	396.58	0.175658	0.360501	0.48726	0.626074	0.780362	Nucb2	53322
ENSMUSG00000030660	group_BN_vs_Liver	923.545	0.03852	0.225568	0.170769	0.864405	0.932154	Pik3c2a	18704
ENSMUSG00000030683	group_BN_vs_Liver	37.6205	0.805803	0.508676	1.58412	0.113167	0.256459	Sez6l2	233878
ENSMUSG00000030691	group_BN_vs_Liver	458.367	-0.344024	0.215801	-1.59417	0.110898	0.252628	Fchsd2	207278
ENSMUSG00000030717	group_BN_vs_Liver	200.595	1.95441	0.495558	3.94385	8.01825e-05	0.000826632	Nupr1	56312
ENSMUSG00000030724	group_BN_vs_Liver	6.73957	0.42613	0.875081	0.48696	0.626286	0.780431	Cd19	12478
ENSMUSG00000030729	group_BN_vs_Liver	112.062	0.739266	0.303186	2.43833	0.0147553	0.0568035	Pgm2l1	70974
ENSMUSG00000030748	group_BN_vs_Liver	1020.11	0.780624	0.209833	3.72022	0.000199052	0.00176926	Il4ra	16190
ENSMUSG00000030770	group_BN_vs_Liver	3027.37	-0.421956	0.16063	-2.62688	0.00861717	0.0374518	Parva	57342
ENSMUSG00000030772	group_BN_vs_Liver	95.8226	-0.13862	0.468326	-0.295991	0.767237	0.872061	Dkk3	50781
ENSMUSG00000030782	group_BN_vs_Liver	57.8381	0.79483	0.343448	2.31426	0.0206532	0.0734957	Tgfb1i1	21804
ENSMUSG00000030790	group_BN_vs_Liver	120.53	1.26565	0.587306	2.15501	0.0311611	0.100315	Adm	11535
ENSMUSG00000030824	group_BN_vs_Liver	4626.91	0.303079	0.0944699	3.20821	0.00133565	0.00857646	Nucb1	18220
ENSMUSG00000030847	group_BN_vs_Liver	1209.04	-0.0958947	0.209105	-0.458596	0.646525	0.793521	Bag3	29810
ENSMUSG00000030862	group_BN_vs_Liver	10.0935	0.127098	0.846472	0.150151	0.880646	0.941528	Cpxm2	55987
ENSMUSG00000030879	group_BN_vs_Liver	1035.18	-0.0234154	0.178739	-0.131003	0.895773	0.949756	Mrpl17	27397
ENSMUSG00000030890	group_BN_vs_Liver	1634.92	0.261408	0.108567	2.40781	0.0160485	0.0605722	Ilk	16202
ENSMUSG00000030945	group_BN_vs_Liver	33.9571	-2.50883	0.99433	-2.52313	0.0116314	0.0472532	Acsm2	233799
ENSMUSG00000031004	group_BN_vs_Liver	1201.98	2.89697	0.406024	7.13498	9.68037e-13	7.11269e-11	Mki67	17345
ENSMUSG00000031007	group_BN_vs_Liver	1108.65	1.09005	0.148409	7.34491	2.05893e-13	1.70891e-11	Atp6ap2	70495
ENSMUSG00000031015	group_BN_vs_Liver	400.685	0.0938555	0.140444	0.668277	0.503957	0.685616	Swap70	20947
ENSMUSG00000031024	group_BN_vs_Liver	1225.32	-0.167953	0.244109	-0.688024	0.491438	0.675048	Denn2b	76954
ENSMUSG00000031075	group_BN_vs_Liver	154.581	0.560465	0.549927	1.01916	0.308125	0.506563	Ano1	101772
ENSMUSG00000031078	group_BN_vs_Liver	2181.46	0.12394	0.124247	0.997526	0.318509	0.517626	Cttn	13043
ENSMUSG00000031170	group_BN_vs_Liver	0.857802	0.191704	2.18707	0.0876536	0.930152	NA	Slc38a5	209837
ENSMUSG00000031207	group_BN_vs_Liver	1763.09	0.541237	0.260808	2.07523	0.0379652	0.115716	Msn	17698
ENSMUSG00000031216	group_BN_vs_Liver	239.271	0.163027	0.372742	0.437373	0.661841	0.803405	Stard8	236920
ENSMUSG00000031231	group_BN_vs_Liver	1720.04	-0.282218	0.157101	-1.79642	0.0724285	0.187726	Cox7b	66142
ENSMUSG00000031239	group_BN_vs_Liver	12.5506	-1.7239	0.879552	-1.95998	0.0499987	0.142811	Itm2a	16431
ENSMUSG00000031253	group_BN_vs_Liver	24.0887	0.0908778	0.580292	0.156607	0.875555	0.9387	Srpx2	68792
ENSMUSG00000031320	group_BN_vs_Liver	8363.67	0.302656	0.116549	2.59682	0.00940922	0.0401352	Rps4x	20102
ENSMUSG00000031328	group_BN_vs_Liver	3655.47	0.796901	0.303418	2.62641	0.00862897	0.037494	Flna	192176
ENSMUSG00000031342	group_BN_vs_Liver	45.7278	-0.73901	0.414962	-1.78091	0.074927	0.192228	Gpm6b	14758
ENSMUSG00000031367	group_BN_vs_Liver	113.223	0.854426	0.251989	3.39073	0.000697069	0.00498089	Ap1s2	108012
ENSMUSG00000031373	group_BN_vs_Liver	97.2792	0.906279	0.303316	2.98791	0.00280896	0.0154864	Car5b	56078
ENSMUSG00000031375	group_BN_vs_Liver	2138.78	-0.0710199	0.457368	-0.155279	0.876601	0.939316	Bgn	12111
ENSMUSG00000031384	group_BN_vs_Liver	0.742304	-0.798007	3.07508	-0.259507	0.795244	NA	Asb9	69299
ENSMUSG00000031390	group_BN_vs_Liver	4.43493	0.0409211	1.02046	0.0401005	0.968013	0.98513	Avpr2	12000
ENSMUSG00000031431	group_BN_vs_Liver	1223.53	-0.699956	0.325355	-2.15136	0.0314475	0.100983	Tsc22d3	14605
ENSMUSG00000031442	group_BN_vs_Liver	86.2586	-0.0395026	0.640225	-0.0617011	0.950801	0.97864	Mcf2l	17207
ENSMUSG00000031447	group_BN_vs_Liver	15596.5	0.391521	0.113006	3.4646	0.000531026	0.0039867	Lamp1	16783
ENSMUSG00000031451	group_BN_vs_Liver	5279.07	1.5369	0.194791	7.89	3.02184e-15	3.47769e-13	Gas6	14456
ENSMUSG00000031461	group_BN_vs_Liver	0.375542	-1.27885	4.72619	-0.270588	0.786708	NA	Myom2	17930
ENSMUSG00000031465	group_BN_vs_Liver	67.4199	2.24477	0.662168	3.39004	0.000698832	0.00498951	Angpt2	11601
ENSMUSG00000031480	group_BN_vs_Liver	92.7774	1.30218	0.278679	4.67267	2.97313e-06	4.84126e-05	Thsd1	56229
ENSMUSG00000031502	group_BN_vs_Liver	3006.96	2.16143	0.437683	4.93834	7.87901e-07	1.49318e-05	Col4a1	12826
ENSMUSG00000031503	group_BN_vs_Liver	1868.78	1.54516	0.470392	3.28483	0.00102044	0.00685285	Col4a2	12827
ENSMUSG00000031517	group_BN_vs_Liver	34.7409	-0.0609736	0.970573	-0.0628224	0.949908	0.978171	Gpm6a	234267
ENSMUSG00000031520	group_BN_vs_Liver	54.8412	0.16714	0.312457	0.53492	0.592705	0.757432	Vegfc	22341
ENSMUSG00000031523	group_BN_vs_Liver	1573.23	-0.605993	0.22058	-2.74727	0.00600927	0.028247	Dlc1	50768
ENSMUSG00000031538	group_BN_vs_Liver	318.463	3.30275	0.63922	5.16685	2.38073e-07	5.2242e-06	Plat	18791
ENSMUSG00000031548	group_BN_vs_Liver	19.9977	-0.750195	0.913124	-0.82157	0.411322	0.606132	Sfrp1	20377
ENSMUSG00000031570	group_BN_vs_Liver	551.039	0.50031	0.238833	2.09481	0.0361878	0.111761	Plpp5	71910
ENSMUSG00000031586	group_BN_vs_Liver	1196.97	0.393753	0.157199	2.5048	0.0122522	0.0491443	Rbpms	19663
ENSMUSG00000031595	group_BN_vs_Liver	7.43561	-0.416715	0.757818	-0.549888	0.582396	0.749656	Pdgfrl	68797
ENSMUSG00000031616	group_BN_vs_Liver	90.1245	-1.22814	0.356871	-3.44141	0.000578693	0.0042765	Ednra	13617
ENSMUSG00000031636	group_BN_vs_Liver	4.35342	0.200898	0.947937	0.211932	0.83216	0.913984	Pdlim3	53318
ENSMUSG00000031642	group_BN_vs_Liver	197.809	-0.854197	0.215215	-3.96904	7.21626e-05	0.000760571	Sh3rf1	59009
ENSMUSG00000031673	group_BN_vs_Liver	8.94625	-0.404486	0.829993	-0.487337	0.626019	0.780362	Cdh11	12552
ENSMUSG00000031681	group_BN_vs_Liver	503.462	-0.256751	0.15404	-1.66678	0.0955587	0.22687	Smad1	17125
ENSMUSG00000031714	group_BN_vs_Liver	627.895	-0.226619	0.216198	-1.0482	0.294546	0.492732	Gab1	14388
ENSMUSG00000031740	group_BN_vs_Liver	83.7817	0.115564	0.521835	0.221457	0.824736	0.910012	Mmp2	17390
ENSMUSG00000031762	group_BN_vs_Liver	2866.55	1.11818	0.470991	2.3741	0.0175919	0.0649612	Mt2	17750
ENSMUSG00000031765	group_BN_vs_Liver	5506.41	0.892983	0.514344	1.73616	0.0825357	0.205428	Mt1	17748
ENSMUSG00000031775	group_BN_vs_Liver	178.999	0.351733	0.331598	1.06072	0.288816	0.485822	Pllp	67801
ENSMUSG00000031785	group_BN_vs_Liver	379.898	0.140881	0.296388	0.475324	0.634556	0.785603	Adgrg1	14766
ENSMUSG00000031796	group_BN_vs_Liver	417.459	-0.253393	0.168362	-1.50505	0.132312	0.286449	Cfap20	14894
ENSMUSG00000031799	group_BN_vs_Liver	1542.27	1.15202	0.21639	5.32381	1.01617e-07	2.47141e-06	Tpm4	326618
ENSMUSG00000031812	group_BN_vs_Liver	2990.24	0.301823	0.122224	2.46943	0.0135329	0.0531125	Map1lc3b	67443
ENSMUSG00000031827	group_BN_vs_Liver	841.533	0.5812	0.29702	1.95677	0.0503743	0.143601	Cotl1	72042
ENSMUSG00000031871	group_BN_vs_Liver	675.839	0.455055	0.459304	0.990748	0.321809	0.520844	Cdh5	12562
ENSMUSG00000031917	group_BN_vs_Liver	316.095	-0.506445	0.15536	-3.25983	0.00111481	0.00737773	Nip7	66164
ENSMUSG00000031950	group_BN_vs_Liver	968.103	0.299684	0.142415	2.10431	0.0353518	0.109918	Gabarapl2	93739
ENSMUSG00000031987	group_BN_vs_Liver	877.823	-0.7017	0.139859	-5.0172	5.243e-07	1.03066e-05	Egln1	112405
ENSMUSG00000031990	group_BN_vs_Liver	30.8696	0.441665	0.489606	0.902083	0.367013	0.565654	Jam3	83964
ENSMUSG00000031996	group_BN_vs_Liver	9898.99	0.273894	0.115129	2.37901	0.017359	0.0643857	Aplp2	11804
ENSMUSG00000031997	group_BN_vs_Liver	5.06536	3.11213	1.22493	2.54065	0.0110647	0.0453929	Trpc6	22068
ENSMUSG00000032006	group_BN_vs_Liver	70.0556	1.29992	0.488682	2.66004	0.00781306	0.0347144	Pdgfd	71785
ENSMUSG00000032011	group_BN_vs_Liver	75.4553	0.480029	0.444668	1.07952	0.280356	0.476735	Thy1	21838
ENSMUSG00000032026	group_BN_vs_Liver	1354.56	0.0902857	0.13397	0.673923	0.50036	0.682762	Rexo2	104444
ENSMUSG00000032035	group_BN_vs_Liver	727.605	0.198742	0.227162	0.874892	0.381633	0.579725	Ets1	23871
ENSMUSG00000032050	group_BN_vs_Liver	5015.7	-0.0907928	0.11871	-0.76483	0.444372	0.634701	Rdx	19684
ENSMUSG00000032060	group_BN_vs_Liver	1818.59	-0.510442	0.305934	-1.66847	0.0952222	0.226441	Cryab	12955
ENSMUSG00000032085	group_BN_vs_Liver	172.93	1.10516	0.465185	2.37575	0.0175134	0.064777	Tagln	21345
ENSMUSG00000032092	group_BN_vs_Liver	983.854	-0.0300156	0.142287	-0.210951	0.832926	0.914657	Mpzl2	14012
ENSMUSG00000032118	group_BN_vs_Liver	1.47404	-2.89158	2.07426	-1.39403	0.163308	0.330285	Fez1	235180
ENSMUSG00000032125	group_BN_vs_Liver	206.326	0.687659	0.404862	1.6985	0.0894128	0.217028	Robo4	74144
ENSMUSG00000032135	group_BN_vs_Liver	247.903	2.69925	0.480546	5.61704	1.94253e-08	5.67763e-07	Mcam	84004
ENSMUSG00000032193	group_BN_vs_Liver	4135.66	-0.367589	0.209915	-1.75113	0.0799237	0.201023	Ldlr	16835
ENSMUSG00000032194	group_BN_vs_Liver	2149.59	-0.565874	0.122639	-4.61413	3.94744e-06	6.21332e-05	Kank2	235041
ENSMUSG00000032198	group_BN_vs_Liver	530.218	-0.307311	0.147642	-2.08146	0.0373918	0.114631	Dock6	319899
ENSMUSG00000032231	group_BN_vs_Liver	3956.89	2.47455	0.272603	9.0775	1.11099e-19	2.9291e-17	Anxa2	12306
ENSMUSG00000032232	group_BN_vs_Liver	4512.21	0.626875	0.141692	4.4242	9.67997e-06	0.00013654	Cgnl1	68178
ENSMUSG00000032243	group_BN_vs_Liver	10.4094	1.1898	0.666911	1.78404	0.0744167	0.191367	Itga11	319480
ENSMUSG00000032265	group_BN_vs_Liver	412.687	-0.460433	0.311059	-1.48021	0.138817	0.295747	Tent5a	212943
ENSMUSG00000032271	group_BN_vs_Liver	238.161	-0.201239	1.29847	-0.154982	0.876836	0.939512	Nnmt	18113
ENSMUSG00000032289	group_BN_vs_Liver	71.3928	-0.187638	0.640481	-0.292964	0.769549	0.873894	Thsd4	207596
ENSMUSG00000032298	group_BN_vs_Liver	124.305	-0.132902	0.152596	-0.870939	0.383787	0.581793	Neil1	72774
ENSMUSG00000032315	group_BN_vs_Liver	33.1302	1.75204	0.60699	2.88644	0.00389627	0.0200935	Cyp1a1	13076
ENSMUSG00000032327	group_BN_vs_Liver	2.50644	-1.76255	2.31776	-0.760452	0.446984	0.636905	Stra6	20897
ENSMUSG00000032368	group_BN_vs_Liver	0.0598897	-0.0766083	5.50908	-0.0139058	0.988905	NA	Zic1	22771
ENSMUSG00000032369	group_BN_vs_Liver	981.789	0.753968	0.26846	2.80849	0.00497741	0.0243147	Plscr1	22038
ENSMUSG00000032399	group_BN_vs_Liver	15809.6	0.266396	0.142835	1.86506	0.0621729	0.167791	Rpl4	67891
ENSMUSG00000032412	group_BN_vs_Liver	825.214	0.160531	0.105401	1.52305	0.127747	0.279357	Atp1b3	11933
ENSMUSG00000032419	group_BN_vs_Liver	0.915087	-1.27888	3.65004	-0.350376	0.726057	NA	Tbx18	76365
ENSMUSG00000032423	group_BN_vs_Liver	1524.87	0.1579	0.153539	1.02841	0.303758	0.502331	Syncrip	56403
ENSMUSG00000032431	group_BN_vs_Liver	302.875	0.477926	0.266265	1.79493	0.0726656	0.188204	Crtap	56693
ENSMUSG00000032440	group_BN_vs_Liver	1480.44	1.08317	0.228033	4.75007	2.03345e-06	3.44563e-05	Tgfbr2	21813
ENSMUSG00000032475	group_BN_vs_Liver	453.428	0.194271	0.144968	1.3401	0.180212	0.353055	Nck1	17973
ENSMUSG00000032487	group_BN_vs_Liver	217.535	1.89337	1.38266	1.36937	0.170885	0.340341	Ptgs2	19225
ENSMUSG00000032492	group_BN_vs_Liver	106.724	-1.53406	0.434885	-3.5275	0.000419509	0.00329433	Pth1r	19228
ENSMUSG00000032496	group_BN_vs_Liver	136.149	-0.708393	1.0616	-0.667287	0.504589	0.686089	Ltf	17002
ENSMUSG00000032508	group_BN_vs_Liver	381.015	-0.184512	0.168661	-1.09398	0.273963	0.46939	Myd88	17874
ENSMUSG00000032525	group_BN_vs_Liver	1187.64	-0.136326	0.192905	-0.7067	0.479753	0.665765	Nktr	18087
ENSMUSG00000032531	group_BN_vs_Liver	2876.38	-0.31267	0.253061	-1.23555	0.216625	0.399306	Amotl2	56332
ENSMUSG00000032548	group_BN_vs_Liver	3377.35	-0.386576	0.324627	-1.19083	0.233719	0.420498	Slco2a1	24059
ENSMUSG00000032562	group_BN_vs_Liver	4453.06	0.00833253	0.129122	0.064532	0.948547	0.977586	Gnai2	14678
ENSMUSG00000032625	group_BN_vs_Liver	50.0641	-1.98795	0.646021	-3.07722	0.00208943	0.0122898	Thsd7a	330267
ENSMUSG00000032640	group_BN_vs_Liver	97.6741	-0.381074	0.304057	-1.2533	0.210097	0.39093	Chsy1	269941
ENSMUSG00000032643	group_BN_vs_Liver	108.561	0.996172	0.426958	2.33319	0.0196384	0.0707265	Fhl3	14201
ENSMUSG00000032661	group_BN_vs_Liver	58.9312	2.21964	0.599253	3.70401	0.00021222	0.00185957	Oas3	246727
ENSMUSG00000032667	group_BN_vs_Liver	1281.18	0.428104	0.134036	3.19396	0.00140338	0.00891873	Pon2	330260
ENSMUSG00000032688	group_BN_vs_Liver	205.34	0.115022	0.18293	0.628776	0.529496	0.707432	Malt1	240354
ENSMUSG00000032690	group_BN_vs_Liver	100.413	2.0211	0.417204	4.8444	1.26996e-06	2.27451e-05	Oas2	246728
ENSMUSG00000032698	group_BN_vs_Liver	158.589	0.301621	0.203667	1.48095	0.138619	0.295396	Lmo2	16909
ENSMUSG00000032714	group_BN_vs_Liver	505.916	-0.381915	0.249292	-1.532	0.125523	0.276156	Syde1	71709
ENSMUSG00000032718	group_BN_vs_Liver	108.189	-0.570693	0.249669	-2.2858	0.0222659	0.0778743	Mansc1	67729
ENSMUSG00000032735	group_BN_vs_Liver	771.361	-1.24958	0.482427	-2.59019	0.00959237	0.0407324	Ablim3	319713
ENSMUSG00000032744	group_BN_vs_Liver	79.3387	-0.461999	0.425334	-1.0862	0.27739	0.473133	Heyl	56198
ENSMUSG00000032766	group_BN_vs_Liver	246.663	0.144518	0.267426	0.540404	0.588918	0.754691	Gng11	66066
ENSMUSG00000032788	group_BN_vs_Liver	1541.15	0.627312	0.2078	3.01882	0.00253759	0.0143378	Pdxk	216134
ENSMUSG00000032826	group_BN_vs_Liver	455.953	0.0405799	0.470553	0.0862389	0.931277	0.968477	Ank2	109676
ENSMUSG00000032875	group_BN_vs_Liver	727.405	-0.356312	0.336159	-1.05995	0.289166	0.486275	Arhgef17	207212
ENSMUSG00000032902	group_BN_vs_Liver	2301.35	0.456106	0.207952	2.19332	0.028284	0.0934875	Slc16a1	20501
ENSMUSG00000032911	group_BN_vs_Liver	15.4906	2.57189	0.76727	3.352	0.000802286	0.00558145	Cspg4	121021
ENSMUSG00000032966	group_BN_vs_Liver	2680.89	0.379816	0.128492	2.95595	0.00311706	0.0168728	Fkbp1a	14225
ENSMUSG00000033016	group_BN_vs_Liver	460.339	-0.188394	0.144065	-1.3077	0.190975	0.366927	Nfatc1	18018
ENSMUSG00000033032	group_BN_vs_Liver	110.927	0.519902	0.376629	1.38041	0.167461	0.335746	Afap1l1	106877
ENSMUSG00000033033	group_BN_vs_Liver	46.0595	-0.0371658	0.415237	-0.0895052	0.92868	0.967312	Calhm2	72691
ENSMUSG00000033063	group_BN_vs_Liver	0.112245	-0.0766268	5.50908	-0.0139092	0.988902	NA	Cntnap3	238680
ENSMUSG00000033082	group_BN_vs_Liver	30.0926	0.899825	0.490051	1.83619	0.0663298	0.176224	Clec1a	243653
ENSMUSG00000033149	group_BN_vs_Liver	2197.81	-0.118696	0.198726	-0.597285	0.550317	0.725341	Phldb2	208177
ENSMUSG00000033161	group_BN_vs_Liver	9982.17	-0.25609	0.109922	-2.32975	0.0198195	0.0711643	Atp1a1	11928
ENSMUSG00000033170	group_BN_vs_Liver	1335.96	1.10339	0.217029	5.08409	3.694e-07	7.57734e-06	Card10	105844
ENSMUSG00000033174	group_BN_vs_Liver	3344.81	-0.661982	0.285902	-2.31542	0.02059	0.0732996	Mgll	23945
ENSMUSG00000033191	group_BN_vs_Liver	338.527	-0.00240661	0.327681	-0.00734438	0.99414	0.997088	Tie1	21846
ENSMUSG00000033208	group_BN_vs_Liver	18.518	-1.99787	1.41424	-1.41268	0.15775	0.322846	S100b	20203
ENSMUSG00000033209	group_BN_vs_Liver	127.414	0.0186404	0.306344	0.0608478	0.95148	0.97889	Ttc28	209683
ENSMUSG00000033278	group_BN_vs_Liver	97.0001	0.784651	0.466943	1.6804	0.0928798	0.222852	Ptprm	19274
ENSMUSG00000033295	group_BN_vs_Liver	6965.28	-0.34251	0.114109	-3.0016	0.00268562	0.014962	Ptprf	19268
ENSMUSG00000033306	group_BN_vs_Liver	2204.6	0.483712	0.168675	2.86771	0.00413455	0.0210461	Lpp	210126
ENSMUSG00000033308	group_BN_vs_Liver	4562.32	-0.50476	0.396063	-1.27444	0.202506	0.381118	Dpyd	99586
ENSMUSG00000033327	group_BN_vs_Liver	138.667	0.218003	0.453598	0.480609	0.630795	0.783143	Tnxb	81877
ENSMUSG00000033377	group_BN_vs_Liver	1564.21	0.340627	0.200381	1.6999	0.0891493	0.216538	Palmd	114301
ENSMUSG00000033379	group_BN_vs_Liver	1383.31	0.109371	0.177228	0.617117	0.537158	0.714224	Atp6v0b	114143
ENSMUSG00000033427	group_BN_vs_Liver	5013.48	0.0553657	0.193125	0.286683	0.774355	0.876647	Upb1	103149
ENSMUSG00000033446	group_BN_vs_Liver	505.478	0.75547	0.175987	4.29276	1.76466e-05	0.00022859	Lpar6	67168
ENSMUSG00000033470	group_BN_vs_Liver	4.04361	-0.337036	0.935642	-0.360219	0.718683	0.841193	Cysltr2	70086
ENSMUSG00000033577	group_BN_vs_Liver	1187.55	0.384445	0.225623	1.70393	0.0883943	0.215375	Myo6	17920
ENSMUSG00000033581	group_BN_vs_Liver	30.23	0.351803	0.667503	0.527043	0.598164	0.760613	Igf2bp2	319765
ENSMUSG00000033769	group_BN_vs_Liver	417.539	0.521515	0.185039	2.81841	0.00482625	0.0237082	Exoc6b	75914
ENSMUSG00000033788	group_BN_vs_Liver	222.077	0.492906	0.302256	1.63076	0.102942	0.239214	Dysf	26903
ENSMUSG00000033863	group_BN_vs_Liver	1247.92	-0.778674	0.225056	-3.45991	0.000540353	0.0040398	Klf9	16601
ENSMUSG00000033880	group_BN_vs_Liver	2881.19	1.3064	0.190116	6.87156	6.35013e-12	3.89881e-10	Lgals3bp	19039
ENSMUSG00000033910	group_BN_vs_Liver	133.054	-0.234266	0.365958	-0.640145	0.522078	0.700428	Gucy1a1	60596
ENSMUSG00000033955	group_BN_vs_Liver	2362.71	-0.577801	0.136753	-4.22514	2.38791e-05	0.000295448	Tnks1bp1	228140
ENSMUSG00000033960	group_BN_vs_Liver	380.87	0.649923	0.255117	2.54755	0.0108482	0.0447058	Jcad	240185
ENSMUSG00000033965	group_BN_vs_Liver	3393.81	-0.999534	0.175069	-5.70935	1.13406e-08	3.47545e-07	Slc16a2	20502
ENSMUSG00000034037	group_BN_vs_Liver	139.528	0.425902	0.342279	1.24431	0.213385	0.395488	Fgd5	232237
ENSMUSG00000034109	group_BN_vs_Liver	1371.14	-0.0571804	0.547622	-0.104416	0.916839	0.960616	Golim4	73124
ENSMUSG00000034117	group_BN_vs_Liver	0.291046	-0.797994	2.57542	-0.30985	0.756675	NA	Ptgdr2	14764
ENSMUSG00000034120	group_BN_vs_Liver	3047.1	-0.026606	0.117802	-0.225854	0.821315	0.907661	Srsf2	20382
ENSMUSG00000034127	group_BN_vs_Liver	562.967	0.946136	0.816287	1.15907	0.246426	0.436296	Tspan8	216350
ENSMUSG00000034248	group_BN_vs_Liver	907.818	0.418097	0.195431	2.13936	0.0324063	0.103029	Slc25a37	67712
ENSMUSG00000034258	group_BN_vs_Liver	283.368	2.17326	0.313804	6.92553	4.34351e-12	2.7516e-10	Flvcr2	217721
ENSMUSG00000034320	group_BN_vs_Liver	225.396	-0.412838	0.239363	-1.72474	0.0845752	0.208938	Slc26a2	13521
ENSMUSG00000034342	group_BN_vs_Liver	157.3	-0.249111	0.327739	-0.760091	0.4472	0.637111	Cbl	12402
ENSMUSG00000034387	group_BN_vs_Liver	1.80946	1.60493	1.55543	1.03182	0.302155	0.500604	Ssu2	243612
ENSMUSG00000034422	group_BN_vs_Liver	986.318	0.393628	0.26228	1.50079	0.13341	0.287957	Parp14	547253
ENSMUSG00000034438	group_BN_vs_Liver	107.123	0.0500529	0.636211	0.0786734	0.937292	0.971766	Gbp8	76074
ENSMUSG00000034472	group_BN_vs_Liver	2.19174	-0.152809	1.32718	-0.115138	0.908336	0.957019	Rasd2	75141
ENSMUSG00000034484	group_BN_vs_Liver	1362.3	0.348953	0.0968303	3.60375	0.000313654	0.0025759	Snx2	67804
ENSMUSG00000034485	group_BN_vs_Liver	504.264	0.00321798	0.177658	0.0181134	0.985548	0.993305	Uaca	72565
ENSMUSG00000034488	group_BN_vs_Liver	0.880317	-1.02496	1.81121	-0.565896	0.571464	NA	Edil3	13612
ENSMUSG00000034520	group_BN_vs_Liver	13.6559	1.23017	0.671088	1.8331	0.0667875	0.177142	Gjc1	14615
ENSMUSG00000034586	group_BN_vs_Liver	216.594	-0.676894	0.391525	-1.72887	0.0838332	0.207828	Hid1	217310
ENSMUSG00000034595	group_BN_vs_Liver	268.853	0.671316	0.279539	2.40151	0.0163275	0.0614424	Ppp1r18	76448
ENSMUSG00000034613	group_BN_vs_Liver	183.825	0.578759	0.344951	1.6778	0.0933861	0.22363	Ppm1h	319468
ENSMUSG00000034640	group_BN_vs_Liver	243.858	0.357107	0.200552	1.78062	0.0749741	0.192322	Tiparp	99929
ENSMUSG00000034647	group_BN_vs_Liver	325.661	-0.458868	0.20443	-2.24462	0.0247924	0.0843731	Ankrd12	106585
ENSMUSG00000034659	group_BN_vs_Liver	947.986	0.12518	0.138927	0.901046	0.367564	0.566319	Tmem109	68539
ENSMUSG00000034681	group_BN_vs_Liver	219.484	0.214375	0.141065	1.51969	0.128589	0.280695	Rnps1	19826
ENSMUSG00000034684	group_BN_vs_Liver	373.255	0.444221	0.350358	1.2679	0.204832	0.384109	Sema3f	20350
ENSMUSG00000034708	group_BN_vs_Liver	5782.96	0.139652	0.197419	0.707389	0.479325	0.665433	Grn	14824
ENSMUSG00000034714	group_BN_vs_Liver	1677.13	-0.469867	0.119324	-3.93774	8.22539e-05	0.000841694	Ttyh2	117160
ENSMUSG00000034731	group_BN_vs_Liver	9.01016	-0.158978	0.578864	-0.274638	0.783594	0.882925	Dgkh	380921
ENSMUSG00000034738	group_BN_vs_Liver	332.038	-0.378115	0.228712	-1.65323	0.0982831	0.231723	Nostrin	329416
ENSMUSG00000034751	group_BN_vs_Liver	194.118	-0.0710097	0.26597	-0.266984	0.789482	0.887053	Mast4	328329
ENSMUSG00000034765	group_BN_vs_Liver	111.901	0.153693	0.37698	0.407696	0.683497	0.818771	Dusp5	240672
ENSMUSG00000034845	group_BN_vs_Liver	921.304	0.21548	0.423757	0.508498	0.611104	0.769914	Plvap	84094
ENSMUSG00000034868	group_BN_vs_Liver	2645.16	0.144027	0.156591	0.919761	0.357698	0.557344	Myl12b	67938
ENSMUSG00000034881	group_BN_vs_Liver	29.1454	0.200063	0.429953	0.465314	0.641707	0.790744	Tbxa2r	21390
ENSMUSG00000034898	group_BN_vs_Liver	21.6787	1.23776	0.486463	2.5444	0.0109465	0.0450113	Filip1	70598
ENSMUSG00000034903	group_BN_vs_Liver	1124.14	0.15482	0.22568	0.686016	0.492703	0.676147	Cobll1	319876
ENSMUSG00000034911	group_BN_vs_Liver	166.202	0.103348	0.295663	0.349547	0.726678	0.846187	Ushbp1	234395
ENSMUSG00000035021	group_BN_vs_Liver	470.741	-0.152615	0.281015	-0.543085	0.587071	0.753106	Baz1a	217578
ENSMUSG00000035161	group_BN_vs_Liver	333.508	-0.018198	0.166039	-0.109601	0.912726	0.95849	Ints6	18130
ENSMUSG00000035173	group_BN_vs_Liver	359.738	0.368314	0.194605	1.89262	0.0584078	0.16048	Ccdc186	213993
ENSMUSG00000035199	group_BN_vs_Liver	1984.75	0.514368	0.149915	3.43106	0.000601238	0.00441039	Arl6ip5	65106
ENSMUSG00000035212	group_BN_vs_Liver	727.03	0.392439	0.149392	2.62691	0.00861629	0.0374518	Leprot	230514
ENSMUSG00000035245	group_BN_vs_Liver	327.876	-0.191845	0.363585	-0.527648	0.597744	0.760348	Eogt	101351
ENSMUSG00000035258	group_BN_vs_Liver	44.1151	-1.08691	0.506549	-2.14571	0.0318961	0.10204	Abi3bp	320712
ENSMUSG00000035268	group_BN_vs_Liver	385.609	-0.407748	0.147895	-2.757	0.00583336	0.0276157	Pkig	18769
ENSMUSG00000035274	group_BN_vs_Liver	11.0157	1.3122	1.00298	1.3083	0.190771	0.366654	Tpbg	21983
ENSMUSG00000035314	group_BN_vs_Liver	80.6191	0.813992	0.354491	2.29623	0.0216628	0.0762877	Gdpd5	233552
ENSMUSG00000035407	group_BN_vs_Liver	18.6828	1.43637	1.09441	1.31246	0.189365	0.365204	Kank4	242553
ENSMUSG00000035530	group_BN_vs_Liver	5734.7	-0.514826	0.215596	-2.38792	0.016944	0.0631935	Eif1	20918
ENSMUSG00000035566	group_BN_vs_Liver	60.9731	4.72382	0.761314	6.20483	5.47566e-10	2.2724e-08	Pcdh17	219228
ENSMUSG00000035569	group_BN_vs_Liver	2183.47	0.0282591	0.105637	0.267512	0.789075	0.886791	Ankrd11	77087
ENSMUSG00000035642	group_BN_vs_Liver	167.72	-0.704429	0.212081	-3.32151	0.000895304	0.0061404	Aamdc	66273
ENSMUSG00000035692	group_BN_vs_Liver	326.605	0.460684	0.27475	1.67674	0.0935936	0.223935	Isg15	100038882
ENSMUSG00000035783	group_BN_vs_Liver	131.656	2.22335	0.563361	3.94658	7.92769e-05	0.000819651	Acta2	11475
ENSMUSG00000035799	group_BN_vs_Liver	2.00723	-1.72671	1.85974	-0.928467	0.353166	0.553241	Twist1	22160
ENSMUSG00000035828	group_BN_vs_Liver	1034.52	-0.0670537	0.234081	-0.286455	0.774529	0.876737	Pim3	223775
ENSMUSG00000035896	group_BN_vs_Liver	6.45723	-0.076664	1.50145	-0.0510601	0.959278	0.982795	Rnase1	19752
ENSMUSG00000035919	group_BN_vs_Liver	150.964	0.377687	0.246266	1.53366	0.125114	0.275525	Bbs9	319845
ENSMUSG00000035954	group_BN_vs_Liver	709.407	0.414182	0.241824	1.71274	0.0867604	0.212438	Dock4	238130
ENSMUSG00000035992	group_BN_vs_Liver	789.177	0.220237	0.228624	0.963317	0.335388	0.535141	Fnip1	216742
ENSMUSG00000036019	group_BN_vs_Liver	84.9804	-0.737981	0.525716	-1.40376	0.160389	0.32646	Tmtc2	278279
ENSMUSG00000036103	group_BN_vs_Liver	593.176	0.896939	0.493434	1.81775	0.0691025	0.181271	Colec12	140792
ENSMUSG00000036186	group_BN_vs_Liver	10.7979	-2.16608	0.946097	-2.28949	0.0220508	0.0773028	Dipk1b	56279
ENSMUSG00000036256	group_BN_vs_Liver	3656.98	0.0332188	0.257714	0.128898	0.897439	0.950646	Igfbp7	29817
ENSMUSG00000036306	group_BN_vs_Liver	8.0448	-1.66106	0.743424	-2.23434	0.0254609	0.0862148	Lzts1	211134
ENSMUSG00000036322	group_BN_vs_Liver	17.3394	-1.13696	0.823125	-1.38127	0.167196	0.335403	H2-Ea	100504404
ENSMUSG00000036371	group_BN_vs_Liver	3990.3	-0.05601	0.122031	-0.458981	0.646248	0.793502	Serbp1	66870
ENSMUSG00000036381	group_BN_vs_Liver	41.9272	0.112002	0.462092	0.242381	0.808485	0.899554	F630111L10Rik	320463
ENSMUSG00000036390	group_BN_vs_Liver	336.584	-1.20535	0.340692	-3.53795	0.000403244	0.00319318	Gadd45a	13197
ENSMUSG00000036402	group_BN_vs_Liver	2043.21	0.151411	0.127078	1.19148	0.233465	0.42028	Gng12	14701
ENSMUSG00000036435	group_BN_vs_Liver	418.163	-0.000462285	0.19259	-0.00240035	0.998085	0.999079	Exoc1	69940
ENSMUSG00000036446	group_BN_vs_Liver	192.061	0.343962	0.54809	0.627565	0.530289	0.707937	Lum	17022
ENSMUSG00000036452	group_BN_vs_Liver	397.813	-2.03207	0.261594	-7.76805	7.97017e-15	8.21203e-13	Arhgap26	71302
ENSMUSG00000036461	group_BN_vs_Liver	585.129	0.413263	0.130965	3.15552	0.00160214	0.00995948	Elf1	13709
ENSMUSG00000036478	group_BN_vs_Liver	892.354	0.114714	0.167999	0.682822	0.494719	0.678007	Btg1	12226
ENSMUSG00000036528	group_BN_vs_Liver	752.916	1.14036	0.232575	4.90319	9.42947e-07	1.76279e-05	Ppfibp2	19024
ENSMUSG00000036533	group_BN_vs_Liver	44.5847	0.131954	0.413213	0.319336	0.749472	0.860268	Cdc42ep3	260409
ENSMUSG00000036594	group_BN_vs_Liver	3084.46	-0.321085	0.49673	-0.646397	0.518022	0.697119	H2-Aa	14960
ENSMUSG00000036599	group_BN_vs_Liver	72.6872	-0.392839	0.358802	-1.09486	0.273576	0.469077	Chst12	59031
ENSMUSG00000036718	group_BN_vs_Liver	71.2153	1.5331	0.362781	4.22597	2.37912e-05	0.000294768	Micall2	231830
ENSMUSG00000036752	group_BN_vs_Liver	4661.27	1.19354	0.195458	6.10638	1.01915e-09	4.00687e-08	Tubb4b	227613
ENSMUSG00000036782	group_BN_vs_Liver	1598.07	-0.751303	0.31675	-2.37191	0.0176963	0.0652663	Klhl13	67455
ENSMUSG00000036817	group_BN_vs_Liver	499.191	-0.103394	0.168136	-0.614944	0.538592	0.715151	Sun1	77053
ENSMUSG00000036822	group_BN_vs_Liver	639.731	-0.0579592	0.107728	-0.538015	0.590567	0.755945	Topors	106021
ENSMUSG00000036856	group_BN_vs_Liver	370.351	-0.195691	0.58395	-0.335115	0.737538	0.85252	Wnt4	22417
ENSMUSG00000036867	group_BN_vs_Liver	264.383	-0.304177	0.404446	-0.752082	0.452002	0.640851	Smad6	17130
ENSMUSG00000036985	group_BN_vs_Liver	2490.71	0.316504	0.131725	2.40277	0.0162715	0.0612848	Zdhhc9	208884
ENSMUSG00000037003	group_BN_vs_Liver	1928.23	-0.449694	0.19058	-2.35961	0.0182941	0.066838	Tns2	209039
ENSMUSG00000037005	group_BN_vs_Liver	0.423775	-0.0766518	2.71196	-0.0282643	0.977451	NA	Xpnpep2	170745
ENSMUSG00000037010	group_BN_vs_Liver	51.2294	5.65686	1.08198	5.22825	1.71121e-07	3.91308e-06	Apln	30878
ENSMUSG00000037012	group_BN_vs_Liver	165.781	-0.0376051	0.337393	-0.111458	0.911253	0.958123	Hk1	15275
ENSMUSG00000037060	group_BN_vs_Liver	138.633	1.97965	0.527075	3.75591	0.000172713	0.00157337	Cavin3	109042
ENSMUSG00000037072	group_BN_vs_Liver	3837.09	0.325293	0.1233	2.63823	0.00833405	0.036567	Selenof	93684
ENSMUSG00000037110	group_BN_vs_Liver	719.088	-0.100538	0.174632	-0.575712	0.56481	0.737089	Ralgapa2	241694
ENSMUSG00000037148	group_BN_vs_Liver	52.7248	0.291396	0.420865	0.692375	0.488702	0.672875	Arhgap10	78514
ENSMUSG00000037152	group_BN_vs_Liver	559.097	0.136439	0.245519	0.555714	0.578406	0.747583	Ndufc1	66377
ENSMUSG00000037166	group_BN_vs_Liver	36.6129	-1.1179	0.485557	-2.3023	0.0213184	0.0753243	Ppp1r14a	68458
ENSMUSG00000037169	group_BN_vs_Liver	51.9651	-0.427612	0.519995	-0.822337	0.410885	0.605844	Mycn	18109
ENSMUSG00000037171	group_BN_vs_Liver	4.41884	0.805022	0.917552	0.877359	0.380292	0.578374	Nodal	18119
ENSMUSG00000037172	group_BN_vs_Liver	517.538	-0.196766	0.181826	-1.08216	0.27918	0.475322	Dennd11	243780
ENSMUSG00000037211	group_BN_vs_Liver	290.032	-0.0810613	0.259914	-0.311878	0.755134	0.863836	Spry1	24063
ENSMUSG00000037242	group_BN_vs_Liver	2884.43	0.0239517	0.155914	0.153621	0.877908	0.940155	Clic4	29876
ENSMUSG00000037266	group_BN_vs_Liver	4774.9	-0.0233901	0.285625	-0.0818912	0.934733	0.970347	Rsrp1	27981
ENSMUSG00000037321	group_BN_vs_Liver	643.178	-0.766035	0.294771	-2.59875	0.00935642	0.0399668	Tap1	21354
ENSMUSG00000037358	group_BN_vs_Liver	2.02379	-3.11714	1.67446	-1.86158	0.0626627	0.168656	Dipk2b	75905
ENSMUSG00000037379	group_BN_vs_Liver	1566.02	0.549527	0.381302	1.44119	0.149532	0.311489	Spon2	100689
ENSMUSG00000037405	group_BN_vs_Liver	1265.6	0.864922	0.234366	3.69048	0.000223835	0.00194424	Icam1	15894
ENSMUSG00000037411	group_BN_vs_Liver	532.469	3.74526	0.48017	7.79987	6.19692e-15	6.69267e-13	Serpine1	18787
ENSMUSG00000037419	group_BN_vs_Liver	683.165	1.74784	0.282861	6.17916	6.44437e-10	2.63177e-08	Endod1	71946
ENSMUSG00000037434	group_BN_vs_Liver	1062.86	-0.0851351	0.164374	-0.517934	0.604504	0.764986	Slc30a1	22782
ENSMUSG00000037447	group_BN_vs_Liver	147.681	3.17929	0.347729	9.14301	6.07394e-20	1.84565e-17	Arid5a	214855
ENSMUSG00000037465	group_BN_vs_Liver	341.003	-0.90271	0.305498	-2.95488	0.00312792	0.0169166	Klf10	21847
ENSMUSG00000037563	group_BN_vs_Liver	5801	-0.122588	0.178061	-0.688459	0.491163	0.674964	Rps16	20055
ENSMUSG00000037573	group_BN_vs_Liver	1949.31	-0.0323118	0.165026	-0.195798	0.844768	0.922127	Tob1	22057
ENSMUSG00000037601	group_BN_vs_Liver	814.019	0.227668	0.227484	1.00081	0.316918	0.515627	Nme1	18102
ENSMUSG00000037608	group_BN_vs_Liver	1241.22	-0.023939	0.159538	-0.150052	0.880724	0.941528	Bclaf1	72567
ENSMUSG00000037625	group_BN_vs_Liver	1.12234	-2.23533	1.826	-1.22417	0.22089	NA	Cldn11	18417
ENSMUSG00000037638	group_BN_vs_Liver	262.611	-0.036497	0.266647	-0.136874	0.891131	0.947191	Zbtb42	382639
ENSMUSG00000037649	group_BN_vs_Liver	257.91	-1.13998	0.480312	-2.37342	0.0176242	0.0650403	H2-DMa	14998
ENSMUSG00000037656	group_BN_vs_Liver	1787.49	-0.666917	0.0975054	-6.83979	7.93084e-12	4.77128e-10	Slc20a2	20516
ENSMUSG00000037706	group_BN_vs_Liver	7416.97	0.47189	0.17062	2.76575	0.00567926	0.0270411	Cd81	12520
ENSMUSG00000037712	group_BN_vs_Liver	2931.38	-0.952765	0.215021	-4.43104	9.37806e-06	0.000132909	Fermt2	218952
ENSMUSG00000037736	group_BN_vs_Liver	67.521	0.232502	0.632279	0.367721	0.713081	0.837754	Limch1	77569
ENSMUSG00000037742	group_BN_vs_Liver	118241	0.00438521	0.124502	0.0352219	0.971903	0.987078	Eef1a1	13627
ENSMUSG00000037815	group_BN_vs_Liver	5429.49	0.571366	0.15387	3.7133	0.000204577	0.00180648	Ctnna1	12385
ENSMUSG00000037820	group_BN_vs_Liver	9470.91	0.384225	0.199196	1.92889	0.0537451	0.150836	Tgm2	21817
ENSMUSG00000037824	group_BN_vs_Liver	651.448	-0.0761907	0.149256	-0.51047	0.609722	0.768777	Tspan14	52588
ENSMUSG00000037852	group_BN_vs_Liver	60.3538	-1.07634	0.569768	-1.88909	0.0588799	0.161481	Cpe	12876
ENSMUSG00000037872	group_BN_vs_Liver	30.4095	0.208468	0.526369	0.396049	0.692069	0.824194	Ackr1	13349
ENSMUSG00000037892	group_BN_vs_Liver	61.1529	-0.325416	0.551351	-0.590215	0.555046	0.729376	Pcdh18	73173
ENSMUSG00000037936	group_BN_vs_Liver	5042.58	0.486472	0.124905	3.89472	9.83123e-05	0.000977561	Scarb1	20778
ENSMUSG00000037940	group_BN_vs_Liver	30.1217	0.550018	1.03282	0.532537	0.594354	0.757919	Inpp4b	234515
ENSMUSG00000037958	group_BN_vs_Liver	338.137	-0.568281	0.165233	-3.43928	0.000583263	0.00429965	Nsrp1	237859
ENSMUSG00000038037	group_BN_vs_Liver	15.886	0.015277	0.628504	0.024307	0.980608	0.990689	Socs1	12703
ENSMUSG00000038127	group_BN_vs_Liver	1425.03	0.078311	0.17711	0.442161	0.658373	0.80131	Ccdc50	67501
ENSMUSG00000038145	group_BN_vs_Liver	1445.63	-0.63789	0.173651	-3.67341	0.000239337	0.0020629	Snrk	20623
ENSMUSG00000038146	group_BN_vs_Liver	160.107	0.736117	0.537345	1.36991	0.170714	0.340138	Notch3	18131
ENSMUSG00000038151	group_BN_vs_Liver	38.5744	1.86084	0.537334	3.4631	0.000533997	0.00400248	Prdm1	12142
ENSMUSG00000038188	group_BN_vs_Liver	187.991	0.0248023	0.265982	0.093248	0.925707	0.965168	Scarf1	380713
ENSMUSG00000038193	group_BN_vs_Liver	63.845	-1.26008	0.575578	-2.18924	0.0285793	0.0941683	Hand2	15111
ENSMUSG00000038296	group_BN_vs_Liver	54.1667	0.785304	0.370759	2.11809	0.0341671	0.107145	Galnt18	233733
ENSMUSG00000038372	group_BN_vs_Liver	182.146	0.354389	0.24332	1.45647	0.145263	0.305665	Gmds	218138
ENSMUSG00000038374	group_BN_vs_Liver	747.519	-0.758527	0.192599	-3.93837	8.20373e-05	0.000840358	Rbm8a	60365
ENSMUSG00000038375	group_BN_vs_Liver	3171.83	-0.184579	0.205361	-0.8988	0.368759	0.567039	Trp53inp2	68728
ENSMUSG00000038387	group_BN_vs_Liver	1037.5	0.486335	0.165734	2.93444	0.00334151	0.0178453	Rras	20130
ENSMUSG00000038393	group_BN_vs_Liver	1332.5	-0.261372	0.309094	-0.845606	0.397773	0.59457	Txnip	56338
ENSMUSG00000038400	group_BN_vs_Liver	233.554	-0.275287	0.488838	-0.563146	0.573336	0.744191	Pmepa1	65112
ENSMUSG00000038402	group_BN_vs_Liver	0.0958	-1.2788	5.50908	-0.232125	0.816441	NA	Foxf2	14238
ENSMUSG00000038415	group_BN_vs_Liver	898.322	-0.482927	0.309582	-1.55993	0.118776	0.265349	Foxq1	15220
ENSMUSG00000038418	group_BN_vs_Liver	1038.39	0.27071	0.291071	0.930047	0.352347	0.552271	Egr1	13653
ENSMUSG00000038457	group_BN_vs_Liver	1.22836	-1.84676	1.48869	-1.24053	0.21478	0.396967	Tmem255b	272465
ENSMUSG00000038467	group_BN_vs_Liver	1924.21	0.223507	0.103197	2.16582	0.0303252	0.0984842	Chmp4b	75608
ENSMUSG00000038489	group_BN_vs_Liver	606.397	-0.129199	0.227816	-0.567121	0.570632	0.742132	Polr2l	66491
ENSMUSG00000038507	group_BN_vs_Liver	980.466	0.182019	0.131305	1.38624	0.165675	0.333207	Parp12	243771
ENSMUSG00000038530	group_BN_vs_Liver	42.3801	0.286895	0.550553	0.521103	0.602295	0.763699	Rgs4	19736
ENSMUSG00000038543	group_BN_vs_Liver	30.6801	0.422961	0.421094	1.00443	0.31517	0.514183	BC028528	229600
ENSMUSG00000038560	group_BN_vs_Liver	2.9063	-0.326551	1.88084	-0.17362	0.862164	0.930801	Sp6	83395
ENSMUSG00000038587	group_BN_vs_Liver	183.178	0.626472	0.396008	1.58197	0.113657	0.257277	Akap12	83397
ENSMUSG00000038604	group_BN_vs_Liver	892.419	-0.167003	0.200624	-0.832421	0.405171	0.601218	Ripor1	75687
ENSMUSG00000038612	group_BN_vs_Liver	5166.76	-0.148244	0.105471	-1.40554	0.15986	0.325615	Mcl1	17210
ENSMUSG00000038633	group_BN_vs_Liver	2732.93	0.926673	0.166698	5.55899	2.71335e-08	7.57709e-07	Degs1	13244
ENSMUSG00000038725	group_BN_vs_Liver	13.0278	0.0163833	0.803756	0.0203834	0.983738	0.99254	Pkhd1l1	192190
ENSMUSG00000038781	group_BN_vs_Liver	855.024	-0.112165	0.150877	-0.743416	0.45723	0.646621	Stap2	106766
ENSMUSG00000038900	group_BN_vs_Liver	6801.48	-0.0639033	0.174011	-0.367238	0.713442	0.837979	Rpl12	269261
ENSMUSG00000039001	group_BN_vs_Liver	2414.23	0.0318317	0.18669	0.170505	0.864613	0.932321	Rps21	66481
ENSMUSG00000039031	group_BN_vs_Liver	542.337	1.62251	0.182929	8.86959	7.34151e-19	1.70933e-16	Arhgap18	73910
ENSMUSG00000039062	group_BN_vs_Liver	3061.96	0.609098	0.162997	3.73688	0.000186319	0.00167351	Anpep	16790
ENSMUSG00000039081	group_BN_vs_Liver	57.4753	-0.0685931	0.4211	-0.16289	0.870605	0.935723	Zfp503	218820
ENSMUSG00000039114	group_BN_vs_Liver	8690.23	0.7257	0.243509	2.98017	0.00288084	0.0158186	Nrn1	68404
ENSMUSG00000039146	group_BN_vs_Liver	0.0487629	-0.797945	5.50908	-0.144842	0.884836	NA	Ifi44l	15061
ENSMUSG00000039167	group_BN_vs_Liver	212.871	0.657674	0.430849	1.52646	0.126896	0.278146	Adgrl4	170757
ENSMUSG00000039208	group_BN_vs_Liver	100.259	0.544109	0.299254	1.81822	0.0690306	0.181183	Metrnl	210029
ENSMUSG00000039219	group_BN_vs_Liver	633.492	0.0591586	0.124181	0.476389	0.633797	0.785043	Arid4b	94246
ENSMUSG00000039304	group_BN_vs_Liver	139.841	-0.490683	0.286172	-1.71464	0.0864104	0.211837	Tnfsf10	22035
ENSMUSG00000039316	group_BN_vs_Liver	99.0023	0.545472	0.500052	1.09083	0.275347	0.470943	Rftn1	76438
ENSMUSG00000039323	group_BN_vs_Liver	3450.83	-1.78376	0.697639	-2.55685	0.0105625	0.0437331	Igfbp2	16008
ENSMUSG00000039349	group_BN_vs_Liver	4230.93	-0.941446	0.16173	-5.82109	5.84664e-09	1.90926e-07	C130074G19Rik	226777
ENSMUSG00000039361	group_BN_vs_Liver	2382.06	0.66634	0.103014	6.46847	9.89969e-11	4.72026e-09	Picalm	233489
ENSMUSG00000039377	group_BN_vs_Liver	130.467	0.303109	0.358769	0.844858	0.39819	0.594995	Hlx	15284
ENSMUSG00000039385	group_BN_vs_Liver	23.1698	1.08865	1.0013	1.08724	0.276931	0.472885	Cdh6	12563
ENSMUSG00000039405	group_BN_vs_Liver	118.577	1.36629	0.47428	2.88077	0.00396711	0.0203381	Prss23	76453
ENSMUSG00000039474	group_BN_vs_Liver	376.846	-0.512098	0.173752	-2.94729	0.00320571	0.0172537	Wfs1	22393
ENSMUSG00000039529	group_BN_vs_Liver	1374.74	0.0990445	0.219976	0.450252	0.652529	0.797218	Atp8b1	54670
ENSMUSG00000039607	group_BN_vs_Liver	76.5177	-0.817024	0.425547	-1.91994	0.0548659	0.153097	Rbms3	207181
ENSMUSG00000039621	group_BN_vs_Liver	382.806	-0.247241	0.35262	-0.701154	0.483207	0.668631	Prex1	277360
ENSMUSG00000039682	group_BN_vs_Liver	3827.92	-0.40644	0.22388	-1.81543	0.0694573	0.181895	Lap3	66988
ENSMUSG00000039697	group_BN_vs_Liver	89.4647	1.74961	0.328012	5.33399	9.60797e-08	2.3552e-06	Ncoa7	211329
ENSMUSG00000039706	group_BN_vs_Liver	72.1244	1.05201	0.525262	2.00283	0.045195	0.131856	Ldb2	16826
ENSMUSG00000039768	group_BN_vs_Liver	984.718	-0.535531	0.165555	-3.23477	0.0012174	0.0079597	Dnajc11	230935
ENSMUSG00000039831	group_BN_vs_Liver	1631.83	-0.204891	0.138247	-1.48206	0.138324	0.295083	Arhgap29	214137
ENSMUSG00000039844	group_BN_vs_Liver	1992.65	-0.242866	0.105348	-2.30535	0.0211467	0.0748802	Rapgef1	107746
ENSMUSG00000039883	group_BN_vs_Liver	1.04603	-0.787103	1.76845	-0.44508	0.656262	NA	Lrrc17	74511
ENSMUSG00000039886	group_BN_vs_Liver	875.41	-0.189794	0.174608	-1.08697	0.277048	0.472995	Tmem120a	215210
ENSMUSG00000039899	group_BN_vs_Liver	136.648	-0.111613	0.419953	-0.265774	0.790413	0.887605	Fgl2	14190
ENSMUSG00000039943	group_BN_vs_Liver	374.85	-0.0274568	0.474322	-0.0578863	0.953839	0.980361	Plcb4	18798
ENSMUSG00000039959	group_BN_vs_Liver	293.485	0.325082	0.312154	1.04142	0.297683	0.496128	Hip1	215114
ENSMUSG00000039960	group_BN_vs_Liver	1827.2	-0.180746	0.184416	-0.980098	0.327038	0.526503	Rhou	69581
ENSMUSG00000039985	group_BN_vs_Liver	174.483	0.452372	0.269743	1.67705	0.0935333	0.223821	Sinhcaf	56306
ENSMUSG00000040010	group_BN_vs_Liver	333.255	0.675581	0.257632	2.62227	0.00873469	0.037839	Slc7a5	20539
ENSMUSG00000040025	group_BN_vs_Liver	580.844	0.467106	0.179408	2.6036	0.00922504	0.0395094	Ythdf2	213541
ENSMUSG00000040152	group_BN_vs_Liver	278.863	3.65296	0.477788	7.64556	2.08033e-14	2.00517e-12	Thbs1	21825
ENSMUSG00000040181	group_BN_vs_Liver	4730.43	0.493656	0.30719	1.60701	0.108052	0.247909	Fmo1	14261
ENSMUSG00000040212	group_BN_vs_Liver	86.4573	0.620973	0.331079	1.8756	0.0607099	0.164892	Emp3	13732
ENSMUSG00000040225	group_BN_vs_Liver	1641.17	0.189408	0.129605	1.46143	0.143899	0.303737	Prrc2c	226562
ENSMUSG00000040280	group_BN_vs_Liver	43.3057	0.841955	0.357979	2.35197	0.0186744	0.0679374	Ndufa4l2	407790
ENSMUSG00000040283	group_BN_vs_Liver	123.885	0.220318	0.437562	0.503511	0.614605	0.771829	Btnl9	237754
ENSMUSG00000040289	group_BN_vs_Liver	28.1932	1.27665	0.50935	2.50643	0.0121956	0.0489993	Hey1	15213
ENSMUSG00000040310	group_BN_vs_Liver	1.01106	2.17925	1.98258	1.0992	0.271679	NA	Alx4	11695
ENSMUSG00000040430	group_BN_vs_Liver	546.267	-0.340435	0.252573	-1.34787	0.177701	0.349615	Pitpnc1	71795
ENSMUSG00000040435	group_BN_vs_Liver	362.625	0.0506925	0.220087	0.230329	0.817836	0.905798	Ppp1r15a	17872
ENSMUSG00000040459	group_BN_vs_Liver	610.781	-0.544914	0.128281	-4.24781	2.15873e-05	0.000271972	Arglu1	234023
ENSMUSG00000040462	group_BN_vs_Liver	5465.37	-0.631039	0.109471	-5.76442	8.19415e-09	2.60469e-07	Os9	216440
ENSMUSG00000040483	group_BN_vs_Liver	159.776	1.0815	0.328919	3.28804	0.00100889	0.00678699	Xaf1	327959
ENSMUSG00000040488	group_BN_vs_Liver	695.441	-0.0815065	0.400459	-0.203533	0.838719	0.91888	Ltbp4	108075
ENSMUSG00000040570	group_BN_vs_Liver	37.9051	-0.189998	0.388346	-0.489249	0.624665	0.779332	Rundc3b	242819
ENSMUSG00000040584	group_BN_vs_Liver	884.163	2.09516	0.336481	6.22669	4.76404e-10	2.00964e-08	Abcb1a	18671
ENSMUSG00000040592	group_BN_vs_Liver	18.3788	0.818094	0.555264	1.47334	0.140659	0.298677	Cd79b	15985
ENSMUSG00000040605	group_BN_vs_Liver	140.801	0.555043	0.378094	1.468	0.142103	0.300711	Bace2	56175
ENSMUSG00000040624	group_BN_vs_Liver	75.7251	0.773571	0.36556	2.11613	0.0343342	0.107425	Plekhg1	213783
ENSMUSG00000040631	group_BN_vs_Liver	92.3775	0.495866	0.33474	1.48135	0.138514	0.295233	Dok4	114255
ENSMUSG00000040652	group_BN_vs_Liver	980.259	0.0840761	0.111495	0.754078	0.450802	0.639954	Oaz2	18247
ENSMUSG00000040710	group_BN_vs_Liver	68.6124	1.82431	0.55081	3.31205	0.00092616	0.0063139	St8sia4	20452
ENSMUSG00000040732	group_BN_vs_Liver	122.654	0.292057	0.310528	0.940519	0.346951	0.547066	Erg	13876
ENSMUSG00000040945	group_BN_vs_Liver	1332.55	0.152042	0.181092	0.839588	0.40114	0.59751	Rcc2	108911
ENSMUSG00000040952	group_BN_vs_Liver	4148.16	-0.278309	0.186865	-1.48936	0.136392	0.292283	Rps19	20085
ENSMUSG00000040990	group_BN_vs_Liver	136.523	0.177684	0.251207	0.707323	0.479366	0.665433	Sh3kbp1	58194
ENSMUSG00000041046	group_BN_vs_Liver	17.7097	-0.537703	0.768461	-0.699714	0.484106	0.669133	Ramp3	56089
ENSMUSG00000041057	group_BN_vs_Liver	659.207	0.165031	0.130848	1.26124	0.207222	0.387351	Wdr43	72515
ENSMUSG00000041112	group_BN_vs_Liver	249.364	2.64354	0.291135	9.08009	1.08486e-19	2.9029e-17	Elmo1	140580
ENSMUSG00000041134	group_BN_vs_Liver	128.794	0.477519	0.412724	1.15699	0.247275	0.437266	Cyyr1	224405
ENSMUSG00000041203	group_BN_vs_Liver	1359.57	-0.55489	0.15147	-3.66336	0.000248933	0.0021272	Trir	68544
ENSMUSG00000041308	group_BN_vs_Liver	153.938	0.57115	0.2559	2.23192	0.02562	0.0865651	Sntb2	20650
ENSMUSG00000041313	group_BN_vs_Liver	151.491	0.862908	0.431258	2.00091	0.0454021	0.132329	Slc7a1	11987
ENSMUSG00000041329	group_BN_vs_Liver	55.4411	0.818464	0.572375	1.42994	0.152734	0.315883	Atp1b2	11932
ENSMUSG00000041361	group_BN_vs_Liver	234.662	2.19366	0.355337	6.17347	6.68067e-10	2.72207e-08	Myzap	102371
ENSMUSG00000041378	group_BN_vs_Liver	189.238	0.144311	0.318168	0.453567	0.65014	0.795829	Cldn5	12741
ENSMUSG00000041445	group_BN_vs_Liver	364.724	0.719649	0.379608	1.89577	0.0579909	0.159629	Mmrn2	105450
ENSMUSG00000041482	group_BN_vs_Liver	45.9225	1.57743	0.681058	2.31615	0.02055	0.0732153	Piezo2	667742
ENSMUSG00000041488	group_BN_vs_Liver	202.33	0.476209	0.168807	2.82103	0.00478698	0.0235513	Stx3	20908
ENSMUSG00000041540	group_BN_vs_Liver	321.527	-0.677732	0.308156	-2.19931	0.0278557	0.092344	Sox5	20678
ENSMUSG00000041548	group_BN_vs_Liver	3426.93	-0.448571	0.236687	-1.8952	0.0580654	0.159785	Hspb8	80888
ENSMUSG00000041571	group_BN_vs_Liver	1623.37	-0.473894	0.196	-2.41783	0.0156134	0.0591792	Selenow	20364
ENSMUSG00000041577	group_BN_vs_Liver	1037.07	-0.72845	0.532484	-1.36802	0.171305	0.340861	Prelp	116847
ENSMUSG00000041594	group_BN_vs_Liver	222.037	0.1559	0.28649	0.544171	0.586324	0.752448	Tmtc4	70551
ENSMUSG00000041598	group_BN_vs_Liver	1210.8	-0.150103	0.143936	-1.04285	0.29702	0.495439	Cdc42ep4	56699
ENSMUSG00000041624	group_BN_vs_Liver	10.4144	-0.243923	0.528972	-0.461126	0.644708	0.792371	Gucy1a2	234889
ENSMUSG00000041695	group_BN_vs_Liver	54.9293	0.851712	0.612216	1.3912	0.164166	0.331699	Kcnj2	16518
ENSMUSG00000041696	group_BN_vs_Liver	6.98254	1.36995	0.866568	1.58089	0.113903	0.257607	Rasl12	70784
ENSMUSG00000041707	group_BN_vs_Liver	43.227	1.08981	0.394518	2.76239	0.00573803	0.0272651	Tmem273	69069
ENSMUSG00000041736	group_BN_vs_Liver	1621.7	0.973375	0.192507	5.05632	4.27426e-07	8.63912e-06	Tspo	12257
ENSMUSG00000041737	group_BN_vs_Liver	7.51362	2.20823	1.06495	2.07356	0.0381206	0.116087	Tmem45b	235135
ENSMUSG00000041741	group_BN_vs_Liver	38.6047	-0.877402	0.431696	-2.03245	0.0421076	0.124984	Pde3a	54611
ENSMUSG00000041797	group_BN_vs_Liver	195.873	0.283202	0.334867	0.845715	0.397712	0.594528	Abca9	217262
ENSMUSG00000041836	group_BN_vs_Liver	174.396	0.303648	0.29241	1.03844	0.299068	0.497604	Ptpre	19267
ENSMUSG00000041841	group_BN_vs_Liver	2726.97	0.063802	0.205142	0.311014	0.75579	0.86415	Rpl37	67281
ENSMUSG00000041845	group_BN_vs_Liver	713.096	0.643281	0.133396	4.82235	1.41874e-06	2.51833e-05	Rhod	11854
ENSMUSG00000041936	group_BN_vs_Liver	4230.94	0.00550124	0.210663	0.026114	0.979166	0.990267	Agrn	11603
ENSMUSG00000041959	group_BN_vs_Liver	2469.34	1.14198	0.212956	5.36251	8.20738e-08	2.04364e-06	S100a10	20194
ENSMUSG00000041992	group_BN_vs_Liver	67.1534	0.419761	0.401057	1.04664	0.295266	0.493387	Rapgef5	217944
ENSMUSG00000042045	group_BN_vs_Liver	0.0563016	-0.797941	5.50908	-0.144841	0.884836	NA	Sln	66402
ENSMUSG00000042079	group_BN_vs_Liver	4907.12	-0.261506	0.0919988	-2.84249	0.00447622	0.0223911	Hnrnpf	98758
ENSMUSG00000042099	group_BN_vs_Liver	117.385	0.499901	0.318343	1.57032	0.11634	0.261383	Kank3	80880
ENSMUSG00000042116	group_BN_vs_Liver	35.2139	1.59823	0.590526	2.70645	0.00680068	0.031071	Vwa1	246228
ENSMUSG00000042272	group_BN_vs_Liver	345.583	0.357314	0.317422	1.12567	0.260304	0.45308	Sestd1	228071
ENSMUSG00000042275	group_BN_vs_Liver	403.92	-0.121654	0.215535	-0.564429	0.572462	0.743299	Pelo	105083
ENSMUSG00000042284	group_BN_vs_Liver	616.153	0.193037	0.225317	0.856735	0.391591	0.588668	Itga1	109700
ENSMUSG00000042312	group_BN_vs_Liver	232.527	-0.602469	0.212803	-2.83111	0.00463862	0.0229727	S100a13	20196
ENSMUSG00000042348	group_BN_vs_Liver	175.474	0.139382	0.150795	0.92431	0.355325	0.555046	Arl15	218639
ENSMUSG00000042379	group_BN_vs_Liver	129.372	7.62692	1.02039	7.47455	7.74683e-14	6.84163e-12	Esm1	71690
ENSMUSG00000042401	group_BN_vs_Liver	0.663576	-3.80431	4.22799	-0.899792	0.368231	NA	Crtac1	72832
ENSMUSG00000042406	group_BN_vs_Liver	2686.21	-0.115294	0.191479	-0.602126	0.54709	0.722522	Atf4	11911
ENSMUSG00000042439	group_BN_vs_Liver	233.252	0.569098	0.294319	1.93361	0.0531608	0.149595	Zfp532	328977
ENSMUSG00000042485	group_BN_vs_Liver	24.9312	0.293419	0.440258	0.666471	0.50511	0.686231	Mustn1	66175
ENSMUSG00000042594	group_BN_vs_Liver	655.321	-0.489908	0.148257	-3.30446	0.000951589	0.00646215	Sh2b3	16923
ENSMUSG00000042622	group_BN_vs_Liver	407.539	1.78944	0.225478	7.9362	2.08476e-15	2.44285e-13	Maff	17133
ENSMUSG00000042625	group_BN_vs_Liver	1078.35	-0.437254	0.234348	-1.86584	0.0620642	0.167548	Safb2	224902
ENSMUSG00000042626	group_BN_vs_Liver	2164.5	-0.426374	0.119461	-3.56916	0.000358124	0.00287654	Shc1	20416
ENSMUSG00000042644	group_BN_vs_Liver	1114.62	2.15757	0.287635	7.50108	6.32935e-14	5.70214e-12	Itpr3	16440
ENSMUSG00000042712	group_BN_vs_Liver	775.28	-0.117782	0.175227	-0.672166	0.501478	0.683762	Tceal9	22381
ENSMUSG00000042745	group_BN_vs_Liver	476.711	-0.381137	0.437677	-0.870819	0.383853	0.581793	Id1	15901
ENSMUSG00000042747	group_BN_vs_Liver	822.413	-0.114849	0.205112	-0.559932	0.575526	0.745836	Krtcap2	66059
ENSMUSG00000042750	group_BN_vs_Liver	5.15425	-2.45329	1.3086	-1.87475	0.0608271	0.165078	Bex2	12069
ENSMUSG00000042812	group_BN_vs_Liver	31.6567	-1.1386	0.363791	-3.12981	0.00174917	0.0106374	Foxf1	15227
ENSMUSG00000042821	group_BN_vs_Liver	26.3977	0.398992	0.476493	0.837351	0.402395	0.598684	Snai1	20613
ENSMUSG00000042903	group_BN_vs_Liver	681.616	-0.183617	0.182503	-1.0061	0.314365	0.513666	Foxo4	54601
ENSMUSG00000043079	group_BN_vs_Liver	928.311	1.49477	0.255657	5.84678	5.01184e-09	1.65474e-07	Synpo	104027
ENSMUSG00000043091	group_BN_vs_Liver	3485.63	0.195341	0.217122	0.899686	0.368287	0.56682	Tuba1c	22146
ENSMUSG00000043099	group_BN_vs_Liver	102.766	-0.159067	0.45211	-0.351833	0.724964	0.845288	Hic1	15248
ENSMUSG00000043230	group_BN_vs_Liver	0.510496	-1.27889	3.39254	-0.37697	0.706196	NA	Fam124b	241128
ENSMUSG00000043251	group_BN_vs_Liver	65.0715	-0.129682	0.235296	-0.551146	0.581533	0.749212	Exoc3l	277978
ENSMUSG00000043333	group_BN_vs_Liver	1.08704	-0.0766581	1.78843	-0.0428634	0.96581	NA	Rhbdl2	230726
ENSMUSG00000043424	group_BN_vs_Liver	677.186	-0.0105041	0.102575	-0.102404	0.918436	0.961334	Eif3j2	100042807
ENSMUSG00000043448	group_BN_vs_Liver	11.8247	-0.952592	0.67006	-1.42165	0.155127	0.319119	Gjc2	118454
ENSMUSG00000043505	group_BN_vs_Liver	29.5135	0.00319517	0.531373	0.00601305	0.995202	0.997595	Gimap5	317757
ENSMUSG00000043556	group_BN_vs_Liver	5.09607	0.742494	0.92413	0.803452	0.421714	0.61472	Fbxl7	448987
ENSMUSG00000043631	group_BN_vs_Liver	13.2881	1.26799	0.481648	2.6326	0.00847349	0.0370338	Ecm2	407800
ENSMUSG00000043716	group_BN_vs_Liver	8867.45	0.280606	0.114936	2.44141	0.0146302	0.0564309	Rpl7	19989
ENSMUSG00000043931	group_BN_vs_Liver	10.1213	0.00419009	0.828482	0.00505755	0.995965	0.99819	Gimap7	231932
ENSMUSG00000044017	group_BN_vs_Liver	10.4296	0.458345	0.832924	0.550284	0.582124	0.749499	Adgrd1	243277
ENSMUSG00000044033	group_BN_vs_Liver	340.076	-0.365162	0.31984	-1.1417	0.253578	0.444742	Ccdc141	545428
ENSMUSG00000044052	group_BN_vs_Liver	3.77769	-0.48493	0.649507	-0.746613	0.455297	0.644627	Ccr10	12777
ENSMUSG00000044086	group_BN_vs_Liver	3.73603	0.397502	0.803223	0.494884	0.620682	0.776036	Lmod3	320502
ENSMUSG00000044147	group_BN_vs_Liver	2311.72	-0.14957	0.0952368	-1.57051	0.116297	0.261373	Arf6	11845
ENSMUSG00000044199	group_BN_vs_Liver	12.4707	0.759171	0.605513	1.25376	0.209928	0.390778	S1pr4	13611
ENSMUSG00000044220	group_BN_vs_Liver	1.344	-0.422192	1.41176	-0.299053	0.7649	0.870353	Nkx2-3	18089
ENSMUSG00000044309	group_BN_vs_Liver	1.35025	-0.92561	1.48936	-0.621483	0.534282	0.711476	Apol7c	108956
ENSMUSG00000044317	group_BN_vs_Liver	31.0251	0.0979499	0.384507	0.254741	0.798923	0.892849	Gpr4	319197
ENSMUSG00000044337	group_BN_vs_Liver	26.2953	1.63657	0.56421	2.90065	0.00372394	0.0194304	Ackr3	12778
ENSMUSG00000044338	group_BN_vs_Liver	73.6091	2.83167	0.829944	3.41188	0.000645156	0.00467894	Aplnr	23796
ENSMUSG00000044364	group_BN_vs_Liver	0.574586	-0.798002	2.51159	-0.317728	0.750692	NA	Tmem74b	108832
ENSMUSG00000044447	group_BN_vs_Liver	609.66	-0.0104098	0.138237	-0.0753041	0.939973	0.97335	Dock5	68813
ENSMUSG00000044469	group_BN_vs_Liver	405.197	-0.326097	0.280708	-1.1617	0.245359	0.43485	Tnfaip8l1	66443
ENSMUSG00000044533	group_BN_vs_Liver	5357.99	-0.48026	0.161664	-2.97074	0.00297088	0.0162433	Rps2	16898
ENSMUSG00000044551	group_BN_vs_Liver	14.4871	0.617496	0.481599	1.28218	0.19978	0.377739	9930012K11Rik	268759
ENSMUSG00000044562	group_BN_vs_Liver	182.9	0.468812	0.315518	1.48585	0.13732	0.293592	Rasip1	69903
ENSMUSG00000044734	group_BN_vs_Liver	204.075	3.19792	0.457436	6.99098	2.72981e-12	1.81933e-10	Serpinb1a	66222
ENSMUSG00000044786	group_BN_vs_Liver	1084.01	-0.205781	0.176552	-1.16555	0.243795	0.433091	Zfp36	22695
ENSMUSG00000044864	group_BN_vs_Liver	435.717	-0.185685	0.201718	-0.920515	0.357304	0.55711	Ankrd50	99696
ENSMUSG00000045087	group_BN_vs_Liver	290.309	-1.27979	0.409893	-3.12226	0.00179471	0.0108738	S1pr5	94226
ENSMUSG00000045092	group_BN_vs_Liver	1485.66	-0.291878	0.166079	-1.75747	0.0788381	0.198988	S1pr1	13609
ENSMUSG00000045095	group_BN_vs_Liver	1146.38	-0.479436	0.139063	-3.44762	0.000565545	0.0041897	Magi1	14924
ENSMUSG00000045103	group_BN_vs_Liver	632.904	0.459237	0.332044	1.38306	0.166647	0.334675	Dmd	13405
ENSMUSG00000045294	group_BN_vs_Liver	7880.25	-1.03826	0.257911	-4.02566	5.68149e-05	0.000622602	Insig1	231070
ENSMUSG00000045312	group_BN_vs_Liver	171.485	-0.82348	0.333962	-2.46579	0.0136711	0.0534791	Lhfpl2	218454
ENSMUSG00000045377	group_BN_vs_Liver	47.9014	0.267445	0.361248	0.740335	0.459096	0.648443	Tmem88	67020
ENSMUSG00000045382	group_BN_vs_Liver	97.7184	2.74771	0.457695	6.00337	1.93265e-09	7.1001e-08	Cxcr4	12767
ENSMUSG00000045573	group_BN_vs_Liver	0.663008	-1.76053	2.12554	-0.828273	0.407516	NA	Penk	18619
ENSMUSG00000045636	group_BN_vs_Liver	3812.56	0.288026	0.0996067	2.89163	0.00383246	0.0198407	Mtus1	102103
ENSMUSG00000045658	group_BN_vs_Liver	2025.89	-0.248401	0.140144	-1.77248	0.0763155	0.194676	Pid1	98496
ENSMUSG00000045664	group_BN_vs_Liver	217.269	0.502691	0.246399	2.04015	0.041335	0.123365	Cdc42ep2	104252
ENSMUSG00000045817	group_BN_vs_Liver	1493.51	0.352869	0.201517	1.75106	0.0799353	0.201023	Zfp36l2	12193
ENSMUSG00000045930	group_BN_vs_Liver	185.389	0.126528	0.448458	0.282141	0.777836	0.878887	Clec14a	66864
ENSMUSG00000045934	group_BN_vs_Liver	320.68	3.37561	0.365059	9.24675	2.31416e-20	7.15315e-18	Mtmr11	194126
ENSMUSG00000045954	group_BN_vs_Liver	562.809	0.303306	0.287629	1.05451	0.291652	0.48949	Cavin2	20324
ENSMUSG00000045962	group_BN_vs_Liver	3496.66	0.610814	0.140156	4.35811	1.31189e-05	0.000177106	Wnk1	232341
ENSMUSG00000046159	group_BN_vs_Liver	31.4569	-1.97877	0.918503	-2.15435	0.031213	0.100428	Chrm3	12671
ENSMUSG00000046169	group_BN_vs_Liver	18.7331	-0.494216	0.566269	-0.872759	0.382795	0.580754	Adamts6	108154
ENSMUSG00000046186	group_BN_vs_Liver	17.848	2.52154	1.15348	2.18602	0.0288139	0.0947496	Cd109	235505
ENSMUSG00000046207	group_BN_vs_Liver	42.677	-0.13055	0.416671	-0.313317	0.75404	0.863301	Pik3r6	104709
ENSMUSG00000046280	group_BN_vs_Liver	99.3381	-0.0563623	0.381929	-0.147573	0.88268	0.943033	She	214547
ENSMUSG00000046312	group_BN_vs_Liver	1238.52	-0.183367	0.146613	-1.25068	0.21105	0.392334	Myorg	329828
ENSMUSG00000046402	group_BN_vs_Liver	858.919	-0.646035	0.451802	-1.42991	0.152744	0.315883	Rbp1	19659
ENSMUSG00000046432	group_BN_vs_Liver	239.933	-0.230806	0.354545	-0.650993	0.515051	0.694743	Bex3	12070
ENSMUSG00000046470	group_BN_vs_Liver	152.519	0.70779	0.48615	1.45591	0.145418	0.305756	Sox18	20672
ENSMUSG00000046516	group_BN_vs_Liver	520.487	0.118497	0.236338	0.501388	0.616098	0.772564	Cox17	12856
ENSMUSG00000046546	group_BN_vs_Liver	294.563	0.0572954	0.207818	0.2757	0.782779	0.882342	Fam43a	224093
ENSMUSG00000046618	group_BN_vs_Liver	40.6734	2.12714	0.843482	2.52185	0.0116739	0.0473722	Olfml2a	241327
ENSMUSG00000046711	group_BN_vs_Liver	328.882	0.746463	0.230982	3.2317	0.00123058	0.00802249	Hmga1	15361
ENSMUSG00000046714	group_BN_vs_Liver	2.8687	1.00246	1.08066	0.927635	0.353597	0.553614	Foxc2	14234
ENSMUSG00000046718	group_BN_vs_Liver	3116.81	0.13434	0.232311	0.578278	0.563077	0.735882	Bst2	69550
ENSMUSG00000046727	group_BN_vs_Liver	594.701	0.148644	0.345215	0.430584	0.666771	0.806549	Cystm1	66060
ENSMUSG00000046768	group_BN_vs_Liver	79.7217	0.377193	0.38813	0.971822	0.331139	0.531007	Rhoj	80837
ENSMUSG00000046916	group_BN_vs_Liver	61.699	0.766112	0.269072	2.84723	0.00441013	0.0221578	Myct1	68632
ENSMUSG00000047250	group_BN_vs_Liver	366.278	0.214466	0.3754	0.571299	0.567797	0.739679	Ptgs1	19224
ENSMUSG00000047330	group_BN_vs_Liver	8.7366	0.514252	0.68322	0.752689	0.451637	0.640581	Kcne4	57814
ENSMUSG00000047407	group_BN_vs_Liver	596.293	0.927387	0.194853	4.75942	1.94153e-06	3.30558e-05	Tgif1	21815
ENSMUSG00000047446	group_BN_vs_Liver	333.218	-0.121455	0.189459	-0.641064	0.521481	0.699941	Arl4a	11861
ENSMUSG00000047547	group_BN_vs_Liver	1543.06	-0.427498	0.141857	-3.01359	0.00258173	0.0145059	Cltb	74325
ENSMUSG00000047557	group_BN_vs_Liver	307.14	6.78087	0.772918	8.77307	1.73852e-18	3.80101e-16	Lxn	17035
ENSMUSG00000047675	group_BN_vs_Liver	7266.71	-0.104236	0.143162	-0.728098	0.466554	0.654531	Rps8	20116
ENSMUSG00000047714	group_BN_vs_Liver	1170.66	0.344481	0.116996	2.94438	0.003236	0.0173646	Ppp1r2	66849
ENSMUSG00000047821	group_BN_vs_Liver	102.869	4.42324	0.571878	7.73459	1.0374e-14	1.05674e-12	Trim16	94092
ENSMUSG00000047867	group_BN_vs_Liver	204.963	0.475667	0.326721	1.45588	0.145426	0.305756	Gimap6	231931
ENSMUSG00000047878	group_BN_vs_Liver	23.9659	2.10261	0.831853	2.52762	0.0114839	0.0468022	A4galt	239559
ENSMUSG00000047881	group_BN_vs_Liver	895.31	0.196815	0.152234	1.29285	0.196063	0.373145	Rell1	100532
ENSMUSG00000047907	group_BN_vs_Liver	285.21	-1.79422	0.339016	-5.29243	1.20701e-07	2.89296e-06	Tshz2	228911
ENSMUSG00000047945	group_BN_vs_Liver	534.126	0.665983	0.295748	2.25186	0.0243308	0.0833244	Marcksl1	17357
ENSMUSG00000048058	group_BN_vs_Liver	162.584	0.00822127	0.248646	0.0330642	0.973623	0.987633	Ldlrad3	241576
ENSMUSG00000048249	group_BN_vs_Liver	726.348	0.254866	0.367096	0.694278	0.487508	0.671536	Crebrf	77128
ENSMUSG00000048277	group_BN_vs_Liver	2106.64	0.0970248	0.100291	0.967434	0.333327	0.533181	Syngr2	20973
ENSMUSG00000048285	group_BN_vs_Liver	366.069	0.530956	0.258645	2.05283	0.0400886	0.120629	Frmd6	319710
ENSMUSG00000048332	group_BN_vs_Liver	206.903	0.407814	0.473287	0.861663	0.388873	0.586252	Lhfp	108927
ENSMUSG00000048368	group_BN_vs_Liver	64.1102	-1.60654	0.766761	-2.09523	0.0361508	0.111724	Omd	27047
ENSMUSG00000048376	group_BN_vs_Liver	1076.21	1.01225	0.331343	3.055	0.00225059	0.013024	F2r	14062
ENSMUSG00000048377	group_BN_vs_Liver	0.0243011	-0.797931	5.50908	-0.144839	0.884838	NA	Foxi2	270004
ENSMUSG00000048450	group_BN_vs_Liver	6.17361	-0.861564	0.691342	-1.24622	0.212684	0.394475	Msx1	17701
ENSMUSG00000048489	group_BN_vs_Liver	1856.93	0.212717	0.470794	0.451826	0.651394	0.796602	Depp1	213393
ENSMUSG00000048534	group_BN_vs_Liver	29.5968	0.45151	0.476373	0.947808	0.343227	0.543286	Jaml	270152
ENSMUSG00000048537	group_BN_vs_Liver	955.617	1.14956	0.265501	4.32977	1.49268e-05	0.000198375	Phldb1	102693
ENSMUSG00000048578	group_BN_vs_Liver	5060.43	0.265175	0.171632	1.54503	0.12234	0.270691	Mlec	109154
ENSMUSG00000048583	group_BN_vs_Liver	8701.32	0.813239	1.29236	0.629264	NA	NA	Igf2	16002
ENSMUSG00000048612	group_BN_vs_Liver	1448.05	0.477288	0.30068	1.58736	0.112431	0.255212	Myof	226101
ENSMUSG00000048706	group_BN_vs_Liver	985.876	-0.0310098	0.193692	-0.160099	0.872803	0.936927	Lurap1l	52829
ENSMUSG00000048758	group_BN_vs_Liver	1333.04	0.710803	0.15699	4.52768	5.9634e-06	8.91675e-05	Rpl29	19944
ENSMUSG00000048776	group_BN_vs_Liver	2.23558	-0.0766628	1.74921	-0.0438272	0.965042	0.983418	Pthlh	19227
ENSMUSG00000048779	group_BN_vs_Liver	185.833	0.227584	0.371137	0.613207	0.539739	0.716137	P2ry6	233571
ENSMUSG00000048826	group_BN_vs_Liver	197.265	-1.77536	0.508307	-3.49269	0.000478186	0.00367779	Dact2	240025
ENSMUSG00000048878	group_BN_vs_Liver	884.605	-0.525747	0.152235	-3.45351	0.000553337	0.00411286	Hexim1	192231
ENSMUSG00000048911	group_BN_vs_Liver	197.269	0.950755	0.211559	4.49403	6.98865e-06	0.000103206	Rnf24	51902
ENSMUSG00000048915	group_BN_vs_Liver	89.4433	-0.708787	0.331096	-2.14073	0.0322956	0.10279	Efna5	13640
ENSMUSG00000048960	group_BN_vs_Liver	269.171	0.230428	0.332108	0.693836	0.487785	0.671814	Prex2	109294
ENSMUSG00000049044	group_BN_vs_Liver	2776.92	1.0174	0.30315	3.35608	0.000790547	0.00551261	Rapgef4	56508
ENSMUSG00000049281	group_BN_vs_Liver	8.82932	-0.61525	0.822412	-0.748104	0.454397	0.643682	Scn3b	235281
ENSMUSG00000049299	group_BN_vs_Liver	491.676	0.182906	0.142277	1.28557	0.198595	0.376324	Trappc1	245828
ENSMUSG00000049517	group_BN_vs_Liver	4535.57	-0.402747	0.177144	-2.27355	0.0229931	0.0798004	Rps23	66475
ENSMUSG00000049521	group_BN_vs_Liver	1343.27	-0.081204	0.19713	-0.411931	0.68039	0.816468	Cdc42ep1	104445
ENSMUSG00000049687	group_BN_vs_Liver	9.59561	0.236603	0.714338	0.331221	0.740478	0.854046	Pheta2	338368
ENSMUSG00000049775	group_BN_vs_Liver	4052.64	0.660879	0.258162	2.55994	0.0104689	0.0434964	Tmsb4x	19241
ENSMUSG00000049791	group_BN_vs_Liver	324.028	-0.411691	0.250007	-1.64672	0.0996163	0.233668	Fzd4	14366
ENSMUSG00000049807	group_BN_vs_Liver	564.978	0.276638	0.185428	1.49189	0.135729	0.291252	Arhgap23	58996
ENSMUSG00000049871	group_BN_vs_Liver	25.162	0.346223	0.389527	0.88883	0.374094	0.572054	Nlrc3	268857
ENSMUSG00000049892	group_BN_vs_Liver	19.6433	2.42168	0.558858	4.33326	1.46917e-05	0.000195795	Rasd1	19416
ENSMUSG00000050052	group_BN_vs_Liver	560.597	0.223361	0.188119	1.18734	0.235094	0.422371	Tdrp	72148
ENSMUSG00000050074	group_BN_vs_Liver	0.150959	-1.76392	5.50889	-0.320195	0.74882	NA	Spink8	78709
ENSMUSG00000050105	group_BN_vs_Liver	14.5682	1.94755	0.803133	2.42494	0.0153111	0.058379	Fam110d	72690
ENSMUSG00000050147	group_BN_vs_Liver	5.90817	2.74767	1.22229	2.24797	0.024578	0.0839117	F2rl3	14065
ENSMUSG00000050212	group_BN_vs_Liver	111.9	0.11104	0.270325	0.410766	0.681244	0.817219	Eva1b	230752
ENSMUSG00000050234	group_BN_vs_Liver	77.8317	0.109822	0.355349	0.309054	0.757281	0.865133	Gja4	14612
ENSMUSG00000050295	group_BN_vs_Liver	38.8339	4.16774	1.2037	3.46244	0.000535298	0.0040087	Foxc1	17300
ENSMUSG00000050335	group_BN_vs_Liver	1011.09	0.890029	0.417643	2.13107	0.033083	0.104587	Lgals3	16854
ENSMUSG00000050395	group_BN_vs_Liver	0.380831	-2.23986	4.8081	-0.465851	0.641322	NA	Tnfsf15	326623
ENSMUSG00000050397	group_BN_vs_Liver	0.0514311	-0.797943	5.50908	-0.144841	0.884836	NA	Foxl2	26927
ENSMUSG00000050493	group_BN_vs_Liver	131.93	-0.201353	0.264811	-0.760364	0.447037	0.636929	Fam167b	230766
ENSMUSG00000050530	group_BN_vs_Liver	107.965	0.377373	0.349709	1.07911	0.280541	0.476869	Fam171a1	269233
ENSMUSG00000050549	group_BN_vs_Liver	144.212	0.603631	0.213617	2.82576	0.00471682	0.0232764	Fam241a	70617
ENSMUSG00000050627	group_BN_vs_Liver	2129.83	0.375776	0.0815793	4.60627	4.09959e-06	6.43585e-05	Gpd1l	333433
ENSMUSG00000050666	group_BN_vs_Liver	37.3696	0.0294301	0.458212	0.0642282	0.948789	0.977682	Vstm4	320736
ENSMUSG00000050708	group_BN_vs_Liver	103928	0.807082	0.216586	3.72639	0.000194244	0.00173513	Ftl1	14325
ENSMUSG00000050730	group_BN_vs_Liver	842.271	-0.240533	0.217944	-1.10364	0.269748	0.464022	Arhgap42	71544
ENSMUSG00000050777	group_BN_vs_Liver	1583.4	0.128423	0.20412	0.629156	0.529247	0.707294	Tmem37	170706
ENSMUSG00000050896	group_BN_vs_Liver	33.2392	7.38776	0.994545	7.42828	1.10016e-13	9.52838e-12	Rtn4rl2	269295
ENSMUSG00000050910	group_BN_vs_Liver	92.7823	-0.0856446	0.339079	-0.25258	0.800593	0.894047	Cdr2l	237988
ENSMUSG00000050912	group_BN_vs_Liver	1199.83	0.208683	0.155607	1.34109	0.179892	0.352701	Tmem123	71929
ENSMUSG00000050919	group_BN_vs_Liver	15.3591	0.0987572	0.570251	0.173182	0.862508	0.931117	Zfp366	238803
ENSMUSG00000050953	group_BN_vs_Liver	168.766	0.636433	0.429529	1.4817	0.13842	0.295217	Gja1	14609
ENSMUSG00000051022	group_BN_vs_Liver	7.64777	-0.0804357	0.792888	-0.101447	0.919196	0.961655	Hs3st1	15476
ENSMUSG00000051041	group_BN_vs_Liver	242.69	-0.425437	0.269332	-1.5796	0.114198	0.25795	Olfml1	244198
ENSMUSG00000051043	group_BN_vs_Liver	2289.49	-0.516323	0.123902	-4.1672	3.08369e-05	0.000367094	Gprc5c	70355
ENSMUSG00000051177	group_BN_vs_Liver	420.66	-0.219292	0.241524	-0.907954	0.363902	0.563194	Plcb1	18795
ENSMUSG00000051236	group_BN_vs_Liver	888.073	0.0395571	0.174964	0.226087	0.821134	0.907601	Msrb3	320183
ENSMUSG00000051339	group_BN_vs_Liver	2832.38	-1.42615	0.27865	-5.11808	3.08657e-07	6.54091e-06	2900026A02Rik	243219
ENSMUSG00000051351	group_BN_vs_Liver	225.181	0.214396	0.236869	0.905125	0.365399	0.564244	Zfp46	22704
ENSMUSG00000051367	group_BN_vs_Liver	4.49889	-0.798021	3.35961	-0.237534	NA	NA	Six1	20471
ENSMUSG00000051375	group_BN_vs_Liver	2763.47	-0.645529	0.271839	-2.37468	0.0175643	0.0648863	Pcdh1	75599
ENSMUSG00000051747	group_BN_vs_Liver	14.5529	-2.65618	1.53692	-1.72824	0.0839449	0.208012	Ttn	22138
ENSMUSG00000052040	group_BN_vs_Liver	1927.61	-1.10271	0.238204	-4.62928	3.66947e-06	5.82179e-05	Klf13	50794
ENSMUSG00000052534	group_BN_vs_Liver	693.122	-0.633994	0.265346	-2.38931	0.0168802	0.0630061	Pbx1	18514
ENSMUSG00000052544	group_BN_vs_Liver	39.0256	-0.73004	0.853423	-0.855425	0.392316	0.589262	St6galnac3	20447
ENSMUSG00000052562	group_BN_vs_Liver	1893.74	-1.11571	0.329794	-3.38305	0.000716848	0.00509179	Slc22a30	319800
ENSMUSG00000052684	group_BN_vs_Liver	1555.53	1.43511	0.201844	7.10999	1.16055e-12	8.28934e-11	Jun	16476
ENSMUSG00000052727	group_BN_vs_Liver	99.3153	0.964364	0.633534	1.5222	0.12796	0.279631	Map1b	17755
ENSMUSG00000052837	group_BN_vs_Liver	1243.55	-0.320474	0.241927	-1.32467	0.185279	0.359801	Junb	16477
ENSMUSG00000052911	group_BN_vs_Liver	1797.47	0.689835	0.290584	2.37396	0.0175986	0.0649729	Lamb2	16779
ENSMUSG00000052920	group_BN_vs_Liver	24.6706	-1.24426	0.602738	-2.06434	0.0389853	0.117908	Prkg1	19091
ENSMUSG00000052921	group_BN_vs_Liver	154.511	-0.195449	0.417348	-0.468313	0.639561	0.788872	Arhgef15	442801
ENSMUSG00000053007	group_BN_vs_Liver	8.63371	-0.0373826	1.00099	-0.0373454	0.97021	0.986275	Creb5	231991
ENSMUSG00000053062	group_BN_vs_Liver	187.244	0.0544673	0.384922	0.141502	0.887473	0.945224	Jam2	67374
ENSMUSG00000053113	group_BN_vs_Liver	680.476	1.39385	0.289478	4.81504	1.47168e-06	2.60201e-05	Socs3	12702
ENSMUSG00000053119	group_BN_vs_Liver	1425.11	0.0330397	0.146557	0.225439	0.821638	0.90775	Chmp3	66700
ENSMUSG00000053198	group_BN_vs_Liver	15.6112	-0.0529164	0.596121	-0.0887679	0.929266	0.967697	Prx	19153
ENSMUSG00000053303	group_BN_vs_Liver	1102.65	0.0610659	1.2022	0.0507952	0.959489	0.982823	Slc22a26	236149
ENSMUSG00000053475	group_BN_vs_Liver	7.48165	-0.0558593	1.01826	-0.0548574	0.956252	0.98194	Tnfaip6	21930
ENSMUSG00000053477	group_BN_vs_Liver	447.461	-0.165367	0.218301	-0.75752	0.448738	0.638098	Tcf4	21413
ENSMUSG00000053559	group_BN_vs_Liver	564.07	-0.941823	0.186597	-5.04735	4.47979e-07	8.98364e-06	Smagp	207818
ENSMUSG00000053560	group_BN_vs_Liver	760.261	-0.655635	0.179982	-3.64278	0.000269705	0.00228144	Ier2	15936
ENSMUSG00000053626	group_BN_vs_Liver	1.45674	2.68125	1.68424	1.59196	0.111393	0.253529	Tll1	21892
ENSMUSG00000053647	group_BN_vs_Liver	3.18846	-0.455375	1.39806	-0.32572	0.744636	0.856473	Gper1	76854
ENSMUSG00000053799	group_BN_vs_Liver	627.85	0.413531	0.148644	2.78203	0.00540204	0.0259785	Exoc6	107371
ENSMUSG00000053862	group_BN_vs_Liver	21.3433	1.8881	0.700861	2.69397	0.00706074	0.031974	Slc51b	330962
ENSMUSG00000053897	group_BN_vs_Liver	453.493	-0.121464	0.192285	-0.631684	0.527593	0.705872	Slc39a8	67547
ENSMUSG00000053907	group_BN_vs_Liver	2418.55	1.77043	0.170068	10.4102	2.228e-25	1.47939e-22	Mat2a	232087
ENSMUSG00000053931	group_BN_vs_Liver	4419.93	-0.00330541	0.110857	-0.0298169	0.976213	0.988956	Cnn3	71994
ENSMUSG00000053965	group_BN_vs_Liver	40.3621	-0.0551518	0.474269	-0.116288	0.907424	0.956621	Pde5a	242202
ENSMUSG00000054091	group_BN_vs_Liver	430.659	-0.357501	0.154685	-2.31116	0.0208239	0.0739854	1810037I17Rik	67704
ENSMUSG00000054162	group_BN_vs_Liver	0.881384	-2.09247	1.98434	-1.05449	0.291658	NA	Spock3	72902
ENSMUSG00000054196	group_BN_vs_Liver	1.62308	2.60419	1.2604	2.06616	0.0388136	0.117542	Cthrc1	68588
ENSMUSG00000054203	group_BN_vs_Liver	6.17827	2.53429	1.12897	2.24477	0.0247828	0.0843566	Ifi205	226695
ENSMUSG00000054263	group_BN_vs_Liver	3362.86	-1.87808	0.343016	-5.4752	4.37024e-08	1.1556e-06	Lifr	16880
ENSMUSG00000054342	group_BN_vs_Liver	24.2316	1.1652	0.534321	2.1807	0.0292053	0.0957733	Kcnn4	16534
ENSMUSG00000054364	group_BN_vs_Liver	1483.43	0.544444	0.210898	2.58155	0.00983568	0.041549	Rhob	11852
ENSMUSG00000054404	group_BN_vs_Liver	210.65	0.639229	0.376025	1.69996	0.0891379	0.216538	Slfn5	327978
ENSMUSG00000054435	group_BN_vs_Liver	185.692	0.448366	0.331323	1.35326	0.175973	0.347334	Gimap4	107526
ENSMUSG00000054555	group_BN_vs_Liver	49.2295	2.06789	0.611672	3.38071	0.000722983	0.00511711	Adam12	11489
ENSMUSG00000054641	group_BN_vs_Liver	7.46608	0.400457	1.05911	0.378106	0.705352	0.833017	Mmrn1	70945
ENSMUSG00000054690	group_BN_vs_Liver	115.037	1.91567	0.519849	3.68506	0.000228652	0.0019832	Emcn	59308
ENSMUSG00000054717	group_BN_vs_Liver	571.873	1.5511	0.237228	6.53843	6.21683e-11	3.10461e-09	Hmgb2	97165
ENSMUSG00000054720	group_BN_vs_Liver	101.716	0.90688	0.313779	2.89018	0.00385018	0.0199037	Lrrc8c	100604
ENSMUSG00000054766	group_BN_vs_Liver	3304.97	-0.177873	0.118699	-1.49852	0.133997	0.288744	Set	56086
ENSMUSG00000054808	group_BN_vs_Liver	6682.82	-0.290348	0.141241	-2.05569	0.0398121	0.120039	Actn4	60595
ENSMUSG00000054889	group_BN_vs_Liver	5070.31	0.498741	0.190781	2.61421	0.00894349	0.0385152	Dsp	109620
ENSMUSG00000054920	group_BN_vs_Liver	467.026	0.10684	0.167286	0.638668	0.523039	0.701454	Klhl5	71778
ENSMUSG00000054951	group_BN_vs_Liver	10.3206	0.734563	0.930776	0.789194	0.429999	0.622233	9130008F23Rik	71583
ENSMUSG00000054999	group_BN_vs_Liver	2.61687	-0.0766659	1.92809	-0.0397625	0.968282	0.985264	Naaladl1	381204
ENSMUSG00000055044	group_BN_vs_Liver	750.6	0.646053	0.202866	3.18464	0.00144935	0.00917189	Pdlim1	54132
ENSMUSG00000055065	group_BN_vs_Liver	3890.51	-0.21019	0.134193	-1.56633	0.117271	0.263002	Ddx17	67040
ENSMUSG00000055148	group_BN_vs_Liver	181.592	-0.0774997	0.338164	-0.229178	0.818731	0.906314	Klf2	16598
ENSMUSG00000055254	group_BN_vs_Liver	510.668	-1.65326	0.683016	-2.42052	0.0154982	0.0589042	Ntrk2	18212
ENSMUSG00000055322	group_BN_vs_Liver	3353.07	-0.184988	0.208687	-0.886435	0.375383	0.573438	Tns1	21961
ENSMUSG00000055639	group_BN_vs_Liver	6.31646	-0.265288	0.819948	-0.323542	0.746285	0.857873	Dach1	13134
ENSMUSG00000056091	group_BN_vs_Liver	2348.03	0.212076	0.301274	0.703933	0.481475	0.667069	St3gal5	20454
ENSMUSG00000056201	group_BN_vs_Liver	3558.4	0.272319	0.111494	2.44245	0.0145878	0.0562792	Cfl1	12631
ENSMUSG00000056216	group_BN_vs_Liver	1570.18	0.0270445	0.14665	0.184415	0.853688	0.926506	Cebpg	12611
ENSMUSG00000056313	group_BN_vs_Liver	158.768	-0.124437	0.351513	-0.354004	0.723336	0.844159	Tcim	69068
ENSMUSG00000056481	group_BN_vs_Liver	53.4487	0.388423	0.52716	0.736822	0.46123	0.649925	Cd248	70445
ENSMUSG00000056492	group_BN_vs_Liver	522.621	-0.120846	0.411614	-0.293591	0.76907	0.873702	Adgrf5	224792
ENSMUSG00000056515	group_BN_vs_Liver	256.598	0.385365	0.289517	1.33106	0.183169	0.356847	Rab31	106572
ENSMUSG00000056602	group_BN_vs_Liver	460.196	-0.757606	0.351529	-2.15517	0.0311481	0.100302	Fry	320365
ENSMUSG00000056608	group_BN_vs_Liver	671.333	-0.346159	0.190671	-1.81548	0.0694508	0.181895	Chd9	109151
ENSMUSG00000056656	group_BN_vs_Liver	0.666447	-1.6394	1.63426	-1.00314	0.315791	NA	Apol8	239552
ENSMUSG00000056708	group_BN_vs_Liver	487.269	0.292058	0.227372	1.28449	0.198969	0.37683	Ier5	15939
ENSMUSG00000056749	group_BN_vs_Liver	457.587	-0.663022	0.22487	-2.94847	0.00319352	0.0171984	Nfil3	18030
ENSMUSG00000056851	group_BN_vs_Liver	3430.57	0.346727	0.100236	3.45909	0.000542003	0.00404539	Pcbp2	18521
ENSMUSG00000056917	group_BN_vs_Liver	536.961	0.0890993	0.203609	0.437599	0.661677	0.80326	Sipa1	20469
ENSMUSG00000057098	group_BN_vs_Liver	16.1918	0.819406	0.510579	1.60486	0.108525	0.248662	Ebf1	13591
ENSMUSG00000057113	group_BN_vs_Liver	4657.33	0.526457	0.16174	3.25495	0.0011341	0.00748849	Npm1	18148
ENSMUSG00000057123	group_BN_vs_Liver	50.3195	1.75969	0.538161	3.26981	0.00107618	0.00717774	Gja5	14613
ENSMUSG00000057193	group_BN_vs_Liver	403.68	0.079767	0.252737	0.315613	0.752297	0.861973	Slc44a2	68682
ENSMUSG00000057335	group_BN_vs_Liver	390.949	0.0345163	0.302627	0.114056	0.909194	0.957348	Cep170	545389
ENSMUSG00000057346	group_BN_vs_Liver	1409.04	-0.157879	0.458454	-0.344373	0.730566	0.848399	Apol9a	223672
ENSMUSG00000057363	group_BN_vs_Liver	520.422	-0.137023	0.16651	-0.822911	0.410559	0.605553	Uxs1	67883
ENSMUSG00000057454	group_BN_vs_Liver	0.0565614	-0.0766052	5.50908	-0.0139053	0.988906	NA	Lypd3	72434
ENSMUSG00000057530	group_BN_vs_Liver	5941.54	-0.24418	0.143165	-1.70558	0.088086	0.214916	Ece1	230857
ENSMUSG00000057604	group_BN_vs_Liver	86.4638	0.965572	0.601097	1.60635	0.108197	0.248146	Lmcd1	30937
ENSMUSG00000057666	group_BN_vs_Liver	18009.5	-0.325165	0.206796	-1.5724	0.115859	0.260715	Gapdh	14433
ENSMUSG00000057722	group_BN_vs_Liver	65.9199	1.61602	0.651822	2.47923	0.0131667	0.0519596	Lepr	16847
ENSMUSG00000057751	group_BN_vs_Liver	41.2085	0.0887041	0.661819	0.134031	0.893378	0.948405	Megf6	230971
ENSMUSG00000057841	group_BN_vs_Liver	5242.77	0.00214319	0.197344	0.0108602	0.991335	0.99589	Rpl32	19951
ENSMUSG00000057863	group_BN_vs_Liver	3233.86	0.355034	0.232182	1.52912	0.126235	0.27721	Rpl36	54217
ENSMUSG00000058013	group_BN_vs_Liver	1482.03	0.590176	0.220759	2.67339	0.00750884	0.033621	Septin11	52398
ENSMUSG00000058254	group_BN_vs_Liver	238.25	-0.307749	0.30055	-1.02395	0.305857	0.504499	Tspan7	21912
ENSMUSG00000058297	group_BN_vs_Liver	19.1629	-0.760268	0.645044	-1.17863	0.238546	0.426344	Spock2	94214
ENSMUSG00000058427	group_BN_vs_Liver	9.19846	0.825565	0.891563	0.925975	0.354459	0.554361	Cxcl2	20310
ENSMUSG00000058558	group_BN_vs_Liver	8154.52	0.298088	0.12744	2.33904	0.0193334	0.0698526	Rpl5	100503670
ENSMUSG00000058655	group_BN_vs_Liver	6093.14	-0.0819272	0.127324	-0.643453	0.51993	0.698749	Eif4b	75705
ENSMUSG00000058672	group_BN_vs_Liver	4295.72	1.09058	0.365057	2.98743	0.00281332	0.0155048	Tubb2a	22151
ENSMUSG00000058799	group_BN_vs_Liver	2704.34	0.985313	0.187457	5.25621	1.47053e-07	3.42385e-06	Nap1l1	53605
ENSMUSG00000058806	group_BN_vs_Liver	47.4031	-1.06492	0.367597	-2.89697	0.0037678	0.0195965	Col13a1	12817
ENSMUSG00000058908	group_BN_vs_Liver	0.0460122	-0.797941	5.50908	-0.144841	0.884836	NA	Pla2g2a	18780
ENSMUSG00000058952	group_BN_vs_Liver	15672	-0.215264	0.187776	-1.14639	0.251634	0.442487	Cfi	12630
ENSMUSG00000059013	group_BN_vs_Liver	178.274	-0.279334	0.202573	-1.37893	0.167917	0.336435	Sh2d3c	27387
ENSMUSG00000059070	group_BN_vs_Liver	5872.36	-0.216308	0.143505	-1.50732	0.131729	0.285637	Rpl18	19899
ENSMUSG00000059182	group_BN_vs_Liver	485.435	0.0938719	0.134836	0.696191	0.486309	0.670602	Skap2	54353
ENSMUSG00000059208	group_BN_vs_Liver	2307.76	-0.363117	0.0929919	-3.90482	9.42937e-05	0.000946527	Hnrnpm	76936
ENSMUSG00000059278	group_BN_vs_Liver	304.604	-0.0701466	0.189209	-0.370735	0.710835	0.836183	Naa38	78304
ENSMUSG00000059291	group_BN_vs_Liver	5677.87	-0.0363655	0.131013	-0.277571	0.781342	0.881388	Rpl11	67025
ENSMUSG00000059325	group_BN_vs_Liver	430.092	0.0502914	0.587968	0.0855343	0.931837	0.968743	Hopx	74318
ENSMUSG00000059336	group_BN_vs_Liver	4.71907	0.776428	1.55359	0.499763	0.617242	0.773137	Slc14a1	108052
ENSMUSG00000059436	group_BN_vs_Liver	554.759	0.567533	0.121253	4.68058	2.86062e-06	4.68357e-05	Max	17187
ENSMUSG00000059486	group_BN_vs_Liver	520.682	0.446393	0.133417	3.34584	0.000820348	0.00569384	Kbtbd2	210973
ENSMUSG00000059495	group_BN_vs_Liver	4342.31	0.0506913	0.148024	0.342454	0.732009	0.849162	Arhgef12	69632
ENSMUSG00000059518	group_BN_vs_Liver	651.947	-0.0657889	0.148673	-0.442506	0.658123	0.801112	Znhit1	70103
ENSMUSG00000059588	group_BN_vs_Liver	209.885	0.125204	0.329861	0.379565	0.704268	0.83217	Calcrl	54598
ENSMUSG00000059602	group_BN_vs_Liver	198.425	1.09313	0.370194	2.95286	0.00314841	0.016981	Syn3	27204
ENSMUSG00000059714	group_BN_vs_Liver	1663.59	0.817241	0.189954	4.30231	1.69026e-05	0.000220065	Flot1	14251
ENSMUSG00000059743	group_BN_vs_Liver	5248.46	-0.586113	0.288086	-2.03451	0.0419001	0.124554	Fdps	110196
ENSMUSG00000059796	group_BN_vs_Liver	8227.88	0.0496772	0.0845566	0.587502	0.556867	0.73091	Eif4a1	13681
ENSMUSG00000059810	group_BN_vs_Liver	284.548	0.129242	0.413161	0.312814	0.754422	0.863515	Rgs3	50780
ENSMUSG00000059895	group_BN_vs_Liver	408.207	0.658995	0.365599	1.80251	0.0714654	0.18576	Ptp4a3	19245
ENSMUSG00000059970	group_BN_vs_Liver	430.524	0.817778	0.30175	2.71012	0.00672591	0.0308189	Hspa2	15512
ENSMUSG00000059974	group_BN_vs_Liver	29.4706	-1.62511	0.558145	-2.91162	0.00359556	0.0188862	Ntm	235106
ENSMUSG00000060032	group_BN_vs_Liver	979.52	-0.928222	0.267739	-3.4669	0.000526502	0.00395936	H2aj	232440
ENSMUSG00000060036	group_BN_vs_Liver	7761.05	0.143506	0.112888	1.27122	0.203649	0.382426	Rpl3	27367
ENSMUSG00000060126	group_BN_vs_Liver	20781	0.13746	0.136828	1.00462	0.315081	0.514183	Tpt1	22070
ENSMUSG00000060147	group_BN_vs_Liver	3001.32	0.213205	0.168339	1.26652	0.205329	0.384854	Serpinb6a	20719
ENSMUSG00000060475	group_BN_vs_Liver	761.059	-0.173882	0.0945095	-1.83984	0.0657917	0.175132	Wtap	60532
ENSMUSG00000060538	group_BN_vs_Liver	647.916	0.363284	0.16104	2.25586	0.0240793	0.0826526	Tmem219	68742
ENSMUSG00000060550	group_BN_vs_Liver	452.203	-0.548747	0.414354	-1.32434	0.185389	0.359855	H2-Q7	15018
ENSMUSG00000060572	group_BN_vs_Liver	4.87251	1.42736	1.04499	1.36591	0.171968	0.341726	Mfap2	17150
ENSMUSG00000060586	group_BN_vs_Liver	54.7253	-0.739457	0.507758	-1.45632	0.145305	0.305718	H2-Eb1	14969
ENSMUSG00000060591	group_BN_vs_Liver	2357.84	-0.513358	0.198163	-2.59058	0.00958132	0.0407124	Ifitm2	80876
ENSMUSG00000060594	group_BN_vs_Liver	22.3283	-0.188184	0.495045	-0.380136	0.703845	0.831863	Layn	244864
ENSMUSG00000060636	group_BN_vs_Liver	1960.32	-0.445455	0.169497	-2.62809	0.00858653	0.0374093	Rpl35a	57808
ENSMUSG00000060675	group_BN_vs_Liver	361.663	-0.872328	0.224687	-3.88242	0.000103422	0.00102383	Plaat3	225845
ENSMUSG00000060791	group_BN_vs_Liver	101.411	0.310701	0.314596	0.987619	0.323339	0.522425	Gmfg	63986
ENSMUSG00000060802	group_BN_vs_Liver	23667.6	-0.225422	0.154238	-1.46152	0.143873	0.303737	B2m	12010
ENSMUSG00000060938	group_BN_vs_Liver	4879.06	0.346608	0.153348	2.26028	0.0238041	0.0820376	Rpl26	19941
ENSMUSG00000061119	group_BN_vs_Liver	389.124	0.606563	0.139664	4.343	1.40548e-05	0.000188604	Prcp	72461
ENSMUSG00000061171	group_BN_vs_Liver	0.37655	-1.27888	3.2562	-0.392753	0.694502	NA	Slc38a11	320106
ENSMUSG00000061353	group_BN_vs_Liver	5322.38	-0.710751	0.205492	-3.45878	0.000542632	0.0040484	Cxcl12	20315
ENSMUSG00000061411	group_BN_vs_Liver	225.056	2.15181	0.332962	6.46263	1.02901e-10	4.88043e-09	Nol4l	329540
ENSMUSG00000061477	group_BN_vs_Liver	6012.63	0.204477	0.136592	1.49698	0.134398	0.289147	Rps7	20115
ENSMUSG00000061524	group_BN_vs_Liver	0.148454	-2.13424	5.50016	-0.388033	0.697992	NA	Zic2	22772
ENSMUSG00000061751	group_BN_vs_Liver	596.895	-1.37126	0.217247	-6.31202	2.75422e-10	1.21024e-08	Kalrn	545156
ENSMUSG00000061983	group_BN_vs_Liver	6191.48	0.448922	0.18024	2.4907	0.0127492	0.0506691	Rps12	20042
ENSMUSG00000062006	group_BN_vs_Liver	1941.85	-0.0700243	0.177282	-0.394988	0.692852	0.824578	Rpl34	68436
ENSMUSG00000062070	group_BN_vs_Liver	5760.69	-0.157237	0.112439	-1.39841	0.161989	0.328773	Pgk1	18655
ENSMUSG00000062078	group_BN_vs_Liver	1700.25	0.28345	0.147978	1.91549	0.0554299	0.154309	Qki	19317
ENSMUSG00000062300	group_BN_vs_Liver	2078.6	-0.582091	0.161916	-3.59501	0.000324379	0.0026458	Nectin2	19294
ENSMUSG00000062328	group_BN_vs_Liver	7502.98	0.0289059	0.182236	0.158618	0.87397	0.937674	Rpl17	319195
ENSMUSG00000062329	group_BN_vs_Liver	0.549637	1.92107	2.73186	0.70321	0.481925	NA	Cytl1	231162
ENSMUSG00000062515	group_BN_vs_Liver	298.562	2.04278	0.46792	4.36566	1.26737e-05	0.000171979	Fabp4	11770
ENSMUSG00000062647	group_BN_vs_Liver	8602.49	0.294695	0.124826	2.36085	0.018233	0.0666697	Rpl7a	27176
ENSMUSG00000062683	group_BN_vs_Liver	2515.87	0.117664	0.116477	1.01019	0.312405	0.511842	Atp5g2	67942
ENSMUSG00000062825	group_BN_vs_Liver	10723.8	0.958859	0.320424	2.99247	0.00276727	0.0153028	Actg1	11465
ENSMUSG00000062866	group_BN_vs_Liver	296.639	0.0536454	0.202397	0.265051	0.790971	0.887885	Phactr2	215789
ENSMUSG00000062901	group_BN_vs_Liver	1306.22	0.196295	0.319377	0.614617	0.538808	0.715325	Klhl24	75785
ENSMUSG00000062960	group_BN_vs_Liver	804.318	-0.0694219	0.428995	-0.161824	0.871444	0.936253	Kdr	16542
ENSMUSG00000063015	group_BN_vs_Liver	3628.21	0.34264	0.0991535	3.45566	0.000548957	0.00408539	Ccni	12453
ENSMUSG00000063060	group_BN_vs_Liver	45.9318	-0.213075	0.466172	-0.457074	0.647618	0.794076	Sox7	20680
ENSMUSG00000063229	group_BN_vs_Liver	13589.7	-0.0405246	0.13399	-0.302445	0.762313	0.868625	Ldha	16828
ENSMUSG00000063450	group_BN_vs_Liver	893.48	0.00237769	0.151544	0.0156898	0.987482	0.994136	Syne2	319565
ENSMUSG00000063457	group_BN_vs_Liver	5417.86	0.357255	0.190638	1.874	0.0609309	0.16531	Rps15	20054
ENSMUSG00000063480	group_BN_vs_Liver	810.034	0.175222	0.109061	1.60664	0.108133	0.248063	Snu13	20826
ENSMUSG00000063524	group_BN_vs_Liver	9213.04	0.476588	0.141361	3.37143	0.000747795	0.00525332	Eno1	13806
ENSMUSG00000063590	group_BN_vs_Liver	57.7409	-3.81818	1.01584	-3.75863	0.000170847	0.00155875	Slc22a28	434674
ENSMUSG00000063838	group_BN_vs_Liver	85.3394	0.714459	0.332644	2.14782	0.0317279	0.101702	Cdc42ep5	58804
ENSMUSG00000063856	group_BN_vs_Liver	24468.9	-0.107301	0.273507	-0.392314	0.694826	0.825996	Gpx1	14775
ENSMUSG00000063888	group_BN_vs_Liver	1472.3	-0.494683	0.097763	-5.06002	4.19202e-07	8.49203e-06	Rpl7l1	66229
ENSMUSG00000063975	group_BN_vs_Liver	0.239598	-1.76395	5.50888	-0.3202	0.748817	NA	Slco1a5	108096
ENSMUSG00000064080	group_BN_vs_Liver	159.338	0.721839	0.444289	1.62471	0.104225	0.241259	Fbln2	14115
ENSMUSG00000064120	group_BN_vs_Liver	1715.91	-0.892715	0.250477	-3.56406	0.000365161	0.00292559	Mocs1	56738
ENSMUSG00000064215	group_BN_vs_Liver	1091.73	-0.32676	0.350713	-0.931703	0.35149	0.551459	Ifi27	52668
ENSMUSG00000064262	group_BN_vs_Liver	197.586	0.187904	0.353485	0.531574	0.595021	0.758391	Gimap8	243374
ENSMUSG00000064341	group_BN_vs_Liver	64125.3	0.641484	0.310293	2.06735	0.0387011	0.11732	mt-Nd1	17716
ENSMUSG00000064345	group_BN_vs_Liver	40344.9	0.855069	0.367117	2.32915	0.0198512	0.0712499	mt-Nd2	17717
ENSMUSG00000064351	group_BN_vs_Liver	292716	0.431919	0.31383	1.37628	0.168734	0.337656	mt-Co1	17708
ENSMUSG00000064360	group_BN_vs_Liver	1899.76	1.85494	0.508268	3.64953	0.000262716	0.00223115	mt-Nd3	17718
ENSMUSG00000064367	group_BN_vs_Liver	43479.3	0.032106	0.380054	0.0844775	0.932677	0.969345	mt-Nd5	17721
ENSMUSG00000064370	group_BN_vs_Liver	89260.9	0.223729	0.317736	0.704134	0.481349	0.666999	mt-Cytb	17711
ENSMUSG00000064373	group_BN_vs_Liver	81329	0.0619841	0.251545	0.246413	0.805362	0.897361	Selenop	20363
ENSMUSG00000065947	group_BN_vs_Liver	2579.76	0.298522	0.429972	0.694282	0.487505	0.671536	mt-Nd4l	17720
ENSMUSG00000065954	group_BN_vs_Liver	935.103	-0.447587	0.173803	-2.57526	0.0100165	0.0420855	Tacc1	320165
ENSMUSG00000065979	group_BN_vs_Liver	1254.59	-0.456037	0.118151	-3.85978	0.000113491	0.0011046	Cpped1	223978
ENSMUSG00000066026	group_BN_vs_Liver	3037.51	-0.435513	0.173494	-2.51025	0.0120646	0.0486094	Dhrs3	20148
ENSMUSG00000066150	group_BN_vs_Liver	3091.78	0.15706	0.117565	1.33594	0.181568	0.354731	Slc31a1	20529
ENSMUSG00000066406	group_BN_vs_Liver	1855.85	-0.315192	0.213428	-1.47681	0.139727	0.297262	Akap13	75547
ENSMUSG00000066456	group_BN_vs_Liver	12.4648	0.773143	0.543898	1.42149	0.155176	0.319181	Hmgn3	94353
ENSMUSG00000066551	group_BN_vs_Liver	4093.66	-0.00108554	0.11277	-0.00962615	0.99232	0.996488	Hmgb1	15289
ENSMUSG00000066571	group_BN_vs_Liver	438.527	0.381817	0.258486	1.47713	0.139641	0.29715	Garre1	233103
ENSMUSG00000066705	group_BN_vs_Liver	9.65329	0.446951	0.603961	0.740033	0.45928	0.648478	Fxyd6	59095
ENSMUSG00000066842	group_BN_vs_Liver	61.0321	0.733741	0.856107	0.857066	0.391408	0.588552	Hmcn1	545370
ENSMUSG00000067212	group_BN_vs_Liver	754.59	-0.260074	0.179281	-1.45065	0.146878	0.307728	H2-T23	15040
ENSMUSG00000067235	group_BN_vs_Liver	12945.6	-0.610243	0.280819	-2.17308	0.0297743	0.0971071	H2-Q10	15007
ENSMUSG00000067274	group_BN_vs_Liver	15154.2	0.346166	0.117389	2.94888	0.0031893	0.017186	Rplp0	11837
ENSMUSG00000067288	group_BN_vs_Liver	1792.35	-0.342182	0.182873	-1.87114	0.0613251	0.166142	Rps28	54127
ENSMUSG00000067336	group_BN_vs_Liver	920.879	0.352346	0.174338	2.02105	0.0432744	0.127519	Bmpr2	12168
ENSMUSG00000067377	group_BN_vs_Liver	15.5186	-0.00145052	0.619376	-0.00234191	0.998131	0.999079	Tspan6	56496
ENSMUSG00000067586	group_BN_vs_Liver	59.0141	0.418714	0.438275	0.955368	0.339392	0.539273	S1pr3	13610
ENSMUSG00000067656	group_BN_vs_Liver	274.316	0.0678905	1.05796	0.0641714	0.948834	0.977682	Slc22a27	171405
ENSMUSG00000067780	group_BN_vs_Liver	14.1718	-0.281869	0.815597	-0.345598	0.729645	0.848099	Pi15	94227
ENSMUSG00000067787	group_BN_vs_Liver	571.979	-0.0249921	0.120222	-0.207883	0.83532	0.916445	Blcap	53619
ENSMUSG00000067818	group_BN_vs_Liver	70.752	0.612907	0.460477	1.33103	0.183181	0.356847	Myl9	98932
ENSMUSG00000067860	group_BN_vs_Liver	0.0453863	-1.27878	5.50908	-0.232122	0.816443	NA	Zic3	22773
ENSMUSG00000067925	group_BN_vs_Liver	184.537	-0.402149	0.243405	-1.65218	0.0984974	0.232106	Rtl8a	66158
ENSMUSG00000068036	group_BN_vs_Liver	2077.89	-0.339256	0.216422	-1.56757	0.116982	0.262485	Afdn	17356
ENSMUSG00000068039	group_BN_vs_Liver	3342.19	0.181704	0.084136	2.15965	0.0308	0.0995103	Tcp1	21454
ENSMUSG00000068079	group_BN_vs_Liver	1.83831	1.50663	1.28201	1.17521	0.23991	0.428227	Tcf15	21407
ENSMUSG00000068220	group_BN_vs_Liver	970.085	2.35357	0.277325	8.48669	2.12597e-17	3.73671e-15	Lgals1	16852
ENSMUSG00000068417	group_BN_vs_Liver	0.390014	0.248789	2.24002	0.111066	0.911564	NA	Pnp2	667034
ENSMUSG00000068523	group_BN_vs_Liver	1324.91	0.405025	0.112707	3.59363	0.000326109	0.00265749	Gng5	14707
ENSMUSG00000068686	group_BN_vs_Liver	25.7397	-0.315975	0.36353	-0.869186	0.384745	0.582233	Cd59b	333883
ENSMUSG00000068735	group_BN_vs_Liver	201.121	1.0782	0.509183	2.11751	0.0342162	0.107243	Trp53i11	277414
ENSMUSG00000068758	group_BN_vs_Liver	153.968	0.493227	0.34492	1.42998	0.152724	0.315883	Il3ra	16188
ENSMUSG00000068798	group_BN_vs_Liver	1172.09	0.332639	0.126854	2.62222	0.00873581	0.037839	Rap1a	109905
ENSMUSG00000069171	group_BN_vs_Liver	14.5551	-0.651053	0.63848	-1.01969	0.307875	0.506336	Nr2f1	13865
ENSMUSG00000069662	group_BN_vs_Liver	1919	0.711117	0.345457	2.05848	0.0395439	0.119411	Marcks	17118
ENSMUSG00000069833	group_BN_vs_Liver	3835.44	-0.308536	0.235528	-1.30998	0.190204	0.366413	Ahnak	66395
ENSMUSG00000069917	group_BN_vs_Liver	562.552	0.11499	1.36633	0.08416	0.932929	0.969345	Hba-a2	110257
ENSMUSG00000069919	group_BN_vs_Liver	14490.7	0.747875	0.430455	1.73741	0.0823157	0.205108	Hba-a1	15122
ENSMUSG00000070348	group_BN_vs_Liver	7923.28	0.740907	0.401174	1.84685	0.0647694	0.173027	Ccnd1	12443
ENSMUSG00000070423	group_BN_vs_Liver	2.76559	3.72448	1.3444	2.77036	0.00559943	0.0267912	Or51e1	259097
ENSMUSG00000070436	group_BN_vs_Liver	552.585	0.812757	0.438971	1.85151	0.0640966	0.171767	Serpinh1	12406
ENSMUSG00000070544	group_BN_vs_Liver	1363.12	-0.417121	0.138045	-3.02162	0.00251424	0.0142598	Top1	21969
ENSMUSG00000070565	group_BN_vs_Liver	256.201	0.204175	0.26443	0.772133	0.440036	0.63126	Rasal2	226525
ENSMUSG00000070691	group_BN_vs_Liver	57.051	-0.0813556	0.65084	-0.125001	0.900523	0.952561	Runx3	12399
ENSMUSG00000070720	group_BN_vs_Liver	24.0237	-0.518407	0.478997	-1.08228	0.27913	0.475282	Tmem200b	623230
ENSMUSG00000070738	group_BN_vs_Liver	1177.35	0.471729	0.125697	3.7529	0.0001748	0.00158916	Dgkd	227333
ENSMUSG00000070934	group_BN_vs_Liver	950.564	-0.442983	0.11208	-3.95239	7.73733e-05	0.000805698	Rraga	68441
ENSMUSG00000071001	group_BN_vs_Liver	9.29406	1.87332	0.71153	2.63281	0.00846826	0.03702	Hrct1	100039781
ENSMUSG00000071042	group_BN_vs_Liver	507.941	0.464513	0.34123	1.36129	0.173422	0.343586	Rasgrp3	240168
ENSMUSG00000071172	group_BN_vs_Liver	2024.65	-0.0430574	0.129943	-0.331356	0.740375	0.854037	Srsf3	20383
ENSMUSG00000071347	group_BN_vs_Liver	5.59694	0.639953	0.713842	0.896491	0.369991	0.568251	C1qtnf9	239126
ENSMUSG00000071379	group_BN_vs_Liver	304.449	0.140932	0.191646	0.735376	0.462111	0.650803	Hpcal1	53602
ENSMUSG00000071547	group_BN_vs_Liver	150.821	-0.347117	0.244	-1.42261	0.154849	0.31873	Nt5dc2	70021
ENSMUSG00000071637	group_BN_vs_Liver	142.239	0.0923893	0.257362	0.358985	0.719606	0.841686	Cebpd	12609
ENSMUSG00000071647	group_BN_vs_Liver	567.084	-0.173956	0.122918	-1.41522	0.157004	0.321773	Eml3	225898
ENSMUSG00000071648	group_BN_vs_Liver	74.9563	0.276943	0.204984	1.35105	0.176681	0.348271	Rom1	19881
ENSMUSG00000071655	group_BN_vs_Liver	1940.62	-0.192537	0.147075	-1.30911	0.190496	0.366562	Ubxn1	225896
ENSMUSG00000071714	group_BN_vs_Liver	147.604	1.30846	0.39194	3.33841	0.000842582	0.00582786	Csf2rb2	12984
ENSMUSG00000071847	group_BN_vs_Liver	4.74642	1.20199	1.15924	1.03688	0.299792	0.498219	Apcdd1	494504
ENSMUSG00000072235	group_BN_vs_Liver	1145.34	0.482783	0.286201	1.68687	0.0916283	0.220528	Tuba1a	22142
ENSMUSG00000072294	group_BN_vs_Liver	123.017	-0.631857	0.284614	-2.22005	0.0264153	0.0886345	Klf12	16597
ENSMUSG00000072772	group_BN_vs_Liver	1229.89	-0.954856	0.161583	-5.90937	3.43409e-09	1.18854e-07	Grcc10	14790
ENSMUSG00000073002	group_BN_vs_Liver	312.289	-0.92365	0.224885	-4.1072	4.00476e-05	0.000460088	Vamp5	53620
ENSMUSG00000073402	group_BN_vs_Liver	11.0514	1.68734	0.599719	2.81355	0.00489982	0.0239945	Gm8909	667977
ENSMUSG00000073411	group_BN_vs_Liver	18178.2	-0.263469	0.235926	-1.11675	0.264103	0.457207	H2-D1	14964
ENSMUSG00000073421	group_BN_vs_Liver	2339.29	-0.86042	0.514106	-1.67362	0.0942047	0.224942	H2-Ab1	14961
ENSMUSG00000073599	group_BN_vs_Liver	66.1408	1.22046	0.394918	3.09042	0.00199871	0.0118573	Ecscr	68545
ENSMUSG00000073676	group_BN_vs_Liver	2418.02	-0.414541	0.179589	-2.30828	0.0209835	0.0744347	Hspe1	15528
ENSMUSG00000073702	group_BN_vs_Liver	4114.92	-0.336536	0.176509	-1.90663	0.0565691	0.156618	Rpl31	114641
ENSMUSG00000073802	group_BN_vs_Liver	88.9585	1.61402	0.43161	3.73953	0.000184366	0.00165846	Cdkn2b	12579
ENSMUSG00000073889	group_BN_vs_Liver	761.089	-1.05334	0.201958	-5.21563	1.83192e-07	4.14156e-06	Il11ra1	16157
ENSMUSG00000073940	group_BN_vs_Liver	1458.43	0.508471	0.488918	1.03999	0.298343	0.496814	Hbb-bt	101488143
ENSMUSG00000074093	group_BN_vs_Liver	280.079	0.191152	0.148168	1.2901	0.197015	0.37428	Svip	75744
ENSMUSG00000074129	group_BN_vs_Liver	12927	-0.22667	0.279348	-0.811424	0.417122	0.611441	Rpl13a	22121
ENSMUSG00000074170	group_BN_vs_Liver	289.375	-0.434832	0.218137	-1.99339	0.046219	0.134275	Plekhf1	72287
ENSMUSG00000074207	group_BN_vs_Liver	27293.2	0.503051	0.436328	1.15292	0.248944	0.439234	Adh1	11522
ENSMUSG00000074218	group_BN_vs_Liver	15.114	1.06199	0.539214	1.96951	0.0488943	0.140275	Cox7a1	12865
ENSMUSG00000074272	group_BN_vs_Liver	2164.02	-0.690977	0.200901	-3.4394	0.000583014	0.00429965	Ceacam1	26365
ENSMUSG00000074364	group_BN_vs_Liver	1130.35	1.46579	0.353832	4.14262	3.43362e-05	0.000401814	Ehd2	259300
ENSMUSG00000074457	group_BN_vs_Liver	660.046	0.0780815	0.145107	0.538095	0.590511	0.755945	S100a16	67860
ENSMUSG00000074604	group_BN_vs_Liver	88.5752	0.202263	0.92737	0.218104	0.827348	0.911372	Mgst2	211666
ENSMUSG00000074656	group_BN_vs_Liver	2437.59	-0.176025	0.153357	-1.14781	0.251046	0.441734	Eif2s2	67204
ENSMUSG00000074676	group_BN_vs_Liver	14.7624	0.494864	0.716862	0.69032	0.489993	0.673933	Foxs1	14239
ENSMUSG00000074743	group_BN_vs_Liver	210.23	0.565	0.432652	1.3059	0.191587	0.367731	Thbd	21824
ENSMUSG00000074766	group_BN_vs_Liver	4.00991	-0.557558	1.61231	-0.345814	0.729483	0.848065	Ism1	319909
ENSMUSG00000074793	group_BN_vs_Liver	40.8379	0.877403	0.447244	1.9618	0.049786	0.142309	Hspa12b	72630
ENSMUSG00000074794	group_BN_vs_Liver	2066.39	-0.9541	0.369211	-2.58416	0.0097617	0.0412949	Arrdc3	105171
ENSMUSG00000074896	group_BN_vs_Liver	230.816	0.847097	0.307528	2.75453	0.00587756	0.0277589	Ifit3	15959
ENSMUSG00000075044	group_BN_vs_Liver	93.4166	-0.696874	0.860177	-0.810151	0.417853	0.612015	Slc22a29	236293
ENSMUSG00000075224	group_BN_vs_Liver	11.9148	3.70274	1.09607	3.37818	0.000729663	0.00515422	Lrrc55	241528
ENSMUSG00000075254	group_BN_vs_Liver	731.362	0.571211	0.226868	2.51781	0.0118087	0.0478197	Heg1	77446
ENSMUSG00000075486	group_BN_vs_Liver	455.141	-0.292408	0.139212	-2.10045	0.0356895	0.110699	Commd6	66200
ENSMUSG00000075610	group_BN_vs_Liver	0.0539002	-0.797943	5.50908	-0.144841	0.884836	NA	Tmem92	544806
ENSMUSG00000075702	group_BN_vs_Liver	55.7913	0.079506	0.323918	0.245451	0.806107	0.897801	Selenom	114679
ENSMUSG00000076431	group_BN_vs_Liver	913.979	0.778139	0.401818	1.93654	0.0528011	0.148795	Sox4	20677
ENSMUSG00000076441	group_BN_vs_Liver	28626.2	-1.21319	0.582803	-2.08165	0.0373749	0.114618	Ass1	11898
ENSMUSG00000076749	group_BN_vs_Liver	3.19092	-0.851737	1.01019	-0.843149	0.399145	0.595777	Trgc1	107573
ENSMUSG00000076752	group_BN_vs_Liver	3.1889	-0.67332	1.00509	-0.669909	0.502916	0.684867	Trgc2	107574
ENSMUSG00000078202	group_BN_vs_Liver	64.0769	1.97692	0.423015	4.67341	2.96246e-06	4.82827e-05	Nrarp	67122
ENSMUSG00000078578	group_BN_vs_Liver	5812.64	-0.21701	0.100708	-2.15484	0.0311743	0.10034	Ube2d3	66105
ENSMUSG00000078719	group_BN_vs_Liver	10.0414	-0.668826	0.788758	-0.847948	0.396467	0.593182	Msmp	100039672
ENSMUSG00000078784	group_BN_vs_Liver	337.963	0.291142	0.159538	1.82491	0.0680144	0.179292	Rbis	69126
ENSMUSG00000078812	group_BN_vs_Liver	7825.57	0.000540918	0.114636	0.00471858	0.996235	0.99824	Eif5a	276770
ENSMUSG00000079037	group_BN_vs_Liver	868.753	-0.0521406	0.140066	-0.372258	0.709701	0.83581	Prnp	19122
ENSMUSG00000079105	group_BN_vs_Liver	11.2987	-1.38955	1.02904	-1.35034	0.176908	0.348528	C7	109828
ENSMUSG00000079197	group_BN_vs_Liver	1597.35	0.200213	0.154517	1.29574	0.195067	0.371848	Psme2	19188
ENSMUSG00000079339	group_BN_vs_Liver	7.04364	-0.323525	0.99776	-0.324251	0.745748	0.857366	Ifit1bl1	667373
ENSMUSG00000079363	group_BN_vs_Liver	108.537	0.0411237	0.447882	0.0918182	0.926842	0.965903	Gbp4	17472
ENSMUSG00000079435	group_BN_vs_Liver	2608.33	-0.0826668	0.138204	-0.598152	0.549738	0.724738	Rpl36a	19982
ENSMUSG00000079442	group_BN_vs_Liver	74.6951	-0.144976	0.406903	-0.35629	0.721623	0.843203	St6galnac4	20448
ENSMUSG00000079477	group_BN_vs_Liver	4867.23	0.0976465	0.0866246	1.12724	0.259642	0.452235	Rab7	19349
ENSMUSG00000079481	group_BN_vs_Liver	75.0028	-0.327181	0.595566	-0.549361	0.582758	0.749852	Nhsl2	100042480
ENSMUSG00000079509	group_BN_vs_Liver	488.226	0.144979	0.183322	0.790846	0.429034	0.621553	Zfx	22764
ENSMUSG00000079523	group_BN_vs_Liver	1203.2	2.11237	0.333066	6.34221	2.26491e-10	1.02023e-08	Tmsb10	19240
ENSMUSG00000079658	group_BN_vs_Liver	626.435	-0.240243	0.175943	-1.36546	0.172107	0.341849	Eloc	67923
ENSMUSG00000085795	group_BN_vs_Liver	282.449	0.436909	0.176502	2.47537	0.0133097	0.052389	Zfp703	353310
ENSMUSG00000086322	group_BN_vs_Liver	4.12056	-1.59811	1.775	-0.900344	0.367937	0.566651	E130218I03Rik	77490
ENSMUSG00000087006	group_BN_vs_Liver	62.0834	0.389343	0.46981	0.828725	0.40726	0.603072	Gm13889	620695
ENSMUSG00000087035	group_BN_vs_Liver	0.050189	-0.797935	5.50908	-0.14484	0.884837	NA	Tmem74bos	228767
ENSMUSG00000087166	group_BN_vs_Liver	0.0253111	-0.797931	5.50908	-0.144839	0.884838	NA	L1td1	381591
ENSMUSG00000087687	group_BN_vs_Liver	147.002	-0.188642	0.233013	-0.809576	0.418184	0.612132	Pet100	100503890
ENSMUSG00000089762	group_BN_vs_Liver	77.4728	-0.178263	0.378082	-0.471493	0.637289	0.787283	Ier5l	72500
ENSMUSG00000090019	group_BN_vs_Liver	66.7581	-0.228103	0.273354	-0.834461	0.404022	0.600356	Gimap1	16205
ENSMUSG00000090523	group_BN_vs_Liver	224.463	-0.168022	0.558023	-0.301103	0.763336	0.869281	Gypc	71683
ENSMUSG00000090698	group_BN_vs_Liver	48.0258	-0.0200631	0.302007	-0.0664325	0.947033	0.976613	Apold1	381823
ENSMUSG00000090841	group_BN_vs_Liver	4812.8	0.379304	0.148097	2.56119	0.0104315	0.0433709	Myl6	17904
ENSMUSG00000090862	group_BN_vs_Liver	3108.6	0.154847	0.164659	0.940413	0.347006	0.547104	Rps13	68052
ENSMUSG00000090877	group_BN_vs_Liver	804.765	0.263251	0.482905	0.545141	0.585656	0.752128	Hspa1b	15511
ENSMUSG00000090958	group_BN_vs_Liver	134.715	0.308081	0.312346	0.986344	0.323964	0.523031	Lrrc32	434215
ENSMUSG00000091337	group_BN_vs_Liver	522.66	0.514672	0.210388	2.4463	0.0144329	0.055802	Eid1	58521
ENSMUSG00000091956	group_BN_vs_Liver	0.139421	-1.27881	5.50908	-0.232127	0.81644	NA	C2cd4b	75697
ENSMUSG00000091971	group_BN_vs_Liver	321.972	0.337961	0.534485	0.632311	0.527183	0.705377	Hspa1a	193740
ENSMUSG00000094686	group_BN_vs_Liver	10.7952	0.0591266	1.1925	0.0495819	0.960456	0.982831	Ccl21a	18829
ENSMUSG00000095098	group_BN_vs_Liver	213.046	0.454734	0.287694	1.58062	0.113965	0.25762	Ccdc85b	240514
ENSMUSG00000095115	group_BN_vs_Liver	451.449	0.216764	0.273891	0.791426	0.428695	0.621263	Itpripl2	319622
ENSMUSG00000095304	group_BN_vs_Liver	5.85547	-3.21921	1.8264	-1.7626	0.0779682	0.197509	Plac9	211623
ENSMUSG00000096054	group_BN_vs_Liver	398.589	0.2499	0.228424	1.09402	0.273945	0.46939	Syne1	64009
ENSMUSG00000096210	group_BN_vs_Liver	4356.18	-1.15437	0.137738	-8.38088	5.25341e-17	8.4092e-15	H1f0	14958
ENSMUSG00000096727	group_BN_vs_Liver	398.283	-0.906998	0.3547	-2.55709	0.0105552	0.0437331	Psmb9	16912
ENSMUSG00000097084	group_BN_vs_Liver	1.69005	-0.798005	1.71815	-0.464457	0.64232	0.791009	Foxl1	14241
ENSMUSG00000098470	group_BN_vs_Liver	150.185	-0.595838	0.3285	-1.81381	0.0697064	0.182411	C1rb	667277
ENSMUSG00000098557	group_BN_vs_Liver	505.065	-0.0159975	0.343652	-0.0465514	0.962871	0.982831	Kctd12	239217
ENSMUSG00000105096	group_BN_vs_Liver	472.651	0.759145	0.501279	1.51442	0.12992	0.283006	Gbp10	626578
ENSMUSG00000106918	group_BN_vs_Liver	522.675	-0.00194896	0.144525	-0.0134853	0.989241	0.994981	Mrpl33	66845
ENSMUSG00000000058	group_BYN_vs_Liver	340.184	2.69028	0.252008	10.6754	1.32747e-26	4.10543e-25	Cav2	12390
ENSMUSG00000000078	group_BYN_vs_Liver	1603.06	3.031	0.169995	17.83	4.13615e-71	2.05651e-68	Klf6	23849
ENSMUSG00000000093	group_BYN_vs_Liver	107.362	-1.30673	0.225289	-5.80022	6.62263e-09	3.56919e-08	Tbx2	21385
ENSMUSG00000000142	group_BYN_vs_Liver	1097.89	2.60317	0.380563	6.84032	7.9018e-12	5.97131e-11	Axin2	12006
ENSMUSG00000000204	group_BYN_vs_Liver	21.9459	6.26034	0.924607	6.77081	1.28066e-11	9.46387e-11	Slfn4	20558
ENSMUSG00000000317	group_BYN_vs_Liver	86.8323	0.380117	0.329102	1.15501	0.248085	0.339997	Bcl6b	12029
ENSMUSG00000000326	group_BYN_vs_Liver	12616.2	0.68388	0.21598	3.16641	0.00154335	0.00375215	Comt	12846
ENSMUSG00000000346	group_BYN_vs_Liver	3109.22	0.473579	0.0774882	6.11163	9.86183e-10	5.87318e-09	Dazap2	23994
ENSMUSG00000000489	group_BYN_vs_Liver	423.638	3.25204	0.277243	11.7299	8.95483e-32	4.39603e-30	Pdgfb	18591
ENSMUSG00000000530	group_BYN_vs_Liver	154.335	0.279682	0.263944	1.05963	0.289315	0.386345	Acvrl1	11482
ENSMUSG00000000555	group_BYN_vs_Liver	926.355	0.217306	0.159566	1.36186	0.173242	0.252373	Itga5	16402
ENSMUSG00000000690	group_BYN_vs_Liver	2.5239	-0.00230508	0.976829	-0.00235976	0.998117	0.998478	Hoxb6	15414
ENSMUSG00000000738	group_BYN_vs_Liver	1125.34	-0.502069	0.0981599	-5.11481	3.14056e-07	1.37221e-06	Spg7	234847
ENSMUSG00000000740	group_BYN_vs_Liver	8738.76	0.494681	0.125664	3.93654	8.2665e-05	0.00025176	Rpl13	270106
ENSMUSG00000000753	group_BYN_vs_Liver	10345.2	-0.91524	0.219006	-4.17906	2.92716e-05	9.59767e-05	Serpinf1	20317
ENSMUSG00000000782	group_BYN_vs_Liver	286.799	0.935709	0.254792	3.67244	0.000240245	0.000680385	Tcf7	21414
ENSMUSG00000000787	group_BYN_vs_Liver	5274.98	0.167545	0.116984	1.43221	0.152085	0.226017	Ddx3x	13205
ENSMUSG00000000794	group_BYN_vs_Liver	1.96613	0.751091	1.39672	0.537754	0.590747	0.678262	Kcnn3	140493
ENSMUSG00000000805	group_BYN_vs_Liver	21.8053	3.26196	1.41898	2.29881	0.0215158	0.0411168	Car4	12351
ENSMUSG00000000915	group_BYN_vs_Liver	945.09	-0.189002	0.13809	-1.36869	0.171097	0.249951	Hip1r	29816
ENSMUSG00000001020	group_BYN_vs_Liver	30.1308	1.76056	0.418946	4.20236	2.64144e-05	8.71536e-05	S100a4	20198
ENSMUSG00000001025	group_BYN_vs_Liver	504.074	4.93774	0.370871	13.3139	1.92242e-40	1.89227e-38	S100a6	20200
ENSMUSG00000001027	group_BYN_vs_Liver	5.35154	0.3864	1.33041	0.290437	NA	NA	Scn4a	110880
ENSMUSG00000001036	group_BYN_vs_Liver	395.683	0.439283	0.124608	3.52532	0.000422964	0.00114966	Epn2	13855
ENSMUSG00000001089	group_BYN_vs_Liver	1096.34	1.23517	0.168703	7.32157	2.45088e-13	2.18807e-12	Luzp1	269593
ENSMUSG00000001119	group_BYN_vs_Liver	223.001	0.243042	0.359324	0.676388	0.498795	0.596456	Col6a1	12833
ENSMUSG00000001128	group_BYN_vs_Liver	514.718	0.246011	0.405987	0.605959	0.544542	0.637981	Cfp	18636
ENSMUSG00000001131	group_BYN_vs_Liver	53.0771	3.642	0.553309	6.58222	4.63479e-11	3.21091e-10	Timp1	21857
ENSMUSG00000001175	group_BYN_vs_Liver	6897.39	-0.181189	0.0873921	-2.07329	0.0381456	0.068048	Calm1	12313
ENSMUSG00000001227	group_BYN_vs_Liver	217.663	0.319352	0.169121	1.8883	0.058985	0.0997714	Sema6b	20359
ENSMUSG00000001240	group_BYN_vs_Liver	106.132	-0.85401	0.248968	-3.4302	0.000603141	0.00159296	Ramp2	54409
ENSMUSG00000001247	group_BYN_vs_Liver	5895.47	0.418123	0.0876647	4.76957	1.8462e-06	7.25277e-06	Lsr	54135
ENSMUSG00000001270	group_BYN_vs_Liver	217.718	0.381635	0.276337	1.38105	0.167264	0.245212	Ckb	12709
ENSMUSG00000001289	group_BYN_vs_Liver	1288.53	-0.460415	0.162728	-2.82935	0.00466424	0.0103082	Pfdn5	56612
ENSMUSG00000001300	group_BYN_vs_Liver	130.101	0.504831	0.329717	1.5311	0.125744	0.191977	Efnb2	13642
ENSMUSG00000001435	group_BYN_vs_Liver	21224.7	-0.965192	0.119401	-8.08363	6.28676e-16	7.40173e-15	Col18a1	12822
ENSMUSG00000001473	group_BYN_vs_Liver	880.851	1.58514	0.219839	7.21046	5.57643e-13	4.80803e-12	Tubb6	67951
ENSMUSG00000001506	group_BYN_vs_Liver	1104.38	1.79399	0.465514	3.85378	0.000116307	0.000346756	Col1a1	12842
ENSMUSG00000001552	group_BYN_vs_Liver	2081.05	0.151583	0.151788	0.998654	0.317962	0.417441	Jup	16480
ENSMUSG00000001642	group_BYN_vs_Liver	1082.47	-0.999275	0.117593	-8.49771	1.93361e-17	2.56462e-16	Akr1b3	11677
ENSMUSG00000001666	group_BYN_vs_Liver	3325.56	-2.02176	0.218474	-9.25399	2.16257e-20	3.7408e-19	Ddt	13202
ENSMUSG00000001833	group_BYN_vs_Liver	1441.35	1.03274	0.119047	8.6751	4.13201e-18	5.79348e-17	Septin7	235072
ENSMUSG00000001847	group_BYN_vs_Liver	4020.13	0.73404	0.0828386	8.86109	7.92392e-19	1.18559e-17	Rac1	19353
ENSMUSG00000001864	group_BYN_vs_Liver	16.7526	0.395686	0.644255	0.614176	0.539099	0.632904	Aif1l	108897
ENSMUSG00000001891	group_BYN_vs_Liver	10339.8	1.91803	0.233007	8.23168	1.84612e-16	2.26858e-15	Ugp2	216558
ENSMUSG00000001911	group_BYN_vs_Liver	2674.35	-1.13372	0.144063	-7.86962	3.55713e-15	3.85343e-14	Nfix	18032
ENSMUSG00000001930	group_BYN_vs_Liver	201.858	-1.76018	0.597047	-2.94814	0.00319692	0.00731828	Vwf	22371
ENSMUSG00000001943	group_BYN_vs_Liver	0.862301	1.17132	1.43178	0.818084	0.413309	0.514167	Vsig2	57276
ENSMUSG00000001946	group_BYN_vs_Liver	294.348	-0.0434241	0.219306	-0.198007	0.843039	0.88326	Esam	69524
ENSMUSG00000002015	group_BYN_vs_Liver	2721.58	0.0206138	0.0873952	0.235868	0.813535	0.862054	Bcap31	27061
ENSMUSG00000002020	group_BYN_vs_Liver	64.8171	-0.342991	0.593436	-0.577974	0.563282	0.655146	Ltbp2	16997
ENSMUSG00000002233	group_BYN_vs_Liver	576.75	1.98405	0.245428	8.08405	6.26517e-16	7.38113e-15	Rhoc	11853
ENSMUSG00000002289	group_BYN_vs_Liver	1328.67	0.384364	0.280521	1.37018	0.170631	0.249431	Angptl4	57875
ENSMUSG00000002308	group_BYN_vs_Liver	112.855	-0.599026	0.209939	-2.85334	0.00432629	0.00963047	Cd320	54219
ENSMUSG00000002329	group_BYN_vs_Liver	366.965	-0.0758684	0.137634	-0.551234	0.581473	0.670393	Mdp1	67881
ENSMUSG00000002396	group_BYN_vs_Liver	703.902	-0.657295	0.145591	-4.51466	6.34182e-06	2.31068e-05	Ocel1	77090
ENSMUSG00000002504	group_BYN_vs_Liver	508.366	-0.759396	0.146783	-5.17358	2.29647e-07	1.02111e-06	Slc9a3r2	65962
ENSMUSG00000002799	group_BYN_vs_Liver	44.5074	3.17977	0.537056	5.92074	3.205e-09	1.79619e-08	Jag2	16450
ENSMUSG00000002900	group_BYN_vs_Liver	195.975	-0.238187	0.363807	-0.654707	0.512656	0.609162	Lamb1	16777
ENSMUSG00000002944	group_BYN_vs_Liver	4126.25	2.80302	0.325134	8.62114	6.6292e-18	9.16228e-17	Cd36	12491
ENSMUSG00000002980	group_BYN_vs_Liver	581.874	1.79851	0.227202	7.91593	2.4542e-15	2.70241e-14	Bcam	57278
ENSMUSG00000003032	group_BYN_vs_Liver	66.6793	0.434575	0.381083	1.14037	0.254133	0.346741	Klf4	16600
ENSMUSG00000003072	group_BYN_vs_Liver	4099.2	-0.876312	0.132485	-6.6144	3.73051e-11	2.61906e-10	Atp5d	66043
ENSMUSG00000003134	group_BYN_vs_Liver	272.405	-0.494338	0.281295	-1.75736	0.0788557	0.128484	Tbc1d8	54610
ENSMUSG00000003153	group_BYN_vs_Liver	46.834	1.36946	0.403973	3.38997	NA	NA	Slc2a3	20527
ENSMUSG00000003316	group_BYN_vs_Liver	2115.64	0.323638	0.117617	2.75163	0.00592987	0.0127819	Glg1	20340
ENSMUSG00000003346	group_BYN_vs_Liver	1431.71	-0.786791	0.116897	-6.73061	1.68956e-11	1.2312e-10	Abhd17a	216169
ENSMUSG00000003420	group_BYN_vs_Liver	3016.59	-1.00736	0.132524	-7.60133	2.93112e-14	2.87203e-13	Fcgrt	14132
ENSMUSG00000003429	group_BYN_vs_Liver	5044.78	0.281303	0.123405	2.27951	0.022637	0.0430093	Rps11	27207
ENSMUSG00000003500	group_BYN_vs_Liver	202.528	1.4089	0.171856	8.1981	2.44214e-16	2.96714e-15	Impdh1	23917
ENSMUSG00000003541	group_BYN_vs_Liver	170.065	3.24767	0.323977	10.0244	1.19116e-23	2.77951e-22	Ier3	15937
ENSMUSG00000003545	group_BYN_vs_Liver	34.6697	4.07213	0.753189	5.40652	6.42616e-08	3.0692e-07	Fosb	14282
ENSMUSG00000003746	group_BYN_vs_Liver	4853.11	-0.917625	0.100481	-9.13234	6.70332e-20	1.10813e-18	Man1a	17155
ENSMUSG00000003814	group_BYN_vs_Liver	17205.6	-0.559206	0.129629	-4.31389	1.60406e-05	5.48418e-05	Calr	12317
ENSMUSG00000003849	group_BYN_vs_Liver	2561.13	4.37134	0.581538	7.51686	5.61053e-14	5.34614e-13	Nqo1	18104
ENSMUSG00000003934	group_BYN_vs_Liver	6.17537	-0.967327	0.710434	-1.3616	0.173324	0.252447	Efnb3	13643
ENSMUSG00000003970	group_BYN_vs_Liver	7771.23	0.0763885	0.106218	0.719165	0.472039	0.571878	Rpl8	26961
ENSMUSG00000003974	group_BYN_vs_Liver	6.87904	2.3278	1.25385	1.85652	0.0633798	0.106106	Grm3	108069
ENSMUSG00000004040	group_BYN_vs_Liver	2990.36	0.172439	0.0834109	2.06735	0.0387013	0.0689126	Stat3	20848
ENSMUSG00000004044	group_BYN_vs_Liver	1275.79	2.66895	0.240889	11.0796	1.57551e-28	5.86358e-27	Cavin1	19285
ENSMUSG00000004054	group_BYN_vs_Liver	1181.59	-0.558403	0.101836	-5.48337	4.17306e-08	2.03983e-07	Map3k11	26403
ENSMUSG00000004085	group_BYN_vs_Liver	345.964	0.641534	0.167278	3.83513	0.000125499	0.00037256	Map3k20	65964
ENSMUSG00000004098	group_BYN_vs_Liver	120.474	0.674128	0.352021	1.91503	0.0554892	0.0946426	Col5a3	53867
ENSMUSG00000004105	group_BYN_vs_Liver	294.59	-1.25424	0.338829	-3.7017	0.00021416	0.000611421	Angptl2	26360
ENSMUSG00000004207	group_BYN_vs_Liver	17480	0.0525882	0.117411	0.4479	0.654225	0.734233	Psap	19156
ENSMUSG00000004473	group_BYN_vs_Liver	36.4901	-1.43689	0.323582	-4.44058	8.97168e-06	3.1968e-05	Clec11a	20256
ENSMUSG00000004631	group_BYN_vs_Liver	259.243	1.53279	0.342606	4.47392	7.68003e-06	2.76193e-05	Sgce	20392
ENSMUSG00000004655	group_BYN_vs_Liver	1652.79	-1.9291	0.282759	-6.8224	8.95342e-12	6.71368e-11	Aqp1	11826
ENSMUSG00000004665	group_BYN_vs_Liver	428.474	1.36575	0.235293	5.80445	6.4577e-09	3.48709e-08	Cnn2	12798
ENSMUSG00000004771	group_BYN_vs_Liver	1213.43	0.686	0.117972	5.81492	6.06612e-09	3.28754e-08	Rab11a	53869
ENSMUSG00000004791	group_BYN_vs_Liver	8.67411	5.235	1.03181	5.07358	3.90391e-07	1.68599e-06	Pgf	18654
ENSMUSG00000004837	group_BYN_vs_Liver	74.9834	-0.599458	0.2913	-2.05787	0.0396021	0.0702842	Grap	71520
ENSMUSG00000004891	group_BYN_vs_Liver	155.415	-0.0895629	0.388324	-0.230639	0.817595	0.864826	Nes	18008
ENSMUSG00000004951	group_BYN_vs_Liver	1147.36	2.92651	0.403428	7.25409	4.0436e-13	3.54089e-12	Hspb1	15507
ENSMUSG00000004952	group_BYN_vs_Liver	133.422	0.979021	0.333683	2.93398	0.00334646	0.00763247	Rasa4	54153
ENSMUSG00000004980	group_BYN_vs_Liver	7364.54	-0.414676	0.0943235	-4.39632	1.10101e-05	3.8698e-05	Hnrnpa2b1	53379
ENSMUSG00000005054	group_BYN_vs_Liver	1654.85	1.90063	0.144021	13.1969	9.13886e-40	8.60251e-38	Cstb	13014
ENSMUSG00000005087	group_BYN_vs_Liver	440.039	1.98373	0.329855	6.01393	1.81077e-09	1.04192e-08	Cd44	12505
ENSMUSG00000005103	group_BYN_vs_Liver	2225.3	1.26766	0.122339	10.3618	3.69805e-25	9.8097e-24	Wdr1	22388
ENSMUSG00000005125	group_BYN_vs_Liver	1405.65	2.27016	0.29344	7.73638	1.02286e-14	1.05502e-13	Ndrg1	17988
ENSMUSG00000005362	group_BYN_vs_Liver	583.47	0.115883	0.107314	1.07985	0.280209	0.376336	Crbn	58799
ENSMUSG00000005397	group_BYN_vs_Liver	4161.6	4.08314	0.218717	18.6686	8.91103e-78	5.75979e-75	Nid1	18073
ENSMUSG00000005413	group_BYN_vs_Liver	1113.59	0.737186	0.207946	3.54509	0.000392483	0.00107268	Hmox1	15368
ENSMUSG00000005417	group_BYN_vs_Liver	3867.8	0.165676	0.107779	1.53718	0.124249	0.189919	Mprip	26936
ENSMUSG00000005481	group_BYN_vs_Liver	447.317	0.529782	0.123218	4.29955	1.71142e-05	5.82314e-05	Ddx39a	68278
ENSMUSG00000005533	group_BYN_vs_Liver	86.6553	1.02585	0.427768	2.39815	0.0164781	0.0323276	Igf1r	16001
ENSMUSG00000005534	group_BYN_vs_Liver	2724.4	-0.387834	0.116003	-3.34331	0.000827862	0.0021299	Insr	16337
ENSMUSG00000005583	group_BYN_vs_Liver	160.477	0.69055	0.325953	2.11856	0.0341279	0.0616636	Mef2c	17260
ENSMUSG00000005667	group_BYN_vs_Liver	366.537	4.64642	0.422693	10.9924	4.1557e-28	1.47859e-26	Mthfd2	17768
ENSMUSG00000005873	group_BYN_vs_Liver	799.508	1.86876	0.170071	10.9881	4.35783e-28	1.54484e-26	Reep5	13476
ENSMUSG00000005936	group_BYN_vs_Liver	992.117	-0.259364	0.0862453	-3.00728	0.00263597	0.00613466	Kctd20	66989
ENSMUSG00000005968	group_BYN_vs_Liver	689.914	2.35621	0.261026	9.02672	1.76893e-19	2.79783e-18	Tuft1	22156
ENSMUSG00000005973	group_BYN_vs_Liver	156.707	-0.555307	0.2758	-2.01344	0.044068	0.0772415	Rcn1	19672
ENSMUSG00000006024	group_BYN_vs_Liver	1899.48	-0.0173165	0.152501	-0.11355	0.909595	0.932626	Napa	108124
ENSMUSG00000006205	group_BYN_vs_Liver	88.9101	-0.108065	0.399437	-0.270544	0.786741	0.842391	Htra1	56213
ENSMUSG00000006219	group_BYN_vs_Liver	189.885	1.89067	0.338251	5.58954	2.27673e-08	1.15511e-07	Fblim1	74202
ENSMUSG00000006301	group_BYN_vs_Liver	1599.49	0.650331	0.111426	5.83645	5.33245e-09	2.90699e-08	Tmbim1	69660
ENSMUSG00000006304	group_BYN_vs_Liver	3649.14	0.707592	0.069994	10.1093	5.02333e-24	1.21456e-22	Arpc2	76709
ENSMUSG00000006333	group_BYN_vs_Liver	8376.4	0.380989	0.123219	3.09198	0.00198829	0.00474932	Rps9	76846
ENSMUSG00000006344	group_BYN_vs_Liver	40.2928	-0.34336	0.377621	-0.909272	0.363207	0.462743	Ggt5	23887
ENSMUSG00000006345	group_BYN_vs_Liver	359.639	5.16472	0.772666	6.68429	2.32045e-11	1.67022e-10	Ggt1	14598
ENSMUSG00000006356	group_BYN_vs_Liver	2416.81	1.2393	0.191857	6.45948	1.05064e-10	7.02271e-10	Crip2	68337
ENSMUSG00000006360	group_BYN_vs_Liver	327.847	2.15273	0.267123	8.05895	7.6954e-16	8.93008e-15	Crip1	12925
ENSMUSG00000006369	group_BYN_vs_Liver	47.3788	-0.266879	0.554205	-0.481553	0.630123	0.712836	Fbln1	14114
ENSMUSG00000006373	group_BYN_vs_Liver	27411.4	-0.52706	0.192088	-2.74385	0.00607231	0.0130628	Pgrmc1	53328
ENSMUSG00000006386	group_BYN_vs_Liver	151.132	-2.25844	0.322818	-6.99604	2.633e-12	2.10109e-11	Tek	21687
ENSMUSG00000006403	group_BYN_vs_Liver	49.2481	2.79762	0.436504	6.40916	1.46322e-10	9.58881e-10	Adamts4	240913
ENSMUSG00000006445	group_BYN_vs_Liver	545.731	0.397659	0.183835	2.16313	0.0305309	0.0560364	Epha2	13836
ENSMUSG00000006641	group_BYN_vs_Liver	355.61	-0.632801	0.185174	-3.41732	0.000632407	0.00166504	Slc5a6	330064
ENSMUSG00000006740	group_BYN_vs_Liver	1685.78	0.589136	0.117613	5.00911	5.46817e-07	2.30658e-06	Kif5b	16573
ENSMUSG00000006800	group_BYN_vs_Liver	316.621	-0.744461	0.266143	-2.79722	0.00515442	0.0112682	Sulf2	72043
ENSMUSG00000006818	group_BYN_vs_Liver	2768.16	-1.28204	0.094708	-13.5368	9.48631e-42	1.00932e-39	Sod2	20656
ENSMUSG00000006932	group_BYN_vs_Liver	8038.62	0.465078	0.127628	3.64401	0.000268424	0.000753693	Ctnnb1	12387
ENSMUSG00000007041	group_BYN_vs_Liver	1045.63	1.43877	0.171537	8.38755	4.96394e-17	6.38301e-16	Clic1	114584
ENSMUSG00000007097	group_BYN_vs_Liver	87.9119	1.69504	0.451176	3.75694	0.000172004	0.000498628	Atp1a2	98660
ENSMUSG00000007476	group_BYN_vs_Liver	737.919	-0.207467	0.11784	-1.76058	0.0783102	0.127692	Lrrc8a	241296
ENSMUSG00000007613	group_BYN_vs_Liver	883.293	0.752301	0.153446	4.90272	9.45181e-07	3.87157e-06	Tgfbr1	21812
ENSMUSG00000007655	group_BYN_vs_Liver	522.607	2.63423	0.418365	6.29649	3.0447e-10	1.92438e-09	Cav1	12389
ENSMUSG00000007815	group_BYN_vs_Liver	4508.38	0.547972	0.0736843	7.43676	1.03186e-13	9.54928e-13	Rhoa	11848
ENSMUSG00000007872	group_BYN_vs_Liver	1267.04	-2.63245	0.323948	-8.12613	4.43205e-16	5.28548e-15	Id3	15903
ENSMUSG00000007891	group_BYN_vs_Liver	11751.6	0.225263	0.106965	2.10595	0.035209	0.0634102	Ctsd	13033
ENSMUSG00000007892	group_BYN_vs_Liver	8418.54	0.526652	0.159048	3.31127	0.000928721	0.00236771	Rplp1	56040
ENSMUSG00000008305	group_BYN_vs_Liver	1333.15	-0.577873	0.26023	-2.22062	0.0263766	0.0491902	Tle1	21885
ENSMUSG00000008348	group_BYN_vs_Liver	8325.86	-1.11472	0.182302	-6.11468	9.67506e-10	5.76726e-09	Ubc	22190
ENSMUSG00000008384	group_BYN_vs_Liver	270.46	0.581403	0.218898	2.65605	0.00790625	0.0166118	Sertad1	55942
ENSMUSG00000008393	group_BYN_vs_Liver	2561.89	-0.706085	0.117548	-6.00681	1.89213e-09	1.08596e-08	Carhsp1	52502
[truncated: 5,413 more rows]

## Sheet: Figure 6G
gene_id	comparison	baseMean	log2FoldChange	lfcSE	stat	pvalue	padj	gene_symbol	entrez_gene
ENSMUSG00000000058	SN_vs_SH	737.697	0.699504	0.214356	3.26328	0.00110132	0.00377951	Cav2	12390
ENSMUSG00000000078	SN_vs_SH	6314.37	0.248301	0.252592	0.983009	0.325603	0.456509	Klf6	23849
ENSMUSG00000000093	SN_vs_SH	123.288	-3.01977	0.253478	-11.9134	1.00808e-32	9.14666e-31	Tbx2	21385
ENSMUSG00000000142	SN_vs_SH	435.283	0.380584	0.286702	1.32746	0.184358	0.293765	Axin2	12006
ENSMUSG00000000204	SN_vs_SH	0.320206	-0.372564	4.40736	-0.0845323	0.932633	NA	Slfn4	20558
ENSMUSG00000000317	SN_vs_SH	1.60509	1.26312	1.80323	0.700475	0.48363	0.612464	Bcl6b	12029
ENSMUSG00000000326	SN_vs_SH	3225.6	0.527187	0.147202	3.58139	0.000341772	0.00132995	Comt	12846
ENSMUSG00000000346	SN_vs_SH	4786.22	0.438228	0.119142	3.6782	0.000234885	0.000945387	Dazap2	23994
ENSMUSG00000000489	SN_vs_SH	2106.99	0.187484	0.160248	1.16997	0.242015	0.363621	Pdgfb	18591
ENSMUSG00000000530	SN_vs_SH	31.1653	-3.50358	0.585806	-5.98078	2.22073e-09	2.24446e-08	Acvrl1	11482
ENSMUSG00000000555	SN_vs_SH	4778.09	-0.162406	0.173264	-0.93733	0.348589	0.48183	Itga5	16402
ENSMUSG00000000690	SN_vs_SH	286.119	0.662155	0.196293	3.37329	0.000742754	0.00266721	Hoxb6	15414
ENSMUSG00000000738	SN_vs_SH	1699.41	0.502401	0.148536	3.38234	0.000718709	0.00259485	Spg7	234847
ENSMUSG00000000740	SN_vs_SH	19552.5	-0.512859	0.184969	-2.77267	0.00555977	0.0156866	Rpl13	270106
ENSMUSG00000000753	SN_vs_SH	7319.78	-0.787472	0.479654	-1.64175	0.100642	0.181254	Serpinf1	20317
ENSMUSG00000000782	SN_vs_SH	242.114	1.26298	0.227338	5.55552	2.76782e-08	2.35271e-07	Tcf7	21414
ENSMUSG00000000787	SN_vs_SH	12534.2	0.716024	0.175935	4.06983	4.70477e-05	0.000219832	Ddx3x	13205
ENSMUSG00000000794	SN_vs_SH	27.435	-4.56643	0.97897	-4.66452	3.09331e-06	1.84111e-05	Kcnn3	140493
ENSMUSG00000000805	SN_vs_SH	0.0777732	-1.33432	4.40736	-0.302749	0.762081	NA	Car4	12351
ENSMUSG00000000915	SN_vs_SH	2280.24	-0.804131	0.210732	-3.81589	0.000135694	0.000577205	Hip1r	29816
ENSMUSG00000001020	SN_vs_SH	13400	1.77457	0.55196	3.21504	0.00130428	0.00439924	S100a4	20198
ENSMUSG00000001025	SN_vs_SH	11794.1	1.16742	0.215468	5.41808	6.02441e-08	4.89075e-07	S100a6	20200
ENSMUSG00000001027	SN_vs_SH	5.71721	-1.1254	0.879333	-1.27984	0.200603	0.314256	Scn4a	110880
ENSMUSG00000001036	SN_vs_SH	4258.56	0.638261	0.144862	4.40598	1.05306e-05	5.65504e-05	Epn2	13855
ENSMUSG00000001089	SN_vs_SH	1345.87	0.312621	0.195233	1.60127	0.109317	0.193899	Luzp1	269593
ENSMUSG00000001119	SN_vs_SH	26807.9	0.0725155	0.101986	0.71103	0.477066	0.606295	Col6a1	12833
ENSMUSG00000001128	SN_vs_SH	59.6444	0.196993	0.294998	0.667778	0.504275	0.630997	Cfp	18636
ENSMUSG00000001131	SN_vs_SH	5827.85	0.0270797	0.20831	0.129997	0.896569	0.93687	Timp1	21857
ENSMUSG00000001175	SN_vs_SH	5731.61	0.336698	0.201768	1.66874	0.0951697	0.173218	Calm1	12313
ENSMUSG00000001227	SN_vs_SH	143.257	-1.97934	0.302552	-6.54212	6.06517e-11	7.69252e-10	Sema6b	20359
ENSMUSG00000001240	SN_vs_SH	3.11004	0.899082	1.39208	0.645856	0.518372	0.643138	Ramp2	54409
ENSMUSG00000001247	SN_vs_SH	109.328	-0.951477	0.337713	-2.81741	0.00484127	0.013894	Lsr	54135
ENSMUSG00000001270	SN_vs_SH	69.7214	0.1716	0.635899	0.269855	0.787272	0.86142	Ckb	12709
ENSMUSG00000001289	SN_vs_SH	4310.82	-0.619733	0.162077	-3.82371	0.000131461	0.000560981	Pfdn5	56612
ENSMUSG00000001300	SN_vs_SH	4369.77	-0.387781	0.143155	-2.70882	0.00675226	0.0185271	Efnb2	13642
ENSMUSG00000001435	SN_vs_SH	16823.2	-0.244899	0.180021	-1.36039	0.173705	0.28035	Col18a1	12822
ENSMUSG00000001473	SN_vs_SH	7455.58	0.233114	0.149661	1.55762	0.119324	0.207753	Tubb6	67951
ENSMUSG00000001506	SN_vs_SH	97744.1	-1.73495	0.324721	-5.34289	9.14772e-08	7.17926e-07	Col1a1	12842
ENSMUSG00000001552	SN_vs_SH	1672.59	-0.0138679	0.171119	-0.0810424	0.935408	0.963745	Jup	16480
ENSMUSG00000001642	SN_vs_SH	6170.52	1.06722	0.232242	4.59527	4.32188e-06	2.50977e-05	Akr1b3	11677
ENSMUSG00000001666	SN_vs_SH	675.803	-1.40008	0.206305	-6.78644	1.14931e-11	1.61047e-10	Ddt	13202
ENSMUSG00000001833	SN_vs_SH	6688.65	0.532981	0.131356	4.05754	4.95932e-05	0.000230142	Septin7	235072
ENSMUSG00000001847	SN_vs_SH	10554.1	0.275535	0.0946614	2.91074	0.00360569	0.0107684	Rac1	19353
ENSMUSG00000001864	SN_vs_SH	617.174	-0.311496	0.269439	-1.15609	0.247644	0.369972	Aif1l	108897
ENSMUSG00000001891	SN_vs_SH	3581.75	0.176505	0.197045	0.89576	0.370381	0.502733	Ugp2	216558
ENSMUSG00000001911	SN_vs_SH	5644.76	-0.305198	0.191599	-1.59289	0.111184	0.196564	Nfix	18032
ENSMUSG00000001930	SN_vs_SH	30.4063	-3.67549	0.580977	-6.32639	2.50965e-10	2.91224e-09	Vwf	22371
ENSMUSG00000001943	SN_vs_SH	0.632638	-1.22095	2.86578	-0.426043	0.670076	NA	Vsig2	57276
ENSMUSG00000001946	SN_vs_SH	48.49	-1.77989	0.35082	-5.07351	3.90541e-07	2.73338e-06	Esam	69524
ENSMUSG00000002015	SN_vs_SH	2487.22	0.113946	0.126402	0.901456	0.367346	0.499764	Bcap31	27061
ENSMUSG00000002020	SN_vs_SH	3349.56	0.375847	0.291568	1.28906	0.197379	0.310395	Ltbp2	16997
ENSMUSG00000002233	SN_vs_SH	5927.04	0.0172452	0.144368	0.119453	0.904916	0.942305	Rhoc	11853
ENSMUSG00000002289	SN_vs_SH	1089.35	-3.86416	0.220506	-17.524	9.39042e-69	3.55277e-66	Angptl4	57875
ENSMUSG00000002308	SN_vs_SH	353.538	0.588681	0.173097	3.40087	0.000671709	0.00244404	Cd320	54219
ENSMUSG00000002329	SN_vs_SH	412.683	-0.0711386	0.174821	-0.406922	0.684065	0.783284	Mdp1	67881
ENSMUSG00000002396	SN_vs_SH	707.527	0.259946	0.179952	1.44453	0.14859	0.247572	Ocel1	77090
ENSMUSG00000002504	SN_vs_SH	442.671	-0.678459	0.194907	-3.48094	0.000499656	0.00187413	Slc9a3r2	65962
ENSMUSG00000002799	SN_vs_SH	477.773	-1.71075	0.193395	-8.8459	9.07928e-19	2.77527e-17	Jag2	16450
ENSMUSG00000002900	SN_vs_SH	8785.66	0.252646	0.0962076	2.62605	0.00863826	0.0228124	Lamb1	16777
ENSMUSG00000002944	SN_vs_SH	6.98487	-3.52007	1.45057	-2.42668	0.0152379	0.0373032	Cd36	12491
ENSMUSG00000002980	SN_vs_SH	138.637	0.239754	0.308329	0.777591	0.43681	0.56865	Bcam	57278
ENSMUSG00000003032	SN_vs_SH	1721.06	-1.77642	0.165065	-10.762	5.20452e-27	3.0876e-25	Klf4	16600
ENSMUSG00000003072	SN_vs_SH	5989.26	0.0056812	0.19443	0.0292198	0.976689	0.990972	Atp5d	66043
ENSMUSG00000003134	SN_vs_SH	173.178	-1.8745	0.295848	-6.33603	2.3576e-10	2.74852e-09	Tbc1d8	54610
ENSMUSG00000003153	SN_vs_SH	4.56473	-1.33782	0.977421	-1.36873	0.171084	0.277062	Slc2a3	20527
ENSMUSG00000003316	SN_vs_SH	11145.5	-0.715922	0.140632	-5.09075	3.56654e-07	2.50934e-06	Glg1	20340
ENSMUSG00000003346	SN_vs_SH	1070.85	-0.243243	0.198488	-1.22548	0.220393	0.338594	Abhd17a	216169
ENSMUSG00000003420	SN_vs_SH	1114.16	-0.432201	0.159716	-2.70606	0.00680878	0.0186541	Fcgrt	14132
ENSMUSG00000003429	SN_vs_SH	12762.6	-0.196145	0.153163	-1.28064	0.200322	0.313942	Rps11	27207
ENSMUSG00000003500	SN_vs_SH	1963.84	-1.59534	0.108234	-14.7398	3.58032e-49	6.58648e-47	Impdh1	23917
ENSMUSG00000003541	SN_vs_SH	10883.4	-0.48627	0.22239	-2.18656	0.0287746	0.0643026	Ier3	15937
ENSMUSG00000003545	SN_vs_SH	208.478	0.23499	0.388167	0.605384	0.544924	0.66673	Fosb	14282
ENSMUSG00000003746	SN_vs_SH	1109.84	-0.450551	0.180689	-2.49351	0.0126486	0.0318192	Man1a	17155
ENSMUSG00000003814	SN_vs_SH	35306.6	0.0556836	0.10536	0.528505	0.597149	0.712146	Calr	12317
ENSMUSG00000003849	SN_vs_SH	15.2958	1.48302	0.719558	2.06101	0.0393023	0.0836435	Nqo1	18104
ENSMUSG00000003934	SN_vs_SH	46.8465	-2.33138	0.32865	-7.09381	1.30471e-12	2.05676e-11	Efnb3	13643
ENSMUSG00000003970	SN_vs_SH	25236.2	0.0543138	0.187177	0.290174	0.771683	0.850068	Rpl8	26961
ENSMUSG00000003974	SN_vs_SH	1.45751	-1.33436	2.19351	-0.608321	0.542975	0.664859	Grm3	108069
ENSMUSG00000004040	SN_vs_SH	5501.95	0.692128	0.192776	3.59033	0.000330259	0.00129109	Stat3	20848
ENSMUSG00000004044	SN_vs_SH	5158.68	0.0834104	0.135622	0.615022	0.53854	0.660841	Cavin1	19285
ENSMUSG00000004054	SN_vs_SH	1640.8	0.511479	0.112279	4.55543	5.22785e-06	2.97809e-05	Map3k11	26403
ENSMUSG00000004085	SN_vs_SH	3040.62	0.0850362	0.203762	0.41733	0.676437	0.777257	Map3k20	65964
ENSMUSG00000004098	SN_vs_SH	426.881	-2.29777	0.314297	-7.31084	2.65475e-13	4.50746e-12	Col5a3	53867
ENSMUSG00000004105	SN_vs_SH	4336.68	-1.94402	0.126256	-15.3975	1.70143e-53	3.66849e-51	Angptl2	26360
ENSMUSG00000004207	SN_vs_SH	30306.4	-0.0212686	0.136395	-0.155934	0.876085	0.923426	Psap	19156
ENSMUSG00000004473	SN_vs_SH	30.2584	-0.290818	0.405678	-0.716869	0.473455	0.602929	Clec11a	20256
ENSMUSG00000004631	SN_vs_SH	1038.95	-0.164394	0.130401	-1.26068	0.207423	0.322747	Sgce	20392
ENSMUSG00000004655	SN_vs_SH	41.5281	1.4892	0.352296	4.22712	2.367e-05	0.00011795	Aqp1	11826
ENSMUSG00000004665	SN_vs_SH	13013	-0.539398	0.241617	-2.23246	0.0255849	0.058173	Cnn2	12798
ENSMUSG00000004771	SN_vs_SH	2172.18	0.606987	0.173827	3.49191	0.000479583	0.00180763	Rab11a	53869
ENSMUSG00000004791	SN_vs_SH	1162.99	-2.36696	0.33771	-7.00886	2.40274e-12	3.65714e-11	Pgf	18654
ENSMUSG00000004837	SN_vs_SH	3.92343	-1.56745	1.02615	-1.5275	0.126637	0.218136	Grap	71520
ENSMUSG00000004891	SN_vs_SH	1922.11	1.56684	0.321523	4.87319	1.09812e-06	7.11454e-06	Nes	18008
ENSMUSG00000004951	SN_vs_SH	628.822	1.09575	0.202674	5.4065	6.42693e-08	5.1923e-07	Hspb1	15507
ENSMUSG00000004952	SN_vs_SH	356.319	-2.8459	0.251642	-11.3093	1.18e-29	8.86194e-28	Rasa4	54153
ENSMUSG00000004980	SN_vs_SH	18865.1	0.718404	0.134694	5.3336	9.62851e-08	7.52419e-07	Hnrnpa2b1	53379
ENSMUSG00000005054	SN_vs_SH	2103.3	0.850346	0.209368	4.06149	4.87598e-05	0.000226694	Cstb	13014
ENSMUSG00000005087	SN_vs_SH	5880.45	0.512957	0.134408	3.81643	0.000135397	0.000576307	Cd44	12505
ENSMUSG00000005103	SN_vs_SH	8717.09	0.406123	0.150724	2.69449	0.00704967	0.0192094	Wdr1	22388
ENSMUSG00000005125	SN_vs_SH	26801.3	-3.46862	0.24614	-14.092	4.25223e-45	6.87627e-43	Ndrg1	17988
ENSMUSG00000005362	SN_vs_SH	727.09	0.13732	0.19996	0.68674	0.492247	0.620515	Crbn	58799
ENSMUSG00000005397	SN_vs_SH	8735.94	-0.368266	0.30238	-1.21789	0.223266	0.341881	Nid1	18073
ENSMUSG00000005413	SN_vs_SH	2410.18	-0.227694	0.165801	-1.3733	0.16966	0.275244	Hmox1	15368
ENSMUSG00000005417	SN_vs_SH	11367.6	0.293112	0.122416	2.39438	0.0166485	0.0402793	Mprip	26936
ENSMUSG00000005481	SN_vs_SH	1213.52	1.10516	0.198546	5.56627	2.60253e-08	2.2169e-07	Ddx39a	68278
ENSMUSG00000005533	SN_vs_SH	2086.23	0.310293	0.223052	1.39113	0.164187	0.268316	Igf1r	16001
ENSMUSG00000005534	SN_vs_SH	1624.83	-0.540461	0.179356	-3.01334	0.0025839	0.00803262	Insr	16337
ENSMUSG00000005583	SN_vs_SH	41.1585	-1.31627	0.795383	-1.65488	0.0979484	0.177342	Mef2c	17260
ENSMUSG00000005667	SN_vs_SH	1457.32	-0.338956	0.196999	-1.7206	0.0853232	0.15874	Mthfd2	17768
ENSMUSG00000005873	SN_vs_SH	2708.47	-0.100597	0.12468	-0.806841	0.419758	0.552735	Reep5	13476
ENSMUSG00000005936	SN_vs_SH	1763.17	0.607008	0.102614	5.91544	3.30985e-09	3.27426e-08	Kctd20	66989
ENSMUSG00000005968	SN_vs_SH	437.413	-0.721464	0.17711	-4.07354	4.63034e-05	0.00021663	Tuft1	22156
ENSMUSG00000005973	SN_vs_SH	2335.35	0.514594	0.126603	4.06464	4.81073e-05	0.000224024	Rcn1	19672
ENSMUSG00000006024	SN_vs_SH	4636.33	-0.186543	0.138863	-1.34336	0.179157	0.28712	Napa	108124
ENSMUSG00000006205	SN_vs_SH	4585.51	-3.25822	0.194239	-16.7743	3.76381e-63	1.27918e-60	Htra1	56213
ENSMUSG00000006219	SN_vs_SH	1607.61	0.94706	0.543898	1.74125	0.0816406	0.152996	Fblim1	74202
ENSMUSG00000006301	SN_vs_SH	1556.24	-0.477357	0.238028	-2.00547	0.044913	0.093481	Tmbim1	69660
ENSMUSG00000006304	SN_vs_SH	13952.3	-0.137332	0.124026	-1.10728	0.268171	0.393456	Arpc2	76709
ENSMUSG00000006333	SN_vs_SH	28460.1	-0.370815	0.167354	-2.21575	0.0267086	0.0603312	Rps9	76846
ENSMUSG00000006344	SN_vs_SH	5.01435	0.46987	2.10862	0.222833	0.823666	0.88744	Ggt5	23887
ENSMUSG00000006345	SN_vs_SH	7.80221	-1.53134	1.05199	-1.45566	0.145487	0.243698	Ggt1	14598
ENSMUSG00000006356	SN_vs_SH	341.844	-1.57572	0.207614	-7.58965	3.20763e-14	6.04505e-13	Crip2	68337
ENSMUSG00000006360	SN_vs_SH	21.7697	-1.73722	1.28261	-1.35444	0.175598	0.282727	Crip1	12925
ENSMUSG00000006369	SN_vs_SH	153.31	0.313722	0.33764	0.929163	0.352804	0.485948	Fbln1	14114
ENSMUSG00000006373	SN_vs_SH	4208.2	-1.06517	0.136107	-7.82596	5.0379e-15	1.03717e-13	Pgrmc1	53328
ENSMUSG00000006386	SN_vs_SH	102.395	-0.296404	0.226177	-1.3105	0.190027	0.300992	Tek	21687
ENSMUSG00000006403	SN_vs_SH	486.801	0.0122388	0.169309	0.0722866	0.942374	0.967814	Adamts4	240913
ENSMUSG00000006445	SN_vs_SH	2847.01	-0.57109	0.121039	-4.71824	2.37897e-06	1.45083e-05	Epha2	13836
ENSMUSG00000006641	SN_vs_SH	192.815	0.870908	0.2186	3.98402	6.77599e-05	0.00030588	Slc5a6	330064
ENSMUSG00000006740	SN_vs_SH	5486.34	0.08505	0.220341	0.385992	0.699503	0.795961	Kif5b	16573
ENSMUSG00000006800	SN_vs_SH	3353.41	-1.05913	0.169243	-6.25804	3.89857e-10	4.40719e-09	Sulf2	72043
ENSMUSG00000006818	SN_vs_SH	1907.39	1.40084	0.166568	8.40998	4.10079e-17	1.05422e-15	Sod2	20656
ENSMUSG00000006932	SN_vs_SH	16907.5	0.609042	0.10113	6.02238	1.71869e-09	1.76734e-08	Ctnnb1	12387
ENSMUSG00000007041	SN_vs_SH	9090.35	0.171377	0.183469	0.934088	0.350258	0.483271	Clic1	114584
ENSMUSG00000007097	SN_vs_SH	8.58823	-3.96531	0.959234	-4.13382	3.56776e-05	0.000171561	Atp1a2	98660
ENSMUSG00000007476	SN_vs_SH	1326.38	-0.173452	0.107984	-1.60626	0.108216	0.192341	Lrrc8a	241296
ENSMUSG00000007613	SN_vs_SH	1251.41	0.696556	0.211594	3.29195	0.00099496	0.0034601	Tgfbr1	21812
ENSMUSG00000007655	SN_vs_SH	4742.04	-0.712565	0.147717	-4.82384	1.40819e-06	8.92166e-06	Cav1	12389
ENSMUSG00000007815	SN_vs_SH	9366.82	0.111351	0.138004	0.806869	0.419742	0.552735	Rhoa	11848
ENSMUSG00000007872	SN_vs_SH	1437.92	2.2897	0.286911	7.98053	1.4571e-15	3.1932e-14	Id3	15903
ENSMUSG00000007891	SN_vs_SH	27242.4	-0.154706	0.135896	-1.13841	0.254948	0.378318	Ctsd	13033
ENSMUSG00000007892	SN_vs_SH	27590.9	-0.267392	0.244328	-1.0944	0.273781	0.399894	Rplp1	56040
ENSMUSG00000008305	SN_vs_SH	579.727	0.476182	0.243416	1.95625	0.0504359	0.103061	Tle1	21885
ENSMUSG00000008348	SN_vs_SH	12388.4	0.594058	0.190291	3.12183	0.0017973	0.00581281	Ubc	22190
ENSMUSG00000008384	SN_vs_SH	1806.59	-1.97607	0.237221	-8.33008	8.07884e-17	2.01238e-15	Sertad1	55942
ENSMUSG00000008393	SN_vs_SH	3819.25	-0.492303	0.164388	-2.99477	0.00274652	0.00848456	Carhsp1	52502
ENSMUSG00000008398	SN_vs_SH	3033.41	0.445581	0.162423	2.74334	0.00608174	0.0169376	Elk3	13713
ENSMUSG00000008575	SN_vs_SH	3690.37	0.234792	0.146837	1.599	0.10982	0.194602	Nfib	18028
ENSMUSG00000008668	SN_vs_SH	8095.11	-0.344055	0.184852	-1.86124	0.0627101	0.123257	Rps18	20084
ENSMUSG00000008682	SN_vs_SH	21574.7	-0.588392	0.157042	-3.74673	0.000179158	0.000742094	Rpl10	110954
ENSMUSG00000008683	SN_vs_SH	11348.4	-0.379432	0.15931	-2.38172	0.0172319	0.0415305	Rps15a	267019
ENSMUSG00000009097	SN_vs_SH	2.15655	-1.33436	2.05774	-0.648457	0.516689	0.641447	Tbx1	21380
ENSMUSG00000009291	SN_vs_SH	10805.2	-0.678875	0.184108	-3.68738	0.000226572	0.00091505	Pttg1ip	108705
ENSMUSG00000009376	SN_vs_SH	4961.38	0.594578	0.151322	3.92922	8.5223e-05	0.000378576	Met	17295
ENSMUSG00000009406	SN_vs_SH	1004.68	0.431455	0.17053	2.53008	0.0114037	0.0290518	Elk1	13712
ENSMUSG00000009549	SN_vs_SH	2378.98	-0.138105	0.139733	-0.988346	0.322983	0.45359	Srp14	20813
ENSMUSG00000009569	SN_vs_SH	965.887	0.0843179	0.22575	0.373502	0.708775	0.80323	Mrtfb	239719
ENSMUSG00000009588	SN_vs_SH	0.79863	-2.86488	3.25476	-0.880213	0.378744	NA	St6galnac1	20445
ENSMUSG00000009654	SN_vs_SH	121.664	-1.83759	0.479235	-3.83443	0.000125854	0.000539814	Oit3	18302
ENSMUSG00000009681	SN_vs_SH	2033.07	0.268606	0.171645	1.5649	0.117607	0.205531	Bcr	110279
ENSMUSG00000009687	SN_vs_SH	228.9	0.742927	0.420225	1.76792	0.0770736	0.145814	Fxyd5	18301
ENSMUSG00000009876	SN_vs_SH	3.31049	-1.12057	1.33868	-0.837072	0.402552	0.535383	Cox4i2	84682
ENSMUSG00000009927	SN_vs_SH	8864.54	-0.07624	0.158362	-0.481429	0.630211	0.739371	Rps25	75617
ENSMUSG00000010047	SN_vs_SH	706.783	0.396341	0.229918	1.72383	0.0847377	0.157871	Hyal2	15587
ENSMUSG00000010064	SN_vs_SH	173.355	-7.93059	0.790067	-10.0379	1.03892e-23	4.82232e-22	Slc38a3	76257
ENSMUSG00000010095	SN_vs_SH	6457	-0.488274	0.153988	-3.17085	0.00151992	0.00502633	Slc3a2	17254
ENSMUSG00000010175	SN_vs_SH	8.23889	-0.263139	1.02112	-0.257695	0.796642	0.867271	Prox1	19130
ENSMUSG00000010358	SN_vs_SH	466.727	0.689614	0.148737	4.63648	3.54397e-06	2.08827e-05	Ifi35	70110
ENSMUSG00000010601	SN_vs_SH	28.4759	-3.32375	0.474225	-7.00879	2.40381e-12	3.65714e-11	Apol7a	75761
ENSMUSG00000010660	SN_vs_SH	496.426	-0.264934	0.200892	-1.31879	0.18724	0.297271	Plcd1	18799
ENSMUSG00000010760	SN_vs_SH	1.52034	-0.904546	2.25129	-0.401791	0.687838	0.786123	Phlda2	22113
ENSMUSG00000011263	SN_vs_SH	34.101	-6.27474	0.685722	-9.15056	5.66413e-20	1.91853e-18	Exoc3l2	74463
ENSMUSG00000011958	SN_vs_SH	3014.05	0.566428	0.0944277	5.99854	1.99099e-09	2.02349e-08	Bnip2	12175
ENSMUSG00000012405	SN_vs_SH	10471.9	-0.386987	0.157946	-2.45012	0.014281	0.0352794	Rpl15	66480
ENSMUSG00000012819	SN_vs_SH	100.016	-3.9042	0.491869	-7.93748	2.06328e-15	4.42018e-14	Cdh23	22295
ENSMUSG00000012848	SN_vs_SH	17975.9	-0.56595	0.177121	-3.19528	0.00139695	0.00467483	Rps5	20103
ENSMUSG00000013076	SN_vs_SH	3970.4	-0.351324	0.122626	-2.86501	0.00416992	0.0121906	Amotl1	75723
ENSMUSG00000013622	SN_vs_SH	1444.51	-0.38731	0.186669	-2.07485	0.0380004	0.081261	Atraid	381629
ENSMUSG00000013663	SN_vs_SH	5467.86	-0.0594272	0.166584	-0.356741	0.721285	0.813225	Pten	19211
ENSMUSG00000013698	SN_vs_SH	8080.9	-0.187437	0.101127	-1.85348	0.0638137	0.125095	Pea15a	18611
ENSMUSG00000014496	SN_vs_SH	1104.34	0.537085	0.173664	3.09267	0.00198365	0.0063439	Ankrd28	105522
ENSMUSG00000014778	SN_vs_SH	1246.29	0.846573	0.121365	6.97543	3.04947e-12	4.57352e-11	Fhod1	234686
ENSMUSG00000014813	SN_vs_SH	999.677	-1.21779	0.166812	-7.3004	2.86906e-13	4.84263e-12	Stc1	20855
ENSMUSG00000014932	SN_vs_SH	885.58	0.475187	0.178466	2.66262	0.00775338	0.0208188	Yes1	22612
ENSMUSG00000015053	SN_vs_SH	239.484	0.888369	0.159269	5.57779	2.43593e-08	2.08919e-07	Gata2	14461
ENSMUSG00000015090	SN_vs_SH	500.885	2.92422	0.575766	5.07884	3.7974e-07	2.65964e-06	Ptgds	19215
ENSMUSG00000015093	SN_vs_SH	9.50975	-1.54198	0.649964	-2.37241	0.0176724	0.0423883	Clic3	69454
ENSMUSG00000015094	SN_vs_SH	3462.05	0.471177	0.135899	3.46712	0.000526064	0.0019629	Npdc1	18146
ENSMUSG00000015143	SN_vs_SH	14503.6	-0.581336	0.210785	-2.75795	0.00581643	0.0162938	Actn1	109711
ENSMUSG00000015202	SN_vs_SH	783.373	0.699018	0.0921175	7.58832	3.24076e-14	6.10177e-13	Cnksr3	215748
ENSMUSG00000015305	SN_vs_SH	788.088	0.49671	0.269857	1.84064	0.0656739	0.128202	Sash1	70097
ENSMUSG00000015312	SN_vs_SH	1719.69	-1.51175	0.342225	-4.41741	9.98896e-06	5.39017e-05	Gadd45b	17873
ENSMUSG00000015468	SN_vs_SH	23.5621	-1.62153	0.597591	-2.71344	0.00665885	0.0183034	Notch4	18132
ENSMUSG00000015533	SN_vs_SH	1667.92	-0.262567	0.338995	-0.774546	0.438608	0.570102	Itga2	16398
ENSMUSG00000015647	SN_vs_SH	6610.12	-0.481944	0.199804	-2.41208	0.0158619	0.038614	Lama5	16776
ENSMUSG00000015672	SN_vs_SH	793.376	0.373998	0.14633	2.55585	0.0105929	0.0272949	Mrpl32	75398
ENSMUSG00000015714	SN_vs_SH	3809.92	0.253156	0.102133	2.4787	0.0131863	0.0329281	Cers2	76893
ENSMUSG00000015733	SN_vs_SH	3399.65	0.461354	0.115674	3.98839	6.65234e-05	0.000301112	Capza2	12343
ENSMUSG00000015745	SN_vs_SH	1102.77	0.70478	0.266144	2.64812	0.00809413	0.0215973	Plekho1	67220
ENSMUSG00000015759	SN_vs_SH	1393.43	-0.296973	0.140975	-2.10657	0.035155	0.0760541	Cnih1	12793
ENSMUSG00000015766	SN_vs_SH	365.563	2.11549	0.311738	6.78611	1.15201e-11	1.61313e-10	Eps8	13860
ENSMUSG00000015837	SN_vs_SH	13738	0.0740979	0.170362	0.434944	0.663603	0.767347	Sqstm1	18412
ENSMUSG00000015932	SN_vs_SH	5842.47	0.0108147	0.142689	0.0757919	0.939585	0.966331	Dstn	56431
ENSMUSG00000016087	SN_vs_SH	110.812	1.60096	0.228647	7.00188	2.52555e-12	3.83363e-11	Fli1	14247
ENSMUSG00000016128	SN_vs_SH	1054	0.531807	0.127483	4.17161	3.0246e-05	0.000147386	Stard13	243362
ENSMUSG00000016252	SN_vs_SH	906.172	0.651504	0.223361	2.91682	0.00353621	0.010588	Atp5e	67126
ENSMUSG00000016283	SN_vs_SH	15.2333	-1.47683	0.684864	-2.15639	0.0310531	0.0685767	H2-M2	14990
ENSMUSG00000016382	SN_vs_SH	4213.78	0.731561	0.137309	5.32786	9.93769e-08	7.73566e-07	Pls3	102866
ENSMUSG00000016487	SN_vs_SH	6810.7	0.00183543	0.198547	0.00924431	0.992624	1	Ppfibp1	67533
ENSMUSG00000016493	SN_vs_SH	48.4973	-1.44043	0.322026	-4.47303	7.71172e-06	4.25875e-05	Cd46	17221
ENSMUSG00000016494	SN_vs_SH	11.6704	-1.35122	0.564561	-2.39341	0.0166927	0.0403815	Cd34	12490
ENSMUSG00000016534	SN_vs_SH	10262.5	-0.0296507	0.160368	-0.184891	0.853314	0.907727	Lamp2	16784
ENSMUSG00000016559	SN_vs_SH	33304.1	0.11986	0.118509	1.0114	0.311825	0.441608	H3f3b	15081
ENSMUSG00000016758	SN_vs_SH	16.5542	0.116526	0.515445	0.226069	0.821148	0.88538	Bik	12124
ENSMUSG00000016918	SN_vs_SH	439.945	-0.00818394	0.91036	-0.00898979	NA	NA	Sulf1	240725
ENSMUSG00000017309	SN_vs_SH	1.84354	-3.86716	1.96164	-1.97139	0.0486792	0.100031	Cd300lg	52685
ENSMUSG00000017404	SN_vs_SH	35037.4	-0.368067	0.173561	-2.12068	0.0339486	0.0738807	Rpl19	19921
ENSMUSG00000017417	SN_vs_SH	22.1151	-0.488701	0.503899	-0.96984	0.332126	0.46371	Plxdc1	72324
ENSMUSG00000017446	SN_vs_SH	362.497	-0.32145	0.418573	-0.767967	0.442507	0.573794	C1qtnf1	56745
ENSMUSG00000017493	SN_vs_SH	2859.9	1.47352	0.141385	10.422	1.96728e-25	1.0167e-23	Igfbp4	16010
ENSMUSG00000017615	SN_vs_SH	3353.57	0.470252	0.116638	4.03173	5.53676e-05	0.000254116	Tnfaip1	21927
ENSMUSG00000017697	SN_vs_SH	175.39	-0.612619	0.193728	-3.16226	0.00156551	0.0051546	Ada	11486
ENSMUSG00000017721	SN_vs_SH	5317.33	0.086388	0.127173	0.679296	0.49695	0.624359	Pigt	78928
ENSMUSG00000017756	SN_vs_SH	2948.8	0.28335	0.148008	1.91443	0.0555656	0.111576	Slc12a7	20499
ENSMUSG00000017774	SN_vs_SH	6364.4	0.449601	0.160894	2.79439	0.00519975	0.0147999	Myo1c	17913
ENSMUSG00000017817	SN_vs_SH	437.992	-2.40486	1.13773	-2.11373	0.0345386	0.0749857	Jph2	59091
ENSMUSG00000017831	SN_vs_SH	1542.25	0.100812	0.112007	0.900051	0.368093	0.500475	Rab5a	271457
ENSMUSG00000018001	SN_vs_SH	1189.42	0.251714	0.110236	2.2834	0.0224065	0.0519275	Cyth3	19159
ENSMUSG00000018042	SN_vs_SH	11988.9	0.055197	0.156155	0.353476	0.723732	0.814884	Cyb5r3	109754
ENSMUSG00000018171	SN_vs_SH	6250.4	-0.118252	0.237883	-0.4971	0.619119	0.731258	Vmp1	75909
ENSMUSG00000018217	SN_vs_SH	1269.98	-0.536848	0.162519	-3.30328	0.000955599	0.00333943	Pmp22	18858
ENSMUSG00000018293	SN_vs_SH	15030.4	0.669284	0.216081	3.09738	0.00195241	0.00625394	Pfn1	18643
ENSMUSG00000018326	SN_vs_SH	8074.43	0.463744	0.136079	3.40789	0.000654665	0.00239114	Ywhab	54401
ENSMUSG00000018340	SN_vs_SH	14347.9	-0.0865649	0.119134	-0.72662	0.467459	0.597418	Anxa6	11749
ENSMUSG00000018381	SN_vs_SH	128.856	-2.52974	0.457572	-5.52861	3.22782e-08	2.72293e-07	Abi3	66610
ENSMUSG00000018387	SN_vs_SH	450.959	-1.28526	0.218311	-5.88727	3.92616e-09	3.82357e-08	Shroom1	71774
ENSMUSG00000018417	SN_vs_SH	2892.57	0.787792	0.157584	4.99918	5.75737e-07	3.91744e-06	Myo1b	17912
ENSMUSG00000018427	SN_vs_SH	616.339	0.0140819	0.187977	0.0749126	0.940284	0.966802	Ypel2	77864
ENSMUSG00000018446	SN_vs_SH	3181.45	1.25493	0.19844	6.324	2.54886e-10	2.95091e-09	C1qbp	12261
ENSMUSG00000018500	SN_vs_SH	231.759	-1.92742	0.496999	-3.87812	0.000105267	0.000458473	Adora2b	11541
ENSMUSG00000018583	SN_vs_SH	8507.33	0.502735	0.141051	3.56422	0.000364941	0.00141161	G3bp1	27041
ENSMUSG00000018593	SN_vs_SH	67629.4	-0.0275995	0.15243	-0.181063	0.856318	0.909909	Sparc	20692
ENSMUSG00000018604	SN_vs_SH	793.829	0.356051	0.307785	1.15682	0.247347	0.369665	Tbx3	21386
ENSMUSG00000018770	SN_vs_SH	2969.18	1.36508	0.174998	7.80055	6.16371e-15	1.25469e-13	Atp5g3	228033
ENSMUSG00000018796	SN_vs_SH	1110.98	0.820307	0.15121	5.42496	5.79681e-08	4.71935e-07	Acsl1	14081
ENSMUSG00000018822	SN_vs_SH	0.807627	-2.86419	2.53157	-1.13139	0.257891	NA	Sfrp5	54612
ENSMUSG00000018899	SN_vs_SH	3326.57	-0.502007	0.22311	-2.25004	0.0244466	0.0559147	Irf1	16362
ENSMUSG00000018930	SN_vs_SH	0.318151	-2.80288	4.32867	-0.647515	0.517299	NA	Ccl4	20303
ENSMUSG00000018932	SN_vs_SH	1520.07	1.32266	0.145801	9.0717	1.17169e-19	3.88986e-18	Map2k3	26397
ENSMUSG00000018965	SN_vs_SH	10050.6	0.640607	0.120197	5.32964	9.84076e-08	7.67212e-07	Ywhah	22629
ENSMUSG00000018986	SN_vs_SH	0.157842	-2.23698	4.36733	-0.512207	0.608506	NA	Slfn3	20557
ENSMUSG00000019054	SN_vs_SH	1498.82	0.535085	0.234267	2.28408	0.0223666	0.0518611	Fis1	66437
ENSMUSG00000019055	SN_vs_SH	1741.11	-1.43485	0.132498	-10.8292	2.50262e-27	1.54408e-25	Plod1	18822
ENSMUSG00000019087	SN_vs_SH	7334.51	-0.208049	0.110125	-1.8892	0.0588648	0.116856	Atp6ap1	54411
ENSMUSG00000019102	SN_vs_SH	1127.47	2.1711	0.305858	7.09839	1.26221e-12	1.99761e-11	Aldh3a1	11670
ENSMUSG00000019139	SN_vs_SH	1941	1.82132	0.125561	14.5055	1.11793e-47	1.98377e-45	Isyna1	71780
ENSMUSG00000019173	SN_vs_SH	4739.13	0.370812	0.112487	3.29649	0.000979009	0.00341232	Rab5c	19345
ENSMUSG00000019256	SN_vs_SH	829.016	1.03298	0.293386	3.52089	0.000430102	0.00164025	Ahr	11622
ENSMUSG00000019278	SN_vs_SH	2.11773	-3.08696	1.90341	-1.6218	0.104846	0.18741	Dpep1	13479
ENSMUSG00000019326	SN_vs_SH	22.3709	-2.14544	0.811276	-2.64452	0.00818066	0.0217934	Aoc3	11754
ENSMUSG00000019471	SN_vs_SH	5863.04	0.23216	0.170281	1.36339	0.17276	0.279277	Cdc37	12539
ENSMUSG00000019505	SN_vs_SH	13223.6	-0.173267	0.149101	-1.16208	0.245202	0.367171	Ubb	22187
ENSMUSG00000019647	SN_vs_SH	301.765	-0.986282	0.240555	-4.10003	4.13105e-05	0.000196108	Sema6a	20358
ENSMUSG00000019699	SN_vs_SH	975.253	-0.135342	0.245688	-0.550871	0.581722	0.699155	Akt3	23797
ENSMUSG00000019726	SN_vs_SH	819.794	1.30588	0.260418	5.01456	5.31546e-07	3.63897e-06	Lyst	17101
ENSMUSG00000019734	SN_vs_SH	64.8476	-2.33484	0.392296	-5.95175	2.65297e-09	2.65721e-08	Tmc4	353499
ENSMUSG00000019779	SN_vs_SH	939.933	0.377648	0.143582	2.6302	0.00853354	0.0225953	Frk	14302
ENSMUSG00000019789	SN_vs_SH	47.1219	-3.90771	0.445858	-8.76448	1.87634e-18	5.52486e-17	Hey2	15214
ENSMUSG00000019804	SN_vs_SH	4459.47	-0.433612	0.162386	-2.67025	0.00757953	0.0204171	Snx3	54198
ENSMUSG00000019817	SN_vs_SH	10.8458	-0.617974	0.95148	-0.649487	0.516023	0.640898	Plagl1	22634
ENSMUSG00000019820	SN_vs_SH	3093.4	-0.817403	0.290572	-2.81309	0.00490683	0.014056	Utrn	22288
ENSMUSG00000019846	SN_vs_SH	1975.69	0.69708	0.468187	1.48889	0.136516	0.231533	Lama4	16775
ENSMUSG00000019850	SN_vs_SH	3592.14	-0.586277	0.251908	-2.32735	0.0199468	0.0470281	Tnfaip3	21929
ENSMUSG00000019851	SN_vs_SH	283.6	-2.90834	0.260972	-11.1442	7.63959e-29	5.30066e-27	Perp	64058
ENSMUSG00000019873	SN_vs_SH	2629.5	0.701313	0.188137	3.72767	0.000193262	0.00079507	Reep3	28193
ENSMUSG00000019889	SN_vs_SH	3290.4	0.0586124	0.120766	0.485339	0.627436	0.737475	Ptprk	19272
ENSMUSG00000019890	SN_vs_SH	30.5526	0.923856	0.417955	2.21042	0.0270762	0.0609862	Nts	67405
ENSMUSG00000019899	SN_vs_SH	6.10742	-2.58069	0.864004	-2.9869	0.00281824	0.00868202	Lama2	16773
ENSMUSG00000019907	SN_vs_SH	2070.16	0.402068	0.224218	1.7932	0.0729406	0.139628	Ppp1r12a	17931
ENSMUSG00000019909	SN_vs_SH	0	NA	NA	NA	NA	NA	Fam162b	77296
ENSMUSG00000019920	SN_vs_SH	2389.11	0.811809	0.225011	3.60786	0.000308729	0.00121337	Lims1	110829
ENSMUSG00000019929	SN_vs_SH	2570.48	2.2338	0.572824	3.89963	9.634e-05	0.00042342	Dcn	13179
ENSMUSG00000019960	SN_vs_SH	1440.25	0.989836	0.146613	6.75134	1.46487e-11	2.01741e-10	Dusp6	67603
ENSMUSG00000019966	SN_vs_SH	2674.48	0.0756629	0.201792	0.374954	0.707694	0.802414	Kitl	17311
ENSMUSG00000019970	SN_vs_SH	949.676	0.201999	0.246367	0.819911	0.412267	0.545373	Sgk1	20393
ENSMUSG00000019990	SN_vs_SH	0.828348	-3.08416	2.36342	-1.30496	0.191907	NA	Pde7b	29863
ENSMUSG00000019997	SN_vs_SH	14573.7	0.238535	0.152695	1.56217	0.118248	0.206398	Ccn2	14219
ENSMUSG00000020009	SN_vs_SH	4690.81	0.345348	0.109635	3.14998	0.00163284	0.00534994	Ifngr1	15979
ENSMUSG00000020018	SN_vs_SH	1980.73	0.930361	0.186189	4.99686	5.82726e-07	3.95961e-06	Snrpf	69878
ENSMUSG00000020027	SN_vs_SH	267.782	0.423202	0.254137	1.66525	0.0958631	0.174164	Socs2	216233
ENSMUSG00000020032	SN_vs_SH	926.44	0.172358	0.130989	1.31582	0.188233	0.298636	Nuak1	77976
ENSMUSG00000020044	SN_vs_SH	41381.2	-0.855198	0.232265	-3.68199	0.000231425	0.000933331	Timp3	21859
ENSMUSG00000020048	SN_vs_SH	54475.2	-0.988528	0.126353	-7.82351	5.13694e-15	1.05431e-13	Hsp90b1	22027
ENSMUSG00000020075	SN_vs_SH	4125.49	1.37067	0.204649	6.69768	2.11754e-11	2.85857e-10	Ddx21	56200
ENSMUSG00000020077	SN_vs_SH	1.99957	-2.4704	1.47876	-1.67058	0.0948039	0.17274	Srgn	19073
ENSMUSG00000020089	SN_vs_SH	1129.52	1.48337	0.22135	6.70146	2.06348e-11	2.79008e-10	Ppa1	67895
ENSMUSG00000020092	SN_vs_SH	419.317	0.346077	0.140092	2.47035	0.013498	0.033585	Pald1	27355
ENSMUSG00000020097	SN_vs_SH	3699.64	0.507761	0.178237	2.8488	0.00438844	0.0127292	Sgpl1	20397
ENSMUSG00000020098	SN_vs_SH	649.216	0.404039	0.199442	2.02585	0.0427805	0.0896754	Pcbd1	13180
ENSMUSG00000020099	SN_vs_SH	8232.31	0.214587	0.108671	1.97465	0.0483075	0.0994008	Unc5b	107449
ENSMUSG00000020108	SN_vs_SH	2952.82	-1.56954	0.26043	-6.02674	1.67304e-09	1.72482e-08	Ddit4	74747
ENSMUSG00000020123	SN_vs_SH	69.7243	1.60258	0.324649	4.93635	7.95964e-07	5.28245e-06	Avpr1a	54140
ENSMUSG00000020142	SN_vs_SH	1674.34	-2.62729	0.148132	-17.7361	2.20655e-70	9.02976e-68	Slc1a4	55963
ENSMUSG00000020152	SN_vs_SH	3446.02	0.760563	0.109494	6.94618	3.753e-12	5.56622e-11	Actr2	66713
ENSMUSG00000020153	SN_vs_SH	937.607	0.301609	0.213653	1.41167	0.158046	0.260321	Ndufs7	75406
ENSMUSG00000020154	SN_vs_SH	2.24091	0.37467	1.16977	0.320294	0.748745	0.833454	Ptprb	19263
ENSMUSG00000020155	SN_vs_SH	2.66169	0.419092	1.93706	0.216355	0.828711	0.891057	Kcnmb1	16533
ENSMUSG00000020176	SN_vs_SH	2318.53	-2.77747	0.342359	-8.11276	4.94816e-16	1.13265e-14	Grb10	14783
ENSMUSG00000020178	SN_vs_SH	17.7921	-0.306466	0.645964	-0.474432	0.635192	0.743585	Adora2a	11540
ENSMUSG00000020186	SN_vs_SH	671.554	-0.291585	0.232642	-1.25336	0.210074	0.326037	Csrp2	13008
ENSMUSG00000020225	SN_vs_SH	844.486	-0.708193	0.164171	-4.31375	1.60506e-05	8.31858e-05	Tmbim4	68212
ENSMUSG00000020229	SN_vs_SH	0.442818	-2.76985	4.33054	-0.639607	0.522428	NA	Slc5a4a	64452
ENSMUSG00000020241	SN_vs_SH	12136.6	0.589095	0.160212	3.67697	0.000236018	0.000948993	Col6a2	12834
ENSMUSG00000020250	SN_vs_SH	3763.49	1.09749	0.102084	10.7509	5.86654e-27	3.47008e-25	Txnrd1	50493
ENSMUSG00000020251	SN_vs_SH	15.5634	-0.477507	0.705334	-0.676994	0.49841	0.625728	Glt8d2	74782
ENSMUSG00000020267	SN_vs_SH	6685.76	0.509286	0.163709	3.11093	0.00186498	0.00601036	Hint1	15254
ENSMUSG00000020277	SN_vs_SH	18857.9	-2.27242	0.180434	-12.5942	2.27338e-36	2.5901e-34	Pfkl	18641
ENSMUSG00000020303	SN_vs_SH	2435.37	-0.469335	0.140327	-3.34459	0.000824034	0.00292659	Stc2	20856
ENSMUSG00000020310	SN_vs_SH	17.4798	-0.757798	0.630933	-1.20108	0.229722	0.349524	Madcam1	17123
ENSMUSG00000020312	SN_vs_SH	343.709	0.17542	0.18115	0.968367	0.332861	0.464412	Shc2	216148
ENSMUSG00000020315	SN_vs_SH	13683.4	0.160977	0.157215	1.02393	0.30587	0.435356	Sptbn1	20742
ENSMUSG00000020346	SN_vs_SH	2253.79	-0.0125444	0.108548	-0.115565	0.907997	0.944404	Mgat1	17308
ENSMUSG00000020357	SN_vs_SH	486.643	-1.5107	0.248648	-6.07565	1.23486e-09	1.29981e-08	Flt4	14257
ENSMUSG00000020368	SN_vs_SH	21121.8	-0.217517	0.113758	-1.9121	0.0558631	0.112028	Canx	12330
ENSMUSG00000020372	SN_vs_SH	38523.7	-0.40788	0.136859	-2.9803	0.0028797	0.00885368	Rack1	14694
ENSMUSG00000020377	SN_vs_SH	2.61913	-0.734338	1.11671	-0.65759	0.510801	0.636748	Ltc4s	17001
ENSMUSG00000020390	SN_vs_SH	2014.68	0.0741113	0.100296	0.738929	0.45995	0.590343	Ube2b	22210
ENSMUSG00000020407	SN_vs_SH	154.128	-0.405455	0.234204	-1.73121	0.083415	0.155768	Upp1	22271
ENSMUSG00000020423	SN_vs_SH	1098.93	-0.606512	0.205729	-2.94812	0.00319717	0.00969353	Btg2	12227
ENSMUSG00000020429	SN_vs_SH	0.828196	0.0144773	1.88903	0.00766385	0.993885	NA	Igfbp1	16006
ENSMUSG00000020432	SN_vs_SH	2032.02	-0.0391962	0.167369	-0.234191	0.814837	0.8811	Tcn2	21452
ENSMUSG00000020439	SN_vs_SH	7890.13	-2.24092	0.196865	-11.3831	5.07857e-30	3.96247e-28	Smtn	29856
ENSMUSG00000020444	SN_vs_SH	727.143	-0.319692	0.211594	-1.51088	0.13082	0.224071	Guk1	14923
ENSMUSG00000020458	SN_vs_SH	10361.5	0.0311841	0.123067	0.253391	0.799966	0.869898	Rtn4	68585
ENSMUSG00000020460	SN_vs_SH	10743.1	-0.147129	0.182096	-0.807979	0.419103	0.552231	Rps27a	78294
ENSMUSG00000020467	SN_vs_SH	478.908	-0.0524902	0.408864	-0.128381	0.897848	0.937641	Efemp1	216616
ENSMUSG00000020473	SN_vs_SH	34053.6	0.43557	0.139499	3.1224	0.00179384	0.00580632	Aebp1	11568
ENSMUSG00000020486	SN_vs_SH	60.7405	2.55003	0.329888	7.72998	1.07568e-14	2.13137e-13	Septin4	18952
ENSMUSG00000020570	SN_vs_SH	744.049	0.297655	0.183128	1.62539	0.104079	0.186256	Sypl	19027
ENSMUSG00000020572	SN_vs_SH	2798.15	-1.52249	0.139089	-10.9462	6.93183e-28	4.46936e-26	Nampt	59027
ENSMUSG00000020580	SN_vs_SH	2757.61	-0.0716311	0.177221	-0.404191	0.686072	0.78491	Rock2	19878
ENSMUSG00000020585	SN_vs_SH	4519.6	-0.198933	0.164906	-1.20634	0.227686	0.347091	Laptm4a	17775
ENSMUSG00000020601	SN_vs_SH	279.666	1.36636	0.275859	4.9531	7.30399e-07	4.88199e-06	Trib2	217410
ENSMUSG00000020607	SN_vs_SH	25.8014	-0.593876	0.793082	-0.748821	0.453965	0.584682	Lratd1	105005
ENSMUSG00000020614	SN_vs_SH	306.542	-1.73197	0.389148	-4.45066	8.56068e-06	4.6799e-05	Fam20a	208659
ENSMUSG00000020640	SN_vs_SH	1215.86	-0.110489	0.210156	-0.525748	0.599063	0.713629	Itsn2	20403
ENSMUSG00000020644	SN_vs_SH	2270.6	0.987912	0.132072	7.4801	7.42664e-14	1.34768e-12	Id2	15902
ENSMUSG00000020650	SN_vs_SH	167.794	-0.184403	0.170507	-1.0815	0.279476	0.406444	Bcap29	12033
ENSMUSG00000020653	SN_vs_SH	236.633	0.268768	0.286629	0.937686	0.348406	0.481687	Klf11	194655
ENSMUSG00000020658	SN_vs_SH	85.6182	-2.96622	0.962052	-3.08322	0.00204772	0.00652072	Efr3b	668212
ENSMUSG00000020674	SN_vs_SH	3034.65	0.716313	0.172974	4.14116	3.45547e-05	0.000166681	Pxdn	69675
ENSMUSG00000020681	SN_vs_SH	4.85209	-1.67087	0.871147	-1.91801	0.0551096	0.110827	Ace	11421
ENSMUSG00000020682	SN_vs_SH	113.488	-1.88299	0.370465	-5.08276	3.71981e-07	2.60894e-06	Mmp28	118453
ENSMUSG00000020695	SN_vs_SH	2141.55	-3.85778	0.716507	-5.38415	NA	NA	Mrc2	17534
ENSMUSG00000020717	SN_vs_SH	5.4594	-2.45914	0.946682	-2.59764	0.00938669	0.024524	Pecam1	18613
ENSMUSG00000020719	SN_vs_SH	22999.1	0.215023	0.128949	1.6675	0.0954144	0.173585	Ddx5	13207
ENSMUSG00000020720	SN_vs_SH	2868.91	0.824109	0.133038	6.19453	5.84576e-10	6.46192e-09	Psmd12	66997
ENSMUSG00000020728	SN_vs_SH	206.892	-0.654082	0.27504	-2.37813	0.0174007	0.0418518	Cep112	76380
ENSMUSG00000020733	SN_vs_SH	1493.24	0.961119	0.190966	5.03294	4.83019e-07	3.34098e-06	Slc9a3r1	26941
ENSMUSG00000020758	SN_vs_SH	48.7592	-3.68184	0.673668	-5.46537	4.61944e-08	3.81794e-07	Itgb4	192897
ENSMUSG00000020810	SN_vs_SH	157.475	-0.726581	0.389538	-1.86524	0.0621484	0.122344	Cygb	114886
ENSMUSG00000020823	SN_vs_SH	2660.33	0.685957	0.125566	5.46294	4.68321e-08	3.8677e-07	Sec14l1	74136
ENSMUSG00000020841	SN_vs_SH	2838.99	0.0791211	0.236424	0.334658	0.737883	0.825461	Cpd	12874
ENSMUSG00000020846	SN_vs_SH	427.649	-0.874798	0.18049	-4.8468	1.25467e-06	8.02765e-06	Rflnb	76566
ENSMUSG00000020849	SN_vs_SH	18555.6	0.304845	0.107766	2.82878	0.00467265	0.0134776	Ywhae	22627
ENSMUSG00000020859	SN_vs_SH	3619.78	-0.0110809	0.165128	-0.0671046	0.946498	0.970405	Spag9	70834
ENSMUSG00000020863	SN_vs_SH	4609.08	-0.184593	0.149318	-1.23624	0.216368	0.333714	Luc7l3	67684
ENSMUSG00000020893	SN_vs_SH	1007.97	-0.64356	0.302513	-2.12738	0.0333885	0.0728596	Per1	18626
ENSMUSG00000020900	SN_vs_SH	2590.61	-0.523583	0.170426	-3.07219	0.00212493	0.00674196	Myh10	77579
ENSMUSG00000020928	SN_vs_SH	0	NA	NA	NA	NA	NA	Higd1b	75689
ENSMUSG00000021025	SN_vs_SH	3686.53	-0.362918	0.323466	-1.12197	0.261877	0.386427	Nfkbia	18035
ENSMUSG00000021037	SN_vs_SH	1958.23	1.11763	0.175149	6.38105	1.75882e-10	2.08515e-09	Ahsa1	217737
ENSMUSG00000021040	SN_vs_SH	413.863	0.0636533	0.237723	0.267763	0.788882	0.862512	Slirp	380773
ENSMUSG00000021068	SN_vs_SH	665.025	0.0868604	0.187748	0.462644	0.64362	0.750254	Nin	18080
ENSMUSG00000021070	SN_vs_SH	46.1772	1.58483	0.653694	2.42442	0.0153329	0.0374992	Bdkrb2	12062
ENSMUSG00000021108	SN_vs_SH	17.5734	-0.92513	0.698702	-1.32407	0.18548	0.295155	Prkch	18755
ENSMUSG00000021109	SN_vs_SH	5983.42	0.500107	0.194496	2.57129	0.010132	0.0262354	Hif1a	15251
ENSMUSG00000021116	SN_vs_SH	1981.72	0.691148	0.147509	4.68547	2.79324e-06	1.67695e-05	Eif2s1	13665
ENSMUSG00000021118	SN_vs_SH	35.1274	-1.13503	0.46679	-2.43157	0.0150337	0.0368753	Plek2	27260
ENSMUSG00000021127	SN_vs_SH	10641	0.543803	0.17161	3.16882	0.00153058	0.00505204	Zfp36l1	12192
ENSMUSG00000021134	SN_vs_SH	7349.38	0.151101	0.0783501	1.92854	0.0537878	0.108583	Srsf5	20384
ENSMUSG00000021171	SN_vs_SH	667.688	0.511647	0.240959	2.12338	0.0337221	0.0734677	Esyt2	52635
ENSMUSG00000021186	SN_vs_SH	370.972	0	1.7027	0	1	1	Fbln5	23876
ENSMUSG00000021196	SN_vs_SH	5776.11	-3.95921	0.131499	-30.1083	3.77606e-199	2.52392e-195	Pfkp	56421
ENSMUSG00000021208	SN_vs_SH	3.35207	-1.8662	1.86576	-1.00024	0.317196	0.447255	Ifi27l2b	217845
ENSMUSG00000021214	SN_vs_SH	5.9224	0.613761	0.88179	0.69604	0.486404	0.615161	Akr1c18	105349
ENSMUSG00000021215	SN_vs_SH	7298.28	0.0793811	0.121335	0.65423	0.512963	0.638521	Net1	56349
ENSMUSG00000021242	SN_vs_SH	4873.91	-0.183372	0.171512	-1.06915	0.285003	0.412638	Npc2	67963
ENSMUSG00000021250	SN_vs_SH	424.634	1.90085	0.252221	7.53647	4.82877e-14	8.92395e-13	Fos	14281
ENSMUSG00000021253	SN_vs_SH	874.636	0.372986	0.181563	2.05431	0.0399455	0.0847695	Tgfb3	21809
ENSMUSG00000021256	SN_vs_SH	14.5514	2.08821	1.56212	1.33678	0.181295	0.289923	Vash1	238328
ENSMUSG00000021262	SN_vs_SH	1318.38	0.00175605	0.138075	0.012718	0.989853	0.998919	Evl	14026
ENSMUSG00000021263	SN_vs_SH	121.499	0.103769	0.24623	0.42143	0.673441	0.774677	Degs2	70059
ENSMUSG00000021270	SN_vs_SH	13553.5	0.119118	0.181592	0.655966	0.511846	0.637678	Hsp90aa1	15519
ENSMUSG00000021286	SN_vs_SH	263.506	-0.650231	0.273021	-2.38161	0.017237	0.0415376	Zfyve21	68520
ENSMUSG00000021294	SN_vs_SH	109.545	-3.61869	0.394641	-9.16957	4.74901e-20	1.62504e-18	Kif26a	668303
ENSMUSG00000021319	SN_vs_SH	18.8795	-0.901104	0.545955	-1.65051	0.0988389	0.17868	Sfrp4	20379
ENSMUSG00000021365	SN_vs_SH	1102.95	-1.12911	0.262629	-4.29925	1.71377e-05	8.82048e-05	Nedd9	18003
ENSMUSG00000021367	SN_vs_SH	507.447	0.0978208	0.258676	0.378159	0.705312	0.800499	Edn1	13614
ENSMUSG00000021377	SN_vs_SH	3583.61	1.23253	0.168009	7.33612	2.19875e-13	3.75868e-12	Dek	110052
ENSMUSG00000021388	SN_vs_SH	0.217057	0.589186	4.40736	0.133682	0.893654	NA	Aspn	66695
ENSMUSG00000021411	SN_vs_SH	464.984	-1.02909	0.178453	-5.76675	8.0816e-09	7.46097e-08	Pxdc1	66895
ENSMUSG00000021458	SN_vs_SH	426.543	0.375741	0.131003	2.86819	0.00412833	0.0120866	Aopep	72061
ENSMUSG00000021477	SN_vs_SH	14166.6	0.359887	0.136003	2.64617	0.00814101	0.021705	Ctsl	13039
ENSMUSG00000021484	SN_vs_SH	6599.85	-0.256259	0.152775	-1.67736	0.0934719	0.170732	Lman2	66890
ENSMUSG00000021486	SN_vs_SH	13019.5	-0.403138	0.144047	-2.79865	0.00513171	0.014627	Prelid1	66494
ENSMUSG00000021493	SN_vs_SH	4072.58	-0.364097	0.136268	-2.67192	0.0075419	0.0203239	Pdlim7	67399
ENSMUSG00000021567	SN_vs_SH	68.1667	-0.502828	0.420633	-1.19541	0.231929	0.351984	Nkd2	72293
ENSMUSG00000021585	SN_vs_SH	1874.46	-0.35096	0.133855	-2.62193	0.00874322	0.023038	Cast	12380
ENSMUSG00000021613	SN_vs_SH	0.29176	-1.8882	4.32607	-0.436469	0.662496	NA	Hapln1	12950
ENSMUSG00000021614	SN_vs_SH	432.03	-0.79413	0.640829	-1.23922	0.215263	0.332291	Vcan	13003
ENSMUSG00000021638	SN_vs_SH	8.07242	-0.654984	1.05246	-0.622335	0.533722	0.656536	Ocln	18260
ENSMUSG00000021665	SN_vs_SH	3006.78	-0.999184	0.13073	-7.64313	2.12002e-14	4.05636e-13	Hexb	15212
ENSMUSG00000021675	SN_vs_SH	2.83004	-0.96127	1.31508	-0.73096	0.464803	0.594706	F2rl2	14064
ENSMUSG00000021678	SN_vs_SH	13.8951	-0.402265	1.28383	-0.313332	0.754029	0.837429	F2rl1	14063
ENSMUSG00000021680	SN_vs_SH	0.159751	-2.25252	4.36606	-0.515916	0.605913	NA	Crhbp	12919
ENSMUSG00000021684	SN_vs_SH	37.389	-0.587991	0.560669	-1.04873	0.294301	0.422411	Pde8b	218461
ENSMUSG00000021701	SN_vs_SH	6463.46	-0.0938184	0.171096	-0.548337	0.58346	0.700274	Plk2	20620
ENSMUSG00000021703	SN_vs_SH	649.365	-0.231575	0.191875	-1.20691	0.227467	0.346963	Serinc5	218442
ENSMUSG00000021709	SN_vs_SH	4228.09	0.647887	0.156253	4.14638	3.37768e-05	0.000163242	Erbin	59079
ENSMUSG00000021756	SN_vs_SH	7359.86	0.192221	0.203706	0.943621	0.345363	0.478394	Il6st	16195
ENSMUSG00000021759	SN_vs_SH	494.099	0.0652089	0.164669	0.396001	0.692104	0.789694	Plpp1	19012
ENSMUSG00000021792	SN_vs_SH	714.107	1.78845	0.194014	9.21816	3.02251e-20	1.04857e-18	Prxl2a	70564
ENSMUSG00000021806	SN_vs_SH	316.509	-3.81791	0.889307	-4.29312	1.76176e-05	9.04657e-05	Nid2	18074
ENSMUSG00000021823	SN_vs_SH	5295.52	0.59812	0.187444	3.19093	0.00141815	0.00473866	Vcl	22330
ENSMUSG00000021843	SN_vs_SH	2766.63	-0.444535	0.102719	-4.32766	1.50699e-05	7.85706e-05	Ktn1	16709
ENSMUSG00000021892	SN_vs_SH	1313.88	0.609504	0.18971	3.21283	0.00131435	0.00442722	Sh3bp5	24056
ENSMUSG00000021904	SN_vs_SH	10.1333	-0.533259	0.691658	-0.770987	0.440715	0.572062	Sema3g	218877
ENSMUSG00000021928	SN_vs_SH	153.05	-0.083068	0.196487	-0.422766	0.672466	0.77407	Ebpl	68177
ENSMUSG00000021944	SN_vs_SH	654.877	-0.535746	0.227552	-2.35439	0.018553	0.044194	Gata4	14463
ENSMUSG00000021959	SN_vs_SH	1384.75	-0.017157	0.172631	-0.0993852	0.920832	0.953648	Lats2	50523
ENSMUSG00000022010	SN_vs_SH	9954.4	-0.711184	0.172135	-4.13156	3.60312e-05	0.000173136	Tsc22d1	21807
ENSMUSG00000022014	SN_vs_SH	6.76019	-1.27295	1.71536	-0.742093	0.458031	0.588595	Epsti1	108670
ENSMUSG00000022018	SN_vs_SH	147.098	-3.27223	0.409064	-7.9993	1.25131e-15	2.75729e-14	Rgcc	66214
ENSMUSG00000022037	SN_vs_SH	8600.04	0.526893	0.311659	1.6906	0.0909123	0.167031	Clu	12759
ENSMUSG00000022090	SN_vs_SH	499.659	0.7771	0.657283	1.18229	NA	NA	Pdlim2	213019
ENSMUSG00000022091	SN_vs_SH	495.411	-0.851484	0.286549	-2.97152	0.00296332	0.00907603	Sorbs3	20410
ENSMUSG00000022098	SN_vs_SH	11648.7	-0.641713	0.195971	-3.27453	0.00105839	0.00364897	Bmp1	12153
ENSMUSG00000022105	SN_vs_SH	594.924	-0.96653	0.190007	-5.08683	3.64106e-07	2.55908e-06	Rb1	19645
ENSMUSG00000022108	SN_vs_SH	11421.2	0.19957	0.112438	1.77493	0.0759097	0.144047	Itm2b	16432
ENSMUSG00000022146	SN_vs_SH	4039	-0.102707	0.176887	-0.580636	0.561486	0.681302	Osmr	18414
ENSMUSG00000022150	SN_vs_SH	1933.26	1.94969	0.171858	11.3447	7.87565e-30	6.02758e-28	Dab2	13132
ENSMUSG00000022174	SN_vs_SH	1228.22	-0.0271085	0.210204	-0.128963	0.897387	0.937453	Dad1	13135
ENSMUSG00000022180	SN_vs_SH	16.8379	-2.20491	1.32352	-1.66595	0.095724	0.173985	Slc7a8	50934
ENSMUSG00000022197	SN_vs_SH	15.8552	-0.909109	0.677934	-1.341	0.179921	0.288115	Pdzd2	68070
ENSMUSG00000022216	SN_vs_SH	1719.95	0.134426	0.197911	0.679224	0.496996	0.624359	Psme1	19186
ENSMUSG00000022220	SN_vs_SH	4.89711	-5.22592	1.58582	-3.29541	0.000982768	0.00342304	Adcy4	104110
ENSMUSG00000022231	SN_vs_SH	1080.38	1.2764	0.299238	4.26549	1.9946e-05	0.000101076	Sema5a	20356
ENSMUSG00000022246	SN_vs_SH	1370.92	1.16577	0.198502	5.87285	4.28373e-09	4.14763e-08	Rai14	75646
ENSMUSG00000022257	SN_vs_SH	1385.48	0.25182	0.152312	1.65332	0.0982663	0.177821	Laptm4b	114128
ENSMUSG00000022272	SN_vs_SH	6270.76	-0.478427	0.183426	-2.60829	0.00909969	0.0238706	Myo10	17909
ENSMUSG00000022283	SN_vs_SH	60352.4	-0.740991	0.121033	-6.12223	9.22724e-10	9.89966e-09	Pabpc1	18458
ENSMUSG00000022297	SN_vs_SH	487.817	0.733361	0.172046	4.26258	2.02082e-05	0.00010225	Fzd6	14368
ENSMUSG00000022307	SN_vs_SH	5069.37	0.996443	0.14371	6.93372	4.09911e-12	6.04822e-11	Oxr1	170719
ENSMUSG00000022324	SN_vs_SH	356.017	1.15952	0.288374	4.02089	5.79792e-05	0.000265192	Matn2	17181
ENSMUSG00000022338	SN_vs_SH	568.975	0.154677	0.132591	1.16657	0.243384	0.365049	Eny2	223527
ENSMUSG00000022377	SN_vs_SH	3153.67	0.635277	0.149992	4.23542	2.28126e-05	0.000113961	Asap1	13196
ENSMUSG00000022425	SN_vs_SH	127.523	3.7356	0.56116	6.65691	2.79636e-11	3.70361e-10	Enpp2	18606
ENSMUSG00000022437	SN_vs_SH	1828.3	0.549035	0.137141	4.00342	6.24337e-05	0.000283754	Samm50	68653
ENSMUSG00000022443	SN_vs_SH	42818.5	-0.138637	0.203164	-0.682391	0.494992	0.622857	Myh9	17886
ENSMUSG00000022462	SN_vs_SH	4883.62	0.975738	0.129283	7.54732	4.44307e-14	8.24167e-13	Slc38a2	67760
ENSMUSG00000022475	SN_vs_SH	5024.31	0.232113	0.141614	1.63905	0.101202	0.182115	Hdac7	56233
ENSMUSG00000022505	SN_vs_SH	2312.73	-0.477364	0.21784	-2.19135	0.0284263	0.0636307	Emp2	13731
ENSMUSG00000022528	SN_vs_SH	1177.62	0.963122	0.741973	1.29806	0.194268	0.306488	Hes1	15205
ENSMUSG00000022548	SN_vs_SH	11.1414	-4.21156	0.910228	-4.62693	3.71121e-06	2.17913e-05	Apod	11815
ENSMUSG00000022551	SN_vs_SH	1715.7	0.881671	0.15686	5.62073	1.90149e-08	1.65777e-07	Cyc1	66445
ENSMUSG00000022555	SN_vs_SH	422.438	0.235227	0.149084	1.57782	0.114607	0.201376	Dgat1	13350
ENSMUSG00000022560	SN_vs_SH	406.629	1.43758	0.183306	7.84253	4.41559e-15	9.1563e-14	Slc52a2	52710
ENSMUSG00000022570	SN_vs_SH	654.746	0.669203	0.184752	3.62217	0.000292144	0.00115294	Gfus	22122
ENSMUSG00000022575	SN_vs_SH	611.305	1.26106	0.159529	7.90491	2.68131e-15	5.70156e-14	Gsdmd	69146
ENSMUSG00000022587	SN_vs_SH	3003.73	0.279259	0.165541	1.68695	0.0916126	0.16804	Ly6e	17069
ENSMUSG00000022607	SN_vs_SH	2992.3	-0.138961	0.105745	-1.31411	0.188809	0.299335	Ptk2	14083
ENSMUSG00000022623	SN_vs_SH	50.8112	-2.05223	0.781369	-2.62646	0.00862788	0.022792	Shank3	58234
ENSMUSG00000022637	SN_vs_SH	659.132	-0.664455	0.217659	-3.05273	0.00226767	0.00714733	Cblb	208650
ENSMUSG00000022661	SN_vs_SH	3.50643	1.11857	1.20307	0.929763	0.352494	0.48562	Cd200	17470
ENSMUSG00000022665	SN_vs_SH	3957.34	1.34249	0.518474	2.58931	0.00961677	0.0250501	Ccdc80	67896
ENSMUSG00000022676	SN_vs_SH	858.569	0.530971	0.161172	3.29444	0.000986176	0.00343312	Snai2	20583
ENSMUSG00000022681	SN_vs_SH	963.752	-0.271471	0.17773	-1.52743	0.126653	0.218145	Ntan1	18203
ENSMUSG00000022723	SN_vs_SH	222.506	0.743229	0.213135	3.48712	0.000488247	0.00183615	Crybg3	224273
ENSMUSG00000022780	SN_vs_SH	34.8979	-3.25432	0.468057	-6.95284	3.57997e-12	5.32139e-11	Meltf	30060
ENSMUSG00000022797	SN_vs_SH	6987.49	-1.53674	0.169757	-9.0526	1.39599e-19	4.6116e-18	Tfrc	22042
ENSMUSG00000022799	SN_vs_SH	543.225	0.868708	0.220857	3.93335	8.3769e-05	0.000372943	Arhgap31	12549
ENSMUSG00000022816	SN_vs_SH	14292.1	0.471447	0.120136	3.92427	8.69932e-05	0.000385769	Fstl1	14314
ENSMUSG00000022836	SN_vs_SH	1003.38	-0.0265971	0.542487	-0.049028	0.960897	0.980096	Mylk	107589
ENSMUSG00000022858	SN_vs_SH	2786.42	0.398848	0.116525	3.42286	0.000619663	0.00227569	Tra2b	20462
ENSMUSG00000022892	SN_vs_SH	8498.18	-0.0610244	0.100791	-0.605453	0.544878	0.66673	App	11820
ENSMUSG00000022893	SN_vs_SH	6714.6	1.09056	0.212788	5.12508	2.97416e-07	2.12159e-06	Adamts1	11504
ENSMUSG00000022895	SN_vs_SH	3390.94	1.07267	0.234266	4.57884	4.67564e-06	2.69491e-05	Ets2	23872
ENSMUSG00000022938	SN_vs_SH	2.04406	-5.69921	2.00219	-2.84649	0.00442041	0.0128145	Fam3b	52793
ENSMUSG00000022951	SN_vs_SH	779.452	-1.1103	0.165128	-6.72386	1.7697e-11	2.41566e-10	Rcan1	54720
ENSMUSG00000022957	SN_vs_SH	2658.52	0.231836	0.160312	1.44616	0.148134	0.247058	Itsn1	16443
ENSMUSG00000022960	SN_vs_SH	225.892	0.0688544	0.239445	0.287559	0.773684	0.851618	Donson	60364
ENSMUSG00000022964	SN_vs_SH	397.974	0.657303	0.16009	4.10582	4.02884e-05	0.0001918	Tmem50b	77975
ENSMUSG00000022971	SN_vs_SH	1526.11	0.463453	0.199874	2.31873	0.0204095	0.047933	Ifnar2	15976
ENSMUSG00000023000	SN_vs_SH	2.54047	-0.374237	1.73331	-0.215909	0.829059	0.891144	Dhh	13363
ENSMUSG00000023004	SN_vs_SH	22519	1.31116	0.185574	7.06542	1.60134e-12	2.49884e-11	Tuba1b	22143
ENSMUSG00000023008	SN_vs_SH	3168.96	0.150205	0.112786	1.33177	0.182937	0.292032	Fmnl3	22379
ENSMUSG00000023010	SN_vs_SH	13268.5	0.0106697	0.144233	0.0739753	0.94103	0.967073	Tmbim6	110213
ENSMUSG00000023022	SN_vs_SH	2271.66	1.31703	0.157297	8.37287	5.62307e-17	1.43088e-15	Lima1	65970
ENSMUSG00000023034	SN_vs_SH	198.122	-0.286349	0.347544	-0.823922	0.409984	0.542855	Nr4a1	15370
ENSMUSG00000023043	SN_vs_SH	2167.31	-0.01562	0.255179	-0.0612118	0.951191	0.973694	Krt18	16668
ENSMUSG00000023064	SN_vs_SH	6.71492	-3.34694	1.06755	-3.13516	0.00171759	0.00558654	Sncg	20618
ENSMUSG00000023067	SN_vs_SH	11015.4	-1.87583	0.296971	-6.31655	2.67467e-10	3.093e-09	Cdkn1a	12575
ENSMUSG00000023075	SN_vs_SH	1094.39	-0.307215	0.152644	-2.01262	0.0441549	0.0921326	Akirin1	68050
ENSMUSG00000023169	SN_vs_SH	1080.8	1.36162	0.17407	7.82225	5.18878e-15	1.06277e-13	Slc38a1	105727
ENSMUSG00000023175	SN_vs_SH	103859	-3.50105	0.210162	-16.6588	2.6119e-62	8.3133e-60	Bsg	12215
ENSMUSG00000023224	SN_vs_SH	1001.27	-2.58145	1.31389	-1.96473	0.049445	0.101369	Serping1	12258
ENSMUSG00000023341	SN_vs_SH	74.2233	-3.67709	0.452058	-8.1341	4.14999e-16	9.55402e-15	Mx2	17858
ENSMUSG00000023411	SN_vs_SH	125.922	-0.513023	0.237396	-2.16104	0.0306924	0.0678773	Nfatc4	73181
ENSMUSG00000023571	SN_vs_SH	23.8744	-0.350641	0.548799	-0.638924	0.522872	0.646521	C1qtnf12	67389
ENSMUSG00000023809	SN_vs_SH	387.99	0.21991	0.140364	1.56671	0.117182	0.205002	Rps6ka2	20112
ENSMUSG00000023886	SN_vs_SH	67.4547	-6.04397	1.32637	-4.55678	5.19435e-06	2.96069e-05	Smoc2	64074
ENSMUSG00000023903	SN_vs_SH	0.81401	-3.82101	2.70936	-1.4103	0.158451	NA	Mmp25	240047
ENSMUSG00000023904	SN_vs_SH	5253.71	-1.26681	0.118205	-10.717	8.47064e-27	4.95199e-25	Hcfc1r1	353502
ENSMUSG00000023905	SN_vs_SH	2943.19	0.00543898	0.214726	0.0253298	0.979792	0.992802	Tnfrsf12a	27279
ENSMUSG00000023915	SN_vs_SH	1542.5	0.402925	0.239402	1.68305	0.0923661	0.169128	Tnfrsf21	94185
ENSMUSG00000023939	SN_vs_SH	825.659	0.0280959	0.156015	0.180085	0.857086	0.910423	Mrpl14	68463
ENSMUSG00000023944	SN_vs_SH	93401.8	0.470877	0.107744	4.37032	1.24066e-05	6.56059e-05	Hsp90ab1	15516
ENSMUSG00000023959	SN_vs_SH	14.0871	0.935459	0.498127	1.87795	0.0603875	0.11937	Clic5	224796
ENSMUSG00000024011	SN_vs_SH	13.9079	2.33405	0.592181	3.94144	8.09932e-05	0.000361388	Pi16	74116
ENSMUSG00000024029	SN_vs_SH	0.418882	0	4.40736	0	1	NA	Tff3	21786
ENSMUSG00000024042	SN_vs_SH	3319.67	-0.174232	0.15025	-1.15962	0.246205	0.368352	Sik1	17691
ENSMUSG00000024048	SN_vs_SH	13210.3	0.246172	0.166391	1.47948	0.139013	0.234815	Myl12a	67268
ENSMUSG00000024063	SN_vs_SH	1170.06	-0.304934	0.186273	-1.63702	0.101626	0.182683	Lbh	77889
ENSMUSG00000024065	SN_vs_SH	526.674	-0.503387	0.210072	-2.39625	0.0165637	0.040108	Ehd3	57440
ENSMUSG00000024074	SN_vs_SH	6411.82	0.116798	0.188978	0.618053	0.53654	0.658911	Crim1	50766
ENSMUSG00000024079	SN_vs_SH	1141.29	0.587844	0.171938	3.41894	0.00062866	0.00230413	Eif2ak2	19106
ENSMUSG00000024084	SN_vs_SH	136.744	0.324798	0.231922	1.40046	0.161376	0.264653	Qpct	70536
ENSMUSG00000024087	SN_vs_SH	3160.79	0.756809	0.159874	4.73377	2.20385e-06	1.35184e-05	Cyp1b1	13078
ENSMUSG00000024097	SN_vs_SH	1524.24	0.499887	0.160884	3.10713	0.00188912	0.00608035	Srsf7	225027
ENSMUSG00000024099	SN_vs_SH	1702.82	0.300527	0.17845	1.6841	0.0921621	0.168847	Ndufv2	72900
ENSMUSG00000024140	SN_vs_SH	230.975	0.730676	0.36556	1.99879	0.0456314	0.0947305	Epas1	13819
ENSMUSG00000024160	SN_vs_SH	544.161	0.271521	0.160404	1.69273	0.0905076	0.166478	Spsb3	79043
ENSMUSG00000024168	SN_vs_SH	2.68373	1.9874	1.29094	1.5395	0.123683	0.213986	Tmem204	407831
ENSMUSG00000024190	SN_vs_SH	5610.15	-0.107613	0.222683	-0.483256	0.628914	0.738403	Dusp1	19252
ENSMUSG00000024212	SN_vs_SH	2714.52	0.393742	0.106548	3.69545	0.000219499	0.00089043	Mllt1	64144
ENSMUSG00000024235	SN_vs_SH	132.502	-0.774723	0.330612	-2.3433	0.0191138	0.0453521	Map3k8	26410
ENSMUSG00000024236	SN_vs_SH	1540.38	-0.00821559	0.18631	-0.0440963	0.964828	0.983015	Svil	225115
ENSMUSG00000024238	SN_vs_SH	2431.82	-0.0769779	0.247636	-0.310851	0.755914	0.838836	Zeb1	21417
ENSMUSG00000024304	SN_vs_SH	8885.07	-0.43646	0.221484	-1.97061	0.0487681	0.10016	Cdh2	12558
ENSMUSG00000024335	SN_vs_SH	11341.8	0.147215	0.0869147	1.69379	0.0903053	0.166281	Brd2	14312
ENSMUSG00000024338	SN_vs_SH	970.311	-0.42054	0.154933	-2.71433	0.00664101	0.0182568	Psmb8	16913
ENSMUSG00000024349	SN_vs_SH	140.782	1.04733	0.436736	2.39809	0.0164809	0.0399414	Sting1	72512
ENSMUSG00000024395	SN_vs_SH	678.802	-2.2848	0.634269	-3.60225	0.00031547	0.00123775	Lims2	225341
ENSMUSG00000024427	SN_vs_SH	104.054	1.11431	0.356883	3.12235	0.00179416	0.0058064	Spry4	24066
ENSMUSG00000024431	SN_vs_SH	2986.36	-0.59268	0.172851	-3.42886	0.000606133	0.00223094	Nr3c1	14815
ENSMUSG00000024440	SN_vs_SH	6.52506	-0.685994	0.746464	-0.918992	0.3581	0.490847	Pcdh12	53601
ENSMUSG00000024451	SN_vs_SH	35.7358	-0.388342	0.445722	-0.871266	0.383609	0.516597	Arap3	106952
ENSMUSG00000024486	SN_vs_SH	5157.29	-1.51801	0.13528	-11.2212	3.20723e-29	2.29683e-27	Hbegf	15200
ENSMUSG00000024501	SN_vs_SH	5481.34	1.05427	0.215064	4.90213	9.48051e-07	6.21252e-06	Dpysl3	22240
ENSMUSG00000024529	SN_vs_SH	15194.7	-2.404	0.324606	-7.40589	1.30276e-13	2.30362e-12	Lox	16948
ENSMUSG00000024538	SN_vs_SH	1791.63	-0.0567308	0.184305	-0.30781	0.758227	0.8405	Ppic	19038
ENSMUSG00000024576	SN_vs_SH	7457.85	-0.106576	0.105524	-1.00997	0.312508	0.442199	Csnk1a1	93687
ENSMUSG00000024580	SN_vs_SH	638.096	0.20979	0.104478	2.00798	0.0446458	0.0930214	Grpel2	17714
ENSMUSG00000024597	SN_vs_SH	4058.25	0.731538	0.138045	5.29927	1.16269e-07	8.96015e-07	Slc12a2	20496
ENSMUSG00000024608	SN_vs_SH	10354.3	-0.369474	0.209681	-1.76208	0.0780556	0.14731	Rps14	20044
ENSMUSG00000024610	SN_vs_SH	77.4569	-0.852965	0.314869	-2.70895	0.00674962	0.0185224	Cd74	16149
ENSMUSG00000024620	SN_vs_SH	2305.2	2.83609	0.302219	9.38422	6.33812e-21	2.34487e-19	Pdgfrb	18596
ENSMUSG00000024639	SN_vs_SH	1765.42	0.192504	0.155294	1.23961	0.215119	0.332128	Gnaq	14682
ENSMUSG00000024646	SN_vs_SH	2238.03	0.817291	0.145607	5.61299	1.98862e-08	1.72773e-07	Cyb5a	109672
ENSMUSG00000024647	SN_vs_SH	0.717079	-1.54896	2.37258	-0.652856	0.513849	NA	Cbln2	12405
ENSMUSG00000024659	SN_vs_SH	4263.53	1.96045	0.230839	8.4927	2.01885e-17	5.31959e-16	Anxa1	16952
ENSMUSG00000024661	SN_vs_SH	57285.8	1.42067	0.13333	10.6553	1.64742e-26	9.41143e-25	Fth1	14319
ENSMUSG00000024732	SN_vs_SH	1221.46	0.5951	0.146753	4.05511	5.011e-05	0.000232325	Ccdc86	108673
ENSMUSG00000024747	SN_vs_SH	6.0844	0.874167	0.783861	1.11521	0.264762	0.389738	Aldh1a7	26358
ENSMUSG00000024750	SN_vs_SH	1978.93	0.323494	0.182818	1.76949	0.0768126	0.145491	Zfand5	22682
ENSMUSG00000024754	SN_vs_SH	651.611	0.810772	0.183555	4.41706	1.00052e-05	5.3962e-05	Cemip2	83921
ENSMUSG00000024757	SN_vs_SH	0.109577	0	4.40736	0	1	NA	Slc22a19	207151
ENSMUSG00000024810	SN_vs_SH	3169.06	-0.780504	0.175723	-4.44167	8.92647e-06	4.8584e-05	Il33	77125
ENSMUSG00000024816	SN_vs_SH	1733.59	-0.382728	0.133994	-2.8563	0.0042861	0.0124829	Frmd8	67457
ENSMUSG00000024856	SN_vs_SH	1216.7	-0.0272037	0.147977	-0.183837	0.854141	0.908414	Cdk2ap2	52004
ENSMUSG00000024868	SN_vs_SH	0.774398	-1.33436	2.88993	-0.461727	0.644277	NA	Dkk1	13380
ENSMUSG00000024883	SN_vs_SH	3036.68	-0.876869	0.129764	-6.75742	1.40466e-11	1.94384e-10	Rin1	225870
ENSMUSG00000024899	SN_vs_SH	225.065	-2.12255	0.361202	-5.87636	4.19389e-09	4.0685e-08	Papss2	23972
ENSMUSG00000024909	SN_vs_SH	11381.3	-0.37485	0.175432	-2.13673	0.0326198	0.0714543	Efemp2	58859
ENSMUSG00000024927	SN_vs_SH	6205.64	-0.56963	0.0979294	-5.81674	6.0006e-09	5.64637e-08	Rela	19697
ENSMUSG00000024940	SN_vs_SH	19239.4	-0.760014	0.10903	-6.97066	3.15446e-12	4.71688e-11	Ltbp3	16998
ENSMUSG00000024944	SN_vs_SH	2620.49	0.00651735	0.196096	0.0332355	0.973487	0.988737	Arl2	56327
ENSMUSG00000024948	SN_vs_SH	716.736	0.0352912	0.221866	0.159065	0.873618	0.921891	Map4k2	26412
ENSMUSG00000024986	SN_vs_SH	862.231	0.905944	0.13997	6.47243	9.64416e-11	1.18423e-09	Hhex	15242
ENSMUSG00000024998	SN_vs_SH	182.878	-0.0966717	0.319874	-0.302218	0.762486	0.843089	Plce1	74055
ENSMUSG00000025006	SN_vs_SH	396.663	0.00659721	0.227544	0.0289931	0.97687	0.991055	Sorbs1	20411
ENSMUSG00000025026	SN_vs_SH	1681.34	-1.12188	0.153471	-7.31006	2.67019e-13	4.526e-12	Add3	27360
ENSMUSG00000025037	SN_vs_SH	2751.05	1.91293	0.184784	10.3523	4.08622e-25	2.07435e-23	Maoa	17161
ENSMUSG00000025081	SN_vs_SH	0.700893	-2.11691	2.77338	-0.763296	0.445287	NA	Tdrd1	83561
ENSMUSG00000025082	SN_vs_SH	13.1779	1.52649	0.622634	2.45166	0.01422	0.0351373	Vwa2	240675
ENSMUSG00000025083	SN_vs_SH	232.633	1.00205	0.240483	4.16681	3.08888e-05	0.000150153	Afap1l2	226250
ENSMUSG00000025085	SN_vs_SH	1807.89	-1.07024	0.185674	-5.76406	8.21148e-09	7.57739e-08	Ablim1	226251
ENSMUSG00000025132	SN_vs_SH	18820.2	0.573631	0.146078	3.92687	8.60574e-05	0.000382113	Arhgdia	192662
ENSMUSG00000025147	SN_vs_SH	470.071	-0.135914	0.160745	-0.845525	0.397818	0.530989	Mob2	101513
ENSMUSG00000025213	SN_vs_SH	97.8156	-1.7077	0.377106	-4.52843	5.9423e-06	3.34228e-05	Kazald1	107250
ENSMUSG00000025268	SN_vs_SH	4088.52	0.567225	0.194586	2.91504	0.00355644	0.0106404	Maged2	80884
ENSMUSG00000025278	SN_vs_SH	12531.7	0.0350959	0.208497	0.168328	0.866325	0.916608	Flnb	286940
ENSMUSG00000025279	SN_vs_SH	10.3821	-5.93639	1.17592	-5.0483	4.45752e-07	3.10032e-06	Dnase1l3	13421
ENSMUSG00000025283	SN_vs_SH	1716.08	0.328089	0.188215	1.74316	0.0813058	0.152468	Sat1	20229
ENSMUSG00000025290	SN_vs_SH	20416	-0.414975	0.17567	-2.36224	0.0181649	0.0434242	Rps24	20088
ENSMUSG00000025324	SN_vs_SH	662.726	1.95414	0.118459	16.4963	3.89829e-61	1.14954e-58	Atp10a	11982
ENSMUSG00000025337	SN_vs_SH	1750.58	-0.344218	0.115733	-2.97424	0.00293713	0.00900815	Sbds	66711
ENSMUSG00000025351	SN_vs_SH	11523.3	0.480257	0.250853	1.9145	0.0555562	0.111569	Cd63	12512
ENSMUSG00000025355	SN_vs_SH	974.172	0.446775	0.197293	2.26453	0.0235418	0.0541389	Mmp19	58223
ENSMUSG00000025386	SN_vs_SH	11.4278	-7.99172	1.31471	-6.07867	1.21181e-09	1.27689e-08	Pde6g	18588
ENSMUSG00000025491	SN_vs_SH	4.97246	-0.682155	0.85378	-0.798982	0.424301	0.556957	Ifitm1	68713
ENSMUSG00000025492	SN_vs_SH	2358.67	1.26681	0.210489	6.01844	1.76102e-09	1.80901e-08	Ifitm3	66141
ENSMUSG00000025494	SN_vs_SH	188.002	0.503802	0.191231	2.63452	0.00842559	0.0223479	Sigirr	24058
ENSMUSG00000025498	SN_vs_SH	95.5104	-1.71025	0.390683	-4.37758	1.20005e-05	6.35924e-05	Irf7	54123
ENSMUSG00000025508	SN_vs_SH	15166.5	-0.182919	0.190143	-0.962011	0.336044	0.468056	Rplp2	67186
ENSMUSG00000025510	SN_vs_SH	7031.93	-0.215661	0.133339	-1.6174	0.105793	0.18875	Cd151	12476
ENSMUSG00000025511	SN_vs_SH	2466.36	0.449428	0.160593	2.79855	0.00513325	0.0146293	Tspan4	64540
ENSMUSG00000025555	SN_vs_SH	3698.07	0.0406699	0.114306	0.355798	0.721992	0.813564	Farp1	223254
ENSMUSG00000025558	SN_vs_SH	669.59	0.184832	0.196775	0.939307	0.347573	0.480757	Dock9	105445
ENSMUSG00000025577	SN_vs_SH	380.531	0.902168	0.24228	3.72366	0.000196358	0.00080684	Cbx2	12416
ENSMUSG00000025584	SN_vs_SH	778.928	0.478155	0.173626	2.75393	0.00588842	0.0164656	Pde8a	18584
ENSMUSG00000025608	SN_vs_SH	1401.56	-1.39664	0.19026	-7.34069	2.12492e-13	3.64802e-12	Podxl	27205
ENSMUSG00000025666	SN_vs_SH	92.3013	2.24935	1.29909	1.73149	0.0833648	0.155703	Tmem47	192216
ENSMUSG00000025780	SN_vs_SH	1.04849	-4.40078	2.4876	-1.76909	0.0768787	0.145546	Itih5	209378
ENSMUSG00000025784	SN_vs_SH	5.10493	-2.44176	1.04421	-2.33837	0.0193679	0.045868	Clec3b	21922
ENSMUSG00000025794	SN_vs_SH	14313.7	-0.211125	0.180715	-1.16828	0.242695	0.364315	Rpl14	67115
ENSMUSG00000025809	SN_vs_SH	24471.2	-0.0722361	0.106285	-0.679647	0.496728	0.62423	Itgb1	16412
ENSMUSG00000025810	SN_vs_SH	3844.88	0.818541	0.134034	6.10695	1.01555e-09	1.08261e-08	Nrp1	18186
ENSMUSG00000025812	SN_vs_SH	1928.27	0.245617	0.142458	1.72413	0.0846839	0.1578	Pard3	93742
ENSMUSG00000025825	SN_vs_SH	869.027	0.702655	0.164169	4.28006	1.86843e-05	9.53084e-05	Iscu	66383
ENSMUSG00000025856	SN_vs_SH	970.241	-0.94074	0.159154	-5.91087	3.40306e-09	3.35818e-08	Pdgfa	18590
ENSMUSG00000025869	SN_vs_SH	654.766	1.23275	0.166714	7.39438	1.42071e-13	2.49458e-12	Nop16	28126
ENSMUSG00000025880	SN_vs_SH	2809.92	-1.54819	0.252914	-6.12139	9.27622e-10	9.93626e-09	Smad7	17131
ENSMUSG00000025887	SN_vs_SH	1797.43	-0.183768	0.135715	-1.35407	0.175713	0.282867	Casp12	12364
ENSMUSG00000025888	SN_vs_SH	1.4225	-0.861706	2.08268	-0.413749	0.679058	0.77951	Casp1	12362
ENSMUSG00000025900	SN_vs_SH	0.646712	-2.18949	3.57156	-0.613035	0.539853	NA	Rp1	19888
ENSMUSG00000025902	SN_vs_SH	1.81434	-1.33436	2.39651	-0.556795	0.577667	0.695657	Sox17	20671
ENSMUSG00000025940	SN_vs_SH	531.376	0.778714	0.173205	4.49592	6.92701e-06	3.85835e-05	Tmem70	70397
ENSMUSG00000025969	SN_vs_SH	3508.98	1.25581	0.170493	7.36579	1.76107e-13	3.06005e-12	Nrp2	18187
ENSMUSG00000025978	SN_vs_SH	63.9662	-3.23071	0.973761	-3.31776	0.000907414	0.00318715	Rftn2	74013
ENSMUSG00000025980	SN_vs_SH	12873.8	1.31735	0.183591	7.17542	7.20856e-13	1.16947e-11	Hspd1	15510
ENSMUSG00000025986	SN_vs_SH	2457.83	0.544333	0.202595	2.6868	0.00721391	0.0195848	Slc39a10	227059
ENSMUSG00000025993	SN_vs_SH	1808.33	0.59441	0.196733	3.02141	0.00251604	0.00784717	Slc40a1	53945
ENSMUSG00000026031	SN_vs_SH	2604.61	0.0988714	0.170719	0.579148	0.562489	0.681966	Cflar	12633
ENSMUSG00000026042	SN_vs_SH	24743.9	0.71016	0.495205	1.43407	0.151551	0.25171	Col5a2	12832
ENSMUSG00000026043	SN_vs_SH	46574.8	-0.15419	0.862763	-0.178717	0.85816	0.910949	Col3a1	12825
ENSMUSG00000026074	SN_vs_SH	13357	-0.0432054	0.133511	-0.323608	0.746235	0.831444	Map4k4	26921
ENSMUSG00000026083	SN_vs_SH	6784.16	0.358896	0.134594	2.66651	0.00766436	0.0206105	Eif5b	226982
ENSMUSG00000026104	SN_vs_SH	801.309	0.549277	0.171379	3.20504	0.00135044	0.00453586	Stat1	20846
ENSMUSG00000026117	SN_vs_SH	11.2719	-2.9437	0.681869	-4.3171	1.58093e-05	8.21051e-05	Zap70	22637
ENSMUSG00000026123	SN_vs_SH	1532.13	0.0137811	0.149108	0.0924235	0.926362	0.957544	Plekhb2	226971
ENSMUSG00000026131	SN_vs_SH	9334.98	-0.188728	0.177779	-1.06159	0.288422	0.416224	Dst	13518
ENSMUSG00000026147	SN_vs_SH	0.891247	-3.82068	2.32791	-1.64125	0.100745	NA	Col9a1	12839
ENSMUSG00000026166	SN_vs_SH	551.617	0.373673	0.401271	0.931225	0.351737	0.484945	Ccl20	20297
ENSMUSG00000026185	SN_vs_SH	860.319	1.57107	0.511527	3.07134	0.00213099	0.00675903	Igfbp5	16011
ENSMUSG00000026187	SN_vs_SH	705.901	0.844442	0.179874	4.69463	2.67093e-06	1.61075e-05	Xrcc5	22596
ENSMUSG00000026193	SN_vs_SH	303073	-0.891976	0.16015	-5.56962	2.55302e-08	2.17936e-07	Fn1	14268
ENSMUSG00000026209	SN_vs_SH	2539.5	0.0983194	0.133822	0.734703	0.46252	0.592656	Dnpep	13437
ENSMUSG00000026220	SN_vs_SH	2.82403	-4.0581	2.0287	-2.00034	0.0454636	0.0944506	Slc16a14	71781
ENSMUSG00000026222	SN_vs_SH	76.6263	-0.873136	0.383121	-2.27901	0.0226666	0.0524414	Sp100	20684
ENSMUSG00000026234	SN_vs_SH	30750.8	0.579443	0.126551	4.57873	4.67801e-06	2.69549e-05	Ncl	17975
ENSMUSG00000026238	SN_vs_SH	27980.2	0.806298	0.126589	6.36944	1.89723e-10	2.23783e-09	Ptma	19231
ENSMUSG00000026249	SN_vs_SH	4084.97	0.420846	0.136433	3.08464	0.00203797	0.00649274	Serpine2	20720
ENSMUSG00000026274	SN_vs_SH	582.752	0.211316	0.171567	1.23168	0.218069	0.335795	Pask	269224
ENSMUSG00000026305	SN_vs_SH	6510.98	-0.713281	0.164575	-4.33407	1.46375e-05	7.65149e-05	Lrrfip1	16978
ENSMUSG00000026335	SN_vs_SH	3438.07	0.401748	0.181634	2.21186	0.0269764	0.0607949	Pam	18484
ENSMUSG00000026365	SN_vs_SH	2583.86	1.90556	0.200421	9.5078	1.94738e-21	7.61185e-20	Cfh	12628
ENSMUSG00000026399	SN_vs_SH	11.6081	-1.08651	0.787747	-1.37926	0.167816	0.272804	Cd55	13136
ENSMUSG00000026421	SN_vs_SH	5440.93	-0.165563	0.22489	-0.736195	0.461612	0.591907	Csrp1	13007
ENSMUSG00000026478	SN_vs_SH	6354.51	-0.314737	0.184456	-1.7063	0.0879524	0.162726	Lamc1	226519
ENSMUSG00000026490	SN_vs_SH	2739.08	-0.556556	0.201263	-2.76532	0.00568677	0.0159931	Cdc42bpa	226751
ENSMUSG00000026497	SN_vs_SH	0.375531	-2.84999	4.32607	-0.658793	0.510029	NA	Mixl1	27217
ENSMUSG00000026509	SN_vs_SH	4458.47	0.486608	0.149971	3.24469	0.00117578	0.00400897	Capn2	12334
ENSMUSG00000026532	SN_vs_SH	0.652703	-0.620448	2.73881	-0.226539	0.820782	NA	Spta1	20739
ENSMUSG00000026544	SN_vs_SH	180.908	-2.44224	0.280035	-8.72121	2.75247e-18	7.94137e-17	Dusp23	68440
ENSMUSG00000026547	SN_vs_SH	13424.8	0.511498	0.188411	2.7148	0.00663168	0.0182362	Tagln2	21346
ENSMUSG00000026579	SN_vs_SH	1.64741	-1.11209	1.41105	-0.788131	0.43062	0.562857	F5	14067
ENSMUSG00000026581	SN_vs_SH	0.263441	0.329288	4.3807	0.0751679	0.940081	NA	Sell	20343
ENSMUSG00000026582	SN_vs_SH	1.38519	4.47791	1.99624	2.24317	0.0248859	0.0568222	Sele	20339
ENSMUSG00000026596	SN_vs_SH	1412.12	0.426912	0.207099	2.06139	0.0392662	0.0835984	Abl2	11352
ENSMUSG00000026628	SN_vs_SH	1149.8	-2.53571	0.650812	-3.89622	9.7705e-05	0.000428799	Atf3	11910
ENSMUSG00000026640	SN_vs_SH	1734.55	-0.128279	0.231915	-0.55313	0.580174	0.697921	Plxna2	18845
ENSMUSG00000026657	SN_vs_SH	3001.73	0.889861	0.298849	2.97763	0.00290489	0.00892019	Frmd4a	209630
ENSMUSG00000026672	SN_vs_SH	732.627	-0.447429	0.204892	-2.18373	0.0289822	0.0647017	Optn	71648
ENSMUSG00000026676	SN_vs_SH	33.5521	1.752	0.768195	2.28067	0.0225678	0.0522371	Ccdc3	74186
ENSMUSG00000026678	SN_vs_SH	7.87379	-2.97875	0.881627	-3.3787	0.000728297	0.00262422	Rgs5	19737
ENSMUSG00000026725	SN_vs_SH	67.3167	-2.59662	1.05069	-2.47135	0.0134603	0.0335078	Tnn	329278
ENSMUSG00000026727	SN_vs_SH	2320.25	0.865453	0.169102	5.11793	3.08913e-07	2.19579e-06	Rsu1	20163
ENSMUSG00000026728	SN_vs_SH	85000.2	-1.45126	0.129202	-11.2324	2.82567e-29	2.0455e-27	Vim	22352
ENSMUSG00000026740	SN_vs_SH	1860.15	-0.398372	0.117473	-3.39119	0.000695906	0.0025211	Dnajc1	13418
ENSMUSG00000026755	SN_vs_SH	1972.99	0.0672243	0.147189	0.456721	0.647871	0.753671	Arpc5l	74192
ENSMUSG00000026796	SN_vs_SH	12592.2	-0.319711	0.129715	-2.46473	0.0137117	0.0340408	Niban2	227737
ENSMUSG00000026797	SN_vs_SH	2474.97	-0.46131	0.12873	-3.58354	0.000338968	0.00132109	Stxbp1	20910
ENSMUSG00000026814	SN_vs_SH	867.07	-2.46503	0.596571	-4.132	3.59613e-05	0.000172842	Eng	13805
ENSMUSG00000026817	SN_vs_SH	2653.06	-0.544181	0.206529	-2.63489	0.00841644	0.0223265	Ak1	11636
ENSMUSG00000026826	SN_vs_SH	256.473	0.220284	0.28196	0.781258	0.434651	0.566611	Nr4a2	18227
ENSMUSG00000026836	SN_vs_SH	927.965	0.0511215	0.127482	0.40101	0.688413	0.786511	Acvr1	11477
ENSMUSG00000026837	SN_vs_SH	19357.3	-0.495216	0.113923	-4.34692	1.38063e-05	7.24914e-05	Col5a1	12831
ENSMUSG00000026840	SN_vs_SH	36.3592	-2.19324	0.325612	-6.73575	1.63085e-11	2.23373e-10	Lamc3	23928
ENSMUSG00000026864	SN_vs_SH	31234.8	-0.574432	0.189347	-3.03375	0.00241536	0.0075629	Hspa5	14828
ENSMUSG00000026879	SN_vs_SH	4781.52	0.669033	0.206555	3.23901	0.00119947	0.00407933	Gsn	227753
ENSMUSG00000026880	SN_vs_SH	2315.75	0.372463	0.133416	2.79175	0.0052424	0.0149065	Stom	13830
ENSMUSG00000026883	SN_vs_SH	3321.19	0.220082	0.111202	1.97912	0.0478025	0.0985115	Dab2ip	69601
ENSMUSG00000026890	SN_vs_SH	186.981	0.44537	0.250455	1.77824	0.0753641	0.143252	Lhx6	16874
ENSMUSG00000026921	SN_vs_SH	70.2016	-0.440761	0.317485	-1.38829	0.16505	0.269466	Egfl7	353156
ENSMUSG00000026923	SN_vs_SH	2308.15	-0.411512	0.175381	-2.34638	0.0189566	0.0450376	Notch1	18128
ENSMUSG00000026939	SN_vs_SH	98.9624	-0.704812	0.336356	-2.09544	0.0361322	0.0778723	Tmem141	51875
ENSMUSG00000026958	SN_vs_SH	770.475	0.736855	0.215051	3.42643	0.000611581	0.00224893	Dpp7	83768
ENSMUSG00000026970	SN_vs_SH	4313.14	-0.0650204	0.134551	-0.483241	0.628924	0.738403	Rbms1	56878
ENSMUSG00000026991	SN_vs_SH	2169.69	0.926079	0.13642	6.78842	1.13368e-11	1.59192e-10	Pkp4	227937
ENSMUSG00000027004	SN_vs_SH	29.5306	2.01234	1.02486	1.96352	0.0495856	0.101578	Frzb	20378
ENSMUSG00000027007	SN_vs_SH	1125.92	-0.564861	0.156322	-3.61344	0.000302167	0.00119038	Itprid2	70599
ENSMUSG00000027009	SN_vs_SH	5.61985	-1.38942	1.24615	-1.11497	0.264863	0.389857	Itga4	16401
ENSMUSG00000027074	SN_vs_SH	102.504	-0.0694218	0.949302	-0.0731293	0.941703	0.967398	Slc43a3	58207
ENSMUSG00000027082	SN_vs_SH	2203.18	-1.33919	0.501948	-2.66799	0.00763063	0.0205409	Tfpi	21788
ENSMUSG00000027087	SN_vs_SH	7508.52	-0.014793	0.201737	-0.0733281	0.941545	0.967392	Itgav	16410
ENSMUSG00000027111	SN_vs_SH	1483.1	0.469701	0.142073	3.30606	0.000946176	0.00330881	Itga6	16403
ENSMUSG00000027133	SN_vs_SH	622.116	0.780743	0.159967	4.88065	1.05735e-06	6.86591e-06	Nop10	66181
ENSMUSG00000027195	SN_vs_SH	2103.92	0.533443	0.143666	3.71308	0.00020475	0.000838724	Hsd17b12	56348
ENSMUSG00000027210	SN_vs_SH	1838.02	-1.54483	0.172224	-8.96989	2.96799e-19	9.50705e-18	Meis2	17536
ENSMUSG00000027215	SN_vs_SH	1872.83	-0.532702	0.130989	-4.06677	4.76686e-05	0.000222343	Cd82	12521
ENSMUSG00000027227	SN_vs_SH	1649.1	-0.468105	0.194651	-2.40484	0.0161796	0.0392492	Sord	20322
ENSMUSG00000027236	SN_vs_SH	881.681	0.104036	0.124223	0.837493	0.402315	0.535246	Eif3j1	78655
ENSMUSG00000027239	SN_vs_SH	5.53937	0.314993	0.818007	0.385073	0.700183	0.796555	Mdk	17242
ENSMUSG00000027276	SN_vs_SH	1778.23	0.437509	0.171654	2.54878	0.0108101	0.0277654	Jag1	16449
ENSMUSG00000027287	SN_vs_SH	1256.09	0.164893	0.138179	1.19333	0.23274	0.352885	Snap23	20619
ENSMUSG00000027293	SN_vs_SH	1128.14	0.798437	0.190162	4.19873	2.6842e-05	0.000132277	Ehd4	98878
ENSMUSG00000027314	SN_vs_SH	112.312	0.600573	0.399789	1.50223	0.133039	0.226864	Dll4	54485
ENSMUSG00000027318	SN_vs_SH	2.37201	-1.26722	1.69498	-0.747635	0.45468	0.585302	Adam33	110751
ENSMUSG00000027338	SN_vs_SH	16.2633	-0.73949	0.780446	-0.947523	0.343372	0.476207	Prnd	26434
ENSMUSG00000027346	SN_vs_SH	389.91	-0.293271	0.150475	-1.94897	0.0512996	0.104475	Gpcpd1	74182
ENSMUSG00000027351	SN_vs_SH	1953.49	0.467598	0.118537	3.94476	7.98816e-05	0.000356984	Spred1	114715
ENSMUSG00000027367	SN_vs_SH	1209.72	0.114477	0.12786	0.895332	0.370609	0.502941	Stard7	99138
ENSMUSG00000027368	SN_vs_SH	20.812	1.54097	0.493812	3.12055	0.00180512	0.00583246	Dusp2	13537
ENSMUSG00000027377	SN_vs_SH	0.229502	-2.78091	4.32991	-0.642256	0.520707	NA	Mall	228576
ENSMUSG00000027404	SN_vs_SH	4045.1	1.00354	0.152687	6.57256	4.94571e-11	6.36122e-10	Snrpb	20638
ENSMUSG00000027422	SN_vs_SH	18622.8	-0.754788	0.124155	-6.07941	1.20629e-09	1.27241e-08	Rrbp1	81910
ENSMUSG00000027433	SN_vs_SH	3334.32	0.679876	0.126168	5.38864	7.09926e-08	5.69645e-07	Xrn2	24128
ENSMUSG00000027435	SN_vs_SH	149.08	-1.67251	0.705914	-2.36929	0.0178223	0.0427174	Cd93	17064
ENSMUSG00000027447	SN_vs_SH	8527.18	0.690175	0.170277	4.05324	5.05141e-05	0.000233895	Cst3	13010
ENSMUSG00000027463	SN_vs_SH	21.6883	0.569432	0.574133	0.991812	0.321289	0.451503	Slc52a3	69698
ENSMUSG00000027470	SN_vs_SH	12.5673	1.26598	0.581339	2.1777	0.0294282	0.0655079	Mylk2	228785
ENSMUSG00000027474	SN_vs_SH	0.63596	-3.80948	2.91681	-1.30604	0.191538	NA	Ccm2l	228788
ENSMUSG00000027523	SN_vs_SH	28868.4	0.0156941	0.0899988	0.174381	0.861566	0.913301	Gnas	14683
ENSMUSG00000027524	SN_vs_SH	0.159751	-2.25252	4.36606	-0.515916	0.605913	NA	Edn3	13616
ENSMUSG00000027533	SN_vs_SH	4085.27	0.0942413	0.23527	0.400566	0.68874	0.786839	Fabp5	16592
ENSMUSG00000027562	SN_vs_SH	266.995	1.74452	0.284968	6.12179	9.25303e-10	9.92202e-09	Car2	12349
ENSMUSG00000027566	SN_vs_SH	3164.8	0.769332	0.17081	4.50403	6.6678e-06	3.72224e-05	Psma7	26444
ENSMUSG00000027570	SN_vs_SH	159.91	-4.01387	0.331872	-12.0946	1.12771e-33	1.0717e-31	Col9a3	12841
ENSMUSG00000027580	SN_vs_SH	1093.51	0.194866	0.237765	0.819576	0.412458	0.54559	Helz2	229003
ENSMUSG00000027602	SN_vs_SH	712.681	-0.0787955	0.150112	-0.524911	0.599645	0.714061	Map1lc3a	66734
ENSMUSG00000027611	SN_vs_SH	472.06	-1.05031	0.21268	-4.93848	7.87343e-07	5.23468e-06	Procr	19124
ENSMUSG00000027624	SN_vs_SH	3739.98	-0.70189	0.127567	-5.50215	3.75189e-08	3.1334e-07	Epb41l1	13821
ENSMUSG00000027649	SN_vs_SH	1273.32	0.195036	0.122772	1.5886	0.112152	0.197963	Ctnnbl1	66642
ENSMUSG00000027660	SN_vs_SH	1701.05	-0.481246	0.2137	-2.25197	0.024324	0.0556595	Skil	20482
ENSMUSG00000027684	SN_vs_SH	537.658	0.442186	0.163467	2.70504	0.00682954	0.0187008	Mecom	14013
ENSMUSG00000027706	SN_vs_SH	5291.53	0.125865	0.157327	0.800023	0.423698	0.556494	Sec62	69276
ENSMUSG00000027712	SN_vs_SH	7585.16	0.0671486	0.132654	0.506194	0.61272	0.725856	Anxa5	11747
ENSMUSG00000027737	SN_vs_SH	321.803	1.18531	0.251763	4.70803	2.5012e-06	1.51706e-05	Slc7a11	26570
ENSMUSG00000027763	SN_vs_SH	2595.04	0.996439	0.187126	5.32496	1.00973e-07	7.84768e-07	Mbnl1	56758
ENSMUSG00000027792	SN_vs_SH	18.1782	1.93136	0.587597	3.28688	0.00101304	0.00351384	Bche	12038
ENSMUSG00000027800	SN_vs_SH	476.965	2.82309	0.532408	5.30249	1.14233e-07	8.81342e-07	Tm4sf1	17112
ENSMUSG00000027803	SN_vs_SH	5233.25	0.302873	0.10068	3.00826	0.00262745	0.00815062	Wwtr1	97064
ENSMUSG00000027829	SN_vs_SH	1942.35	-0.321527	0.149189	-2.15517	0.0311489	0.0687428	Ccnl1	56706
ENSMUSG00000027832	SN_vs_SH	697.698	-0.199016	0.214366	-0.928395	0.353203	0.486296	Ptx3	19288
ENSMUSG00000027858	SN_vs_SH	158.129	1.31159	0.225297	5.82158	5.82927e-09	5.50064e-08	Tspan2	70747
ENSMUSG00000027868	SN_vs_SH	548.72	0.489066	0.120239	4.06745	4.7531e-05	0.000221804	Tbx15	21384
ENSMUSG00000027896	SN_vs_SH	8.97593	-0.173394	0.764344	-0.226853	0.820538	0.885021	Slc16a4	229699
ENSMUSG00000027935	SN_vs_SH	568.312	-0.116816	0.165945	-0.703946	0.481466	0.610413	Rab13	68328
ENSMUSG00000027940	SN_vs_SH	15117.8	0.672755	0.120047	5.6041	2.09336e-08	1.80931e-07	Tpm3	59069
ENSMUSG00000027951	SN_vs_SH	1506.91	0.161531	0.136174	1.18621	0.23554	0.355946	Adar	56417
ENSMUSG00000027954	SN_vs_SH	410.682	-1.60745	0.297438	-5.40431	6.5058e-08	5.24967e-07	Efna1	13636
ENSMUSG00000027955	SN_vs_SH	380.569	0.811477	0.558482	1.45301	0.146222	0.244602	Gask1b	68659
ENSMUSG00000027962	SN_vs_SH	2977.49	2.00644	0.174479	11.4996	1.32544e-30	1.06738e-28	Vcam1	22329
ENSMUSG00000027978	SN_vs_SH	13.956	-0.0773735	0.527127	-0.146783	0.883303	0.928269	Prss12	19142
ENSMUSG00000027985	SN_vs_SH	286.991	0.999688	0.293971	3.40064	0.000672287	0.0024457	Lef1	16842
ENSMUSG00000028005	SN_vs_SH	69.3309	-3.54234	2.06232	-1.71765	NA	NA	Gucy1b1	54195
ENSMUSG00000028031	SN_vs_SH	245.407	-0.216639	0.785633	-0.275751	NA	NA	Dkk2	56811
ENSMUSG00000028035	SN_vs_SH	1420.77	-0.14256	0.135649	-1.05094	0.293284	0.421451	Dnajb4	67035
ENSMUSG00000028037	SN_vs_SH	13.2188	-3.32371	1.0149	-3.27491	0.00105696	0.00364475	Ifi44	99899
ENSMUSG00000028041	SN_vs_SH	2419.78	-1.46872	0.17289	-8.49516	1.9766e-17	5.21509e-16	Adam15	11490
ENSMUSG00000028063	SN_vs_SH	8844.77	0.102912	0.152925	0.672957	0.500975	0.627959	Lmna	16905
ENSMUSG00000028081	SN_vs_SH	33605.4	-0.406171	0.131922	-3.07886	0.00207793	0.00660266	Rps3a1	20091
ENSMUSG00000028108	SN_vs_SH	7092.88	-0.359286	0.201001	-1.78748	0.0738595	0.14103	Ecm1	13601
ENSMUSG00000028111	SN_vs_SH	19.5048	-0.520253	0.725623	-0.716973	0.473391	0.602929	Ctsk	13038
ENSMUSG00000028125	SN_vs_SH	8.59096	-2.69687	0.874747	-3.08303	0.00204902	0.00652277	Abca4	11304
ENSMUSG00000028152	SN_vs_SH	1170.94	-0.163289	0.179209	-0.911165	0.362209	0.494807	Tspan5	56224
ENSMUSG00000028161	SN_vs_SH	4192.59	-0.304775	0.198336	-1.53666	0.124376	0.214943	Ppp3ca	19055
ENSMUSG00000028184	SN_vs_SH	1418.56	0.898241	0.148566	6.04609	1.48406e-09	1.54109e-08	Adgrl2	99633
ENSMUSG00000028195	SN_vs_SH	12885	-0.434894	0.103203	-4.21395	2.50945e-05	0.00012439	Ccn1	16007
ENSMUSG00000028214	SN_vs_SH	368.929	0.317503	0.215207	1.47534	0.140121	0.236427	Gem	14579
ENSMUSG00000028249	SN_vs_SH	2139.36	0.121818	0.112115	1.08654	0.277239	0.403836	Sdcbp	53378
ENSMUSG00000028256	SN_vs_SH	423.445	0.0229089	0.191773	0.119458	0.904912	0.942305	Odf2l	52184
ENSMUSG00000028268	SN_vs_SH	282.315	0.445798	0.222082	2.00736	0.0447117	0.0931297	Gbp3	55932
ENSMUSG00000028270	SN_vs_SH	701.654	-0.325824	0.161957	-2.01179	0.044242	0.0922856	Gbp2	14469
ENSMUSG00000028273	SN_vs_SH	4425.01	1.00916	0.167808	6.0138	1.81227e-09	1.85501e-08	Pdlim5	56376
ENSMUSG00000028277	SN_vs_SH	1541.51	-0.00182351	0.133433	-0.0136662	0.989096	0.998385	Ube2j1	56228
ENSMUSG00000028334	SN_vs_SH	2032.9	0.929183	0.159364	5.83056	5.52419e-09	5.23246e-08	Nans	94181
ENSMUSG00000028339	SN_vs_SH	258.526	-1.31422	0.780545	-1.68372	0.0922367	0.168955	Col15a1	12819
ENSMUSG00000028341	SN_vs_SH	75.3807	-7.00975	1.24881	-5.61316	1.98669e-08	1.72679e-07	Nr4a3	18124
ENSMUSG00000028367	SN_vs_SH	3220.86	1.63683	0.205629	7.96009	1.71912e-15	3.71064e-14	Txn1	22166
ENSMUSG00000028381	SN_vs_SH	3257.81	-0.924326	0.194232	-4.75887	1.94678e-06	1.2041e-05	Ugcg	22234
ENSMUSG00000028410	SN_vs_SH	4470.19	0.934892	0.126029	7.41805	1.18854e-13	2.11096e-12	Dnaja1	15502
ENSMUSG00000028419	SN_vs_SH	1116.15	0.0679401	0.17813	0.381408	0.702901	0.798378	Chmp5	76959
ENSMUSG00000028427	SN_vs_SH	1.18053	-1.92503	1.9235	-1.0008	0.316926	0.447	Aqp7	11832
ENSMUSG00000028464	SN_vs_SH	2644.11	-2.87317	0.767727	-3.74244	0.000182243	0.000753162	Tpm2	22004
ENSMUSG00000028475	SN_vs_SH	1.30898	-0.504302	1.78322	-0.282805	0.777326	0.854079	Spaar	71406
ENSMUSG00000028478	SN_vs_SH	5119.95	-0.328671	0.155568	-2.11272	0.0346251	0.0751246	Clta	12757
ENSMUSG00000028494	SN_vs_SH	2121.16	-0.0225108	0.145143	-0.155094	0.876747	0.923881	Plin2	11520
ENSMUSG00000028495	SN_vs_SH	20186.5	-0.259251	0.159403	-1.62639	0.103867	0.185935	Rps6	20104
ENSMUSG00000028517	SN_vs_SH	2545.69	0.241194	0.0788689	3.05816	0.00222698	0.00703679	Plpp3	67916
ENSMUSG00000028525	SN_vs_SH	261.168	1.09762	0.237168	4.62805	3.69124e-06	2.16867e-05	Pde4b	18578
ENSMUSG00000028530	SN_vs_SH	6856.77	-0.816643	0.123803	-6.59631	4.21517e-11	5.45307e-10	Jak1	16451
ENSMUSG00000028565	SN_vs_SH	730.327	1.17264	0.218966	5.35538	8.53761e-08	6.74798e-07	Nfia	18027
ENSMUSG00000028581	SN_vs_SH	4.43584	-3.41504	1.14158	-2.99151	0.00277604	0.00856386	Laptm5	16792
ENSMUSG00000028583	SN_vs_SH	207.138	-2.22522	1.91244	-1.16355	0.244605	0.366442	Pdpn	14726
ENSMUSG00000028603	SN_vs_SH	2124.83	-0.233519	0.131049	-1.78191	0.0747631	0.142396	Scp2	20280
ENSMUSG00000028613	SN_vs_SH	359.953	1.81614	0.202574	8.96529	3.09461e-19	9.84972e-18	Lrp8	16975
ENSMUSG00000028618	SN_vs_SH	2759.4	-0.0996595	0.165537	-0.602039	0.547148	0.668907	Tmem59	56374
ENSMUSG00000028639	SN_vs_SH	19163.2	-0.0577655	0.12163	-0.474928	0.634838	0.743345	Ybx1	22608
ENSMUSG00000028645	SN_vs_SH	13420.2	-2.66502	0.191461	-13.9194	4.83028e-44	7.39365e-42	Slc2a1	20525
ENSMUSG00000028649	SN_vs_SH	5626.87	-0.535543	0.181257	-2.9546	0.00313073	0.00951629	Macf1	11426
ENSMUSG00000028655	SN_vs_SH	8.81372	0.928766	1.42331	0.652541	0.514052	0.639479	Mfsd2a	76574
ENSMUSG00000028691	SN_vs_SH	5233.63	1.52936	0.168313	9.08643	1.02346e-19	3.40904e-18	Prdx1	18477
ENSMUSG00000028693	SN_vs_SH	1451.11	1.24619	0.160864	7.74686	9.41921e-15	1.87747e-13	Nasp	50927
ENSMUSG00000028755	SN_vs_SH	12.3256	-0.757017	1.24156	-0.609731	0.54204	0.663876	Cda	72269
ENSMUSG00000028763	SN_vs_SH	14669.9	-1.12009	0.182384	-6.14139	8.18046e-10	8.843e-09	Hspg2	15530
ENSMUSG00000028766	SN_vs_SH	6463.71	1.02613	0.468796	2.18886	0.0286071	0.0639921	Alpl	11647
ENSMUSG00000028771	SN_vs_SH	2318.79	0.841729	0.144094	5.84152	5.17258e-09	4.93673e-08	Ptpn12	19248
ENSMUSG00000028776	SN_vs_SH	11342	-0.18858	0.125864	-1.49829	0.134058	0.228194	Tinagl1	94242
ENSMUSG00000028798	SN_vs_SH	2154.24	0.539751	0.185403	2.91123	0.00360011	0.0107553	Eif3i	54709
ENSMUSG00000028820	SN_vs_SH	6061.46	0.934588	0.17481	5.34631	8.97632e-08	7.0641e-07	Sfpq	71514
ENSMUSG00000028822	SN_vs_SH	1422.97	0.0560532	0.156826	0.357424	0.720774	0.812924	Tmem50a	71817
ENSMUSG00000028832	SN_vs_SH	1886.19	1.3484	0.162392	8.30337	1.01197e-16	2.49901e-15	Stmn1	16765
ENSMUSG00000028843	SN_vs_SH	1683.71	0.49935	0.175211	2.84999	0.00437206	0.0127001	Sh3bgrl3	73723
ENSMUSG00000028851	SN_vs_SH	3084.67	0.328018	0.158684	2.06711	0.0387236	0.08264	Nudc	18221
ENSMUSG00000028862	SN_vs_SH	243.082	-1.58866	0.322376	-4.92796	8.3092e-07	5.49163e-06	Map3k6	53608
ENSMUSG00000028868	SN_vs_SH	2411.12	0.592017	0.207259	2.85641	0.00428463	0.0124804	Wasf2	242687
ENSMUSG00000028874	SN_vs_SH	0.670091	-1.14208	2.97561	-0.383815	0.701116	NA	Fgr	14191
ENSMUSG00000028911	SN_vs_SH	1342.44	0.173076	0.0849988	2.03622	0.0417286	0.0878745	Srsf4	57317
ENSMUSG00000028936	SN_vs_SH	5708.48	-0.991691	0.14779	-6.71014	1.94442e-11	2.63799e-10	Rpl22	19934
ENSMUSG00000028955	SN_vs_SH	636.171	0.483752	0.152669	3.16864	0.00153154	0.00505437	Vamp3	22319
ENSMUSG00000028978	SN_vs_SH	5.29121	-3.89257	1.24245	-3.13298	0.00173039	0.00562271	Nos3	18127
ENSMUSG00000029004	SN_vs_SH	3871.71	-0.547179	0.255103	-2.14493	0.0319585	0.0702359	Kmt2e	69188
ENSMUSG00000029036	SN_vs_SH	725.865	0.15076	0.135149	1.11551	0.264632	0.389604	Atad3a	108888
ENSMUSG00000029038	SN_vs_SH	491.254	0.0907203	0.195969	0.462933	0.643413	0.750076	Ssu72	68991
ENSMUSG00000029059	SN_vs_SH	47.5124	-2.5296	1.00715	-2.51164	0.0120173	0.0304013	Prxl2b	66469
ENSMUSG00000029075	SN_vs_SH	18.2184	0.439278	0.612766	0.716878	0.47345	0.602929	Tnfrsf4	22163
ENSMUSG00000029076	SN_vs_SH	3169.31	-0.0581315	0.12597	-0.461469	0.644462	0.75109	Sdf4	20318
ENSMUSG00000029086	SN_vs_SH	461.587	-0.384051	0.716599	-0.535936	0.592003	0.707693	Prom1	19126
ENSMUSG00000029096	SN_vs_SH	603.057	-3.82405	0.572547	-6.67901	2.40558e-11	3.21578e-10	Htra3	78558
ENSMUSG00000029103	SN_vs_SH	2566.43	-1.15948	0.17782	-6.52052	7.00661e-11	8.81962e-10	Lrpap1	16976
ENSMUSG00000029131	SN_vs_SH	4653.15	0.193965	0.105476	1.83894	0.0659239	0.128577	Dnajb6	23950
ENSMUSG00000029135	SN_vs_SH	8672.22	-0.905617	0.271878	-3.33097	0.000865437	0.00305631	Fosl2	14284
ENSMUSG00000029152	SN_vs_SH	3235.63	0.0925224	0.128858	0.71802	0.472745	0.602407	Ociad1	68095
ENSMUSG00000029153	SN_vs_SH	190.934	-0.28819	0.244789	-1.1773	0.239075	0.360147	Ociad2	433904
ENSMUSG00000029171	SN_vs_SH	1361.67	-0.154203	0.140513	-1.09743	0.272454	0.398268	Pgm2	66681
ENSMUSG00000029174	SN_vs_SH	2195.56	-0.781627	0.135039	-5.78818	7.11551e-09	6.60862e-08	Tbc1d1	57915
ENSMUSG00000029198	SN_vs_SH	1760.01	0.0114892	0.134171	0.0856306	0.93176	0.961291	Grpel1	17713
ENSMUSG00000029207	SN_vs_SH	1646.56	1.3882	0.267214	5.19507	2.04641e-07	1.50862e-06	Apbb2	11787
ENSMUSG00000029229	SN_vs_SH	983.244	-0.0757124	0.143522	-0.527533	0.597824	0.712668	Chic2	74277
ENSMUSG00000029231	SN_vs_SH	4020.94	2.31859	0.316096	7.3351	2.21559e-13	3.78424e-12	Pdgfra	18595
ENSMUSG00000029234	SN_vs_SH	1395.24	0.737502	0.144364	5.10862	3.24513e-07	2.29772e-06	Tmem165	21982
ENSMUSG00000029249	SN_vs_SH	3060.95	-0.191479	0.181044	-1.05764	0.290219	0.418126	Rest	19712
ENSMUSG00000029269	SN_vs_SH	0.817225	-1.24709	2.65355	-0.469969	0.638377	NA	Sult1b1	56362
ENSMUSG00000029272	SN_vs_SH	0	NA	NA	NA	NA	NA	Sult1e1	20860
ENSMUSG00000029298	SN_vs_SH	1589.59	0.230275	0.15484	1.48718	0.136967	0.232062	Gbp9	236573
ENSMUSG00000029309	SN_vs_SH	30.3675	-2.27829	0.921309	-2.47288	0.0134028	0.0333942	Sparcl1	13602
ENSMUSG00000029311	SN_vs_SH	654.229	0.407764	0.152586	2.67236	0.00753193	0.0203052	Hsd17b11	114664
ENSMUSG00000029328	SN_vs_SH	6520.18	0.00703935	0.093212	0.0755198	0.939801	0.966504	Hnrnpdl	50926
ENSMUSG00000029352	SN_vs_SH	4.75627	-0.718661	1.48191	-0.484957	0.627707	0.737475	Crybb3	12962
ENSMUSG00000029359	SN_vs_SH	88.3646	-0.211606	0.27428	-0.771497	0.440412	0.57178	Tesc	57816
ENSMUSG00000029379	SN_vs_SH	22.0082	4.08779	0.660976	6.18448	6.23072e-10	6.84969e-09	Cxcl3	330122
ENSMUSG00000029380	SN_vs_SH	12967.3	1.71311	0.287909	5.95017	2.67858e-09	2.68141e-08	Cxcl1	14825
ENSMUSG00000029394	SN_vs_SH	2844.91	1.46123	0.167911	8.70243	3.24852e-18	9.31894e-17	Cdk2ap1	13445
ENSMUSG00000029401	SN_vs_SH	481.195	0.0712781	0.164678	0.432834	0.665135	0.768632	Rilpl2	80291
ENSMUSG00000029528	SN_vs_SH	4862.75	-0.673479	0.113217	-5.94857	2.7049e-09	2.70113e-08	Pxn	19303
ENSMUSG00000029552	SN_vs_SH	3908.7	-0.392442	0.103266	-3.80031	0.000144517	0.000610975	Tes	21753
ENSMUSG00000029581	SN_vs_SH	3890.1	0.473573	0.233271	2.03014	0.042342	0.0889236	Fscn1	14086
ENSMUSG00000029622	SN_vs_SH	6280.07	1.11195	0.147678	7.52956	5.09128e-14	9.3833e-13	Arpc1b	11867
ENSMUSG00000029648	SN_vs_SH	880.28	-1.54649	0.246993	-6.26127	3.81865e-10	4.32363e-09	Flt1	14254
ENSMUSG00000029649	SN_vs_SH	1607.17	0.476858	0.323929	1.47211	0.140992	0.237477	Pomp	66537
ENSMUSG00000029655	SN_vs_SH	1157.76	0.0594313	0.145144	0.409465	0.682199	0.781837	N4bp2l2	381695
ENSMUSG00000029657	SN_vs_SH	2227.77	1.22311	0.227081	5.38624	7.19484e-08	5.76392e-07	Hsph1	15505
ENSMUSG00000029659	SN_vs_SH	2977.7	0.34007	0.213469	1.59307	0.111146	0.196516	Medag	70717
ENSMUSG00000029661	SN_vs_SH	23296.3	-0.746065	0.64463	-1.15735	0.247128	0.369448	Col1a2	12843
ENSMUSG00000029664	SN_vs_SH	0	NA	NA	NA	NA	NA	Tfpi2	21789
ENSMUSG00000029669	SN_vs_SH	269.659	-0.470511	0.199375	-2.35993	0.0182782	0.0436483	Tspan12	269831
ENSMUSG00000029675	SN_vs_SH	32.7865	2.54117	0.606079	4.19279	2.75539e-05	0.00013532	Eln	13717
ENSMUSG00000029695	SN_vs_SH	14.1709	-2.01525	1.35418	-1.48817	0.136705	0.231743	Aass	30956
ENSMUSG00000029718	SN_vs_SH	8477.63	1.59613	0.178863	8.92377	4.50677e-19	1.41424e-17	Pcolce	18542
ENSMUSG00000029761	SN_vs_SH	18788.1	0.575372	0.210115	2.73837	0.00617443	0.0171527	Cald1	109624
ENSMUSG00000029781	SN_vs_SH	6233.93	-0.485038	0.118931	-4.07833	4.53599e-05	0.000212712	Fkbp9	27055
ENSMUSG00000029802	SN_vs_SH	588.137	0.566883	0.155677	3.64142	0.00027114	0.00107576	Abcg2	26357
ENSMUSG00000029810	SN_vs_SH	13745	0.301923	0.166081	1.81793	0.069075	0.133604	Tmem176b	65963
ENSMUSG00000029838	SN_vs_SH	9.02602	2.72463	0.80159	3.39904	0.000676237	0.00245918	Ptn	19242
ENSMUSG00000029860	SN_vs_SH	14302.9	-0.114629	0.17073	-0.671407	0.501962	0.628808	Zyx	22793
ENSMUSG00000029864	SN_vs_SH	15.1776	-0.242953	0.570121	-0.426142	0.670004	0.772248	Gstk1	76263
ENSMUSG00000029994	SN_vs_SH	5876.4	-0.242174	0.142558	-1.69877	0.0893623	0.164908	Anxa4	11746
ENSMUSG00000030022	SN_vs_SH	3207.11	1.18239	0.184533	6.40745	1.4797e-10	1.77246e-09	Adamts9	101401
ENSMUSG00000030042	SN_vs_SH	555.208	0.482556	0.20272	2.38041	0.0172936	0.0416442	Pole4	66979
ENSMUSG00000030067	SN_vs_SH	3993.67	-0.187285	0.15336	-1.22121	0.222007	0.340447	Foxp1	108655
ENSMUSG00000030089	SN_vs_SH	137.52	-0.288452	0.191037	-1.50993	0.131061	0.224427	Slc41a3	71699
ENSMUSG00000030102	SN_vs_SH	991.704	-0.18912	0.186318	-1.01504	0.310089	0.439987	Itpr1	16438
ENSMUSG00000030103	SN_vs_SH	9636.98	-1.7121	0.263988	-6.48552	8.84291e-11	1.09321e-09	Bhlhe40	20893
ENSMUSG00000030108	SN_vs_SH	0.477343	-3.83366	4.25519	-0.900937	0.367622	NA	Slc6a13	14412
ENSMUSG00000030109	SN_vs_SH	4.6358	-1.78571	1.14703	-1.55681	0.119516	0.20805	Slc6a12	14411
ENSMUSG00000030111	SN_vs_SH	128.913	-6.97327	1.47791	-4.71834	2.3778e-06	1.45082e-05	A2m	232345
ENSMUSG00000030122	SN_vs_SH	8749.07	0.89683	0.157132	5.70749	1.14654e-08	1.03607e-07	Ptms	69202
ENSMUSG00000030123	SN_vs_SH	3388.36	0.857233	0.160394	5.34455	9.06425e-08	7.12212e-07	Plxnd1	67784
ENSMUSG00000030161	SN_vs_SH	3861.09	-0.194891	0.122887	-1.58593	0.112755	0.198783	Gabarapl1	57436
ENSMUSG00000030189	SN_vs_SH	5939.69	0.930273	0.159356	5.83771	5.29223e-09	5.03893e-08	Ybx3	56449
ENSMUSG00000030208	SN_vs_SH	3200.47	0.351387	0.146451	2.39935	0.0164244	0.039814	Emp1	13730
ENSMUSG00000030218	SN_vs_SH	12.1882	6.69334	1.36874	4.89013	1.00769e-06	6.56898e-06	Mgp	17313
ENSMUSG00000030220	SN_vs_SH	126.919	0.342888	0.512342	0.669257	0.503331	0.63017	Arhgdib	11857
ENSMUSG00000030231	SN_vs_SH	413.537	-0.235353	0.151277	-1.55578	0.119761	0.208405	Plekha5	109135
ENSMUSG00000030246	SN_vs_SH	158.215	1.43329	0.584491	2.4522	0.0141986	0.0350888	Ldhb	16832
ENSMUSG00000030247	SN_vs_SH	1.09929	0	2.96868	0	1	1	Kcnj8	16523
ENSMUSG00000030249	SN_vs_SH	2.75379	-3.35492	1.64214	-2.04302	0.0410505	0.0867333	Abcc9	20928
ENSMUSG00000030306	SN_vs_SH	131.297	-1.31556	0.414329	-3.17516	0.00149754	0.00496342	Tmtc1	387314
ENSMUSG00000030310	SN_vs_SH	0.998104	-4.69093	2.77792	-1.68865	0.0912867	0.16755	Slc6a1	232333
ENSMUSG00000030315	SN_vs_SH	1233.48	-0.0754201	0.206048	-0.366032	0.714341	0.807485	Vgll4	232334
ENSMUSG00000030336	SN_vs_SH	3.59696	-2.58526	1.3663	-1.89216	0.05847	0.116221	Cd27	21940
ENSMUSG00000030339	SN_vs_SH	3377.77	0.695684	0.141868	4.90373	9.40358e-07	6.1722e-06	Ltbr	17000
ENSMUSG00000030341	SN_vs_SH	3778.77	0.447406	0.202804	2.2061	0.0273768	0.0615701	Tnfrsf1a	21937
ENSMUSG00000030342	SN_vs_SH	4950.48	2.48161	0.224452	11.0563	2.04285e-28	1.36544e-26	Cd9	12527
ENSMUSG00000030352	SN_vs_SH	3978.38	-0.42246	0.139044	-3.03831	0.00237906	0.0074609	Tspan9	109246
ENSMUSG00000030357	SN_vs_SH	4010.6	1.38207	0.126193	10.952	6.49738e-28	4.21636e-26	Fkbp4	14228
ENSMUSG00000030411	SN_vs_SH	62.7879	-2.67495	0.380549	-7.02917	2.07761e-12	3.19726e-11	Nova2	384569
ENSMUSG00000030516	SN_vs_SH	6332.76	-0.457082	0.237977	-1.9207	0.0547699	0.110221	Tjp1	21872
ENSMUSG00000030536	SN_vs_SH	7642.63	0.417852	0.177807	2.35003	0.0187717	0.0446588	Iqgap1	29875
ENSMUSG00000030551	SN_vs_SH	2740.79	0.373729	0.130637	2.86082	0.00422544	0.0123241	Nr2f2	11819
ENSMUSG00000030554	SN_vs_SH	452.296	-2.48318	0.23548	-10.5452	5.34528e-26	2.9126e-24	Synm	233335
ENSMUSG00000030557	SN_vs_SH	2074.96	-0.169244	0.181959	-0.930124	0.352307	0.485489	Mef2a	17258
ENSMUSG00000030560	SN_vs_SH	588.368	2.45251	0.25803	9.50473	2.00564e-21	7.79399e-20	Ctsc	13032
ENSMUSG00000030605	SN_vs_SH	8706.96	-0.488081	0.135252	-3.60868	0.000307764	0.00121029	Mfge8	17304
ENSMUSG00000030606	SN_vs_SH	18.4724	-7.1736	1.12421	-6.38099	1.75946e-10	2.08515e-09	Hapln3	67666
ENSMUSG00000030616	SN_vs_SH	646.02	1.06532	0.3035	3.51012	0.00044791	0.00170249	Sytl2	83671
ENSMUSG00000030654	SN_vs_SH	2443.98	0.0748779	0.118342	0.632722	0.526915	0.650317	Arl6ip1	54208
ENSMUSG00000030659	SN_vs_SH	1160.17	-0.644846	0.133871	-4.81692	1.45793e-06	9.20186e-06	Nucb2	53322
ENSMUSG00000030660	SN_vs_SH	2363.38	0.347896	0.213219	1.63164	0.102756	0.184365	Pik3c2a	18704
ENSMUSG00000030683	SN_vs_SH	7.46231	-1.82145	0.9415	-1.93463	0.0530361	0.107345	Sez6l2	233878
ENSMUSG00000030691	SN_vs_SH	1282.58	0.400315	0.152848	2.61904	0.00881764	0.0232066	Fchsd2	207278
ENSMUSG00000030717	SN_vs_SH	2055.83	-1.23255	0.332181	-3.71047	0.000206873	0.000846055	Nupr1	56312
ENSMUSG00000030724	SN_vs_SH	0.265124	-2.21841	4.36886	-0.507779	0.611609	NA	Cd19	12478
ENSMUSG00000030729	SN_vs_SH	147.797	-0.127203	0.234707	-0.541963	0.587844	0.703855	Pgm2l1	70974
ENSMUSG00000030748	SN_vs_SH	1596.52	-0.361889	0.287158	-1.26024	0.207582	0.322895	Il4ra	16190
ENSMUSG00000030770	SN_vs_SH	5962.33	0.604321	0.134537	4.49187	7.06014e-06	3.92813e-05	Parva	57342
ENSMUSG00000030772	SN_vs_SH	343.111	0.530249	0.699159	0.75841	NA	NA	Dkk3	50781
ENSMUSG00000030782	SN_vs_SH	589.591	-1.16874	0.82112	-1.42334	NA	NA	Tgfb1i1	21804
ENSMUSG00000030790	SN_vs_SH	907.866	-4.78619	1.01125	-4.73296	2.21265e-06	1.35599e-05	Adm	11535
ENSMUSG00000030824	SN_vs_SH	10897.8	0.060804	0.141229	0.430534	0.666807	0.769913	Nucb1	18220
ENSMUSG00000030847	SN_vs_SH	3007.59	-0.00181229	0.0900846	-0.0201176	0.98395	0.995567	Bag3	29810
ENSMUSG00000030862	SN_vs_SH	17.0444	-4.55363	1.47809	-3.08076	0.00206476	0.00656786	Cpxm2	55987
ENSMUSG00000030879	SN_vs_SH	1049.31	0.70061	0.153827	4.55453	5.25021e-06	2.98828e-05	Mrpl17	27397
ENSMUSG00000030890	SN_vs_SH	4901.61	0.703997	0.155402	4.53016	5.89385e-06	3.3179e-05	Ilk	16202
ENSMUSG00000030945	SN_vs_SH	0.720498	0.512684	2.47061	0.207513	0.835609	NA	Acsm2	233799
ENSMUSG00000031004	SN_vs_SH	7509.23	0.476719	0.18597	2.56342	0.0103648	0.0267759	Mki67	17345
ENSMUSG00000031007	SN_vs_SH	2181.59	0.0448879	0.145304	0.308925	0.757379	0.84008	Atp6ap2	70495
ENSMUSG00000031015	SN_vs_SH	1492.15	-0.0166451	0.111805	-0.148876	0.881651	0.927295	Swap70	20947
ENSMUSG00000031024	SN_vs_SH	3067.23	0.39679	0.105782	3.75103	0.000176109	0.000730519	Denn2b	76954
ENSMUSG00000031075	SN_vs_SH	356.424	-0.347255	0.209127	-1.6605	0.0968139	0.175605	Ano1	101772
ENSMUSG00000031078	SN_vs_SH	13034.7	-0.153789	0.128021	-1.20128	0.229642	0.349477	Cttn	13043
ENSMUSG00000031170	SN_vs_SH	0.0500318	0.589204	4.40736	0.133686	0.893651	NA	Slc38a5	209837
ENSMUSG00000031207	SN_vs_SH	20572.5	0.653011	0.15023	4.34673	1.38181e-05	7.25343e-05	Msn	17698
ENSMUSG00000031216	SN_vs_SH	50.0985	-1.03575	0.449839	-2.3025	0.021307	0.049753	Stard8	236920
ENSMUSG00000031231	SN_vs_SH	1749.04	0.975548	0.148644	6.56297	5.2748e-11	6.76281e-10	Cox7b	66142
ENSMUSG00000031239	SN_vs_SH	193.952	-3.20052	0.607681	-5.26677	1.38843e-07	1.05858e-06	Itm2a	16431
ENSMUSG00000031253	SN_vs_SH	62.1212	-2.85021	1.38832	-2.053	0.040073	0.085022	Srpx2	68792
ENSMUSG00000031320	SN_vs_SH	28380.7	-0.383737	0.151198	-2.53799	0.0111492	0.0284941	Rps4x	20102
ENSMUSG00000031328	SN_vs_SH	36556.7	0.464234	0.239497	1.93837	0.0525779	0.106666	Flna	192176
ENSMUSG00000031342	SN_vs_SH	1560.53	1.20469	0.131213	9.18122	4.2625e-20	1.46105e-18	Gpm6b	14758
ENSMUSG00000031367	SN_vs_SH	489.289	-0.0603733	0.145218	-0.415744	0.677598	0.778187	Ap1s2	108012
ENSMUSG00000031373	SN_vs_SH	156.721	0.433922	0.3082	1.40792	0.159155	0.261802	Car5b	56078
ENSMUSG00000031375	SN_vs_SH	18820.9	0.924848	0.6245	1.48094	0.138622	0.234253	Bgn	12111
ENSMUSG00000031384	SN_vs_SH	0	NA	NA	NA	NA	NA	Asb9	69299
ENSMUSG00000031390	SN_vs_SH	1.54134	-4.70375	3.23912	-1.45217	0.146455	0.24491	Avpr2	12000
ENSMUSG00000031431	SN_vs_SH	489.885	0.318865	0.267111	1.19376	0.232573	0.352712	Tsc22d3	14605
ENSMUSG00000031442	SN_vs_SH	85.1902	-0.0190904	0.315951	-0.0604222	0.951819	0.974018	Mcf2l	17207
ENSMUSG00000031447	SN_vs_SH	16888.5	0.276711	0.128589	2.1519	0.0314052	0.0692095	Lamp1	16783
ENSMUSG00000031451	SN_vs_SH	1638.46	0.984101	0.226558	4.3437	1.40101e-05	7.34653e-05	Gas6	14456
ENSMUSG00000031461	SN_vs_SH	11.365	-1.73491	0.783978	-2.21295	0.0269008	0.0606698	Myom2	17930
ENSMUSG00000031465	SN_vs_SH	67.3774	1.52508	0.411902	3.70252	0.000213465	0.000869468	Angpt2	11601
ENSMUSG00000031480	SN_vs_SH	46.8793	-2.49864	0.344332	-7.2565	3.9724e-13	6.59392e-12	Thsd1	56229
ENSMUSG00000031502	SN_vs_SH	10616.8	-0.0846712	0.181245	-0.467164	0.640382	0.747653	Col4a1	12826
ENSMUSG00000031503	SN_vs_SH	9778.23	-0.257812	0.214456	-1.20217	0.229298	0.349091	Col4a2	12827
ENSMUSG00000031517	SN_vs_SH	0	NA	NA	NA	NA	NA	Gpm6a	234267
ENSMUSG00000031520	SN_vs_SH	848.157	-0.560021	0.227176	-2.46515	0.0136958	0.034018	Vegfc	22341
ENSMUSG00000031523	SN_vs_SH	1274.26	-1.22472	0.165118	-7.41722	1.19602e-13	2.12048e-12	Dlc1	50768
ENSMUSG00000031538	SN_vs_SH	3232.41	0.0397672	0.111015	0.358216	0.720182	0.812484	Plat	18791
ENSMUSG00000031548	SN_vs_SH	826.029	0.572414	0.307402	1.8621	0.062589	0.123067	Sfrp1	20377
ENSMUSG00000031570	SN_vs_SH	1173.83	-1.16022	0.110659	-10.4846	1.01671e-25	5.3763e-24	Plpp5	71910
ENSMUSG00000031586	SN_vs_SH	2744.09	0.212519	0.125741	1.69013	0.0910025	0.16715	Rbpms	19663
ENSMUSG00000031595	SN_vs_SH	584.313	0.461034	0.175302	2.62994	0.00854011	0.0226098	Pdgfrl	68797
ENSMUSG00000031616	SN_vs_SH	68.5309	2.84171	0.422384	6.7278	1.72249e-11	2.35442e-10	Ednra	13617
ENSMUSG00000031636	SN_vs_SH	0.505606	-2.27392	3.65617	-0.62194	0.533981	NA	Pdlim3	53318
ENSMUSG00000031642	SN_vs_SH	1691.91	-0.0519053	0.159291	-0.325852	0.744536	0.830202	Sh3rf1	59009
ENSMUSG00000031673	SN_vs_SH	4553.97	1.01169	0.211223	4.78966	1.6706e-06	1.04553e-05	Cdh11	12552
ENSMUSG00000031681	SN_vs_SH	1406.52	0.275005	0.118365	2.32336	0.0201598	0.0474409	Smad1	17125
ENSMUSG00000031714	SN_vs_SH	841.018	-0.499571	0.186269	-2.68199	0.00731853	0.0198178	Gab1	14388
ENSMUSG00000031740	SN_vs_SH	799.543	0.213637	0.375132	0.569498	0.569019	0.688064	Mmp2	17390
ENSMUSG00000031762	SN_vs_SH	4041.26	-4.20063	0.237078	-17.7183	3.02835e-70	1.21449e-67	Mt2	17750
ENSMUSG00000031765	SN_vs_SH	11727.2	-3.11646	0.276041	-11.2899	1.47274e-29	1.08972e-27	Mt1	17748
ENSMUSG00000031775	SN_vs_SH	10.33	-1.13534	0.696658	-1.62969	0.103167	0.184888	Pllp	67801
ENSMUSG00000031785	SN_vs_SH	1053.36	-1.80249	0.174334	-10.3392	4.68222e-25	2.37091e-23	Adgrg1	14766
ENSMUSG00000031796	SN_vs_SH	1215.9	0.17086	0.145235	1.17644	0.239419	0.360558	Cfap20	14894
ENSMUSG00000031799	SN_vs_SH	17777.5	0.35605	0.153007	2.32702	0.0199642	0.047058	Tpm4	326618
ENSMUSG00000031812	SN_vs_SH	4821.65	0.053303	0.131817	0.404373	0.685939	0.784802	Map1lc3b	67443
ENSMUSG00000031827	SN_vs_SH	1112.78	-0.119063	0.175784	-0.677324	0.4982	0.625582	Cotl1	72042
ENSMUSG00000031871	SN_vs_SH	2.03835	-1.41573	1.22036	-1.16009	0.24601	0.368172	Cdh5	12562
ENSMUSG00000031917	SN_vs_SH	848.753	0.793116	0.165962	4.77889	1.76269e-06	1.09973e-05	Nip7	66164
ENSMUSG00000031950	SN_vs_SH	870.089	0.0979835	0.143949	0.680682	0.496073	0.62368	Gabarapl2	93739
ENSMUSG00000031987	SN_vs_SH	10140.7	-2.57167	0.0875448	-29.3754	1.13094e-189	4.53551e-186	Egln1	112405
ENSMUSG00000031990	SN_vs_SH	637.246	0.435888	0.142362	3.06183	0.00219988	0.00695993	Jam3	83964
ENSMUSG00000031996	SN_vs_SH	11939.8	-0.084874	0.124869	-0.679703	0.496692	0.62423	Aplp2	11804
ENSMUSG00000031997	SN_vs_SH	9.15439	-0.646959	0.956681	-0.676254	0.498879	0.62616	Trpc6	22068
ENSMUSG00000032006	SN_vs_SH	220.861	0.703524	0.396479	1.77443	0.0759926	0.14419	Pdgfd	71785
ENSMUSG00000032011	SN_vs_SH	3.61788	-1.80974	1.80814	-1.00088	0.316883	0.446971	Thy1	21838
ENSMUSG00000032026	SN_vs_SH	2326.35	0.831035	0.193907	4.28574	1.82131e-05	9.30467e-05	Rexo2	104444
ENSMUSG00000032035	SN_vs_SH	4902.36	-0.992701	0.136286	-7.28396	3.24153e-13	5.43471e-12	Ets1	23871
ENSMUSG00000032050	SN_vs_SH	3216.46	0.853439	0.128677	6.63242	3.30237e-11	4.33371e-10	Rdx	19684
ENSMUSG00000032060	SN_vs_SH	3499.14	0.3651	0.186173	1.96108	0.0498694	0.102091	Cryab	12955
ENSMUSG00000032085	SN_vs_SH	1099.17	0.380521	0.681473	0.55838	0.576585	0.694562	Tagln	21345
ENSMUSG00000032092	SN_vs_SH	59.8252	-3.03247	0.715458	-4.23851	2.2501e-05	0.000112572	Mpzl2	14012
ENSMUSG00000032118	SN_vs_SH	49.6112	-1.88155	0.586528	-3.20795	0.00133685	0.00449323	Fez1	235180
ENSMUSG00000032125	SN_vs_SH	2.80025	-4.53618	1.72011	-2.63714	0.00836074	0.0221905	Robo4	74144
ENSMUSG00000032135	SN_vs_SH	1052.3	-0.155956	0.289157	-0.539346	0.589648	0.705509	Mcam	84004
ENSMUSG00000032193	SN_vs_SH	1535.26	3.00516	0.250367	12.003	3.4267e-33	3.18112e-31	Ldlr	16835
ENSMUSG00000032194	SN_vs_SH	3170.35	0.10194	0.0953485	1.06913	0.285011	0.412638	Kank2	235041
ENSMUSG00000032198	SN_vs_SH	970.542	-1.04396	0.204336	-5.10903	3.23813e-07	2.29438e-06	Dock6	319899
ENSMUSG00000032231	SN_vs_SH	30217.2	-1.16567	0.127138	-9.16857	4.79338e-20	1.63743e-18	Anxa2	12306
ENSMUSG00000032232	SN_vs_SH	4399.56	1.26288	0.149943	8.4224	3.68834e-17	9.54304e-16	Cgnl1	68178
ENSMUSG00000032243	SN_vs_SH	690.65	-2.27362	0.638576	-3.56045	0.000370221	0.00143038	Itga11	319480
ENSMUSG00000032265	SN_vs_SH	708.887	-2.13557	0.229041	-9.32394	1.12098e-20	4.05006e-19	Tent5a	212943
ENSMUSG00000032271	SN_vs_SH	124.192	1.97642	0.459765	4.29877	1.71752e-05	8.83748e-05	Nnmt	18113
ENSMUSG00000032289	SN_vs_SH	192.503	-0.695128	0.27903	-2.49123	0.0127302	0.0319842	Thsd4	207596
ENSMUSG00000032298	SN_vs_SH	298.216	-0.379221	0.142798	-2.65564	0.00791573	0.0211833	Neil1	72774
ENSMUSG00000032315	SN_vs_SH	9.10783	0.242912	0.813157	0.298727	0.765148	0.845331	Cyp1a1	13076
ENSMUSG00000032327	SN_vs_SH	3184.26	-0.00522194	0.205662	-0.0253908	0.979743	0.992802	Stra6	20897
ENSMUSG00000032368	SN_vs_SH	143.595	2.25776	1.53953	1.46653	0.142504	0.239522	Zic1	22771
ENSMUSG00000032369	SN_vs_SH	2066.28	1.34144	0.123641	10.8495	2.00514e-27	1.25647e-25	Plscr1	22038
ENSMUSG00000032399	SN_vs_SH	49511.5	-0.575578	0.0911867	-6.31208	2.75312e-10	3.17821e-09	Rpl4	67891
ENSMUSG00000032412	SN_vs_SH	2442.16	0.773185	0.165844	4.66211	3.12977e-06	1.86053e-05	Atp1b3	11933
ENSMUSG00000032419	SN_vs_SH	756.268	1.14355	0.147005	7.77899	7.31035e-15	1.47324e-13	Tbx18	76365
ENSMUSG00000032423	SN_vs_SH	6970.89	0.483029	0.139096	3.47262	0.000515403	0.00192707	Syncrip	56403
ENSMUSG00000032431	SN_vs_SH	3089.04	0.0285568	0.112449	0.253954	0.799531	0.869567	Crtap	56693
ENSMUSG00000032440	SN_vs_SH	6190.82	0.12581	0.0984866	1.27743	0.201451	0.315339	Tgfbr2	21813
ENSMUSG00000032475	SN_vs_SH	704.042	0.769171	0.120196	6.39929	1.56105e-10	1.86433e-09	Nck1	17973
ENSMUSG00000032487	SN_vs_SH	5551.62	-0.639099	0.526793	-1.21319	0.225059	0.343969	Ptgs2	19225
ENSMUSG00000032492	SN_vs_SH	12.5376	0.0274404	0.79459	0.034534	0.972451	0.987997	Pth1r	19228
ENSMUSG00000032496	SN_vs_SH	14.7765	-1.62754	0.735066	-2.21414	0.0268188	0.0605325	Ltf	17002
ENSMUSG00000032508	SN_vs_SH	453.558	0.388548	0.120489	3.22476	0.00126079	0.00426472	Myd88	17874
ENSMUSG00000032525	SN_vs_SH	4124.3	-0.82415	0.256459	-3.21358	0.00131093	0.00441793	Nktr	18087
ENSMUSG00000032531	SN_vs_SH	11518.8	-0.251262	0.182276	-1.37847	0.168058	0.27311	Amotl2	56332
ENSMUSG00000032548	SN_vs_SH	2141.68	0.0369764	0.156182	0.236752	0.812849	0.879472	Slco2a1	24059
ENSMUSG00000032562	SN_vs_SH	13613	0.394996	0.0996722	3.96295	7.403e-05	0.00033224	Gnai2	14678
ENSMUSG00000032625	SN_vs_SH	3964.37	-1.27398	0.196745	-6.4753	9.46231e-11	1.16404e-09	Thsd7a	330267
ENSMUSG00000032640	SN_vs_SH	2090.82	0.584575	0.230057	2.541	0.0110536	0.0282966	Chsy1	269941
ENSMUSG00000032643	SN_vs_SH	865.196	0.267214	0.193153	1.38343	0.166534	0.271183	Fhl3	14201
ENSMUSG00000032661	SN_vs_SH	5.72495	-4.23413	1.52009	-2.78545	0.00534529	0.0151668	Oas3	246727
ENSMUSG00000032667	SN_vs_SH	1601.01	0.262994	0.1368	1.92247	0.0545467	0.109827	Pon2	330260
ENSMUSG00000032688	SN_vs_SH	389.283	-0.369137	0.167756	-2.20044	0.0277757	0.0623483	Malt1	240354
ENSMUSG00000032690	SN_vs_SH	7.70978	-1.33436	1.86788	-0.714373	0.474997	0.604163	Oas2	246728
ENSMUSG00000032698	SN_vs_SH	4.70908	0.519636	1.00841	0.5153	0.606343	0.720284	Lmo2	16909
ENSMUSG00000032714	SN_vs_SH	3427.25	0.169909	0.200227	0.848585	0.396112	0.529276	Syde1	71709
ENSMUSG00000032718	SN_vs_SH	13.089	-3.2423	1.70305	-1.90383	0.0569328	0.113752	Mansc1	67729
ENSMUSG00000032735	SN_vs_SH	459.11	0.0385698	0.184907	0.20859	0.834768	0.894978	Ablim3	319713
ENSMUSG00000032744	SN_vs_SH	0.494935	-3.2892	4.30548	-0.763956	0.444893	NA	Heyl	56198
ENSMUSG00000032766	SN_vs_SH	153.216	-3.47797	1.10758	-3.14017	0.00168852	0.00550539	Gng11	66066
ENSMUSG00000032788	SN_vs_SH	1844.19	0.947469	0.164397	5.76329	8.24902e-09	7.60503e-08	Pdxk	216134
ENSMUSG00000032826	SN_vs_SH	909.008	0.268154	0.262857	1.02015	0.307657	0.437373	Ank2	109676
ENSMUSG00000032875	SN_vs_SH	3822.78	1.1761	0.184222	6.38415	1.72351e-10	2.04618e-09	Arhgef17	207212
ENSMUSG00000032902	SN_vs_SH	2551.12	0.161071	0.235775	0.683156	0.494508	0.622612	Slc16a1	20501
ENSMUSG00000032911	SN_vs_SH	2.36857	-2.39755	1.38419	-1.7321	0.083256	0.155515	Cspg4	121021
ENSMUSG00000032966	SN_vs_SH	8200.96	0.473557	0.136305	3.47423	0.00051232	0.00191661	Fkbp1a	14225
ENSMUSG00000033016	SN_vs_SH	762.414	0.0340471	0.164536	0.206928	0.836066	0.895843	Nfatc1	18018
ENSMUSG00000033032	SN_vs_SH	72.0805	-0.108879	0.356224	-0.305648	0.759873	0.841565	Afap1l1	106877
ENSMUSG00000033033	SN_vs_SH	42.2578	-3.10662	1.15113	-2.69876	0.00695992	0.018993	Calhm2	72691
ENSMUSG00000033063	SN_vs_SH	0.395366	-3.5621	4.29546	-0.829271	0.406951	NA	Cntnap3	238680
ENSMUSG00000033082	SN_vs_SH	0.0777732	-1.33432	4.40736	-0.302749	0.762081	NA	Clec1a	243653
ENSMUSG00000033149	SN_vs_SH	6721.92	0.495279	0.137175	3.61057	0.000305529	0.00120245	Phldb2	208177
ENSMUSG00000033161	SN_vs_SH	9135.37	1.29074	0.144317	8.94378	3.76091e-19	1.18762e-17	Atp1a1	11928
ENSMUSG00000033170	SN_vs_SH	3731.31	-1.3068	0.204916	-6.37723	1.80322e-10	2.13072e-09	Card10	105844
ENSMUSG00000033174	SN_vs_SH	87.5657	-3.20021	0.340036	-9.41138	4.89685e-21	1.82512e-19	Mgll	23945
ENSMUSG00000033191	SN_vs_SH	0.159751	-2.25252	4.36606	-0.515916	0.605913	NA	Tie1	21846
ENSMUSG00000033208	SN_vs_SH	1.24471	0.840618	1.76064	0.477449	0.633043	0.741848	S100b	20203
ENSMUSG00000033209	SN_vs_SH	1321.54	-0.721911	0.236029	-3.05857	0.00222393	0.00702824	Ttc28	209683
ENSMUSG00000033278	SN_vs_SH	898.249	0.0452778	0.15226	0.297371	0.766183	0.846008	Ptprm	19274
ENSMUSG00000033295	SN_vs_SH	2137.97	-1.13447	0.279981	-4.05197	5.07877e-05	0.000234978	Ptprf	19268
ENSMUSG00000033306	SN_vs_SH	4780.65	-0.19753	0.250409	-0.78883	0.430211	0.562433	Lpp	210126
ENSMUSG00000033308	SN_vs_SH	16.0549	1.13515	1.55093	0.731912	0.464222	0.594146	Dpyd	99586
ENSMUSG00000033327	SN_vs_SH	131.219	-0.92506	0.533918	-1.73259	0.0831685	0.155395	Tnxb	81877
ENSMUSG00000033377	SN_vs_SH	260.893	0.744012	0.637911	1.16633	0.243482	0.365169	Palmd	114301
ENSMUSG00000033379	SN_vs_SH	1670.7	-0.164408	0.195725	-0.839991	0.400913	0.533745	Atp6v0b	114143
ENSMUSG00000033427	SN_vs_SH	0.702801	-2.12365	2.82558	-0.751581	0.452303	NA	Upb1	103149
ENSMUSG00000033446	SN_vs_SH	166.4	0.842764	0.284634	2.96086	0.00306777	0.00935161	Lpar6	67168
ENSMUSG00000033470	SN_vs_SH	0.081421	0	4.40736	0	1	NA	Cysltr2	70086
ENSMUSG00000033577	SN_vs_SH	1803.71	0.164311	0.150783	1.08972	0.275837	0.402031	Myo6	17920
ENSMUSG00000033581	SN_vs_SH	5190.1	-0.0514959	0.134943	-0.381613	0.702749	0.79825	Igf2bp2	319765
ENSMUSG00000033769	SN_vs_SH	1248.92	-0.0866245	0.140735	-0.615513	0.538216	0.660524	Exoc6b	75914
ENSMUSG00000033788	SN_vs_SH	974.741	-2.82795	0.304706	-9.28093	1.68002e-20	5.92375e-19	Dysf	26903
ENSMUSG00000033863	SN_vs_SH	1623.66	0.26685	0.247228	1.07937	0.280424	0.407409	Klf9	16601
ENSMUSG00000033880	SN_vs_SH	4788.09	1.48331	0.27645	5.36555	8.07031e-08	6.41402e-07	Lgals3bp	19039
ENSMUSG00000033910	SN_vs_SH	5.3933	0	1.96536	0	1	1	Gucy1a1	60596
ENSMUSG00000033955	SN_vs_SH	7301.57	0.0489652	0.136617	0.358414	0.720034	0.812417	Tnks1bp1	228140
ENSMUSG00000033960	SN_vs_SH	2117.42	-1.15603	0.201916	-5.72528	1.03262e-08	9.39053e-08	Jcad	240185
ENSMUSG00000033965	SN_vs_SH	2723.64	0.596881	0.146368	4.07794	4.54364e-05	0.000213021	Slc16a2	20502
ENSMUSG00000034037	SN_vs_SH	3.96838	-2.5933	1.10618	-2.34438	0.0190589	0.0452378	Fgd5	232237
ENSMUSG00000034109	SN_vs_SH	2660.9	0.72757	0.171132	4.25151	2.12337e-05	0.000106738	Golim4	73124
ENSMUSG00000034117	SN_vs_SH	3.015	0.0807629	1.05515	0.0765419	0.938988	0.966096	Ptgdr2	14764
ENSMUSG00000034120	SN_vs_SH	5120.72	0.0548577	0.181385	0.302439	0.762318	0.843061	Srsf2	20382
ENSMUSG00000034127	SN_vs_SH	1300.88	-0.0684728	0.153649	-0.445644	0.655854	0.760676	Tspan8	216350
ENSMUSG00000034248	SN_vs_SH	1118.6	1.33738	0.204589	6.53689	6.2813e-11	7.95778e-10	Slc25a37	67712
ENSMUSG00000034258	SN_vs_SH	8.9276	-3.62377	1.24381	-2.91345	0.00357462	0.0106887	Flvcr2	217721
ENSMUSG00000034320	SN_vs_SH	651.105	-0.270155	0.193482	-1.39628	0.16263	0.266223	Slc26a2	13521
ENSMUSG00000034342	SN_vs_SH	388.884	0.365074	0.386623	0.944263	0.345035	0.478005	Cbl	12402
ENSMUSG00000034387	SN_vs_SH	0.241728	-2.84998	4.32607	-0.658791	0.51003	NA	Ssu2	243612
ENSMUSG00000034422	SN_vs_SH	684.155	1.18167	0.131154	9.0098	2.06441e-19	6.74195e-18	Parp14	547253
ENSMUSG00000034438	SN_vs_SH	5.56173	0.0472471	1.01444	0.0465747	0.962852	0.981451	Gbp8	76074
ENSMUSG00000034472	SN_vs_SH	115.221	-3.49337	0.315361	-11.0774	1.6155e-28	1.0981e-26	Rasd2	75141
ENSMUSG00000034484	SN_vs_SH	2702.53	-0.0346896	0.112532	-0.308263	0.757882	0.840359	Snx2	67804
ENSMUSG00000034485	SN_vs_SH	1391.54	-0.217275	0.115876	-1.87506	0.0607849	0.120026	Uaca	72565
ENSMUSG00000034488	SN_vs_SH	53.9881	0.29235	0.41915	0.697482	0.485501	0.614406	Edil3	13612
ENSMUSG00000034520	SN_vs_SH	762.731	1.189	0.152938	7.77435	7.58356e-15	1.5237e-13	Gjc1	14615
ENSMUSG00000034586	SN_vs_SH	218.468	-0.991714	0.207761	-4.77334	1.81192e-06	1.12799e-05	Hid1	217310
ENSMUSG00000034595	SN_vs_SH	3883.49	-0.196567	0.11259	-1.74586	0.0808353	0.151728	Ppp1r18	76448
ENSMUSG00000034613	SN_vs_SH	292.138	0.716902	0.215522	3.32635	0.000879916	0.00310089	Ppm1h	319468
ENSMUSG00000034640	SN_vs_SH	1595.38	-1.20449	0.278949	-4.31798	1.57466e-05	8.18218e-05	Tiparp	99929
ENSMUSG00000034647	SN_vs_SH	914.34	0.545111	0.190388	2.86315	0.00419447	0.012251	Ankrd12	106585
ENSMUSG00000034659	SN_vs_SH	3673.3	0.275117	0.15403	1.78612	0.0740791	0.141402	Tmem109	68539
ENSMUSG00000034681	SN_vs_SH	1986.9	0.187868	0.114227	1.64468	0.100036	0.180437	Rnps1	19826
ENSMUSG00000034684	SN_vs_SH	1907.39	-0.125151	0.169445	-0.738591	0.460156	0.59053	Sema3f	20350
ENSMUSG00000034708	SN_vs_SH	7948.83	0.558464	0.107196	5.20974	1.89107e-07	1.40452e-06	Grn	14824
ENSMUSG00000034714	SN_vs_SH	2149.78	0.0554862	0.130366	0.425618	0.670386	0.772518	Ttyh2	117160
ENSMUSG00000034731	SN_vs_SH	54.3717	-0.987613	0.505087	-1.95533	0.0505439	0.103219	Dgkh	380921
ENSMUSG00000034738	SN_vs_SH	11.7086	-0.623192	0.685737	-0.908792	0.36346	0.49616	Nostrin	329416
ENSMUSG00000034751	SN_vs_SH	1305.83	0.00174726	0.245389	0.00712038	0.994319	1	Mast4	328329
ENSMUSG00000034765	SN_vs_SH	604.417	-0.0926715	0.230249	-0.402484	0.687328	0.785749	Dusp5	240672
ENSMUSG00000034845	SN_vs_SH	55.8326	-1.60866	0.337159	-4.77121	1.83119e-06	1.13893e-05	Plvap	84094
ENSMUSG00000034868	SN_vs_SH	7193.28	0.158697	0.129698	1.22359	0.221107	0.33943	Myl12b	67938
ENSMUSG00000034881	SN_vs_SH	3.39501	-0.457288	1.15982	-0.394275	0.693378	0.790787	Tbxa2r	21390
ENSMUSG00000034898	SN_vs_SH	2.526	-4.96783	1.85088	-2.68404	0.00727386	0.0197209	Filip1	70598
ENSMUSG00000034903	SN_vs_SH	2464.23	0.897947	0.216507	4.14743	3.36229e-05	0.000162538	Cobll1	319876
ENSMUSG00000034911	SN_vs_SH	12.1457	-3.23805	0.801727	-4.03884	5.37171e-05	0.000247219	Ushbp1	234395
ENSMUSG00000035021	SN_vs_SH	1102.95	0.989114	0.154216	6.41384	1.41903e-10	1.70386e-09	Baz1a	217578
ENSMUSG00000035161	SN_vs_SH	408.4	0.0542914	0.183219	0.296321	0.766985	0.8468	Ints6	18130
ENSMUSG00000035173	SN_vs_SH	2219.06	-0.344373	0.236869	-1.45385	0.145987	0.244291	Ccdc186	213993
ENSMUSG00000035199	SN_vs_SH	4970.54	-0.560505	0.0956014	-5.86294	4.54743e-09	4.37968e-08	Arl6ip5	65106
ENSMUSG00000035212	SN_vs_SH	1296.4	0.0356477	0.169442	0.210383	0.833369	0.894242	Leprot	230514
ENSMUSG00000035245	SN_vs_SH	509.878	0.649396	0.227674	2.8523	0.0043404	0.0126209	Eogt	101351
ENSMUSG00000035258	SN_vs_SH	8.08628	-0.895991	0.775982	-1.15465	0.248232	0.370788	Abi3bp	320712
ENSMUSG00000035268	SN_vs_SH	705.639	0.216898	0.221005	0.981417	0.326387	0.457385	Pkig	18769
ENSMUSG00000035274	SN_vs_SH	1087.49	0.0306132	0.114908	0.266415	0.78992	0.863214	Tpbg	21983
ENSMUSG00000035314	SN_vs_SH	926.375	-0.701414	0.164509	-4.26369	2.01078e-05	0.000101777	Gdpd5	233552
ENSMUSG00000035407	SN_vs_SH	201.661	-2.26736	1.48317	-1.52873	0.126333	0.217724	Kank4	242553
ENSMUSG00000035530	SN_vs_SH	7852.92	-0.552911	0.144474	-3.82707	0.000129679	0.00055432	Eif1	20918
ENSMUSG00000035566	SN_vs_SH	20.6466	-0.688291	0.990584	-0.694833	0.48716	0.61569	Pcdh17	219228
ENSMUSG00000035569	SN_vs_SH	7227.47	-0.0525157	0.197402	-0.266034	0.790213	0.863225	Ankrd11	77087
ENSMUSG00000035642	SN_vs_SH	112.894	-0.914944	0.28765	-3.18076	0.00146891	0.00488628	Aamdc	66273
ENSMUSG00000035692	SN_vs_SH	91.147	0.110622	0.408093	0.271071	0.786337	0.86068	Isg15	100038882
ENSMUSG00000035783	SN_vs_SH	5021.57	2.82647	0.93341	3.02811	NA	NA	Acta2	11475
ENSMUSG00000035799	SN_vs_SH	414.982	0.0281882	0.130442	0.216098	0.828912	0.891129	Twist1	22160
ENSMUSG00000035828	SN_vs_SH	1966.99	0.00932852	0.168134	0.0554825	0.955754	0.976599	Pim3	223775
ENSMUSG00000035896	SN_vs_SH	4.92698	2.12924	1.25359	1.69852	0.0894098	0.164935	Rnase1	19752
ENSMUSG00000035919	SN_vs_SH	377.676	0.257997	0.229719	1.1231	0.261396	0.385888	Bbs9	319845
ENSMUSG00000035954	SN_vs_SH	446.17	1.94313	0.241346	8.05124	8.19594e-16	1.83421e-14	Dock4	238130
ENSMUSG00000035992	SN_vs_SH	1391.4	-0.252698	0.185903	-1.35931	0.17405	0.280708	Fnip1	216742
ENSMUSG00000036019	SN_vs_SH	245.289	-0.481321	0.455063	-1.0577	0.290191	0.418115	Tmtc2	278279
ENSMUSG00000036103	SN_vs_SH	5769.61	-0.791952	0.169929	-4.66049	3.15458e-06	1.87313e-05	Colec12	140792
ENSMUSG00000036186	SN_vs_SH	293.434	-0.854243	0.262641	-3.25251	0.00114389	0.00391287	Dipk1b	56279
ENSMUSG00000036256	SN_vs_SH	15251.2	0.206704	0.139009	1.48698	0.13702	0.232093	Igfbp7	29817
ENSMUSG00000036306	SN_vs_SH	2.55294	-3.21469	2.09425	-1.53501	0.124782	0.215538	Lzts1	211134
ENSMUSG00000036322	SN_vs_SH	0.155546	-2.21841	4.36886	-0.507776	0.61161	NA	H2-Ea	100504404
ENSMUSG00000036371	SN_vs_SH	12464	0.47694	0.115843	4.11712	3.83643e-05	0.000183206	Serbp1	66870
ENSMUSG00000036381	SN_vs_SH	8.82922	-3.08052	0.966082	-3.18867	0.00142929	0.00477192	F630111L10Rik	320463
ENSMUSG00000036390	SN_vs_SH	1499.86	-0.361365	0.294408	-1.22743	0.219661	0.337701	Gadd45a	13197
ENSMUSG00000036402	SN_vs_SH	4649.77	0.628782	0.111371	5.64582	1.64399e-08	1.4503e-07	Gng12	14701
ENSMUSG00000036435	SN_vs_SH	1258.64	0.17149	0.149502	1.14708	0.25135	0.374421	Exoc1	69940
ENSMUSG00000036446	SN_vs_SH	1.07428	-3.23511	2.54231	-1.27251	0.203192	0.31747	Lum	17022
ENSMUSG00000036452	SN_vs_SH	333.222	0.325922	0.20124	1.61957	0.105326	0.1881	Arhgap26	71302
ENSMUSG00000036461	SN_vs_SH	1141.62	0.513469	0.126471	4.05997	4.90786e-05	0.000228123	Elf1	13709
ENSMUSG00000036478	SN_vs_SH	4862.94	-0.370941	0.149891	-2.47473	0.0133336	0.033242	Btg1	12226
ENSMUSG00000036528	SN_vs_SH	72.3158	1.82893	0.381613	4.79263	1.64612e-06	1.03118e-05	Ppfibp2	19024
ENSMUSG00000036533	SN_vs_SH	865.212	0.552605	0.195344	2.82888	0.00467114	0.0134751	Cdc42ep3	260409
ENSMUSG00000036594	SN_vs_SH	0.081421	0	4.40736	0	1	NA	H2-Aa	14960
ENSMUSG00000036599	SN_vs_SH	1268.11	0.716559	0.148508	4.82504	1.39974e-06	8.87094e-06	Chst12	59031
ENSMUSG00000036718	SN_vs_SH	2565.98	0.905901	0.138583	6.53686	6.28225e-11	7.95778e-10	Micall2	231830
ENSMUSG00000036752	SN_vs_SH	9712.9	0.128705	0.151962	0.846955	0.39702	0.530136	Tubb4b	227613
ENSMUSG00000036782	SN_vs_SH	293.822	-0.505086	0.57689	-0.875532	0.381285	0.514054	Klhl13	67455
ENSMUSG00000036817	SN_vs_SH	4652.57	-0.922615	0.143857	-6.41341	1.42304e-10	1.70765e-09	Sun1	77053
ENSMUSG00000036822	SN_vs_SH	1680.99	0.709685	0.118235	6.00231	1.94524e-09	1.98e-08	Topors	106021
ENSMUSG00000036856	SN_vs_SH	925.932	-0.422755	0.258539	-1.63517	0.102014	0.183296	Wnt4	22417
ENSMUSG00000036867	SN_vs_SH	787.132	0.277681	0.259195	1.07132	0.284025	0.411597	Smad6	17130
ENSMUSG00000036985	SN_vs_SH	1552.89	-1.49352	0.134567	-11.0987	1.2728e-28	8.71066e-27	Zdhhc9	208884
ENSMUSG00000037003	SN_vs_SH	2398.61	1.04493	0.186882	5.59139	2.25259e-08	1.94275e-07	Tns2	209039
ENSMUSG00000037005	SN_vs_SH	13.19	-3.80254	0.885921	-4.29218	1.76925e-05	9.07572e-05	Xpnpep2	170745
ENSMUSG00000037010	SN_vs_SH	803.446	-0.930443	0.268754	-3.46206	0.000536057	0.00199607	Apln	30878
ENSMUSG00000037012	SN_vs_SH	22905.7	-2.2404	0.143352	-15.6286	4.64862e-55	1.08388e-52	Hk1	15275
ENSMUSG00000037060	SN_vs_SH	359.633	-1.98528	1.20627	-1.64579	0.0998067	0.180089	Cavin3	109042
ENSMUSG00000037072	SN_vs_SH	4692.51	0.484372	0.142972	3.38787	0.000704375	0.00254802	Selenof	93684
ENSMUSG00000037110	SN_vs_SH	1137.05	-0.453374	0.228546	-1.98373	0.0472864	0.0976305	Ralgapa2	241694
ENSMUSG00000037148	SN_vs_SH	1981.56	-0.415143	0.125433	-3.30967	0.000934046	0.00327153	Arhgap10	78514
ENSMUSG00000037152	SN_vs_SH	349.38	0.24461	0.21441	1.14085	0.253931	0.377312	Ndufc1	66377
ENSMUSG00000037166	SN_vs_SH	14.999	-1.98761	0.625524	-3.17751	0.00148544	0.00493145	Ppp1r14a	68458
ENSMUSG00000037169	SN_vs_SH	20.8536	0.139208	0.531607	0.261863	0.793427	0.865381	Mycn	18109
ENSMUSG00000037171	SN_vs_SH	0.159751	-2.25252	4.36606	-0.515916	0.605913	NA	Nodal	18119
ENSMUSG00000037172	SN_vs_SH	131.673	-0.974606	0.320024	-3.04542	0.00232355	0.00730399	Dennd11	243780
ENSMUSG00000037211	SN_vs_SH	1687.61	0.309568	0.1462	2.11743	0.0342233	0.0743817	Spry1	24063
ENSMUSG00000037242	SN_vs_SH	3683.68	0.318169	0.110213	2.88685	0.00389125	0.0115085	Clic4	29876
ENSMUSG00000037266	SN_vs_SH	4230.61	-0.989548	0.144972	-6.82578	8.74504e-12	1.24014e-10	Rsrp1	27981
ENSMUSG00000037321	SN_vs_SH	595.736	-2.37153	0.193405	-12.262	1.44893e-34	1.46e-32	Tap1	21354
ENSMUSG00000037358	SN_vs_SH	0	NA	NA	NA	NA	NA	Dipk2b	75905
ENSMUSG00000037379	SN_vs_SH	1188.6	0.124698	0.161958	0.769938	0.441337	0.572672	Spon2	100689
ENSMUSG00000037405	SN_vs_SH	65.5472	-1.96233	0.432713	-4.53494	5.76194e-06	3.25186e-05	Icam1	15894
ENSMUSG00000037411	SN_vs_SH	113696	-3.12981	0.191435	-16.3492	4.40992e-60	1.26325e-57	Serpine1	18787
ENSMUSG00000037419	SN_vs_SH	253.974	0.0249553	0.136986	0.182174	0.855446	0.909368	Endod1	71946
ENSMUSG00000037434	SN_vs_SH	188.885	0.124831	0.229247	0.544526	0.586079	0.702496	Slc30a1	22782
ENSMUSG00000037447	SN_vs_SH	504.437	-0.773012	0.248974	-3.10479	0.00190412	0.00612312	Arid5a	214855
ENSMUSG00000037465	SN_vs_SH	1839.32	-0.818616	0.307584	-2.66144	0.00778074	0.0208805	Klf10	21847
ENSMUSG00000037563	SN_vs_SH	25105.7	-0.373511	0.163265	-2.28776	0.0221516	0.0514341	Rps16	20055
ENSMUSG00000037573	SN_vs_SH	1072.15	-0.35428	0.160036	-2.21376	0.0268456	0.0605698	Tob1	22057
ENSMUSG00000037601	SN_vs_SH	2311.58	2.01115	0.310372	6.47983	9.18263e-11	1.13241e-09	Nme1	18102
ENSMUSG00000037608	SN_vs_SH	5372.38	0.0523791	0.117771	0.444753	0.656498	0.761195	Bclaf1	72567
ENSMUSG00000037625	SN_vs_SH	1.153	-2.2219	2.45225	-0.906069	0.364899	0.497449	Cldn11	18417
ENSMUSG00000037638	SN_vs_SH	82.8934	-0.772294	0.454641	-1.69869	0.089378	0.164922	Zbtb42	382639
ENSMUSG00000037649	SN_vs_SH	51.2406	-1.42004	0.388348	-3.65662	0.000255562	0.00101961	H2-DMa	14998
ENSMUSG00000037656	SN_vs_SH	1520.48	0.691896	0.131892	5.24591	1.55513e-07	1.17187e-06	Slc20a2	20516
ENSMUSG00000037706	SN_vs_SH	9090.09	-0.538396	0.179752	-2.99521	0.00274256	0.00847361	Cd81	12520
ENSMUSG00000037712	SN_vs_SH	3715.3	-0.504907	0.133291	-3.78801	0.000151859	0.000638233	Fermt2	218952
ENSMUSG00000037736	SN_vs_SH	361.797	0.149387	0.754205	0.198072	0.842989	0.900709	Limch1	77569
ENSMUSG00000037742	SN_vs_SH	299424	-0.430139	0.145583	-2.95459	0.00313081	0.00951629	Eef1a1	13627
ENSMUSG00000037815	SN_vs_SH	14896.5	0.0877747	0.0898372	0.977041	0.328549	0.459643	Ctnna1	12385
ENSMUSG00000037820	SN_vs_SH	8330.55	1.38757	0.135134	10.2681	9.80759e-25	4.87995e-23	Tgm2	21817
ENSMUSG00000037824	SN_vs_SH	280.599	0.759613	0.198108	3.83434	0.000125904	0.000539883	Tspan14	52588
ENSMUSG00000037852	SN_vs_SH	10702.9	-0.652926	0.132576	-4.92491	8.43977e-07	5.56875e-06	Cpe	12876
ENSMUSG00000037872	SN_vs_SH	0.332221	0.58918	4.40736	0.133681	0.893655	NA	Ackr1	13349
ENSMUSG00000037892	SN_vs_SH	633.643	1.75065	0.239797	7.30058	2.86525e-13	4.84027e-12	Pcdh18	73173
ENSMUSG00000037936	SN_vs_SH	2547.55	-0.474943	0.121894	-3.89635	9.76542e-05	0.000428669	Scarb1	20778
ENSMUSG00000037940	SN_vs_SH	15.4655	-0.48997	0.648448	-0.755604	0.449886	0.580659	Inpp4b	234515
ENSMUSG00000037958	SN_vs_SH	1524.69	-0.640598	0.0924842	-6.92657	4.31182e-12	6.33875e-11	Nsrp1	237859
ENSMUSG00000038037	SN_vs_SH	117.744	1.4902	0.309266	4.81849	1.44647e-06	9.14388e-06	Socs1	12703
ENSMUSG00000038127	SN_vs_SH	5829.7	1.53943	0.2156	7.14021	9.31901e-13	1.49851e-11	Ccdc50	67501
ENSMUSG00000038145	SN_vs_SH	1019.14	-0.203118	0.125985	-1.61224	0.106909	0.190369	Snrk	20623
ENSMUSG00000038146	SN_vs_SH	736.882	-3.41198	0.433374	-7.87305	3.4609e-15	7.22895e-14	Notch3	18131
ENSMUSG00000038151	SN_vs_SH	14.0778	-2.81903	0.979608	-2.87771	0.00400569	0.0117792	Prdm1	12142
ENSMUSG00000038188	SN_vs_SH	9.79593	-1.10092	0.726424	-1.51553	0.129637	0.222426	Scarf1	380713
ENSMUSG00000038193	SN_vs_SH	90.8281	0.586347	1.07465	0.545619	0.585328	0.70189	Hand2	15111
ENSMUSG00000038296	SN_vs_SH	448.645	-1.1507	0.356502	-3.22776	0.00124765	0.00422598	Galnt18	233733
ENSMUSG00000038372	SN_vs_SH	858.026	0.501251	0.159366	3.14528	0.00165928	0.00542328	Gmds	218138
ENSMUSG00000038374	SN_vs_SH	2483.84	0.569447	0.207042	2.7504	0.0059523	0.0166118	Rbm8a	60365
ENSMUSG00000038375	SN_vs_SH	1811.18	0.465898	0.156395	2.97897	0.00289215	0.00888379	Trp53inp2	68728
ENSMUSG00000038387	SN_vs_SH	2527.69	-1.39019	0.137864	-10.0838	6.51719e-24	3.07488e-22	Rras	20130
ENSMUSG00000038393	SN_vs_SH	6265.16	-2.55667	0.550685	-4.64271	3.43865e-06	2.03038e-05	Txnip	56338
ENSMUSG00000038400	SN_vs_SH	2661.84	-0.721563	0.183054	-3.9418	8.08734e-05	0.000360933	Pmepa1	65112
ENSMUSG00000038402	SN_vs_SH	577.811	0.736368	0.1448	5.08542	3.6682e-07	2.57545e-06	Foxf2	14238
ENSMUSG00000038415	SN_vs_SH	215.8	1.79821	0.223897	8.03141	9.63598e-16	2.13976e-14	Foxq1	15220
ENSMUSG00000038418	SN_vs_SH	11238	1.341	0.240024	5.58696	2.3108e-08	1.98953e-07	Egr1	13653
ENSMUSG00000038457	SN_vs_SH	0.327332	-2.84999	4.32607	-0.658793	0.510029	NA	Tmem255b	272465
ENSMUSG00000038467	SN_vs_SH	5507.68	0.0703807	0.157971	0.445529	0.655937	0.760676	Chmp4b	75608
ENSMUSG00000038489	SN_vs_SH	832.969	0.922344	0.178227	5.17512	2.27767e-07	1.66686e-06	Polr2l	66491
ENSMUSG00000038507	SN_vs_SH	1044.18	0.458754	0.106816	4.29481	1.74846e-05	8.98745e-05	Parp12	243771
ENSMUSG00000038530	SN_vs_SH	60.1954	-0.895369	0.357111	-2.50726	0.0121671	0.0307545	Rgs4	19736
ENSMUSG00000038543	SN_vs_SH	21.4983	-0.441484	0.934717	-0.472318	0.6367	0.744596	BC028528	229600
ENSMUSG00000038560	SN_vs_SH	39.9376	-4.10851	0.582774	-7.04993	1.79007e-12	2.78252e-11	Sp6	83395
ENSMUSG00000038587	SN_vs_SH	5400.08	1.56515	0.159762	9.79679	1.16222e-22	5.01181e-21	Akap12	83397
ENSMUSG00000038604	SN_vs_SH	1893.94	0.0593678	0.16991	0.349408	0.726783	0.816761	Ripor1	75687
ENSMUSG00000038612	SN_vs_SH	4956.58	0.460327	0.146324	3.14594	0.00165556	0.0054129	Mcl1	17210
ENSMUSG00000038633	SN_vs_SH	3258.88	0.422116	0.151414	2.78782	0.00530642	0.0150629	Degs1	13244
ENSMUSG00000038725	SN_vs_SH	2.17698	-2.31152	1.49309	-1.54815	0.121587	0.210965	Pkhd1l1	192190
ENSMUSG00000038781	SN_vs_SH	292.435	0.227597	0.201466	1.1297	0.258601	0.382522	Stap2	106766
ENSMUSG00000038900	SN_vs_SH	27687.9	-0.365513	0.172077	-2.12412	0.0336597	0.0733555	Rpl12	269261
ENSMUSG00000039001	SN_vs_SH	6015.58	0.0391067	0.200508	0.195038	0.845363	0.902197	Rps21	66481
ENSMUSG00000039031	SN_vs_SH	598.257	0.995813	0.18997	5.24195	1.5889e-07	1.19552e-06	Arhgap18	73910
ENSMUSG00000039062	SN_vs_SH	44.5771	-1.34067	0.482018	-2.78136	0.00541309	0.0153288	Anpep	16790
ENSMUSG00000039081	SN_vs_SH	891.583	0.388896	0.191786	2.02776	0.0425846	0.0893581	Zfp503	218820
ENSMUSG00000039114	SN_vs_SH	4123.66	-0.842278	0.209598	-4.01854	5.85588e-05	0.000267476	Nrn1	68404
ENSMUSG00000039146	SN_vs_SH	0.244263	0	4.40736	0	1	NA	Ifi44l	15061
ENSMUSG00000039167	SN_vs_SH	0.484705	-0.0634734	4.2266	-0.0150176	0.988018	NA	Adgrl4	170757
ENSMUSG00000039208	SN_vs_SH	1088.32	-1.39145	0.162956	-8.53885	1.3557e-17	3.63915e-16	Metrnl	210029
ENSMUSG00000039219	SN_vs_SH	1445.72	-0.268067	0.171615	-1.56202	0.118283	0.206408	Arid4b	94246
ENSMUSG00000039304	SN_vs_SH	33.8469	3.47027	1.36152	2.54883	0.0108086	0.0277651	Tnfsf10	22035
ENSMUSG00000039316	SN_vs_SH	1160.41	-0.00337467	0.479728	-0.00703455	0.994387	1	Rftn1	76438
ENSMUSG00000039323	SN_vs_SH	910.915	0.257177	0.3916	0.656734	0.511352	0.637188	Igfbp2	16008
ENSMUSG00000039349	SN_vs_SH	2344.39	0.84641	0.135204	6.26024	3.84387e-10	4.34973e-09	C130074G19Rik	226777
ENSMUSG00000039361	SN_vs_SH	6757.99	-0.0786523	0.0983698	-0.799558	0.423967	0.556701	Picalm	233489
ENSMUSG00000039377	SN_vs_SH	375.995	-0.822598	0.246488	-3.33728	0.000846025	0.00299356	Hlx	15284
ENSMUSG00000039385	SN_vs_SH	749.296	2.25049	0.259598	8.66913	4.35449e-18	1.22292e-16	Cdh6	12563
ENSMUSG00000039405	SN_vs_SH	2825.05	-0.295463	0.27887	-1.0595	0.289371	0.417144	Prss23	76453
ENSMUSG00000039474	SN_vs_SH	1110.71	-1.3665	0.155619	-8.78107	1.61933e-18	4.80336e-17	Wfs1	22393
ENSMUSG00000039529	SN_vs_SH	22.8381	-2.5153	1.42056	-1.77064	0.07662	0.145161	Atp8b1	54670
ENSMUSG00000039607	SN_vs_SH	687.353	0.18265	0.240956	0.758024	0.448437	0.579572	Rbms3	207181
ENSMUSG00000039621	SN_vs_SH	33.9719	-0.353272	0.499907	-0.706676	0.479768	0.608842	Prex1	277360
ENSMUSG00000039682	SN_vs_SH	2334.68	1.13772	0.167825	6.77918	1.2086e-11	1.69002e-10	Lap3	66988
ENSMUSG00000039697	SN_vs_SH	405.866	0.0453965	0.170615	0.266075	0.790181	0.863225	Ncoa7	211329
ENSMUSG00000039706	SN_vs_SH	3.0633	0.535458	1.67224	0.320204	0.748813	0.833484	Ldb2	16826
ENSMUSG00000039768	SN_vs_SH	1008.17	0.705708	0.134797	5.23533	1.64694e-07	1.23733e-06	Dnajc11	230935
ENSMUSG00000039831	SN_vs_SH	2617.23	-2.0277	0.193528	-10.4776	1.09538e-25	5.76495e-24	Arhgap29	214137
ENSMUSG00000039844	SN_vs_SH	5397	-0.226674	0.107252	-2.11347	0.0345609	0.0750178	Rapgef1	107746
ENSMUSG00000039883	SN_vs_SH	11.3221	-2.13628	0.898559	-2.37746	0.0174325	0.0419184	Lrrc17	74511
ENSMUSG00000039886	SN_vs_SH	894.494	0.300504	0.201287	1.49291	0.13546	0.230135	Tmem120a	215210
ENSMUSG00000039899	SN_vs_SH	1.37673	-1.25468	2.01656	-0.622189	0.533818	0.656581	Fgl2	14190
ENSMUSG00000039943	SN_vs_SH	1015.21	0.481654	0.193939	2.48354	0.0130085	0.0325815	Plcb4	18798
ENSMUSG00000039959	SN_vs_SH	2193.01	0.0698257	0.162103	0.43075	0.66665	0.76985	Hip1	215114
ENSMUSG00000039960	SN_vs_SH	1992.93	1.60898	0.151188	10.6423	1.8947e-26	1.06721e-24	Rhou	69581
ENSMUSG00000039985	SN_vs_SH	1099.58	0.762035	0.135935	5.60586	2.0722e-08	1.79412e-07	Sinhcaf	56306
ENSMUSG00000040010	SN_vs_SH	3576.83	-1.23139	0.158419	-7.77301	7.6642e-15	1.53836e-13	Slc7a5	20539
ENSMUSG00000040025	SN_vs_SH	848.548	0.517434	0.164681	3.14205	0.00167771	0.00547639	Ythdf2	213541
ENSMUSG00000040152	SN_vs_SH	17992.6	-0.178794	0.224477	-0.796488	0.425749	0.5582	Thbs1	21825
ENSMUSG00000040181	SN_vs_SH	4.96971	-1.68546	1.31224	-1.28442	0.198996	0.31257	Fmo1	14261
ENSMUSG00000040212	SN_vs_SH	742.085	1.00136	0.244099	4.1023	4.09071e-05	0.000194423	Emp3	13732
ENSMUSG00000040225	SN_vs_SH	6396.06	0.307996	0.215027	1.43236	0.152041	0.252419	Prrc2c	226562
ENSMUSG00000040280	SN_vs_SH	44.6742	-4.78842	1.25993	-3.80055	0.000144373	0.000610496	Ndufa4l2	407790
ENSMUSG00000040283	SN_vs_SH	7.06728	-4.66404	1.12433	-4.14827	3.34994e-05	0.000162043	Btnl9	237754
ENSMUSG00000040289	SN_vs_SH	183.918	-2.16605	0.396327	-5.46531	4.62105e-08	3.81794e-07	Hey1	15213
ENSMUSG00000040310	SN_vs_SH	29.9802	-4.10998	1.13255	-3.62895	0.000284573	0.0011255	Alx4	11695
ENSMUSG00000040430	SN_vs_SH	520.59	-0.731708	0.171226	-4.27333	1.92571e-05	9.79313e-05	Pitpnc1	71795
ENSMUSG00000040435	SN_vs_SH	5527.54	-1.58641	0.435134	-3.6458	0.00026656	0.00105906	Ppp1r15a	17872
ENSMUSG00000040459	SN_vs_SH	1604.26	0.558976	0.14198	3.937	8.25081e-05	0.000367863	Arglu1	234023
ENSMUSG00000040462	SN_vs_SH	6248.88	-0.700608	0.170912	-4.09923	4.14524e-05	0.000196666	Os9	216440
ENSMUSG00000040483	SN_vs_SH	233.455	-0.524411	0.369725	-1.41838	0.15608	0.257547	Xaf1	327959
ENSMUSG00000040488	SN_vs_SH	386.644	-1.01421	0.338493	-2.99625	0.00273321	0.00844865	Ltbp4	108075
ENSMUSG00000040570	SN_vs_SH	115.789	-3.69241	0.377235	-9.78807	1.26685e-22	5.41641e-21	Rundc3b	242819
ENSMUSG00000040584	SN_vs_SH	190.128	-2.19569	0.273498	-8.02816	9.89428e-16	2.19469e-14	Abcb1a	18671
ENSMUSG00000040592	SN_vs_SH	0.618424	-1.32839	2.64136	-0.50292	0.615021	NA	Cd79b	15985
ENSMUSG00000040605	SN_vs_SH	53.5148	-1.77411	0.398764	-4.44902	8.62632e-06	4.71065e-05	Bace2	56175
ENSMUSG00000040624	SN_vs_SH	31.4443	-2.4883	0.525924	-4.73129	2.23099e-06	1.36681e-05	Plekhg1	213783
ENSMUSG00000040631	SN_vs_SH	169.965	-0.180158	0.258207	-0.697728	0.485348	0.614289	Dok4	114255
ENSMUSG00000040652	SN_vs_SH	2499.38	0.259078	0.128745	2.01234	0.0441844	0.092175	Oaz2	18247
ENSMUSG00000040710	SN_vs_SH	17.8167	2.48934	1.42002	1.75304	0.0795959	0.149793	St8sia4	20452
ENSMUSG00000040732	SN_vs_SH	1.48035	-2.87888	2.11537	-1.36094	0.173534	0.28017	Erg	13876
ENSMUSG00000040945	SN_vs_SH	3583.18	1.11965	0.158336	7.07132	1.53465e-12	2.40038e-11	Rcc2	108911
ENSMUSG00000040952	SN_vs_SH	12661.6	-0.667619	0.155489	-4.29366	1.75752e-05	9.02712e-05	Rps19	20085
ENSMUSG00000040990	SN_vs_SH	1786.71	-0.0396003	0.144327	-0.274379	0.783794	0.858551	Sh3kbp1	58194
ENSMUSG00000041046	SN_vs_SH	58.9883	-0.34606	0.493942	-0.700609	0.483547	0.612419	Ramp3	56089
ENSMUSG00000041057	SN_vs_SH	2673.26	0.749744	0.117527	6.37935	1.77838e-10	2.10508e-09	Wdr43	72515
ENSMUSG00000041112	SN_vs_SH	314.141	-1.67261	0.280433	-5.96438	2.45564e-09	2.46943e-08	Elmo1	140580
ENSMUSG00000041134	SN_vs_SH	0.42551	-1.52942	3.77125	-0.405546	0.685076	NA	Cyyr1	224405
ENSMUSG00000041203	SN_vs_SH	2595.75	0.280973	0.18674	1.50462	0.132423	0.226064	Trir	68544
ENSMUSG00000041308	SN_vs_SH	576.038	0.913436	0.159177	5.7385	9.55201e-09	8.72606e-08	Sntb2	20650
ENSMUSG00000041313	SN_vs_SH	2763.25	-0.304723	0.164485	-1.85259	0.0639412	0.12532	Slc7a1	11987
ENSMUSG00000041329	SN_vs_SH	37.0513	-2.00184	0.450064	-4.44791	8.67083e-06	4.73367e-05	Atp1b2	11932
ENSMUSG00000041361	SN_vs_SH	73.6693	-2.2116	0.609623	-3.62782	0.000285822	0.00112932	Myzap	102371
ENSMUSG00000041378	SN_vs_SH	0.131841	-0.372546	4.40736	-0.0845283	0.932636	NA	Cldn5	12741
ENSMUSG00000041445	SN_vs_SH	5.01259	-1.99148	1.05879	-1.8809	0.0599854	0.118704	Mmrn2	105450
ENSMUSG00000041482	SN_vs_SH	160.692	-2.78347	0.534291	-5.20966	1.89188e-07	1.40452e-06	Piezo2	667742
ENSMUSG00000041488	SN_vs_SH	583.036	0.580565	0.144124	4.02823	5.61986e-05	0.000257635	Stx3	20908
ENSMUSG00000041540	SN_vs_SH	117.943	0.26934	0.380507	0.707847	0.47904	0.608303	Sox5	20678
ENSMUSG00000041548	SN_vs_SH	1298.06	0.166457	0.116441	1.42954	0.152849	0.253425	Hspb8	80888
ENSMUSG00000041571	SN_vs_SH	2989.78	-1.24691	0.219504	-5.68056	1.34256e-08	1.19702e-07	Selenow	20364
ENSMUSG00000041577	SN_vs_SH	65.4194	1.32538	0.413786	3.20306	0.00135978	0.0045634	Prelp	116847
ENSMUSG00000041594	SN_vs_SH	484.928	0.136447	0.163897	0.832521	0.405115	0.537779	Tmtc4	70551
ENSMUSG00000041598	SN_vs_SH	966.07	0.0557017	0.136262	0.408783	0.682699	0.78217	Cdc42ep4	56699
ENSMUSG00000041624	SN_vs_SH	42.9174	0.371122	0.404666	0.917108	0.359086	0.491629	Gucy1a2	234889
ENSMUSG00000041695	SN_vs_SH	937.099	0.5181	0.336889	1.53789	0.124074	0.214534	Kcnj2	16518
ENSMUSG00000041696	SN_vs_SH	149.396	0.397411	0.720584	0.551512	0.581283	0.698794	Rasl12	70784
ENSMUSG00000041707	SN_vs_SH	0	NA	NA	NA	NA	NA	Tmem273	69069
ENSMUSG00000041736	SN_vs_SH	1685.96	-0.202148	0.177989	-1.13573	0.256069	0.379701	Tspo	12257
ENSMUSG00000041737	SN_vs_SH	1.12968	-2.4813	1.85089	-1.3406	0.180049	0.288275	Tmem45b	235135
ENSMUSG00000041741	SN_vs_SH	76.2101	-0.763592	0.640804	-1.19161	0.233412	0.353744	Pde3a	54611
ENSMUSG00000041797	SN_vs_SH	125.93	2.43329	0.375883	6.47353	9.57425e-11	1.17709e-09	Abca9	217262
ENSMUSG00000041836	SN_vs_SH	450.387	0.325744	0.163268	1.99515	0.0460265	0.0954024	Ptpre	19267
ENSMUSG00000041841	SN_vs_SH	10647.1	-0.468878	0.164124	-2.85685	0.00427875	0.0124687	Rpl37	67281
ENSMUSG00000041845	SN_vs_SH	1062.67	0.809413	0.169932	4.76316	1.9058e-06	1.18094e-05	Rhod	11854
ENSMUSG00000041936	SN_vs_SH	2931.89	0.16178	0.130538	1.23934	0.215221	0.332251	Agrn	11603
ENSMUSG00000041959	SN_vs_SH	10111.5	-0.614045	0.173969	-3.52962	0.000416158	0.00159191	S100a10	20194
ENSMUSG00000041992	SN_vs_SH	26.1775	-1.19208	0.434671	-2.74248	0.00609774	0.016973	Rapgef5	217944
ENSMUSG00000042045	SN_vs_SH	0.0819774	-1.33432	4.40736	-0.302749	0.762081	NA	Sln	66402
ENSMUSG00000042079	SN_vs_SH	17886.5	0.679117	0.120215	5.64917	1.61227e-08	1.42545e-07	Hnrnpf	98758
ENSMUSG00000042099	SN_vs_SH	258.089	-4.19664	0.395582	-10.6088	2.71264e-26	1.51094e-24	Kank3	80880
ENSMUSG00000042116	SN_vs_SH	1176.31	-7.28562	0.369161	-19.7356	1.06623e-86	8.552e-84	Vwa1	246228
ENSMUSG00000042272	SN_vs_SH	2106.03	1.10662	0.109958	10.0641	7.96171e-24	3.7301e-22	Sestd1	228071
ENSMUSG00000042275	SN_vs_SH	1046.71	0.124101	0.166816	0.743941	0.456912	0.587458	Pelo	105083
ENSMUSG00000042284	SN_vs_SH	703.449	2.06273	0.274023	7.52758	5.1688e-14	9.49998e-13	Itga1	109700
ENSMUSG00000042312	SN_vs_SH	387.161	0.241555	0.204834	1.17927	0.23829	0.359317	S100a13	20196
ENSMUSG00000042348	SN_vs_SH	354.366	0.988567	0.202341	4.88566	1.03082e-06	6.71105e-06	Arl15	218639
ENSMUSG00000042379	SN_vs_SH	0.315297	-3.23582	4.30766	-0.751177	0.452546	NA	Esm1	71690
ENSMUSG00000042401	SN_vs_SH	65.0436	-3.60176	1.39406	-2.58364	0.00977625	0.0253995	Crtac1	72832
ENSMUSG00000042406	SN_vs_SH	8756.77	-0.516128	0.146725	-3.51767	0.00043536	0.00165904	Atf4	11911
ENSMUSG00000042439	SN_vs_SH	483.067	-0.0621135	0.433006	-0.143447	0.885937	0.929715	Zfp532	328977
ENSMUSG00000042485	SN_vs_SH	148.589	-1.27744	0.559129	-2.28469	0.0223312	0.0517849	Mustn1	66175
ENSMUSG00000042594	SN_vs_SH	1808.57	-0.786418	0.134772	-5.83516	5.37392e-09	5.10459e-08	Sh2b3	16923
ENSMUSG00000042622	SN_vs_SH	2508.57	-1.27186	0.136637	-9.3083	1.29891e-20	4.65935e-19	Maff	17133
ENSMUSG00000042625	SN_vs_SH	4561.31	-1.00671	0.153604	-6.55393	5.60435e-11	7.15786e-10	Safb2	224902
ENSMUSG00000042626	SN_vs_SH	4962.06	-0.480653	0.131983	-3.64177	0.000270768	0.0010745	Shc1	20416
ENSMUSG00000042644	SN_vs_SH	5859.06	0.27138	0.164022	1.65454	0.098018	0.177452	Itpr3	16440
ENSMUSG00000042712	SN_vs_SH	5117.94	0.773511	0.176388	4.38528	1.15835e-05	6.16106e-05	Tceal9	22381
ENSMUSG00000042745	SN_vs_SH	1483.52	1.68423	0.205644	8.19005	2.61114e-16	6.11665e-15	Id1	15901
ENSMUSG00000042747	SN_vs_SH	856.907	0.0306338	0.229995	0.133193	0.89404	0.934931	Krtcap2	66059
ENSMUSG00000042750	SN_vs_SH	2.74993	-2.35443	1.53762	-1.53122	0.125716	0.216792	Bex2	12069
ENSMUSG00000042812	SN_vs_SH	296.179	-0.29933	0.207134	-1.4451	0.148429	0.247386	Foxf1	15227
ENSMUSG00000042821	SN_vs_SH	778.354	-0.667006	0.284734	-2.34256	0.019152	0.0454265	Snai1	20613
ENSMUSG00000042903	SN_vs_SH	833.146	0.0976804	0.155904	0.626544	0.530958	0.653618	Foxo4	54601
ENSMUSG00000043079	SN_vs_SH	4868.18	-1.4977	0.138167	-10.8398	2.22932e-27	1.38827e-25	Synpo	104027
ENSMUSG00000043091	SN_vs_SH	18926.9	1.14686	0.216459	5.29826	1.16908e-07	8.99904e-07	Tuba1c	22146
ENSMUSG00000043099	SN_vs_SH	201.728	-0.186352	0.615	-0.303011	0.761882	0.842842	Hic1	15248
ENSMUSG00000043230	SN_vs_SH	0.32256	0.878384	4.34331	0.202239	0.83973	NA	Fam124b	241128
ENSMUSG00000043251	SN_vs_SH	88.1398	-2.57648	0.296239	-8.69732	3.39825e-18	9.70681e-17	Exoc3l	277978
ENSMUSG00000043333	SN_vs_SH	60.4333	-1.86319	0.261435	-7.1268	1.0273e-12	1.64533e-11	Rhbdl2	230726
ENSMUSG00000043424	SN_vs_SH	1200.79	0.262732	0.166865	1.57451	0.115368	0.202501	Eif3j2	100042807
ENSMUSG00000043448	SN_vs_SH	10.8329	-3.0804	0.80997	-3.8031	0.000142895	0.000605523	Gjc2	118454
ENSMUSG00000043505	SN_vs_SH	0.298867	-0.372564	4.34696	-0.0857068	0.9317	NA	Gimap5	317757
ENSMUSG00000043556	SN_vs_SH	32.585	-0.727057	0.545517	-1.33279	0.182602	0.291605	Fbxl7	448987
ENSMUSG00000043631	SN_vs_SH	4.49138	1.05714	0.840211	1.25819	0.208325	0.323799	Ecm2	407800
ENSMUSG00000043716	SN_vs_SH	28526.1	-0.419837	0.169179	-2.48162	0.0130788	0.0327124	Rpl7	19989
ENSMUSG00000043931	SN_vs_SH	0.0819774	-1.33432	4.40736	-0.302749	0.762081	NA	Gimap7	231932
ENSMUSG00000044017	SN_vs_SH	248.293	-5.31631	1.2474	-4.26192	2.02682e-05	0.000102527	Adgrd1	243277
ENSMUSG00000044033	SN_vs_SH	1430.13	0.160073	0.22622	0.707599	0.479194	0.608383	Ccdc141	545428
ENSMUSG00000044052	SN_vs_SH	10.4945	-1.53461	0.683943	-2.24377	0.024847	0.0567463	Ccr10	12777
ENSMUSG00000044086	SN_vs_SH	0.557025	-4.05649	4.28147	-0.947451	0.343409	NA	Lmod3	320502
ENSMUSG00000044147	SN_vs_SH	1946.67	0.758213	0.0925403	8.19333	2.54092e-16	5.95913e-15	Arf6	11845
ENSMUSG00000044199	SN_vs_SH	4.76624	-2.81673	0.960474	-2.93265	0.00336085	0.0101174	S1pr4	13611
ENSMUSG00000044220	SN_vs_SH	1.55211	-3.80192	1.90011	-2.0009	0.0454036	0.0943454	Nkx2-3	18089
ENSMUSG00000044309	SN_vs_SH	0	NA	NA	NA	NA	NA	Apol7c	108956
ENSMUSG00000044317	SN_vs_SH	4.87232	-3.271	1.31757	-2.4826	0.0130429	0.0326308	Gpr4	319197
ENSMUSG00000044337	SN_vs_SH	921.945	-1.52681	0.163468	-9.34012	9.62208e-21	3.50167e-19	Ackr3	12778
ENSMUSG00000044338	SN_vs_SH	87.6187	-3.15979	0.293351	-10.7714	4.69968e-27	2.81307e-25	Aplnr	23796
ENSMUSG00000044364	SN_vs_SH	209.22	-7.38456	0.593237	-12.4479	1.43573e-35	1.49167e-33	Tmem74b	108832
ENSMUSG00000044447	SN_vs_SH	769.913	-0.225083	0.230183	-0.977841	0.328153	0.459249	Dock5	68813
ENSMUSG00000044469	SN_vs_SH	53.8326	0.0872704	0.28553	0.305644	0.759876	0.841565	Tnfaip8l1	66443
ENSMUSG00000044533	SN_vs_SH	26045.2	0.114839	0.194421	0.590675	0.554738	0.675478	Rps2	16898
ENSMUSG00000044551	SN_vs_SH	34.205	0.526821	0.47865	1.10064	0.271054	0.396844	9930012K11Rik	268759
ENSMUSG00000044562	SN_vs_SH	41.3389	-0.0239541	0.326737	-0.0733132	0.941557	0.967392	Rasip1	69903
ENSMUSG00000044734	SN_vs_SH	221.896	-2.98963	0.368689	-8.1088	5.11229e-16	1.16756e-14	Serpinb1a	66222
ENSMUSG00000044786	SN_vs_SH	2815.18	2.35425	0.263518	8.93392	4.11173e-19	1.29432e-17	Zfp36	22695
ENSMUSG00000044864	SN_vs_SH	5068.41	-0.387818	0.161567	-2.40035	0.0163793	0.0397143	Ankrd50	99696
ENSMUSG00000045087	SN_vs_SH	2.78987	-2.57935	1.32892	-1.94094	0.0522651	0.106182	S1pr5	94226
ENSMUSG00000045092	SN_vs_SH	1003.95	-1.30578	0.286908	-4.5512	5.33416e-06	3.03262e-05	S1pr1	13609
ENSMUSG00000045095	SN_vs_SH	1454.21	0.407815	0.143326	2.84538	0.00443587	0.01285	Magi1	14924
ENSMUSG00000045103	SN_vs_SH	45.471	-0.148257	0.55064	-0.269245	0.787741	0.861792	Dmd	13405
ENSMUSG00000045294	SN_vs_SH	1152.58	2.55351	0.364903	6.99776	2.60089e-12	3.93608e-11	Insig1	231070
ENSMUSG00000045312	SN_vs_SH	1605.02	-0.203031	0.167744	-1.21036	0.226139	0.345384	Lhfpl2	218454
ENSMUSG00000045377	SN_vs_SH	5.71462	-0.715978	0.967091	-0.740341	0.459093	0.589582	Tmem88	67020
ENSMUSG00000045382	SN_vs_SH	85.1907	-0.0670399	0.894684	-0.0749313	0.940269	0.966802	Cxcr4	12767
ENSMUSG00000045573	SN_vs_SH	16.4923	-0.736886	0.980335	-0.751668	0.452251	0.583171	Penk	18619
ENSMUSG00000045636	SN_vs_SH	586.587	-1.05254	0.18586	-5.66309	1.48675e-08	1.31854e-07	Mtus1	102103
ENSMUSG00000045658	SN_vs_SH	458.93	-0.290455	0.316324	-0.91822	0.358504	0.4912	Pid1	98496
ENSMUSG00000045664	SN_vs_SH	1159.73	-0.778966	0.199434	-3.90587	9.38854e-05	0.000413847	Cdc42ep2	104252
ENSMUSG00000045817	SN_vs_SH	3159.73	0.282706	0.19952	1.41693	0.156504	0.258056	Zfp36l2	12193
ENSMUSG00000045930	SN_vs_SH	4.90126	0	1.86444	0	1	1	Clec14a	66864
ENSMUSG00000045934	SN_vs_SH	1259.27	0.0595032	0.11935	0.498562	0.618088	0.730471	Mtmr11	194126
ENSMUSG00000045954	SN_vs_SH	1903.75	1.03205	0.194279	5.31219	1.08315e-07	8.37939e-07	Cavin2	20324
ENSMUSG00000045962	SN_vs_SH	11321	-0.00824043	0.139216	-0.0591917	0.952799	0.974673	Wnk1	232341
ENSMUSG00000046159	SN_vs_SH	24.0705	-0.651434	0.709359	-0.918342	0.35844	0.491146	Chrm3	12671
ENSMUSG00000046169	SN_vs_SH	334.487	-0.427319	0.271518	-1.57382	0.11553	0.202731	Adamts6	108154
ENSMUSG00000046186	SN_vs_SH	1209.6	-1.90318	0.198674	-9.57945	9.75621e-22	3.91263e-20	Cd109	235505
ENSMUSG00000046207	SN_vs_SH	3.8381	-5.81668	1.97582	-2.94394	0.00324067	0.00980118	Pik3r6	104709
ENSMUSG00000046280	SN_vs_SH	9.85851	-4.57008	1.62542	-2.81164	0.00492903	0.0141148	She	214547
ENSMUSG00000046312	SN_vs_SH	266.262	-0.450893	0.236035	-1.91028	0.0560972	0.112362	Myorg	329828
ENSMUSG00000046402	SN_vs_SH	115.406	-1.76494	0.388926	-4.53797	5.67989e-06	3.21097e-05	Rbp1	19659
ENSMUSG00000046432	SN_vs_SH	5460.67	0.540679	0.135491	3.99051	6.59309e-05	0.000298633	Bex3	12070
ENSMUSG00000046470	SN_vs_SH	0.633062	-1.28779	3.07413	-0.418912	0.67528	NA	Sox18	20672
ENSMUSG00000046516	SN_vs_SH	825.741	0.0546576	0.246038	0.222152	0.824196	0.887708	Cox17	12856
ENSMUSG00000046546	SN_vs_SH	197.622	-0.895089	0.256445	-3.49037	0.000482346	0.00181668	Fam43a	224093
ENSMUSG00000046618	SN_vs_SH	11.1593	-6.12731	1.1593	-5.28536	1.2546e-07	9.61303e-07	Olfml2a	241327
ENSMUSG00000046711	SN_vs_SH	4820.79	0.907088	0.218392	4.15349	3.27443e-05	0.000158635	Hmga1	15361
ENSMUSG00000046714	SN_vs_SH	96.3451	-1.26798	1.57805	-0.803512	0.421679	0.554707	Foxc2	14234
ENSMUSG00000046718	SN_vs_SH	689.277	1.05914	0.343905	3.07974	0.00207182	0.00658804	Bst2	69550
ENSMUSG00000046727	SN_vs_SH	626.259	-0.570003	0.174285	-3.27051	0.00107352	0.00369423	Cystm1	66060
ENSMUSG00000046768	SN_vs_SH	391.719	1.11655	0.748591	1.49154	0.13582	0.230544	Rhoj	80837
ENSMUSG00000046916	SN_vs_SH	0.401073	-2.79194	4.32929	-0.644897	0.518994	NA	Myct1	68632
ENSMUSG00000047250	SN_vs_SH	732.423	0.895573	0.270539	3.31033	0.000931854	0.00326613	Ptgs1	19224
ENSMUSG00000047330	SN_vs_SH	15.9049	-2.25081	0.759923	-2.96189	0.00305753	0.00932526	Kcne4	57814
ENSMUSG00000047407	SN_vs_SH	3288.99	0.260124	0.144452	1.80077	0.0717397	0.137702	Tgif1	21815
ENSMUSG00000047446	SN_vs_SH	178.841	-0.0194251	0.231044	-0.0840753	0.932997	0.962166	Arl4a	11861
ENSMUSG00000047547	SN_vs_SH	1600.44	-0.5306	0.147356	-3.60081	0.000317223	0.00124383	Cltb	74325
ENSMUSG00000047557	SN_vs_SH	1975.1	-0.0269264	0.209637	-0.128443	0.897798	0.937638	Lxn	17035
ENSMUSG00000047675	SN_vs_SH	10501.2	-0.212305	0.177897	-1.19341	0.232707	0.352862	Rps8	20116
ENSMUSG00000047714	SN_vs_SH	1829.76	0.314662	0.165537	1.90085	0.0573212	0.114312	Ppp1r2	66849
ENSMUSG00000047821	SN_vs_SH	288.127	1.1663	0.178445	6.53594	6.32108e-11	7.99687e-10	Trim16	94092
ENSMUSG00000047867	SN_vs_SH	0.392161	-1.8306	3.9375	-0.464914	0.641993	NA	Gimap6	231931
ENSMUSG00000047878	SN_vs_SH	53.3055	-1.82222	1.03608	-1.75876	0.0786185	0.148247	A4galt	239559
ENSMUSG00000047881	SN_vs_SH	1056.41	0.776268	0.117826	6.58829	4.44931e-11	5.74485e-10	Rell1	100532
ENSMUSG00000047907	SN_vs_SH	287.035	-0.054031	0.481197	-0.112285	0.910598	0.946078	Tshz2	228911
ENSMUSG00000047945	SN_vs_SH	3015.12	-0.269155	0.161838	-1.66311	0.0962903	0.174782	Marcksl1	17357
ENSMUSG00000048058	SN_vs_SH	669.429	0.215885	0.239786	0.900327	0.367946	0.500343	Ldlrad3	241576
ENSMUSG00000048249	SN_vs_SH	745.508	-0.102595	0.305179	-0.336181	0.736735	0.824552	Crebrf	77128
ENSMUSG00000048277	SN_vs_SH	1623.96	0.365727	0.137832	2.65342	0.00796811	0.0212977	Syngr2	20973
ENSMUSG00000048285	SN_vs_SH	2552.84	-0.359538	0.0973457	-3.69342	0.000221259	0.000896479	Frmd6	319710
ENSMUSG00000048332	SN_vs_SH	2698.39	1.0954	0.126693	8.64613	5.32751e-18	1.4796e-16	Lhfp	108927
ENSMUSG00000048368	SN_vs_SH	25.6302	0.648339	0.887976	0.730132	0.46531	0.59524	Omd	27047
ENSMUSG00000048376	SN_vs_SH	4741.74	0.0499575	0.340319	0.146796	0.883293	0.928269	F2r	14062
ENSMUSG00000048377	SN_vs_SH	0.155546	-2.21841	4.36886	-0.507776	0.61161	NA	Foxi2	270004
ENSMUSG00000048450	SN_vs_SH	335.638	-0.360232	0.241717	-1.49031	0.136144	0.23098	Msx1	17701
ENSMUSG00000048489	SN_vs_SH	136.6	0.660962	0.998978	0.661638	0.508203	0.634526	Depp1	213393
ENSMUSG00000048534	SN_vs_SH	0.517112	0.589204	3.21016	0.183543	0.854372	NA	Jaml	270152
ENSMUSG00000048537	SN_vs_SH	3888.63	0.356186	0.140442	2.53618	0.0112068	0.0286231	Phldb1	102693
ENSMUSG00000048578	SN_vs_SH	10663.5	0.708434	0.0862461	8.2141	2.13754e-16	5.06044e-15	Mlec	109154
ENSMUSG00000048583	SN_vs_SH	2273.85	0.969525	0.294682	3.29007	0.00100161	0.0034802	Igf2	16002
ENSMUSG00000048612	SN_vs_SH	14307.1	0.537372	0.14018	3.83345	0.000126361	0.000541293	Myof	226101
ENSMUSG00000048706	SN_vs_SH	1038.2	0.527367	0.199997	2.63688	0.00836731	0.022205	Lurap1l	52829
ENSMUSG00000048758	SN_vs_SH	2277.98	0.318493	0.194032	1.64145	0.100705	0.18135	Rpl29	19944
ENSMUSG00000048776	SN_vs_SH	28.1238	0.609649	0.534617	1.14035	0.254142	0.377485	Pthlh	19227
ENSMUSG00000048779	SN_vs_SH	995.694	-1.18764	0.221392	-5.36443	8.12033e-08	6.45123e-07	P2ry6	233571
ENSMUSG00000048826	SN_vs_SH	223.922	0.902748	0.257767	3.50219	0.000461454	0.00174685	Dact2	240025
ENSMUSG00000048878	SN_vs_SH	1797.42	0.415573	0.143147	2.90313	0.00369456	0.0109965	Hexim1	192231
ENSMUSG00000048911	SN_vs_SH	799.311	0.48212	0.165596	2.91142	0.00359794	0.0107536	Rnf24	51902
ENSMUSG00000048915	SN_vs_SH	640.654	0.147443	0.149579	0.985716	0.324272	0.454929	Efna5	13640
ENSMUSG00000048960	SN_vs_SH	2021.03	1.37409	0.262521	5.23422	1.65682e-07	1.2429e-06	Prex2	109294
ENSMUSG00000049044	SN_vs_SH	29.5111	-0.218274	0.844511	-0.258462	0.79605	0.866957	Rapgef4	56508
ENSMUSG00000049281	SN_vs_SH	31.3229	-3.12906	0.524395	-5.96699	2.41666e-09	2.43268e-08	Scn3b	235281
ENSMUSG00000049299	SN_vs_SH	389.35	0.330451	0.21338	1.54865	0.121466	0.210823	Trappc1	245828
ENSMUSG00000049517	SN_vs_SH	16264.8	-0.444391	0.167186	-2.65807	0.00785904	0.0210456	Rps23	66475
ENSMUSG00000049521	SN_vs_SH	5141.83	-0.600393	0.131717	-4.55822	5.15879e-06	2.94406e-05	Cdc42ep1	104445
ENSMUSG00000049687	SN_vs_SH	9.71955	-2.46854	0.997455	-2.47484	0.0133295	0.0332359	Pheta2	338368
ENSMUSG00000049775	SN_vs_SH	7899.55	0.982817	0.29062	3.38179	0.000720146	0.00259853	Tmsb4x	19241
ENSMUSG00000049791	SN_vs_SH	172.997	-0.482519	0.236843	-2.03729	0.0416211	0.087685	Fzd4	14366
ENSMUSG00000049807	SN_vs_SH	3683.66	-1.46638	0.100287	-14.6218	2.04041e-48	3.65307e-46	Arhgap23	58996
ENSMUSG00000049871	SN_vs_SH	143.587	0.80831	0.218467	3.69992	0.00021567	0.000877026	Nlrc3	268857
ENSMUSG00000049892	SN_vs_SH	3.71537	-0.948045	1.12136	-0.845438	0.397866	0.531018	Rasd1	19416
ENSMUSG00000050052	SN_vs_SH	115.344	-0.206907	0.204245	-1.01303	0.311045	0.440813	Tdrp	72148
ENSMUSG00000050074	SN_vs_SH	0.081421	0	4.40736	0	1	NA	Spink8	78709
ENSMUSG00000050105	SN_vs_SH	0	NA	NA	NA	NA	NA	Fam110d	72690
ENSMUSG00000050147	SN_vs_SH	1.0275	-1.07243	2.0286	-0.528655	0.597045	0.712064	F2rl3	14065
ENSMUSG00000050212	SN_vs_SH	680.642	0.535287	0.136087	3.93341	8.3748e-05	0.000372932	Eva1b	230752
ENSMUSG00000050234	SN_vs_SH	26.0926	1.03209	1.07109	0.963588	0.335252	0.467128	Gja4	14612
ENSMUSG00000050295	SN_vs_SH	512.877	1.41143	0.204239	6.9107	4.82259e-12	7.04315e-11	Foxc1	17300
ENSMUSG00000050335	SN_vs_SH	5890.32	-0.0393722	0.178771	-0.220238	0.825686	0.888853	Lgals3	16854
ENSMUSG00000050395	SN_vs_SH	5.00644	0.97472	1.0545	0.924342	0.355309	0.48819	Tnfsf15	326623
ENSMUSG00000050397	SN_vs_SH	4.47305	-3.14406	1.22475	-2.5671	0.0102553	0.0265253	Foxl2	26927
ENSMUSG00000050493	SN_vs_SH	0.564962	0.58917	4.40736	0.133679	0.893657	NA	Fam167b	230766
ENSMUSG00000050530	SN_vs_SH	1823.88	0.128472	0.146281	0.878253	0.379806	0.512646	Fam171a1	269233
ENSMUSG00000050549	SN_vs_SH	75.4291	0.384133	0.3152	1.21869	0.22296	0.341674	Fam241a	70617
ENSMUSG00000050627	SN_vs_SH	1295.49	2.39054	0.144246	16.5727	1.09874e-61	3.33816e-59	Gpd1l	333433
ENSMUSG00000050666	SN_vs_SH	0.400454	0.095564	3.33223	0.0286787	0.977121	NA	Vstm4	320736
ENSMUSG00000050708	SN_vs_SH	30714.8	0.501278	0.172081	2.91304	0.00357929	0.0106995	Ftl1	14325
ENSMUSG00000050730	SN_vs_SH	1073.81	1.02678	0.159287	6.44605	1.14801e-10	1.39515e-09	Arhgap42	71544
ENSMUSG00000050777	SN_vs_SH	167.532	-0.174106	0.369347	-0.471389	0.637363	0.745043	Tmem37	170706
ENSMUSG00000050896	SN_vs_SH	863.587	-6.00709	0.613331	-9.79421	1.19223e-22	5.13015e-21	Rtn4rl2	269295
ENSMUSG00000050910	SN_vs_SH	1051.51	-0.105548	0.14614	-0.722238	0.470148	0.599975	Cdr2l	237988
ENSMUSG00000050912	SN_vs_SH	4425.19	0.419118	0.113846	3.68146	0.000231901	0.000934689	Tmem123	71929
ENSMUSG00000050919	SN_vs_SH	0.365214	-2.79194	4.32929	-0.644895	0.518995	NA	Zfp366	238803
ENSMUSG00000050953	SN_vs_SH	1463.26	0.00996012	0.167058	0.0596208	0.952458	0.974373	Gja1	14609
ENSMUSG00000051022	SN_vs_SH	1120.23	0.20507	0.228629	0.896957	0.369742	0.502002	Hs3st1	15476
ENSMUSG00000051041	SN_vs_SH	3.14026	0.589218	2.07669	0.283729	0.776618	0.853649	Olfml1	244198
ENSMUSG00000051043	SN_vs_SH	1086.95	0.544333	0.310499	1.75309	0.0795865	0.149791	Gprc5c	70355
ENSMUSG00000051177	SN_vs_SH	447.814	0.233674	0.231294	1.01029	0.312357	0.442079	Plcb1	18795
ENSMUSG00000051236	SN_vs_SH	1763.1	-0.0476522	0.231184	-0.206122	0.836695	0.896277	Msrb3	320183
ENSMUSG00000051339	SN_vs_SH	1696.33	-0.0129432	0.134222	-0.0964315	0.923178	0.955337	2900026A02Rik	243219
ENSMUSG00000051351	SN_vs_SH	639.882	-0.689044	0.181862	-3.78883	0.000151359	0.000636281	Zfp46	22704
ENSMUSG00000051367	SN_vs_SH	256.422	0.191732	0.222827	0.860455	0.389538	0.522686	Six1	20471
ENSMUSG00000051375	SN_vs_SH	4224.27	0.405255	0.160885	2.51892	0.0117716	0.0298789	Pcdh1	75599
ENSMUSG00000051747	SN_vs_SH	9.05502	-0.892995	0.87578	-1.01966	0.307891	0.437674	Ttn	22138
ENSMUSG00000052040	SN_vs_SH	1846.82	-0.867919	0.148754	-5.83459	5.3922e-09	5.1171e-08	Klf13	50794
ENSMUSG00000052534	SN_vs_SH	2428.32	0.481895	0.17903	2.6917	0.00710883	0.0193519	Pbx1	18514
ENSMUSG00000052544	SN_vs_SH	37.4482	-1.57265	1.36253	-1.15421	0.248413	0.370982	St6galnac3	20447
ENSMUSG00000052562	SN_vs_SH	0.0777732	-1.33432	4.40736	-0.302749	0.762081	NA	Slc22a30	319800
ENSMUSG00000052684	SN_vs_SH	4100.62	-0.422212	0.211105	-2.00001	0.0454996	0.0945154	Jun	16476
ENSMUSG00000052727	SN_vs_SH	2329.98	0.183571	0.259764	0.706683	0.479763	0.608842	Map1b	17755
ENSMUSG00000052837	SN_vs_SH	10012	-0.354517	0.170305	-2.08166	0.0373737	0.0801172	Junb	16477
ENSMUSG00000052911	SN_vs_SH	6244.38	-0.625242	0.118792	-5.26333	1.41472e-07	1.07699e-06	Lamb2	16779
ENSMUSG00000052920	SN_vs_SH	31.3395	-3.43384	1.36244	-2.52037	0.0117233	0.0297601	Prkg1	19091
ENSMUSG00000052921	SN_vs_SH	8.00331	-2.07579	0.983341	-2.11096	0.034776	0.0754031	Arhgef15	442801
ENSMUSG00000053007	SN_vs_SH	260.039	-0.795925	0.310058	-2.56702	0.0102578	0.0265269	Creb5	231991
ENSMUSG00000053062	SN_vs_SH	221.395	-0.161705	0.476951	-0.33904	0.73458	0.82294	Jam2	67374
ENSMUSG00000053113	SN_vs_SH	3092.98	0.519987	0.277734	1.87225	0.0611725	0.120648	Socs3	12702
ENSMUSG00000053119	SN_vs_SH	3033.78	0.0668065	0.135261	0.493908	0.621371	0.732753	Chmp3	66700
ENSMUSG00000053198	SN_vs_SH	266.64	-0.203783	0.173745	-1.17289	0.24084	0.362345	Prx	19153
ENSMUSG00000053303	SN_vs_SH	0.310923	-2.78092	4.32991	-0.642258	0.520705	NA	Slc22a26	236149
ENSMUSG00000053475	SN_vs_SH	17.8218	1.58679	0.892888	1.77714	0.0755448	0.143476	Tnfaip6	21930
ENSMUSG00000053477	SN_vs_SH	2923.1	0.259839	0.223913	1.16045	0.245867	0.368057	Tcf4	21413
ENSMUSG00000053559	SN_vs_SH	22.4162	0.429277	0.658988	0.651418	0.514777	0.639966	Smagp	207818
ENSMUSG00000053560	SN_vs_SH	2119.52	2.33396	0.268519	8.69197	3.56208e-18	1.01459e-16	Ier2	15936
ENSMUSG00000053626	SN_vs_SH	12.3787	1.31763	0.968585	1.36036	0.173716	0.28035	Tll1	21892
ENSMUSG00000053647	SN_vs_SH	8.94906	0.951574	0.924899	1.02884	0.303554	0.432858	Gper1	76854
ENSMUSG00000053799	SN_vs_SH	525.333	1.00471	0.135046	7.43973	1.00894e-13	1.80154e-12	Exoc6	107371
ENSMUSG00000053862	SN_vs_SH	3.91483	-1.17217	1.15835	-1.01193	0.311571	0.44134	Slc51b	330962
ENSMUSG00000053897	SN_vs_SH	12.1807	-1.10258	1.05956	-1.0406	0.298059	0.426632	Slc39a8	67547
ENSMUSG00000053907	SN_vs_SH	2942.37	1.45545	0.157361	9.24909	2.26417e-20	7.9234e-19	Mat2a	232087
ENSMUSG00000053931	SN_vs_SH	9405.42	0.391443	0.114482	3.41927	0.000627895	0.0023018	Cnn3	71994
ENSMUSG00000053965	SN_vs_SH	78.9233	-1.78381	0.491632	-3.62834	0.000285244	0.00112744	Pde5a	242202
ENSMUSG00000054091	SN_vs_SH	1326.69	0.165585	0.178457	0.927867	0.353476	0.486606	1810037I17Rik	67704
ENSMUSG00000054162	SN_vs_SH	1.94143	0	2.52315	0	1	1	Spock3	72902
ENSMUSG00000054196	SN_vs_SH	14.6671	-2.23641	1.6355	-1.36741	0.171496	0.277595	Cthrc1	68588
ENSMUSG00000054203	SN_vs_SH	49.123	-3.11769	0.405201	-7.6942	1.42379e-14	2.78536e-13	Ifi205	226695
ENSMUSG00000054263	SN_vs_SH	1322.54	0.0263216	0.240648	0.109378	0.912902	0.947589	Lifr	16880
ENSMUSG00000054342	SN_vs_SH	44.7479	-0.655664	0.510912	-1.28332	0.19938	0.312904	Kcnn4	16534
ENSMUSG00000054364	SN_vs_SH	3991.92	-1.2754	0.231617	-5.50648	3.66088e-08	3.06377e-07	Rhob	11852
ENSMUSG00000054404	SN_vs_SH	0.492471	-1.33435	3.71808	-0.358882	0.719683	NA	Slfn5	327978
ENSMUSG00000054435	SN_vs_SH	30.1966	1.61001	0.377439	4.26563	1.99339e-05	0.00010104	Gimap4	107526
ENSMUSG00000054555	SN_vs_SH	1267.39	0.339063	0.192243	1.76372	0.0777798	0.146886	Adam12	11489
ENSMUSG00000054641	SN_vs_SH	0.921562	-2.2645	2.70387	-0.837505	0.402309	NA	Mmrn1	70945
ENSMUSG00000054690	SN_vs_SH	0.393564	-0.581005	3.86374	-0.150373	0.88047	NA	Emcn	59308
ENSMUSG00000054717	SN_vs_SH	3353.5	1.17427	0.142567	8.23661	1.77156e-16	4.23401e-15	Hmgb2	97165
ENSMUSG00000054720	SN_vs_SH	964.543	0.781664	0.250478	3.12069	0.00180429	0.00583071	Lrrc8c	100604
ENSMUSG00000054766	SN_vs_SH	6988	1.32544	0.12199	10.8652	1.68871e-27	1.06151e-25	Set	56086
ENSMUSG00000054808	SN_vs_SH	17993.7	0.486718	0.124206	3.91863	8.90545e-05	0.000394286	Actn4	60595
ENSMUSG00000054889	SN_vs_SH	208.859	-0.48358	0.42265	-1.14416	0.252557	0.375827	Dsp	109620
ENSMUSG00000054920	SN_vs_SH	853.599	-0.0893662	0.139676	-0.639809	0.522297	0.646309	Klhl5	71778
ENSMUSG00000054951	SN_vs_SH	437.759	-0.229427	0.163848	-1.40024	0.161441	0.264738	9130008F23Rik	71583
ENSMUSG00000054999	SN_vs_SH	37.7968	0.396335	0.390888	1.01393	0.310614	0.44044	Naaladl1	381204
ENSMUSG00000055044	SN_vs_SH	257.495	-1.68896	0.561528	-3.0078	0.00263147	0.00816183	Pdlim1	54132
ENSMUSG00000055065	SN_vs_SH	9187.87	0.110854	0.105678	1.04898	0.294186	0.422411	Ddx17	67040
ENSMUSG00000055148	SN_vs_SH	179.617	-1.97249	0.470864	-4.18909	2.80081e-05	0.000137382	Klf2	16598
ENSMUSG00000055254	SN_vs_SH	2.83793	-4.83076	1.69099	-2.85675	0.00427996	0.0124705	Ntrk2	18212
ENSMUSG00000055322	SN_vs_SH	10095.4	-0.502544	0.437094	-1.14974	0.250251	0.373144	Tns1	21961
ENSMUSG00000055639	SN_vs_SH	66.5396	1.91985	0.327108	5.86917	4.37979e-09	4.22839e-08	Dach1	13134
ENSMUSG00000056091	SN_vs_SH	1023.28	-0.957315	0.125663	-7.61812	2.57407e-14	4.88781e-13	St3gal5	20454
ENSMUSG00000056201	SN_vs_SH	34456.3	0.390562	0.164739	2.37079	0.0177501	0.0425543	Cfl1	12631
ENSMUSG00000056216	SN_vs_SH	2181.94	-0.753907	0.116161	-6.49017	8.5737e-11	1.0632e-09	Cebpg	12611
ENSMUSG00000056313	SN_vs_SH	267.79	0.883009	0.913304	0.96683	0.333629	0.465257	Tcim	69068
ENSMUSG00000056481	SN_vs_SH	760.546	0.335698	0.443522	0.756892	0.449115	0.580223	Cd248	70445
ENSMUSG00000056492	SN_vs_SH	15.5019	0.393248	0.503786	0.780585	0.435047	0.566805	Adgrf5	224792
ENSMUSG00000056515	SN_vs_SH	2111.49	0.283633	0.0993129	2.85595	0.0042908	0.0124905	Rab31	106572
ENSMUSG00000056602	SN_vs_SH	16.9427	-1.56826	1.08789	-1.44157	0.149424	0.248692	Fry	320365
ENSMUSG00000056608	SN_vs_SH	1374.25	-0.125663	0.228308	-0.550413	0.582036	0.699406	Chd9	109151
ENSMUSG00000056656	SN_vs_SH	40.4295	-0.86316	0.35167	-2.45446	0.0141096	0.0348983	Apol8	239552
ENSMUSG00000056708	SN_vs_SH	1770.37	1.22174	0.255923	4.77385	1.80741e-06	1.12553e-05	Ier5	15939
ENSMUSG00000056749	SN_vs_SH	2121.39	-1.32913	0.215475	-6.16837	6.89987e-10	7.53164e-09	Nfil3	18030
ENSMUSG00000056851	SN_vs_SH	8368.91	-0.196205	0.0798512	-2.45713	0.0140051	0.0346534	Pcbp2	18521
ENSMUSG00000056917	SN_vs_SH	2130.17	0.518689	0.167961	3.08814	0.00201413	0.00642906	Sipa1	20469
ENSMUSG00000057098	SN_vs_SH	822.658	0.068846	0.185632	0.370873	0.710732	0.804402	Ebf1	13591
ENSMUSG00000057113	SN_vs_SH	34010.3	-0.429767	0.116852	-3.67788	0.000235178	0.000946377	Npm1	18148
ENSMUSG00000057123	SN_vs_SH	1.0167	-1.63235	2.04725	-0.79734	0.425254	0.55777	Gja5	14613
ENSMUSG00000057193	SN_vs_SH	6466.68	0.193577	0.1424	1.35939	0.174024	0.28069	Slc44a2	68682
ENSMUSG00000057335	SN_vs_SH	3067	-0.686777	0.204366	-3.36052	0.000777954	0.0027777	Cep170	545389
ENSMUSG00000057346	SN_vs_SH	213.109	-1.48129	0.43332	-3.41846	0.000629762	0.00230775	Apol9a	223672
ENSMUSG00000057363	SN_vs_SH	2573.5	-0.0581926	0.115324	-0.504601	0.613839	0.726848	Uxs1	67883
ENSMUSG00000057454	SN_vs_SH	0.233707	-2.80493	4.32856	-0.648007	0.516981	NA	Lypd3	72434
ENSMUSG00000057530	SN_vs_SH	1572.47	-0.180501	0.209772	-0.860464	0.389533	0.522686	Ece1	230857
ENSMUSG00000057604	SN_vs_SH	387.572	-1.55373	0.550019	-2.82486	0.00473017	0.0136239	Lmcd1	30937
ENSMUSG00000057666	SN_vs_SH	194897	-1.94518	0.234369	-8.29963	1.04436e-16	2.56636e-15	Gapdh	14433
ENSMUSG00000057722	SN_vs_SH	1045.11	0.23112	0.727158	0.317841	NA	NA	Lepr	16847
ENSMUSG00000057751	SN_vs_SH	223.576	-5.4216	0.913164	-5.93716	2.9001e-09	2.88743e-08	Megf6	230971
ENSMUSG00000057841	SN_vs_SH	21056.2	-0.519628	0.169951	-3.05752	0.00223179	0.00704975	Rpl32	19951
ENSMUSG00000057863	SN_vs_SH	7107.32	-0.416335	0.189394	-2.19824	0.0279318	0.0626638	Rpl36	54217
ENSMUSG00000058013	SN_vs_SH	13867.6	0.541351	0.167739	3.22735	0.00124945	0.00423136	Septin11	52398
ENSMUSG00000058254	SN_vs_SH	339.78	0.632303	0.187504	3.37221	0.000745666	0.00267623	Tspan7	21912
ENSMUSG00000058297	SN_vs_SH	22.3465	-2.06312	0.553633	-3.72651	0.000194153	0.000798269	Spock2	94214
ENSMUSG00000058427	SN_vs_SH	193.125	1.33308	0.490407	2.71832	0.0065615	0.0180779	Cxcl2	20310
ENSMUSG00000058558	SN_vs_SH	26674.9	-0.655917	0.149004	-4.40201	1.07252e-05	5.74724e-05	Rpl5	100503670
ENSMUSG00000058655	SN_vs_SH	18304.7	-0.888805	0.100885	-8.81013	1.25004e-18	3.76364e-17	Eif4b	75705
ENSMUSG00000058672	SN_vs_SH	1087.82	1.50368	0.190522	7.89243	2.96363e-15	6.25545e-14	Tubb2a	22151
ENSMUSG00000058799	SN_vs_SH	14296.9	0.458938	0.186897	2.45556	0.0140664	0.0348007	Nap1l1	53605
ENSMUSG00000058806	SN_vs_SH	0.898587	-4.23659	2.97196	-1.42552	0.154006	NA	Col13a1	12817
ENSMUSG00000058908	SN_vs_SH	0.0819774	-1.33432	4.40736	-0.302749	0.762081	NA	Pla2g2a	18780
ENSMUSG00000058952	SN_vs_SH	4.60038	0.562878	1.22725	0.458649	0.646486	0.752626	Cfi	12630
ENSMUSG00000059013	SN_vs_SH	131.002	-1.18297	0.244944	-4.82955	1.36844e-06	8.69728e-06	Sh2d3c	27387
ENSMUSG00000059070	SN_vs_SH	14760.9	-0.0180599	0.195227	-0.0925067	0.926295	0.957525	Rpl18	19899
ENSMUSG00000059182	SN_vs_SH	893.886	0.511191	0.146675	3.48519	0.000491791	0.00184809	Skap2	54353
ENSMUSG00000059208	SN_vs_SH	7613.57	0.791465	0.147327	5.37216	7.77986e-08	6.20285e-07	Hnrnpm	76936
ENSMUSG00000059278	SN_vs_SH	598.595	0.453988	0.246881	1.8389	0.0659302	0.128577	Naa38	78304
ENSMUSG00000059291	SN_vs_SH	17491	-0.498683	0.160852	-3.10025	0.00193356	0.00620447	Rpl11	67025
ENSMUSG00000059325	SN_vs_SH	8.62812	-2.87378	1.48719	-1.93236	0.0533151	0.107781	Hopx	74318
ENSMUSG00000059336	SN_vs_SH	2.16608	-0.144939	1.26766	-0.114336	0.908971	0.944927	Slc14a1	108052
ENSMUSG00000059436	SN_vs_SH	1737.7	-0.177911	0.0981513	-1.81262	0.0698906	0.134819	Max	17187
ENSMUSG00000059486	SN_vs_SH	1015.42	0.469728	0.114346	4.10796	3.99164e-05	0.000190075	Kbtbd2	210973
ENSMUSG00000059495	SN_vs_SH	4145.17	0.629059	0.168339	3.73687	0.000186325	0.000768446	Arhgef12	69632
ENSMUSG00000059518	SN_vs_SH	1258.65	0.000441443	0.161178	0.00273885	0.997815	1	Znhit1	70103
ENSMUSG00000059588	SN_vs_SH	26.0373	2.07	0.442768	4.67513	2.9377e-06	1.75736e-05	Calcrl	54598
ENSMUSG00000059602	SN_vs_SH	1795.49	0.105724	0.234402	0.451036	0.651964	0.757251	Syn3	27204
ENSMUSG00000059714	SN_vs_SH	2004.44	0.832333	0.181392	4.58859	4.46239e-06	2.58388e-05	Flot1	14251
ENSMUSG00000059743	SN_vs_SH	1337.06	3.09258	0.285237	10.8421	2.17319e-27	1.35753e-25	Fdps	110196
ENSMUSG00000059796	SN_vs_SH	16138.8	0.758413	0.14585	5.19995	1.9934e-07	1.47333e-06	Eif4a1	13681
ENSMUSG00000059810	SN_vs_SH	230.834	1.77311	0.333563	5.31566	1.06272e-07	8.23087e-07	Rgs3	50780
ENSMUSG00000059895	SN_vs_SH	1153.4	-0.98419	0.274384	-3.58691	0.00033462	0.00130592	Ptp4a3	19245
ENSMUSG00000059970	SN_vs_SH	521.488	-1.20638	0.126649	-9.52541	1.64397e-21	6.45107e-20	Hspa2	15512
ENSMUSG00000059974	SN_vs_SH	254.274	0.292321	0.299231	0.976908	0.328615	0.459671	Ntm	235106
ENSMUSG00000060032	SN_vs_SH	1625.02	0.491351	0.230632	2.13046	0.0331338	0.0723746	H2aj	232440
ENSMUSG00000060036	SN_vs_SH	28840.8	-0.896477	0.136619	-6.56187	5.31361e-11	6.80821e-10	Rpl3	27367
ENSMUSG00000060126	SN_vs_SH	32956.4	-0.535675	0.175358	-3.05476	0.00225242	0.00710595	Tpt1	22070
ENSMUSG00000060147	SN_vs_SH	7021.19	0.0801835	0.163189	0.491354	0.623176	0.734311	Serpinb6a	20719
ENSMUSG00000060475	SN_vs_SH	1724.39	0.650963	0.118683	5.48486	4.13786e-08	3.43069e-07	Wtap	60532
ENSMUSG00000060538	SN_vs_SH	406.304	-0.797857	0.171661	-4.64786	3.35391e-06	1.98327e-05	Tmem219	68742
ENSMUSG00000060550	SN_vs_SH	288.349	-1.5146	0.290171	-5.21967	1.79243e-07	1.33712e-06	H2-Q7	15018
ENSMUSG00000060572	SN_vs_SH	0.373737	-2.30981	4.30619	-0.536393	0.591687	NA	Mfap2	17150
ENSMUSG00000060586	SN_vs_SH	2.23819	-2.40444	1.33415	-1.80222	0.0715105	0.137375	H2-Eb1	14969
ENSMUSG00000060591	SN_vs_SH	4486.05	0.310462	0.139749	2.22157	0.0263124	0.0595436	Ifitm2	80876
ENSMUSG00000060594	SN_vs_SH	1279.42	-0.133512	0.121566	-1.09826	0.27209	0.397983	Layn	244864
ENSMUSG00000060636	SN_vs_SH	2771.41	-0.386287	0.197707	-1.95384	0.0507205	0.103485	Rpl35a	57808
ENSMUSG00000060675	SN_vs_SH	428.268	-0.577769	0.182432	-3.16703	0.00154002	0.00507987	Plaat3	225845
ENSMUSG00000060791	SN_vs_SH	5.45225	-1.772	1.13524	-1.56091	0.118545	0.206737	Gmfg	63986
ENSMUSG00000060802	SN_vs_SH	20810.5	0.0256671	0.161253	0.159173	0.873533	0.92185	B2m	12010
ENSMUSG00000060938	SN_vs_SH	17965.4	-0.585021	0.209108	-2.79769	0.00514688	0.0146598	Rpl26	19941
ENSMUSG00000061119	SN_vs_SH	371.741	-0.120367	0.163619	-0.735655	0.461941	0.592139	Prcp	72461
ENSMUSG00000061171	SN_vs_SH	0.394888	-2.27404	4.30766	-0.527906	0.597565	NA	Slc38a11	320106
ENSMUSG00000061353	SN_vs_SH	12501.1	-2.31441	0.14973	-15.4573	6.73982e-54	1.46899e-51	Cxcl12	20315
ENSMUSG00000061411	SN_vs_SH	1265.15	0.236604	0.149662	1.58091	0.113897	0.200351	Nol4l	329540
ENSMUSG00000061477	SN_vs_SH	8421.31	-0.393181	0.147338	-2.66857	0.00761742	0.0205109	Rps7	20115
ENSMUSG00000061524	SN_vs_SH	339.617	-0.71877	0.185619	-3.87229	0.000107817	0.000468359	Zic2	22772
ENSMUSG00000061751	SN_vs_SH	420.035	0.253493	0.182863	1.38625	0.165671	0.270172	Kalrn	545156
ENSMUSG00000061983	SN_vs_SH	26044.7	-0.293228	0.233941	-1.25342	0.210051	0.326027	Rps12	20042
ENSMUSG00000062006	SN_vs_SH	5296.14	-0.535722	0.162665	-3.29341	0.0009898	0.00344455	Rpl34	68436
ENSMUSG00000062070	SN_vs_SH	43426.1	-2.52057	0.120563	-20.9066	4.66515e-97	5.8466e-94	Pgk1	18655
ENSMUSG00000062078	SN_vs_SH	2433.03	0.57508	0.149694	3.84169	0.000122188	0.000525439	Qki	19317
ENSMUSG00000062300	SN_vs_SH	5700.48	0.174855	0.132294	1.32172	0.186263	0.296001	Nectin2	19294
ENSMUSG00000062328	SN_vs_SH	35840.7	-0.823471	0.170904	-4.81831	1.44777e-06	9.14642e-06	Rpl17	319195
ENSMUSG00000062329	SN_vs_SH	0.081421	0	4.40736	0	1	NA	Cytl1	231162
ENSMUSG00000062515	SN_vs_SH	136.895	0.398912	0.447598	0.891228	0.372807	0.50541	Fabp4	11770
ENSMUSG00000062647	SN_vs_SH	37311.4	-0.236564	0.149635	-1.58094	0.113893	0.200351	Rpl7a	27176
ENSMUSG00000062683	SN_vs_SH	1719.57	0.0508073	0.150401	0.337811	0.735505	0.823562	Atp5g2	67942
ENSMUSG00000062825	SN_vs_SH	69372	0.1647	0.102224	1.61117	0.107144	0.190701	Actg1	11465
ENSMUSG00000062866	SN_vs_SH	91.9718	-1.38737	0.545532	-2.54315	0.0109859	0.028152	Phactr2	215789
ENSMUSG00000062901	SN_vs_SH	1145.47	0.171768	0.208474	0.82393	0.409979	0.542855	Klhl24	75785
ENSMUSG00000062960	SN_vs_SH	9.91967	-0.0409076	0.598943	-0.0682996	0.945547	0.969827	Kdr	16542
ENSMUSG00000063015	SN_vs_SH	8162.85	-1.3114	0.149483	-8.7729	1.7412e-18	5.14204e-17	Ccni	12453
ENSMUSG00000063060	SN_vs_SH	0.397105	-3.23741	4.3076	-0.751559	0.452316	NA	Sox7	20680
ENSMUSG00000063229	SN_vs_SH	44097	-1.56824	0.132066	-11.8747	1.60127e-32	1.43985e-30	Ldha	16828
ENSMUSG00000063450	SN_vs_SH	764.435	0.973485	0.227917	4.27122	1.94407e-05	9.87648e-05	Syne2	319565
ENSMUSG00000063457	SN_vs_SH	16589.4	-0.358324	0.245572	-1.45914	0.144527	0.242353	Rps15	20054
ENSMUSG00000063480	SN_vs_SH	2430.74	0.626693	0.167035	3.75186	0.000175526	0.000728404	Snu13	20826
ENSMUSG00000063524	SN_vs_SH	38533.1	-1.37445	0.109717	-12.5273	5.29569e-36	5.70909e-34	Eno1	13806
ENSMUSG00000063590	SN_vs_SH	0	NA	NA	NA	NA	NA	Slc22a28	434674
ENSMUSG00000063838	SN_vs_SH	123.388	0.77818	0.539624	1.44208	0.14928	0.248556	Cdc42ep5	58804
ENSMUSG00000063856	SN_vs_SH	4005.79	0.332869	0.153488	2.1687	0.0301056	0.0667932	Gpx1	14775
ENSMUSG00000063888	SN_vs_SH	2249.06	0.808204	0.144159	5.60634	2.06651e-08	1.78997e-07	Rpl7l1	66229
ENSMUSG00000063975	SN_vs_SH	39.2695	1.58746	0.365957	4.33783	1.43896e-05	7.52978e-05	Slco1a5	108096
ENSMUSG00000064080	SN_vs_SH	90092.3	-2.25923	0.164494	-13.7344	6.31771e-43	9.45393e-41	Fbln2	14115
ENSMUSG00000064120	SN_vs_SH	870.049	0.518825	0.128862	4.02622	5.66817e-05	0.000259553	Mocs1	56738
ENSMUSG00000064215	SN_vs_SH	699.745	-1.6408	0.419504	-3.91128	9.18083e-05	0.000405493	Ifi27	52668
ENSMUSG00000064262	SN_vs_SH	251.17	-0.75158	0.266141	-2.82399	0.00474301	0.013653	Gimap8	243374
ENSMUSG00000064341	SN_vs_SH	76481	1.42142	0.518792	2.73987	0.00614641	0.0170822	mt-Nd1	17716
ENSMUSG00000064345	SN_vs_SH	39781.5	1.39957	0.565969	2.47288	0.013403	0.0333942	mt-Nd2	17717
ENSMUSG00000064351	SN_vs_SH	178048	0.738433	0.195337	3.7803	0.000156641	0.000656557	mt-Co1	17708
ENSMUSG00000064360	SN_vs_SH	384.097	1.92022	1.19673	1.60455	0.108592	0.192903	mt-Nd3	17718
ENSMUSG00000064367	SN_vs_SH	43899	1.14263	0.255627	4.46992	7.82501e-06	4.31538e-05	mt-Nd5	17721
ENSMUSG00000064370	SN_vs_SH	80334.5	1.30765	0.262031	4.99046	6.02351e-07	4.08328e-06	mt-Cytb	17711
ENSMUSG00000064373	SN_vs_SH	7642.24	2.97907	0.191919	15.5226	2.4414e-54	5.56307e-52	Selenop	20363
ENSMUSG00000065947	SN_vs_SH	365.702	2.33413	1.01996	2.28846	0.0221107	0.0513569	mt-Nd4l	17720
ENSMUSG00000065954	SN_vs_SH	1395.82	-0.164726	0.126761	-1.2995	0.193772	0.305898	Tacc1	320165
ENSMUSG00000065979	SN_vs_SH	1850.75	-0.2865	0.129008	-2.22079	0.0263649	0.0596356	Cpped1	223978
ENSMUSG00000066026	SN_vs_SH	1557.44	-1.41721	0.16943	-8.36456	6.03387e-17	1.5296e-15	Dhrs3	20148
ENSMUSG00000066150	SN_vs_SH	1283.82	-0.0175672	0.1464	-0.119995	0.904487	0.94217	Slc31a1	20529
ENSMUSG00000066406	SN_vs_SH	1530.58	0.0688136	0.196366	0.350436	0.726012	0.816214	Akap13	75547
ENSMUSG00000066456	SN_vs_SH	984.243	0.813986	0.178052	4.57162	4.83969e-06	2.77988e-05	Hmgn3	94353
ENSMUSG00000066551	SN_vs_SH	11415.2	1.37563	0.140177	9.81352	9.84752e-23	4.27408e-21	Hmgb1	15289
ENSMUSG00000066571	SN_vs_SH	1612.29	0.222757	0.221909	1.00382	0.315465	0.44544	Garre1	233103
ENSMUSG00000066705	SN_vs_SH	2.66681	-5.13733	1.76227	-2.91518	0.00355487	0.0106376	Fxyd6	59095
ENSMUSG00000066842	SN_vs_SH	312.09	1.32029	0.411569	3.20795	0.00133686	0.00449323	Hmcn1	545370
ENSMUSG00000067212	SN_vs_SH	723.056	-0.89084	0.220443	-4.04114	5.31925e-05	0.000244974	H2-T23	15040
ENSMUSG00000067235	SN_vs_SH	158.845	-1.23272	0.346671	-3.55589	0.000376698	0.00145372	H2-Q10	15007
ENSMUSG00000067274	SN_vs_SH	73644.6	-0.368193	0.123995	-2.96942	0.00298366	0.00912854	Rplp0	11837
ENSMUSG00000067288	SN_vs_SH	10878.3	-0.465089	0.181174	-2.56708	0.0102559	0.0265253	Rps28	54127
ENSMUSG00000067336	SN_vs_SH	2980.33	-0.198144	0.24161	-0.820097	0.412161	0.54527	Bmpr2	12168
ENSMUSG00000067377	SN_vs_SH	269.423	4.7151	1.24014	3.80206	0.000143497	0.000607431	Tspan6	56496
ENSMUSG00000067586	SN_vs_SH	165.356	1.46396	0.621799	2.35439	0.018553	0.044194	S1pr3	13610
ENSMUSG00000067656	SN_vs_SH	0.0777732	-1.33432	4.40736	-0.302749	0.762081	NA	Slc22a27	171405
ENSMUSG00000067780	SN_vs_SH	84.6681	1.51752	0.434852	3.48974	0.000483484	0.0018191	Pi15	94227
ENSMUSG00000067787	SN_vs_SH	1195.93	-0.518767	0.100723	-5.15045	2.59867e-07	1.87306e-06	Blcap	53619
ENSMUSG00000067818	SN_vs_SH	614.644	0.412663	0.556754	0.741196	0.458575	0.589105	Myl9	98932
ENSMUSG00000067860	SN_vs_SH	6.85645	0.678128	1.48405	0.456946	0.64771	0.75362	Zic3	22773
ENSMUSG00000067925	SN_vs_SH	339.923	1.47989	0.665166	2.22484	0.026092	0.0591183	Rtl8a	66158
ENSMUSG00000068036	SN_vs_SH	3590.97	0.00276091	0.15005	0.0184	0.98532	0.99625	Afdn	17356
ENSMUSG00000068039	SN_vs_SH	12234.7	0.158945	0.137205	1.15846	0.246678	0.368914	Tcp1	21454
ENSMUSG00000068079	SN_vs_SH	5.08253	0	1.9697	0	1	1	Tcf15	21407
ENSMUSG00000068220	SN_vs_SH	39512.7	1.19773	0.231501	5.17377	2.29422e-07	1.67652e-06	Lgals1	16852
ENSMUSG00000068417	SN_vs_SH	4.4428	2.33527	1.23291	1.89411	0.0582104	0.115774	Pnp2	667034
ENSMUSG00000068523	SN_vs_SH	2593.02	0.0539369	0.126391	0.426746	0.669564	0.772042	Gng5	14707
ENSMUSG00000068686	SN_vs_SH	0.56385	-0.919244	2.7267	-0.337127	0.736021	NA	Cd59b	333883
ENSMUSG00000068735	SN_vs_SH	452.075	-0.913602	0.284243	-3.21416	0.00130826	0.00441119	Trp53i11	277414
ENSMUSG00000068758	SN_vs_SH	99.2791	1.79478	0.419671	4.27665	1.89731e-05	9.65849e-05	Il3ra	16188
ENSMUSG00000068798	SN_vs_SH	1139.92	0.552453	0.127197	4.34328	1.40372e-05	7.35879e-05	Rap1a	109905
ENSMUSG00000069171	SN_vs_SH	606.614	0.727068	0.137464	5.28914	1.2289e-07	9.42691e-07	Nr2f1	13865
ENSMUSG00000069662	SN_vs_SH	6456.17	0.184156	0.165722	1.11123	0.26647	0.391505	Marcks	17118
ENSMUSG00000069833	SN_vs_SH	13563	-0.603464	0.129859	-4.64706	3.36703e-06	1.98985e-05	Ahnak	66395
ENSMUSG00000069917	SN_vs_SH	9.17228	-0.649057	1.338	-0.485094	0.62761	0.737475	Hba-a2	110257
ENSMUSG00000069919	SN_vs_SH	25.0671	-3.05882	0.777754	-3.93289	8.39309e-05	0.000373581	Hba-a1	15122
ENSMUSG00000070348	SN_vs_SH	11005.9	2.00161	0.196582	10.1821	2.38345e-24	1.15442e-22	Ccnd1	12443
ENSMUSG00000070423	SN_vs_SH	0	NA	NA	NA	NA	NA	Or51e1	259097
ENSMUSG00000070436	SN_vs_SH	8597.35	1.68944	0.312015	5.4146	6.14256e-08	4.97458e-07	Serpinh1	12406
ENSMUSG00000070544	SN_vs_SH	3038.61	0.472944	0.139352	3.39389	0.00068908	0.00249953	Top1	21969
ENSMUSG00000070565	SN_vs_SH	777.885	-0.152175	0.23183	-0.656406	0.511563	0.637411	Rasal2	226525
ENSMUSG00000070691	SN_vs_SH	202.731	-0.491091	0.593989	-0.826768	0.408368	0.54116	Runx3	12399
ENSMUSG00000070720	SN_vs_SH	3.08871	0	2.38216	0	1	1	Tmem200b	623230
ENSMUSG00000070738	SN_vs_SH	1704.3	0.0424281	0.13775	0.308008	0.758076	0.840481	Dgkd	227333
ENSMUSG00000070934	SN_vs_SH	1328.48	0.112061	0.116491	0.961971	0.336064	0.468056	Rraga	68441
ENSMUSG00000071001	SN_vs_SH	18.799	2.3862	0.556454	4.28822	1.80113e-05	9.21333e-05	Hrct1	100039781
ENSMUSG00000071042	SN_vs_SH	150.723	0.159643	0.190117	0.839708	0.401072	0.533911	Rasgrp3	240168
ENSMUSG00000071172	SN_vs_SH	4523.52	0.215447	0.119999	1.7954	0.0725894	0.139075	Srsf3	20383
ENSMUSG00000071347	SN_vs_SH	0.67921	-1.09517	2.97919	-0.367606	0.713167	NA	C1qtnf9	239126
ENSMUSG00000071379	SN_vs_SH	1135.15	-0.895507	0.18149	-4.9342	8.04815e-07	5.3314e-06	Hpcal1	53602
ENSMUSG00000071547	SN_vs_SH	2374.83	-1.44371	0.167343	-8.62726	6.28402e-18	1.73563e-16	Nt5dc2	70021
ENSMUSG00000071637	SN_vs_SH	1020.22	1.53852	0.202392	7.60168	2.9232e-14	5.52981e-13	Cebpd	12609
ENSMUSG00000071647	SN_vs_SH	1448.33	0.762406	0.132579	5.75057	8.89431e-09	8.15494e-08	Eml3	225898
ENSMUSG00000071648	SN_vs_SH	211.972	0.3989	0.202259	1.97223	0.0485838	0.0998773	Rom1	19881
ENSMUSG00000071655	SN_vs_SH	8962.73	-0.376895	0.140674	-2.6792	0.00737976	0.0199567	Ubxn1	225896
ENSMUSG00000071714	SN_vs_SH	2.92234	-0.702361	1.13892	-0.616693	0.537437	0.65969	Csf2rb2	12984
ENSMUSG00000071847	SN_vs_SH	813.144	1.0463	0.202375	5.1701	2.33969e-07	1.70602e-06	Apcdd1	494504
ENSMUSG00000072235	SN_vs_SH	20993.8	1.11335	0.189107	5.88739	3.92332e-09	3.82266e-08	Tuba1a	22142
ENSMUSG00000072294	SN_vs_SH	10.7543	1.5449	0.704532	2.19281	0.0283213	0.0634454	Klf12	16597
ENSMUSG00000072772	SN_vs_SH	1256.61	-0.570886	0.214999	-2.6553	0.00792383	0.0211993	Grcc10	14790
ENSMUSG00000073002	SN_vs_SH	147.538	-0.282213	0.232085	-1.21599	0.223989	0.342753	Vamp5	53620
ENSMUSG00000073402	SN_vs_SH	149.795	-1.45912	0.211012	-6.91484	4.68388e-12	6.86558e-11	Gm8909	667977
ENSMUSG00000073411	SN_vs_SH	7739.13	-0.407092	0.135502	-3.00431	0.0026618	0.0082508	H2-D1	14964
ENSMUSG00000073421	SN_vs_SH	3.98627	-2.08295	1.05043	-1.98295	0.0473734	0.0977677	H2-Ab1	14961
ENSMUSG00000073599	SN_vs_SH	229.958	1.04965	0.319311	3.28724	0.00101175	0.00350997	Ecscr	68545
ENSMUSG00000073676	SN_vs_SH	3376.4	0.944595	0.207646	4.54906	5.38858e-06	3.06096e-05	Hspe1	15528
ENSMUSG00000073702	SN_vs_SH	16911.1	-0.480209	0.152034	-3.15857	0.00158547	0.00521347	Rpl31	114641
ENSMUSG00000073802	SN_vs_SH	1060.27	-0.49822	0.179786	-2.77118	0.0055854	0.0157478	Cdkn2b	12579
ENSMUSG00000073889	SN_vs_SH	415.092	-0.31706	0.196849	-1.61068	0.107249	0.190873	Il11ra1	16157
ENSMUSG00000073940	SN_vs_SH	2.75125	2.6954	1.74915	1.54098	0.123323	0.213472	Hbb-bt	101488143
ENSMUSG00000074093	SN_vs_SH	120.141	0.143675	0.199765	0.719221	0.472005	0.601656	Svip	75744
ENSMUSG00000074129	SN_vs_SH	34070.9	-0.735022	0.188589	-3.89747	9.7202e-05	0.000426872	Rpl13a	22121
ENSMUSG00000074170	SN_vs_SH	448.534	0.206659	0.200009	1.03325	0.301488	0.430525	Plekhf1	72287
ENSMUSG00000074207	SN_vs_SH	3.02053	0.614814	1.2429	0.49466	0.62084	0.73239	Adh1	11522
ENSMUSG00000074218	SN_vs_SH	39.2216	-2.09366	0.519138	-4.03295	5.50803e-05	0.000252971	Cox7a1	12865
ENSMUSG00000074272	SN_vs_SH	14.4736	2.39889	0.666717	3.59806	0.0003206	0.00125581	Ceacam1	26365
ENSMUSG00000074364	SN_vs_SH	3392.86	1.36287	0.177757	7.66705	1.76003e-14	3.40329e-13	Ehd2	259300
ENSMUSG00000074457	SN_vs_SH	1173.86	-0.112909	0.158716	-0.71139	0.476843	0.606089	S100a16	67860
ENSMUSG00000074604	SN_vs_SH	500.597	0.931391	0.212944	4.37387	1.22066e-05	6.4582e-05	Mgst2	211666
ENSMUSG00000074656	SN_vs_SH	6689.94	-0.208071	0.103732	-2.00584	0.0448733	0.0934177	Eif2s2	67204
ENSMUSG00000074676	SN_vs_SH	144.448	-0.477194	0.456944	-1.04432	0.296339	0.424694	Foxs1	14239
ENSMUSG00000074743	SN_vs_SH	134.467	1.32549	0.486761	2.72309	0.00646749	0.0178631	Thbd	21824
ENSMUSG00000074766	SN_vs_SH	130.562	0.177363	0.347877	0.509842	0.610162	0.72362	Ism1	319909
ENSMUSG00000074793	SN_vs_SH	39.6311	0.891915	0.478436	1.86423	0.0622894	0.122574	Hspa12b	72630
ENSMUSG00000074794	SN_vs_SH	1947.56	-1.80688	0.4949	-3.65099	0.000261231	0.00103995	Arrdc3	105171
ENSMUSG00000074896	SN_vs_SH	75.6236	2.5655	0.486639	5.27188	1.35036e-07	1.03113e-06	Ifit3	15959
ENSMUSG00000075044	SN_vs_SH	0	NA	NA	NA	NA	NA	Slc22a29	236293
ENSMUSG00000075224	SN_vs_SH	3.67399	-5.87945	1.89417	-3.10398	0.00190939	0.00613869	Lrrc55	241528
ENSMUSG00000075254	SN_vs_SH	5270.77	-0.235911	0.224611	-1.05031	0.293576	0.42175	Heg1	77446
ENSMUSG00000075486	SN_vs_SH	188.318	0.00648046	0.189705	0.0341608	0.972749	0.98813	Commd6	66200
ENSMUSG00000075610	SN_vs_SH	1.44696	-4.81844	2.13133	-2.26076	0.023774	0.0546072	Tmem92	544806
ENSMUSG00000075702	SN_vs_SH	1297.88	-0.956417	0.190872	-5.01077	5.42124e-07	3.70633e-06	Selenom	114679
ENSMUSG00000076431	SN_vs_SH	6431.58	-0.0260668	0.167623	-0.155509	0.87642	0.923717	Sox4	20677
ENSMUSG00000076441	SN_vs_SH	1749.42	-0.491997	0.239232	-2.05657	0.0397276	0.0843607	Ass1	11898
ENSMUSG00000076749	SN_vs_SH	0.0777732	-1.33432	4.40736	-0.302749	0.762081	NA	Trgc1	107573
ENSMUSG00000076752	SN_vs_SH	0.155546	-2.21841	4.36886	-0.507776	0.61161	NA	Trgc2	107574
ENSMUSG00000078202	SN_vs_SH	92.9596	2.23219	0.276124	8.08399	6.26834e-16	1.41865e-14	Nrarp	67122
ENSMUSG00000078578	SN_vs_SH	7579.6	0.349162	0.126919	2.75105	0.00594039	0.0165878	Ube2d3	66105
ENSMUSG00000078719	SN_vs_SH	25.6107	-0.510332	0.526091	-0.970045	0.332024	0.463599	Msmp	100039672
ENSMUSG00000078784	SN_vs_SH	1429.93	0.578088	0.177966	3.2483	0.00116096	0.00396584	Rbis	69126
ENSMUSG00000078812	SN_vs_SH	16360.6	0.640015	0.183219	3.49317	0.00047733	0.00180015	Eif5a	276770
ENSMUSG00000079037	SN_vs_SH	2842.71	-0.572272	0.109183	-5.24142	1.59344e-07	1.19848e-06	Prnp	19122
ENSMUSG00000079105	SN_vs_SH	0.081421	0	4.40736	0	1	NA	C7	109828
ENSMUSG00000079197	SN_vs_SH	1593.15	0.597307	0.205752	2.90304	0.00369559	0.0109979	Psme2	19188
ENSMUSG00000079339	SN_vs_SH	3.66976	-0.365283	1.24499	-0.293403	0.769214	0.84856	Ifit1bl1	667373
ENSMUSG00000079363	SN_vs_SH	322.581	0.580371	0.228791	2.53668	0.0111908	0.0285894	Gbp4	17472
ENSMUSG00000079435	SN_vs_SH	11588.9	-0.378295	0.153497	-2.4645	0.0137205	0.0340498	Rpl36a	19982
ENSMUSG00000079442	SN_vs_SH	442.004	0.283534	0.160276	1.76904	0.0768879	0.145546	St6galnac4	20448
ENSMUSG00000079477	SN_vs_SH	9150.76	0.389775	0.142469	2.73585	0.00622192	0.0172681	Rab7	19349
ENSMUSG00000079481	SN_vs_SH	168.65	1.08126	0.285014	3.79372	0.000148406	0.000625046	Nhsl2	100042480
ENSMUSG00000079509	SN_vs_SH	886.419	0.680397	0.155046	4.38837	1.14203e-05	6.08397e-05	Zfx	22764
ENSMUSG00000079523	SN_vs_SH	67820.3	-1.56739	0.187999	-8.33723	7.60514e-17	1.90623e-15	Tmsb10	19240
ENSMUSG00000079658	SN_vs_SH	1421.4	0.591547	0.206705	2.86179	0.00421251	0.0122918	Eloc	67923
ENSMUSG00000085795	SN_vs_SH	1359.47	-0.799902	0.135343	-5.91017	3.41752e-09	3.36913e-08	Zfp703	353310
ENSMUSG00000086322	SN_vs_SH	30.929	0.878795	0.416465	2.11013	0.0348474	0.0754926	E130218I03Rik	77490
ENSMUSG00000087006	SN_vs_SH	57.0446	-2.89621	0.531421	-5.44994	5.03868e-08	4.1408e-07	Gm13889	620695
ENSMUSG00000087035	SN_vs_SH	0.441412	-2.56538	4.29664	-0.597067	0.550463	NA	Tmem74bos	228767
ENSMUSG00000087166	SN_vs_SH	0	NA	NA	NA	NA	NA	L1td1	381591
ENSMUSG00000087687	SN_vs_SH	634.641	-0.286586	0.202755	-1.41346	0.157521	0.259541	Pet100	100503890
ENSMUSG00000089762	SN_vs_SH	1742.71	1.48675	0.230425	6.4522	1.1024e-10	1.34297e-09	Ier5l	72500
ENSMUSG00000090019	SN_vs_SH	0.289295	-1.2752	4.35347	-0.292916	0.769587	NA	Gimap1	16205
ENSMUSG00000090523	SN_vs_SH	977.504	0.892957	0.586789	1.52177	0.128067	0.220108	Gypc	71683
ENSMUSG00000090698	SN_vs_SH	16.3357	-2.64884	0.534808	-4.95289	7.31204e-07	4.88248e-06	Apold1	381823
ENSMUSG00000090841	SN_vs_SH	16080.2	-0.0822033	0.245651	-0.334635	0.7379	0.825461	Myl6	17904
ENSMUSG00000090862	SN_vs_SH	6793.04	-0.0841085	0.153447	-0.548127	0.583605	0.700368	Rps13	68052
ENSMUSG00000090877	SN_vs_SH	433.722	0.311086	0.156871	1.98307	0.0473597	0.0977616	Hspa1b	15511
ENSMUSG00000090958	SN_vs_SH	9976.99	-0.805983	0.279223	-2.88653	0.00389521	0.0115185	Lrrc32	434215
ENSMUSG00000091337	SN_vs_SH	9009.61	-2.14568	0.141036	-15.2137	2.86976e-52	5.87188e-50	Eid1	58521
ENSMUSG00000091956	SN_vs_SH	0	NA	NA	NA	NA	NA	C2cd4b	75697
ENSMUSG00000091971	SN_vs_SH	184.645	0.324306	0.264597	1.22566	0.220327	0.338544	Hspa1a	193740
ENSMUSG00000094686	SN_vs_SH	0	NA	NA	NA	NA	NA	Ccl21a	18829
ENSMUSG00000095098	SN_vs_SH	532.715	-0.897739	0.210711	-4.26053	2.03947e-05	0.000103115	Ccdc85b	240514
ENSMUSG00000095115	SN_vs_SH	2579.45	0.907229	0.135871	6.67712	2.43685e-11	3.25325e-10	Itpripl2	319622
ENSMUSG00000095304	SN_vs_SH	0	NA	NA	NA	NA	NA	Plac9	211623
ENSMUSG00000096054	SN_vs_SH	485.295	0.736079	0.243291	3.02551	0.00248213	0.00775018	Syne1	64009
ENSMUSG00000096210	SN_vs_SH	6536.6	0.716293	0.129533	5.52982	3.20558e-08	2.70532e-07	H1f0	14958
ENSMUSG00000096727	SN_vs_SH	172.97	-0.911534	0.248254	-3.67179	0.000240861	0.000966144	Psmb9	16912
ENSMUSG00000097084	SN_vs_SH	2.60645	-2.25313	1.70722	-1.31977	0.186913	0.296846	Foxl1	14241
ENSMUSG00000098470	SN_vs_SH	405.485	-0.477046	0.158469	-3.01034	0.00260951	0.00809874	C1rb	667277
ENSMUSG00000098557	SN_vs_SH	298.735	0.483583	0.261937	1.84618	0.0648658	0.126897	Kctd12	239217
ENSMUSG00000105096	SN_vs_SH	121.587	1.23371	0.332843	3.70658	0.000210079	0.000857244	Gbp10	626578
ENSMUSG00000106918	SN_vs_SH	1044.2	0.142141	0.201301	0.706112	0.480118	0.609055	Mrpl33	66845
ENSMUSG00000000058	UH_vs_SH	737.697	0.130514	0.216567	0.602647	0.546743	0.671387	Cav2	12390
ENSMUSG00000000078	UH_vs_SH	6314.37	0.0683536	0.252757	0.270432	0.786828	0.859398	Klf6	23849
ENSMUSG00000000093	UH_vs_SH	123.288	-1.26782	0.240561	-5.27029	1.36208e-07	1.12183e-06	Tbx2	21385
ENSMUSG00000000142	UH_vs_SH	435.283	0.547419	0.288155	1.89974	0.0574672	0.1214	Axin2	12006
ENSMUSG00000000204	UH_vs_SH	0.320206	-0.379542	4.40736	-0.0861155	0.931375	NA	Slfn4	20558
ENSMUSG00000000317	UH_vs_SH	1.60509	0.140867	1.94358	0.0724782	0.942221	0.963293	Bcl6b	12029
ENSMUSG00000000326	UH_vs_SH	3225.6	-0.213581	0.14801	-1.44302	0.149015	0.256566	Comt	12846
ENSMUSG00000000346	UH_vs_SH	4786.22	0.232851	0.119559	1.94758	0.0514656	0.110905	Dazap2	23994
ENSMUSG00000000489	UH_vs_SH	2106.99	-0.633187	0.161458	-3.92169	8.79308e-05	0.000423874	Pdgfb	18591
ENSMUSG00000000530	UH_vs_SH	31.1653	-1.9989	0.567091	-3.52483	0.000423753	0.00174322	Acvrl1	11482
ENSMUSG00000000555	UH_vs_SH	4778.09	0.294871	0.173413	1.70039	0.0890569	0.171856	Itga5	16402
ENSMUSG00000000690	UH_vs_SH	286.119	-0.402302	0.206792	-1.94544	0.0517216	0.111383	Hoxb6	15414
ENSMUSG00000000738	UH_vs_SH	1699.41	-0.323812	0.150333	-2.15396	0.031243	0.073085	Spg7	234847
ENSMUSG00000000740	UH_vs_SH	19552.5	0.116262	0.18499	0.628475	0.529693	0.656753	Rpl13	270106
ENSMUSG00000000753	UH_vs_SH	7319.78	4.34211	0.478883	9.06715	1.22167e-19	3.5554e-18	Serpinf1	20317
ENSMUSG00000000782	UH_vs_SH	242.114	-0.804351	0.249359	-3.22567	0.00125677	0.00461233	Tcf7	21414
ENSMUSG00000000787	UH_vs_SH	12534.2	0.036401	0.17613	0.206671	0.836266	0.894191	Ddx3x	13205
ENSMUSG00000000794	UH_vs_SH	27.435	1.7942	0.544269	3.29653	0.000978871	0.00367462	Kcnn3	140493
ENSMUSG00000000805	UH_vs_SH	0.0777732	-0.379515	4.40736	-0.0861093	0.93138	NA	Car4	12351
ENSMUSG00000000915	UH_vs_SH	2280.24	0.1116	0.210742	0.529557	0.596419	0.712783	Hip1r	29816
ENSMUSG00000001020	UH_vs_SH	13400	-0.103819	0.552052	-0.188061	0.850829	0.903635	S100a4	20198
ENSMUSG00000001025	UH_vs_SH	11794.1	0.851808	0.21558	3.95125	7.77451e-05	0.000379078	S100a6	20200
ENSMUSG00000001027	UH_vs_SH	5.71721	-2.23466	1.01794	-2.19528	0.0281433	0.0669569	Scn4a	110880
ENSMUSG00000001036	UH_vs_SH	4258.56	-0.594332	0.145793	-4.07655	4.57097e-05	0.000234325	Epn2	13855
ENSMUSG00000001089	UH_vs_SH	1345.87	0.185804	0.19627	0.946675	0.343804	0.484158	Luzp1	269593
ENSMUSG00000001119	UH_vs_SH	26807.9	-0.333012	0.102141	-3.26031	0.00111289	0.00413636	Col6a1	12833
ENSMUSG00000001128	UH_vs_SH	59.6444	0.832603	0.29897	2.7849	0.00535438	0.016358	Cfp	18636
ENSMUSG00000001131	UH_vs_SH	5827.85	2.00139	0.208107	9.61709	6.77188e-22	2.28396e-20	Timp1	21857
ENSMUSG00000001175	UH_vs_SH	5731.61	0.680499	0.201882	3.37077	0.000749592	0.00289518	Calm1	12313
ENSMUSG00000001227	UH_vs_SH	143.257	1.89791	0.271159	6.99926	2.57322e-12	3.89836e-11	Sema6b	20359
ENSMUSG00000001240	UH_vs_SH	3.11004	0.525256	1.5037	0.349308	0.726858	0.815049	Ramp2	54409
ENSMUSG00000001247	UH_vs_SH	109.328	2.2384	0.303788	7.36829	1.72832e-13	2.9272e-12	Lsr	54135
ENSMUSG00000001270	UH_vs_SH	69.7214	3.07211	0.607267	5.05891	4.21667e-07	3.19035e-06	Ckb	12709
ENSMUSG00000001289	UH_vs_SH	4310.82	-0.0959142	0.162227	-0.591235	0.554363	0.677998	Pfdn5	56612
ENSMUSG00000001300	UH_vs_SH	4369.77	-0.257006	0.143453	-1.79157	0.0732018	0.147461	Efnb2	13642
ENSMUSG00000001435	UH_vs_SH	16823.2	-1.88764	0.180305	-10.4691	1.19758e-25	5.17396e-24	Col18a1	12822
ENSMUSG00000001473	UH_vs_SH	7455.58	0.350838	0.149823	2.34169	0.0191969	0.0483899	Tubb6	67951
ENSMUSG00000001506	UH_vs_SH	97744.1	7.33346	0.323425	22.6744	8.01679e-114	5.79822e-111	Col1a1	12842
ENSMUSG00000001552	UH_vs_SH	1672.59	-0.404707	0.172345	-2.34824	0.0188625	0.0477132	Jup	16480
ENSMUSG00000001642	UH_vs_SH	6170.52	0.51446	0.232464	2.21308	0.0268923	0.0645151	Akr1b3	11677
ENSMUSG00000001666	UH_vs_SH	675.803	-0.81243	0.20709	-3.92307	8.74277e-05	0.000421761	Ddt	13202
ENSMUSG00000001833	UH_vs_SH	6688.65	-0.0302813	0.131798	-0.229755	0.818282	0.881268	Septin7	235072
ENSMUSG00000001847	UH_vs_SH	10554.1	0.633922	0.094794	6.68737	2.27222e-11	3.11163e-10	Rac1	19353
ENSMUSG00000001864	UH_vs_SH	617.174	-0.47851	0.271023	-1.76557	0.0774683	0.153896	Aif1l	108897
ENSMUSG00000001891	UH_vs_SH	3581.75	1.5623	0.196891	7.93481	2.10816e-15	4.23106e-14	Ugp2	216558
ENSMUSG00000001911	UH_vs_SH	5644.76	0.681667	0.191584	3.55806	0.000373605	0.00155992	Nfix	18032
ENSMUSG00000001930	UH_vs_SH	30.4063	-2.21256	0.560317	-3.94876	7.85566e-05	0.000382327	Vwf	22371
ENSMUSG00000001943	UH_vs_SH	0.632638	-2.57274	2.97123	-0.865884	0.386554	NA	Vsig2	57276
ENSMUSG00000001946	UH_vs_SH	48.49	-2.84442	0.405798	-7.00946	2.39238e-12	3.64419e-11	Esam	69524
ENSMUSG00000002015	UH_vs_SH	2487.22	0.508753	0.126802	4.01219	6.01571e-05	0.000300832	Bcap31	27061
ENSMUSG00000002020	UH_vs_SH	3349.56	-0.580598	0.292321	-1.98616	0.0470152	0.103101	Ltbp2	16997
ENSMUSG00000002233	UH_vs_SH	5927.04	0.78296	0.144412	5.42171	5.90309e-08	5.17395e-07	Rhoc	11853
ENSMUSG00000002289	UH_vs_SH	1089.35	2.50508	0.190443	13.1539	1.61524e-39	1.45356e-37	Angptl4	57875
ENSMUSG00000002308	UH_vs_SH	353.538	-0.0939666	0.179973	-0.522116	0.601589	0.71725	Cd320	54219
ENSMUSG00000002329	UH_vs_SH	412.683	0.73555	0.175278	4.19647	2.71103e-05	0.000145763	Mdp1	67881
ENSMUSG00000002396	UH_vs_SH	707.527	-0.200436	0.182451	-1.09857	0.271954	0.407513	Ocel1	77090
ENSMUSG00000002504	UH_vs_SH	442.671	-0.31382	0.196688	-1.59552	0.110596	0.203778	Slc9a3r2	65962
ENSMUSG00000002799	UH_vs_SH	477.773	-1.31443	0.195292	-6.73063	1.68936e-11	2.36316e-10	Jag2	16450
ENSMUSG00000002900	UH_vs_SH	8785.66	0.748116	0.0963323	7.76599	8.10117e-15	1.54794e-13	Lamb1	16777
ENSMUSG00000002944	UH_vs_SH	6.98487	-4.35687	1.55584	-2.80032	0.00510514	0.0157022	Cd36	12491
ENSMUSG00000002980	UH_vs_SH	138.637	0.304013	0.313127	0.970893	0.331601	0.471729	Bcam	57278
ENSMUSG00000003032	UH_vs_SH	1721.06	1.10369	0.162858	6.77702	1.22679e-11	1.74485e-10	Klf4	16600
ENSMUSG00000003072	UH_vs_SH	5989.26	0.202696	0.194567	1.04178	0.297512	0.43542	Atp5d	66043
ENSMUSG00000003134	UH_vs_SH	173.178	-2.84897	0.314422	-9.061	1.29255e-19	3.75051e-18	Tbc1d8	54610
ENSMUSG00000003153	UH_vs_SH	4.56473	-1.42065	1.06692	-1.33154	0.183012	0.301228	Slc2a3	20527
ENSMUSG00000003316	UH_vs_SH	11145.5	-0.0287402	0.14067	-0.204309	0.838112	0.895282	Glg1	20340
ENSMUSG00000003346	UH_vs_SH	1070.85	0.535666	0.198653	2.69649	0.00700752	0.0205965	Abhd17a	216169
ENSMUSG00000003420	UH_vs_SH	1114.16	1.09314	0.158866	6.8809	5.94745e-12	8.73904e-11	Fcgrt	14132
ENSMUSG00000003429	UH_vs_SH	12762.6	0.641893	0.153174	4.19061	2.78202e-05	0.00014921	Rps11	27207
ENSMUSG00000003500	UH_vs_SH	1963.84	1.19051	0.105433	11.2917	1.4426e-29	7.61383e-28	Impdh1	23917
ENSMUSG00000003541	UH_vs_SH	10883.4	0.380828	0.222396	1.71239	0.0868254	0.168441	Ier3	15937
ENSMUSG00000003545	UH_vs_SH	208.478	-1.36759	0.399503	-3.42322	0.000618837	0.00244233	Fosb	14282
ENSMUSG00000003746	UH_vs_SH	1109.84	0.75618	0.180367	4.19246	2.7595e-05	0.000148083	Man1a	17155
ENSMUSG00000003814	UH_vs_SH	35306.6	0.23725	0.105413	2.25067	0.0244062	0.0593678	Calr	12317
ENSMUSG00000003849	UH_vs_SH	15.2958	1.96797	0.733178	2.68416	0.00727121	0.0212595	Nqo1	18104
ENSMUSG00000003934	UH_vs_SH	46.8465	-2.70485	0.371136	-7.28801	3.1457e-13	5.18828e-12	Efnb3	13643
ENSMUSG00000003970	UH_vs_SH	25236.2	0.300165	0.187211	1.60335	0.108857	0.201319	Rpl8	26961
ENSMUSG00000003974	UH_vs_SH	1.45751	3.62522	1.91298	1.89506	0.0580842	0.122399	Grm3	108069
ENSMUSG00000004040	UH_vs_SH	5501.95	1.07284	0.192891	5.56188	2.66879e-08	2.48172e-07	Stat3	20848
ENSMUSG00000004044	UH_vs_SH	5158.68	5.97552	0.1262	47.3495	0	0	Cavin1	19285
ENSMUSG00000004054	UH_vs_SH	1640.8	-0.322327	0.114673	-2.81083	0.00494137	0.0152513	Map3k11	26403
ENSMUSG00000004085	UH_vs_SH	3040.62	-0.18441	0.204368	-0.902342	0.366875	0.508477	Map3k20	65964
ENSMUSG00000004098	UH_vs_SH	426.881	2.28632	0.299739	7.62769	2.39005e-14	4.39068e-13	Col5a3	53867
ENSMUSG00000004105	UH_vs_SH	4336.68	-0.212972	0.125788	-1.6931	0.0904369	0.174115	Angptl2	26360
ENSMUSG00000004207	UH_vs_SH	30306.4	0.380073	0.136422	2.78601	0.00533615	0.0163253	Psap	19156
ENSMUSG00000004473	UH_vs_SH	30.2584	-0.227261	0.426387	-0.532993	0.594038	0.710503	Clec11a	20256
ENSMUSG00000004631	UH_vs_SH	1038.95	0.167951	0.131503	1.27716	0.201545	0.324019	Sgce	20392
ENSMUSG00000004655	UH_vs_SH	41.5281	-0.853304	0.419165	-2.03572	0.041778	0.0935168	Aqp1	11826
ENSMUSG00000004665	UH_vs_SH	13013	1.36391	0.24154	5.64674	1.63515e-08	1.57685e-07	Cnn2	12798
ENSMUSG00000004771	UH_vs_SH	2172.18	0.619956	0.174451	3.55376	0.00037977	0.00158161	Rab11a	53869
ENSMUSG00000004791	UH_vs_SH	1162.99	5.89416	0.283242	20.8096	3.53964e-96	1.97492e-93	Pgf	18654
ENSMUSG00000004837	UH_vs_SH	3.92343	-2.84454	1.25859	-2.26009	0.0238154	0.0581335	Grap	71520
ENSMUSG00000004891	UH_vs_SH	1922.11	8.45104	0.30239	27.9475	7.06828e-172	1.06176e-168	Nes	18008
ENSMUSG00000004951	UH_vs_SH	628.822	1.70984	0.203179	8.41545	3.91393e-17	9.23081e-16	Hspb1	15507
ENSMUSG00000004952	UH_vs_SH	356.319	0.969244	0.235929	4.1082	3.98748e-05	0.000208146	Rasa4	54153
ENSMUSG00000004980	UH_vs_SH	18865.1	-0.0389037	0.134868	-0.288457	0.772997	0.849375	Hnrnpa2b1	53379
ENSMUSG00000005054	UH_vs_SH	2103.3	0.364451	0.210083	1.73479	0.0827779	0.162347	Cstb	13014
ENSMUSG00000005087	UH_vs_SH	5880.45	-0.707892	0.135274	-5.23304	1.66747e-07	1.35451e-06	Cd44	12505
ENSMUSG00000005103	UH_vs_SH	8717.09	0.830023	0.150811	5.50372	3.71854e-08	3.38219e-07	Wdr1	22388
ENSMUSG00000005125	UH_vs_SH	26801.3	0.395056	0.245906	1.60653	0.108157	0.200445	Ndrg1	17988
ENSMUSG00000005362	UH_vs_SH	727.09	0.52306	0.200822	2.60459	0.0091984	0.0260895	Crbn	58799
ENSMUSG00000005397	UH_vs_SH	8735.94	8.42123	0.289576	29.0813	6.19612e-186	1.20998e-182	Nid1	18073
ENSMUSG00000005413	UH_vs_SH	2410.18	0.379214	0.165978	2.28473	0.0223289	0.0550345	Hmox1	15368
ENSMUSG00000005417	UH_vs_SH	11367.6	0.101574	0.122614	0.828408	0.407439	0.5471	Mprip	26936
ENSMUSG00000005481	UH_vs_SH	1213.52	-0.372691	0.201348	-1.85098	0.0641722	0.13264	Ddx39a	68278
ENSMUSG00000005533	UH_vs_SH	2086.23	0.810843	0.223251	3.63199	0.000281249	0.00121001	Igf1r	16001
ENSMUSG00000005534	UH_vs_SH	1624.83	-0.274732	0.179905	-1.52709	0.126738	0.226601	Insr	16337
ENSMUSG00000005583	UH_vs_SH	41.1585	2.79463	0.68214	4.09685	4.18807e-05	0.000217051	Mef2c	17260
ENSMUSG00000005667	UH_vs_SH	1457.32	-0.221727	0.197708	-1.12149	0.262078	0.396243	Mthfd2	17768
ENSMUSG00000005873	UH_vs_SH	2708.47	-0.221368	0.125419	-1.76503	0.0775584	0.15406	Reep5	13476
ENSMUSG00000005936	UH_vs_SH	1763.17	0.234886	0.104484	2.24807	0.024572	0.0596596	Kctd20	66989
ENSMUSG00000005968	UH_vs_SH	437.413	-0.897244	0.181033	-4.95623	7.18729e-07	5.21372e-06	Tuft1	22156
ENSMUSG00000005973	UH_vs_SH	2335.35	1.22506	0.1268	9.66136	4.39983e-22	1.51001e-20	Rcn1	19672
ENSMUSG00000006024	UH_vs_SH	4636.33	-0.132268	0.139205	-0.950169	0.342026	0.482493	Napa	108124
ENSMUSG00000006205	UH_vs_SH	4585.51	1.42469	0.191546	7.43781	1.02366e-13	1.77848e-12	Htra1	56213
ENSMUSG00000006219	UH_vs_SH	1607.61	0.349677	0.544261	0.642481	0.520561	0.648851	Fblim1	74202
ENSMUSG00000006301	UH_vs_SH	1556.24	-0.162922	0.238449	-0.683258	0.494444	0.626533	Tmbim1	69660
ENSMUSG00000006304	UH_vs_SH	13952.3	0.438291	0.12407	3.5326	0.000411487	0.00169812	Arpc2	76709
ENSMUSG00000006333	UH_vs_SH	28460.1	0.369763	0.167364	2.20933	0.0271515	0.0649932	Rps9	76846
ENSMUSG00000006344	UH_vs_SH	5.01435	4.8049	1.86524	2.57602	0.00999448	0.02805	Ggt5	23887
ENSMUSG00000006345	UH_vs_SH	7.80221	2.90918	0.800843	3.63265	0.00028053	0.00120718	Ggt1	14598
ENSMUSG00000006356	UH_vs_SH	341.844	-0.203783	0.205033	-0.993901	0.320271	0.460244	Crip2	68337
ENSMUSG00000006360	UH_vs_SH	21.7697	3.99293	0.795348	5.02036	5.15759e-07	3.84271e-06	Crip1	12925
ENSMUSG00000006369	UH_vs_SH	153.31	-0.149368	0.344008	-0.434199	0.664144	0.768219	Fbln1	14114
ENSMUSG00000006373	UH_vs_SH	4208.2	0.8341	0.135654	6.14871	7.81168e-10	8.99979e-09	Pgrmc1	53328
ENSMUSG00000006386	UH_vs_SH	102.395	-3.986	0.347321	-11.4764	1.73329e-30	9.5615e-29	Tek	21687
ENSMUSG00000006403	UH_vs_SH	486.801	-0.195529	0.173163	-1.12917	0.258828	0.392574	Adamts4	240913
ENSMUSG00000006445	UH_vs_SH	2847.01	-1.46771	0.122722	-11.9596	5.78299e-33	3.72707e-31	Epha2	13836
ENSMUSG00000006641	UH_vs_SH	192.815	-0.103403	0.2307	-0.448215	0.653998	0.760965	Slc5a6	330064
ENSMUSG00000006740	UH_vs_SH	5486.34	-0.547836	0.220666	-2.48265	0.0130411	0.0350153	Kif5b	16573
ENSMUSG00000006800	UH_vs_SH	3353.41	-2.24408	0.170761	-13.1416	1.90048e-39	1.69464e-37	Sulf2	72043
ENSMUSG00000006818	UH_vs_SH	1907.39	1.00585	0.167684	5.99848	1.99176e-09	2.17291e-08	Sod2	20656
ENSMUSG00000006932	UH_vs_SH	16907.5	-0.196194	0.10139	-1.93504	0.0529854	0.113641	Ctnnb1	12387
ENSMUSG00000007041	UH_vs_SH	9090.35	0.107434	0.183603	0.585142	0.558452	0.681038	Clic1	114584
ENSMUSG00000007097	UH_vs_SH	8.58823	-0.394767	0.686763	-0.574822	0.565411	0.686865	Atp1a2	98660
ENSMUSG00000007476	UH_vs_SH	1326.38	0.727594	0.108038	6.73462	1.64355e-11	2.30569e-10	Lrrc8a	241296
ENSMUSG00000007613	UH_vs_SH	1251.41	0.565896	0.212959	2.65731	0.0078768	0.0227744	Tgfbr1	21812
ENSMUSG00000007655	UH_vs_SH	4742.04	0.902808	0.147464	6.12221	9.22839e-10	1.05449e-08	Cav1	12389
ENSMUSG00000007815	UH_vs_SH	9366.82	0.626986	0.138075	4.54091	5.60118e-06	3.47856e-05	Rhoa	11848
ENSMUSG00000007872	UH_vs_SH	1437.92	0.413361	0.28978	1.42646	0.153735	0.262759	Id3	15903
[truncated: 9,125 more rows]

## Sheet: Fgure 6H
gene_id	comparison	baseMean	log2FoldChange	lfcSE	stat	pvalue	padj	gene_symbol	entrez_gene
[truncated: 11,118 more rows]
