# Supplementary material for: Derivation of Genetically Defined Murine Hepatoblastoma Cell Lines with Angiogenic Potential
Source: Cancers (Basel). 2025 Sep 14;17(18):3002. doi: 10.3390/cancers17183002 (PMC12468702; doi:10.3390/cancers17183002)
Supplement: Supplementary file 1 [file cancers-17-03002-s001.zip › cancers-3808479-Supplementary file 3.csv]

gene_id	compare	baseMean	log2FoldChange	lfcSE	stat	pvalue	padj	gene_symbol	entrez_gene
ENSMUSG00000000093	group_BN_vs_Liver	107.36210452244832	-0.13304389852552298	0.27087009949584917	-0.491172332321463	0.6233045658944292	0.7781757839383932	Tbx2	21385
ENSMUSG00000000738	group_BN_vs_Liver	1125.341184744765	0.30017129866539	0.119271997740976	2.516695488888134	0.011846116297621475	0.04794067110242839	Spg7	234847
ENSMUSG00000000753	group_BN_vs_Liver	10345.172462431423	-0.6812386224195567	0.2682254118954118	-2.5397989609022935	0.01109162047926355	0.04548274747306426	Serpinf1	20317
ENSMUSG00000000787	group_BN_vs_Liver	5274.978620122666	0.23430098575828442	0.14316362014317285	1.636595844139512	0.10171494455836746	0.23706855090507878	Ddx3x	13205
ENSMUSG00000001240	group_BN_vs_Liver	106.13208090190139	0.47813567508926874	0.29944584856124973	1.5967350270059568	0.11032478433967215	0.2517056163962385	Ramp2	54409
ENSMUSG00000001289	group_BN_vs_Liver	1288.5317258042264	-0.05896396254742658	0.19896710028021364	-0.2963503135160797	0.7669625659534123	0.8718600521471546	Pfdn5	56612
ENSMUSG00000001435	group_BN_vs_Liver	21224.7310629635	-0.7412409810631743	0.14623681352967588	-5.06877142062969	4.0039171696496474e-7	8.157071251986236e-6	Col18a1	12822
ENSMUSG00000001642	group_BN_vs_Liver	1082.4674973848007	-0.2901354837741883	0.1434948375038767	-2.021922800995192	0.043184327814353586	0.12732645820906804	Akr1b3	11677
ENSMUSG00000001666	group_BN_vs_Liver	3325.5609288974356	-0.21835741732207392	0.267349344297356	-0.8167494029056176	0.41407165249324895	0.6086313508156896	Ddt	13202
ENSMUSG00000001911	group_BN_vs_Liver	2674.349292523768	-0.9373872496816578	0.17650165263060158	-5.310926190835763	1.090695000890161e-7	2.635307274387979e-6	Nfix	18032
ENSMUSG00000001930	group_BN_vs_Liver	201.85823222713495	-0.5202741866602655	0.7302402295969317	-0.7124699045236654	0.4761738413156771	0.6627093959984872	Vwf	22371
ENSMUSG00000002308	group_BN_vs_Liver	112.85482271683162	0.04796421444351817	0.25390483573423506	0.1889062660221361	0.8501662824253962	0.9252022041594331	Cd320	54219
ENSMUSG00000002329	group_BN_vs_Liver	366.9651124226829	-0.37874433243926886	0.16924339518847412	-2.237867729003479	0.025229682045844873	0.08556900108170769	Mdp1	67881
ENSMUSG00000002396	group_BN_vs_Liver	703.9020731628576	-0.11841146842598181	0.1776739798535146	-0.6664536277265108	0.5051211944878939	0.686230677400169	Ocel1	77090
ENSMUSG00000002504	group_BN_vs_Liver	508.36587282695336	-0.3090659473975656	0.17915712803291017	-1.7251110842812343	0.08450745536322017	0.20879956722048112	Slc9a3r2	65962
ENSMUSG00000003072	group_BN_vs_Liver	4099.200629867248	0.08283219116510808	0.16205904174445046	0.511123540368241	0.6092645533011084	0.7685684570491326	Atp5d	66043
ENSMUSG00000003134	group_BN_vs_Liver	272.40515875948097	0.1437855940136649	0.3432562112455627	0.4188870858065896	0.6752986555942382	0.8131887625935991	Tbc1d8	54610
ENSMUSG00000003346	group_BN_vs_Liver	1431.714813257441	-0.15803277819371336	0.14275135305062	-1.1070492490370618	0.26827263600485546	0.4621496894681511	Abhd17a	216169
ENSMUSG00000003420	group_BN_vs_Liver	3016.593243514221	0.0374692639655944	0.16203111421593577	0.23124733880222428	0.8171226554270713	0.9054561447862374	Fcgrt	14132
ENSMUSG00000003746	group_BN_vs_Liver	4853.1126301059985	-0.17496379328426961	0.12290784355047617	-1.423536433721701	0.15458070815163083	0.3183599007171094	Man1a	17155
ENSMUSG00000003814	group_BN_vs_Liver	17205.560502459026	-0.47033806831686575	0.1587594314613466	-2.9625834760650402	0.003050690769901293	0.016588651538607942	Calr	12317
ENSMUSG00000004105	group_BN_vs_Liver	294.5903350766177	1.1953568502519933	0.41213188285333835	2.900423141194767	0.0037265921670907158	0.01943856397195297	Angptl2	26360
ENSMUSG00000004473	group_BN_vs_Liver	36.49008929341782	-0.34341107930632897	0.38723068084086143	-0.8868385081487362	0.37516585197958574	0.5732124140736371	Clec11a	20256
ENSMUSG00000004655	group_BN_vs_Liver	1652.7879100211183	0.23515038773583047	0.34588298289397407	0.679855324966689	0.49659607159197067	0.6795664999590026	Aqp1	11826
ENSMUSG00000004837	group_BN_vs_Liver	74.98338851447512	0.2984157057326481	0.3520054931932537	0.8477586614502507	0.39657238944958156	0.5932206756822778	Grap	71520
ENSMUSG00000004980	group_BN_vs_Liver	7364.540951502754	-0.24493197053721227	0.11547581595090917	-2.1210672426972694	0.0339161441144001	0.1065256888022013	Hnrnpa2b1	53379
ENSMUSG00000005534	group_BN_vs_Liver	2724.404680106566	-0.10322440578321691	0.14191567813993405	-0.7273643556241466	0.4670027839038842	0.6547095644220235	Insr	16337
ENSMUSG00000005936	group_BN_vs_Liver	992.117141866439	-0.2798446945756048	0.10559787402340311	-2.650097808915966	0.008046847140218897	0.03559434382675657	Kctd20	66989
ENSMUSG00000006373	group_BN_vs_Liver	27411.362819471433	0.82120609318327	0.2352282289988977	3.4911034984118263	4.8102987120574595e-4	0.003693320570011398	Pgrmc1	53328
ENSMUSG00000006386	group_BN_vs_Liver	151.13225164175165	-0.15161850630158297	0.39100022196131407	-0.38777089573259693	0.6981855853720144	0.8278818762527963	Tek	21687
ENSMUSG00000006641	group_BN_vs_Liver	355.6098957039206	0.29822535697112573	0.2251953551972771	1.3242962169884562	0.1854046864268219	0.35985474843358156	Slc5a6	330064
ENSMUSG00000006800	group_BN_vs_Liver	316.62117926344	0.00997209763965784	0.3249677248865983	0.030686424761528955	0.9755196175360369	0.9885324272657738	Sulf2	72043
ENSMUSG00000006818	group_BN_vs_Liver	2768.156381111784	-0.22534943575477426	0.11565053455989172	-1.9485377790283622	0.05135064894215407	0.14550567950607524	Sod2	20656
ENSMUSG00000007476	group_BN_vs_Liver	737.9185103745721	-0.512176490643565	0.1448254259793002	-3.5365094711806337	4.054519629206285e-4	0.003209246265448578	Lrrc8a	241296
ENSMUSG00000007872	group_BN_vs_Liver	1267.0449089792646	-0.8517946281041598	0.3962933493977303	-2.1494042970912353	0.03160236511674193	0.10137183786239923	Id3	15903
ENSMUSG00000007891	group_BN_vs_Liver	11751.625596789392	0.9771776282206501	0.13087278607137787	7.466622034681057	8.227966617823627e-14	7.23093066295794e-12	Ctsd	13033
ENSMUSG00000008305	group_BN_vs_Liver	1333.151803332135	-1.244522538045866	0.3192239186002248	-3.8985879989914687	9.67552388072413e-5	9.642178551062936e-4	Tle1	21885
ENSMUSG00000008348	group_BN_vs_Liver	8325.86336535438	-0.3385223125351724	0.22322335793390022	-1.516518323478558	0.12938834062373727	0.28209584953208827	Ubc	22190
ENSMUSG00000008393	group_BN_vs_Liver	2561.8947680919077	-0.3634926916427376	0.14384880577101422	-2.526907955157887	0.011507165685087514	0.04685452337094003	Carhsp1	52502
ENSMUSG00000008575	group_BN_vs_Liver	2224.404220539898	-0.6726643948800692	0.13764801855068176	-4.886844009544499	1.024652135929289e-6	1.8860332128275456e-5	Nfib	18028
ENSMUSG00000009291	group_BN_vs_Liver	4952.416003590158	-0.06952157341554743	0.08649086041276993	-0.8038025414912271	0.4215110217652489	0.6147200106903316	Pttg1ip	108705
ENSMUSG00000009406	group_BN_vs_Liver	141.4212871768399	-0.0725798194685672	0.17614535722588906	-0.4120450326459115	0.6803064163817025	0.8164677066271381	Elk1	13712
ENSMUSG00000009654	group_BN_vs_Liver	272.36232762935504	-0.018401229920209684	0.5557574015384763	-0.033110184172573234	0.9735867214086057	0.9876334940321445	Oit3	18302
ENSMUSG00000009681	group_BN_vs_Liver	1251.9835913447848	-0.3778675343912872	0.12564686358127578	-3.0073773719537398	0.002635124167555302	0.014731058957259574	Bcr	110279
ENSMUSG00000010047	group_BN_vs_Liver	1031.3615180906138	0.18925711071845397	0.16476226998328816	1.1486677789620787	0.25069299690895697	0.4414087653293833	Hyal2	15587
ENSMUSG00000010064	group_BN_vs_Liver	25757.99947445921	-1.0146538946160222	0.3370966324598719	-3.009979326141168	0.002612654725235461	0.014646552193252452	Slc38a3	76257
ENSMUSG00000010175	group_BN_vs_Liver	3251.271627448012	-0.12007409771316259	0.1710224003689393	-0.7020957339748003	0.48261946259557964	0.6679869443242071	Prox1	19130
ENSMUSG00000010358	group_BN_vs_Liver	580.680071447241	-0.15609147352685637	0.1444456651957921	-1.0806241455240535	0.2798643374804882	0.4761762748299322	Ifi35	70110
ENSMUSG00000010601	group_BN_vs_Liver	1487.459527101338	-0.760502470587972	0.39754698244719283	-1.9129876572236126	0.05574963258155584	0.15505420616229182	Apol7a	75761
ENSMUSG00000011263	group_BN_vs_Liver	132.20000452515603	-0.848683554002276	0.30021368503108764	-2.8269316034490344	0.004699636459088692	0.0232235618628837	Exoc3l2	74463
ENSMUSG00000011958	group_BN_vs_Liver	1075.4366828225805	-0.009487766622554248	0.1665906361566077	-0.056952580537810264	0.9545829690370891	0.9808438485154135	Bnip2	12175
ENSMUSG00000013622	group_BN_vs_Liver	1185.8414872018686	0.22709493254565882	0.14007458944763626	1.6212428923845117	0.10496555719985586	0.24253415510749013	Atraid	381629
ENSMUSG00000013663	group_BN_vs_Liver	4005.3716572960907	-0.051990385540812076	0.09001474215432982	-0.5775763424581589	0.5635501829291492	0.7363404766091237	Pten	19211
ENSMUSG00000014932	group_BN_vs_Liver	683.615105687998	0.28325697186197357	0.17531771662587872	1.6156779663428602	0.1061639572204705	0.24436344982985847	Yes1	22612
ENSMUSG00000015053	group_BN_vs_Liver	21.680124548696575	0.4710036948300463	0.3708647357272965	1.2700147775074084	0.20407936633743007	0.3830734875612445	Gata2	14461
ENSMUSG00000015090	group_BN_vs_Liver	41.08391434890494	-0.1717674134913436	0.672233743651872	-0.25551739274233215	0.7983235118857348	0.892513340052847	Ptgds	19215
ENSMUSG00000015093	group_BN_vs_Liver	8.773612121564518	-1.4705683638448601	0.7008161386069675	-2.0983654382845	0.03587287592978894	0.11115259586402629	Clic3	69454
ENSMUSG00000015672	group_BN_vs_Liver	285.8962375115508	0.05841051888753199	0.1290356238461552	0.45266971357594143	0.6507865912693815	0.7962332548251074	Mrpl32	75398
ENSMUSG00000015714	group_BN_vs_Liver	6254.057298690038	0.5171907588850254	0.124039546709005	4.169563438492302	3.051836609475794e-5	3.637854171188965e-4	Cers2	76893
ENSMUSG00000015759	group_BN_vs_Liver	901.1581683555515	0.40163184761864773	0.16017512611400653	2.507454542803241	0.012160422176916937	0.048881625288736956	Cnih1	12793
ENSMUSG00000016128	group_BN_vs_Liver	755.2516828801524	-0.1188679728556195	0.18907244329236167	-0.6286900977516571	0.5295519621523614	0.7074372263388625	Stard13	243362
ENSMUSG00000016252	group_BN_vs_Liver	2002.480176057187	-0.4040636041814725	0.22174817164621485	-1.8221733292400282	0.06842869004986772	0.1801717660763737	Atp5e	67126
ENSMUSG00000016382	group_BN_vs_Liver	1330.2059664509338	0.34142676371767355	0.22683712790678087	1.5051626110254028	0.13228227513069285	0.28641988267428276	Pls3	102866
ENSMUSG00000016493	group_BN_vs_Liver	36.84238823466093	-0.12376799773827853	0.35223530619426835	-0.3513787390467234	0.7253042305557451	0.8454101973475976	Cd46	17221
ENSMUSG00000016534	group_BN_vs_Liver	9875.709919085355	0.4396513317523087	0.1686240454241571	2.6072872978845294	0.009126275131342213	0.03917066328817409	Lamp2	16784
ENSMUSG00000016758	group_BN_vs_Liver	34.33917972506086	-1.3580567177271194	0.509693548889478	-2.6644573404667526	0.007711264620629563	0.034338686566976355	Bik	12124
ENSMUSG00000017309	group_BN_vs_Liver	213.2021542015095	-0.9569355381944609	0.3162174320318238	-3.0261947674603715	0.0024765272168735487	0.01408603424622747	Cd300lg	52685
ENSMUSG00000017417	group_BN_vs_Liver	49.300121531806106	0.104343182799217	0.3973639243458333	0.26258846464483065	0.7928677920191891	0.8890812550479369	Plxdc1	72324
ENSMUSG00000017446	group_BN_vs_Liver	203.59166058690596	0.0272540971277717	0.36852635920201177	0.07395426798448376	0.9410467744229933	0.9740524527616805	C1qtnf1	56745
ENSMUSG00000017493	group_BN_vs_Liver	29735.564480767367	-0.04499979092811783	0.23533586909190676	-0.191215181526552	0.848357009927573	0.9239062370296154	Igfbp4	16010
ENSMUSG00000017756	group_BN_vs_Liver	1859.8543308453363	-0.4744553211907183	0.1252510148542408	-3.788035743605426	1.5184300845371015e-4	0.0014126836821785759	Slc12a7	20499
ENSMUSG00000018042	group_BN_vs_Liver	9880.989229333394	-0.3527769027200691	0.14475678338110304	-2.437031926796196	0.01480837184480069	0.05693426773184362	Cyb5r3	109754
ENSMUSG00000018171	group_BN_vs_Liver	2210.599803827516	0.2556912559974845	0.20439404196765748	1.2509721591490621	0.21094463511892222	0.3921824555026483	Vmp1	75909
ENSMUSG00000018293	group_BN_vs_Liver	6649.024481965978	-0.5918135617712044	0.10692220022310157	-5.534992363946298	3.112419138666433e-8	8.545091932314214e-7	Pfn1	18643
ENSMUSG00000018340	group_BN_vs_Liver	3061.669923938493	0.2678498341782091	0.15758226767689576	1.699746031878436	0.08917870676553953	0.21658031087680746	Anxa6	11749
ENSMUSG00000018387	group_BN_vs_Liver	612.5151350666993	-1.3049167751400776	0.2320471790465395	-5.623497689141754	1.8712926795365754e-8	5.499759862087168e-7	Shroom1	71774
ENSMUSG00000018417	group_BN_vs_Liver	2877.519982569088	-0.9059095001423374	0.19069189636149197	-4.750644979821362	2.0276885523015366e-6	3.439205332607564e-5	Myo1b	17912
ENSMUSG00000018446	group_BN_vs_Liver	1642.9356053260865	0.3214343223107033	0.17155114443775535	1.8736938384420438	0.0609726356750545	0.16539830721476428	C1qbp	12261
ENSMUSG00000018770	group_BN_vs_Liver	4354.331231364207	-0.233631225862466	0.1417124751496803	-1.6486285037058226	0.09922376554377259	0.23301371563596004	Atp5g3	228033
ENSMUSG00000018796	group_BN_vs_Liver	10210.224569061049	-0.14328661208790602	0.17664999570889364	-0.8111328365047455	0.41728939055385905	0.6115559710495859	Acsl1	14081
ENSMUSG00000018899	group_BN_vs_Liver	900.4638605544455	-0.08732396975585789	0.18876408570429476	-0.46260902559957195	0.64364463802732	0.7917160254239308	Irf1	16362
ENSMUSG00000018932	group_BN_vs_Liver	1569.4562026319434	-0.09163187031910315	0.11528678710979563	-0.7948167575511992	0.4267201016828369	0.6194524682566721	Map2k3	26397
ENSMUSG00000019055	group_BN_vs_Liver	1191.1595036003985	0.20963270899642863	0.13336544355395127	1.5718667700574507	0.11598145250527603	0.2608600527555625	Plod1	18822
ENSMUSG00000019471	group_BN_vs_Liver	2191.280709866192	-0.16614976641493803	0.11063702404723862	-1.5017555637071112	0.133160248225453	0.2875914865902809	Cdc37	12539
ENSMUSG00000019505	group_BN_vs_Liver	4521.954013414683	-0.06484659421559998	0.1391467763713557	-0.4660301582735702	0.6411939137345631	0.7904369446079383	Ubb	22187
ENSMUSG00000019726	group_BN_vs_Liver	535.3501184059618	-0.23198613915973917	0.24634085260034774	-0.9417282464963413	0.3463317895716528	0.5462815698962337	Lyst	17101
ENSMUSG00000019804	group_BN_vs_Liver	1817.433592023975	0.09589932941684866	0.09435989820130972	1.0163144645647528	0.30947966274607275	0.5084166951078156	Snx3	54198
ENSMUSG00000019851	group_BN_vs_Liver	1417.71051572124	-1.5306142344999496	0.3757137064279404	-4.073884471908432	4.6235423417583276e-5	5.236315041253525e-4	Perp	64058
ENSMUSG00000019909	group_BN_vs_Liver	0.06691834815191267	-1.2787853840476848	5.509081707042022	-0.2321231472049268	0.8164423669495652	NA	Fam162b	77296
ENSMUSG00000019929	group_BN_vs_Liver	1018.3130987256465	-0.5974419126654859	0.5497727890935271	-1.0867069533407723	0.2771663400485653	0.4730164820933535	Dcn	13179
ENSMUSG00000019990	group_BN_vs_Liver	86.20950779473456	-1.29927277945436	0.500500188452643	-2.595948631850108	0.009433016660029664	0.040198507887095745	Pde7b	29863
ENSMUSG00000020048	group_BN_vs_Liver	17613.731027211277	-0.4160757363985709	0.18212265356206658	-2.2845907868170507	0.022336833667300254	0.07802613368057364	Hsp90b1	22027
ENSMUSG00000020089	group_BN_vs_Liver	2556.5368122162613	-0.5701802602985269	0.20221516249120156	-2.819671152618615	0.004807288677016531	0.023644738381770197	Ppa1	67895
ENSMUSG00000020092	group_BN_vs_Liver	362.21319322278896	-0.3244494641831358	0.14357325924903366	-2.25981819929549	0.023832536409600483	0.08206307781342075	Pald1	27355
ENSMUSG00000020097	group_BN_vs_Liver	1884.6542664566812	0.22207735990100794	0.1302942632345642	1.7044293001696464	0.08830091388412044	0.21523572863555557	Sgpl1	20397
ENSMUSG00000020098	group_BN_vs_Liver	3922.8783143506225	-0.15222330212228177	0.1614529265391643	-0.9428339602463406	0.345765838212968	0.5459869814659493	Pcbd1	13180
ENSMUSG00000020153	group_BN_vs_Liver	1310.4052123736678	-0.347790642072613	0.165027246557376	-2.107474064603596	0.0350765075017444	0.10925149869549577	Ndufs7	75406
ENSMUSG00000020154	group_BN_vs_Liver	919.894939898912	-0.5662006501184472	0.41671566217574496	-1.3587217892464496	0.17423476482006495	0.34489133970344754	Ptprb	19263
ENSMUSG00000020225	group_BN_vs_Liver	1134.902427144749	0.11005201436887921	0.14127247936224016	0.7790053297407784	0.435976575171631	0.6278104931101313	Tmbim4	68212
ENSMUSG00000020267	group_BN_vs_Liver	3092.7379079525263	-0.010430242718798553	0.1663582906577695	-0.06269746267263311	0.9500074179142619	0.9782168162866515	Hint1	15254
ENSMUSG00000020346	group_BN_vs_Liver	3607.8846200032244	-0.620026641276761	0.20162843193065347	-3.0750952895869776	0.0021043530882985167	0.012361350644500594	Mgat1	17308
ENSMUSG00000020357	group_BN_vs_Liver	576.4444374889365	-0.1303435860596656	0.3186168879904629	-0.40909189365871634	0.6824722249878417	0.8181267593011325	Flt4	14257
ENSMUSG00000020368	group_BN_vs_Liver	8898.767964685585	-0.372597594170639	0.1397840221028482	-2.665523488059992	0.007686856179201331	0.03425552015429317	Canx	12330
ENSMUSG00000020390	group_BN_vs_Liver	1374.4233261307954	-0.05008735736316443	0.13603191023423888	-0.36820299940592593	0.7127218740027332	0.8373863134622848	Ube2b	22210
ENSMUSG00000020432	group_BN_vs_Liver	2495.3283992741985	0.12060407032326127	0.2660637943664206	0.4532900487661484	0.6503398975315364	0.7958960039276816	Tcn2	21452
ENSMUSG00000020444	group_BN_vs_Liver	423.2443249962241	-0.30790723245724694	0.1338545996893492	-2.3003111822219067	0.021430596610013484	0.07566123198588455	Guk1	14923
ENSMUSG00000020585	group_BN_vs_Liver	4738.551075917246	-0.056130180360933424	0.0645009373440323	-0.8702227079514939	0.38417870858348946	0.5819456584777407	Laptm4a	17775
ENSMUSG00000020607	group_BN_vs_Liver	48.374440897386215	1.3393450046003426	0.5406563203299132	2.4772576482284765	0.013239628931176108	0.05216704779739017	Lratd1	105005
ENSMUSG00000020614	group_BN_vs_Liver	679.2627460738074	-0.7931789614726331	0.18237152194773878	-4.349247914375195	1.3660521247122565e-5	1.8385676566651748e-4	Fam20a	208659
ENSMUSG00000020644	group_BN_vs_Liver	3216.053532418145	-0.3242873095005566	0.22690367685174284	-1.429184903479742	0.152951095559012	0.3160930537385553	Id2	15902
ENSMUSG00000020720	group_BN_vs_Liver	1241.1326297573507	-0.1478193591107977	0.1237841632388132	-1.1941702011234998	0.23241139699972738	0.41880304808635166	Psmd12	66997
ENSMUSG00000020733	group_BN_vs_Liver	4656.224356870828	-0.6676680958442363	0.15438103336012737	-4.324806495411616	1.5266581095318554e-5	2.0198639538249587e-4	Slc9a3r1	26941
ENSMUSG00000020849	group_BN_vs_Liver	5808.820257620766	-0.03176657455473004	0.10491803190348713	-0.3027751662741038	0.7620612100703597	0.8686251577200077	Ywhae	22627
ENSMUSG00000020893	group_BN_vs_Liver	791.9802851403686	-0.4360270543085278	0.42009355963762096	-1.0379284430940843	0.2993033703882021	0.4978762994599791	Per1	18626
ENSMUSG00000021025	group_BN_vs_Liver	797.7798010409283	0.03916847595579835	0.16406971756093525	0.23873068435832004	0.8113144219036178	0.901010484316178	Nfkbia	18035
ENSMUSG00000021037	group_BN_vs_Liver	1723.334366746996	-0.10169541802903935	0.11155712752245145	-0.9115994673542721	0.3619796028937243	0.5615758325267124	Ahsa1	217737
ENSMUSG00000021040	group_BN_vs_Liver	348.27187400002276	0.13749759029913428	0.18890379817353392	0.7278709672784026	0.4666925769543638	0.654530694295046	Slirp	380773
ENSMUSG00000021134	group_BN_vs_Liver	4170.791383531312	-0.2944839838365388	0.21954411483740116	-1.341343101155955	0.17980908199604456	0.35263082570576904	Srsf5	20384
ENSMUSG00000021186	group_BN_vs_Liver	117.09179415006798	0.5683537906146744	0.43389638301549965	1.3098836792893285	0.19023518913153384	0.36641251649652856	Fbln5	23876
ENSMUSG00000021286	group_BN_vs_Liver	533.4926291595289	-0.718165611322557	0.2003251799041238	-3.584999208118885	3.3707922797281077e-4	0.0027347325606883913	Zfyve21	68520
ENSMUSG00000021484	group_BN_vs_Liver	4883.829964213151	-0.1950383720195462	0.08086889113925019	-2.4117849184268483	0.01587464310122598	0.060029656511027076	Lman2	66890
ENSMUSG00000021486	group_BN_vs_Liver	3674.816633000082	-0.037236227845258485	0.09254023063999774	-0.40237880960245026	0.6874052626514523	0.8209661004537104	Prelid1	66494
ENSMUSG00000021680	group_BN_vs_Liver	0.07547962536074994	-1.2787884976883896	5.509081707042022	-0.232123712388177	0.8164419279852957	NA	Crhbp	12919
ENSMUSG00000021756	group_BN_vs_Liver	4402.911628729932	-0.48839196544592156	0.17158617494645698	-2.8463363414816083	0.004422545563785257	0.022203135499171685	Il6st	16195
ENSMUSG00000021759	group_BN_vs_Liver	208.96007455360962	-0.57366399250288	0.21640341027398474	-2.6509008881910576	0.00802773948897262	0.03552735461819331	Plpp1	19012
ENSMUSG00000021892	group_BN_vs_Liver	1365.0008421608393	-0.17293824423809137	0.13208016317277393	-1.3093430541259328	0.19041817176529438	0.3665253364191752	Sh3bp5	24056
ENSMUSG00000021928	group_BN_vs_Liver	1045.5191485556695	-0.4962009069466353	0.26357231602323894	-1.8825987282476424	0.05975476886804608	0.16320589522643664	Ebpl	68177
ENSMUSG00000021944	group_BN_vs_Liver	333.65609522381317	-0.0850551714415829	0.22052337710045608	-0.38569684792572945	0.6997211975448807	0.8290662632730567	Gata4	14463
ENSMUSG00000022098	group_BN_vs_Liver	2423.022666292288	-1.1658454188354472	0.14277463705398774	-8.165633917140362	3.1975159351271437e-16	4.4785207566374554e-14	Bmp1	12153
ENSMUSG00000022108	group_BN_vs_Liver	21904.3315443625	0.9206149123632219	0.13142974468208163	7.004616151314286	2.4766388714885367e-12	1.6692173566934768e-10	Itm2b	16432
ENSMUSG00000022174	group_BN_vs_Liver	1601.8642780439038	-0.015101275735421048	0.14245008300270454	-0.10601099990327374	0.9155736247082842	0.9600730472600553	Dad1	13135
ENSMUSG00000022220	group_BN_vs_Liver	64.38508398240107	-0.19550685722453004	0.2910309187737842	-0.6717734941987241	0.5017279052718879	0.6838727199661223	Adcy4	104110
ENSMUSG00000022272	group_BN_vs_Liver	845.7121313738944	-0.28635825922667174	0.20253719519144492	-1.4138551635219219	0.1574044328525145	0.3223594570838303	Myo10	17909
ENSMUSG00000022338	group_BN_vs_Liver	812.2594392981583	-0.2957663137354572	0.12906984798606522	-2.2915213611113034	0.021933277860803773	0.07702640655993928	Eny2	223527
ENSMUSG00000022425	group_BN_vs_Liver	387.5746930951433	0.11872893185363233	0.7127675161860626	0.1665745550371561	0.8677048160811817	0.9338583228901083	Enpp2	18606
ENSMUSG00000022437	group_BN_vs_Liver	2544.856405229884	0.18359073366466577	0.14845958253415584	1.2366378143521142	0.21622157467431816	0.3988086821770757	Samm50	68653
ENSMUSG00000022551	group_BN_vs_Liver	3037.058061824625	0.03484342582683838	0.14155266373980357	0.24615167886127645	0.8055648195152187	0.8974749284521655	Cyc1	66445
ENSMUSG00000022555	group_BN_vs_Liver	396.62479898874034	0.16395783506762993	0.1816556688706546	0.9025748334029357	0.36675158827523763	0.5655360646451778	Dgat1	13350
ENSMUSG00000022570	group_BN_vs_Liver	549.5044377593365	-0.4465060053555422	0.16449067255790548	-2.7144761366232433	0.00663806826109058	0.030475617870635574	Gfus	22122
ENSMUSG00000022575	group_BN_vs_Liver	500.55292641000636	-1.245621118634332	0.3305724086465672	-3.7680734569898506	1.645122971200216e-4	0.0015086550783818215	Gsdmd	69146
ENSMUSG00000022676	group_BN_vs_Liver	86.43555120436822	-0.5555256934111953	0.26808237887312325	-2.0722200979651553	0.038244919936424905	0.11627182035276	Snai2	20583
ENSMUSG00000022836	group_BN_vs_Liver	1853.9063584626945	-0.300043211421132	0.2105976430782898	-1.424722551664981	0.1542374175503461	0.3177624019584699	Mylk	107589
ENSMUSG00000022951	group_BN_vs_Liver	829.8840014173632	0.27946943587214784	0.24332519259988264	1.1485429555652291	0.25074449070915034	0.4414127287346472	Rcan1	54720
ENSMUSG00000022964	group_BN_vs_Liver	175.09551205583386	-0.16021486291671147	0.2553175030666107	-0.6275122582368058	0.5303235034405305	0.7079367093402374	Tmem50b	77975
ENSMUSG00000022971	group_BN_vs_Liver	1297.2030246538377	0.2577491367634692	0.12708756514101335	2.0281223932292423	0.042547757963707286	0.1259769263467691	Ifnar2	15976
ENSMUSG00000023000	group_BN_vs_Liver	4.512706123913911	-0.5322739538035349	0.7020195688502936	-0.7582038698369146	0.4483289448991299	0.6378068024243454	Dhh	13363
ENSMUSG00000023010	group_BN_vs_Liver	32602.581108007784	0.06586987288628429	0.09894618432631938	0.6657141286929152	0.5055938409840187	0.6863420066933643	Tmbim6	110213
ENSMUSG00000023022	group_BN_vs_Liver	1629.1827328118059	-0.3609109652185386	0.11167326567250502	-3.231847506608721	0.00122992673080208	0.008021144572506253	Lima1	65970
ENSMUSG00000023075	group_BN_vs_Liver	656.8165769611278	0.14143422905159034	0.15158355713561092	0.9330446634463083	0.3507969083698763	0.5509493625278268	Akirin1	68050
ENSMUSG00000023224	group_BN_vs_Liver	12613.620322704872	-0.1842039150551539	0.17192144589737854	-1.0714423328262774	0.28397058698542826	0.48060272665673165	Serping1	12258
ENSMUSG00000023809	group_BN_vs_Liver	54.34381673363712	-0.011012519920419312	0.40907217882847974	-0.02692072570654276	0.9785229627837934	0.9900648838415175	Rps6ka2	20112
ENSMUSG00000023939	group_BN_vs_Liver	1032.2437638957704	-0.14398134059293052	0.17348068649222637	-0.8299560227955537	0.4065636483359861	0.6026352283892153	Mrpl14	68463
ENSMUSG00000024042	group_BN_vs_Liver	951.4391138961479	-0.17458222453139977	0.2077406542612369	-0.8403854563385561	0.40069230091287045	0.5972724361799752	Sik1	17691
ENSMUSG00000024065	group_BN_vs_Liver	799.7424049312591	-0.44985419924524916	0.44120823819826815	-1.0195961006582468	0.3079200550824713	0.5063649557437667	Ehd3	57440
ENSMUSG00000024097	group_BN_vs_Liver	624.0973344642639	0.10285491156300608	0.14708932043278555	0.6992683850899089	0.4843843206881273	0.6693185601968165	Srsf7	225027
ENSMUSG00000024099	group_BN_vs_Liver	1468.0862715459423	0.27944343339075234	0.13509480411878075	2.068498749552607	0.03859314807303764	0.11701301516208672	Ndufv2	72900
ENSMUSG00000024140	group_BN_vs_Liver	2762.6958839845943	-0.22931216758887657	0.20024554411343365	-1.1451549077115917	0.2521449937168154	0.4429213646242472	Epas1	13819
ENSMUSG00000024168	group_BN_vs_Liver	167.2190758584084	-0.049827302807243325	0.4008827370891264	-0.12429395979743935	0.9010825296006789	0.9527931342188718	Tmem204	407831
ENSMUSG00000024238	group_BN_vs_Liver	264.188801328557	0.038179203924030534	0.1822746946605405	0.20945970583099108	0.8340893877603051	0.9154303363187479	Zeb1	21417
ENSMUSG00000024304	group_BN_vs_Liver	2879.454711040575	0.06705609786879396	0.1487418770123635	0.4508219152244544	0.6521179050289151	0.7969984185260338	Cdh2	12558
ENSMUSG00000024395	group_BN_vs_Liver	1371.2336040958235	-0.6920762180396336	0.190886550371144	-3.625589213561762	2.8830334161770305e-4	0.0024096514258844666	Lims2	225341
ENSMUSG00000024427	group_BN_vs_Liver	123.52896601595056	-1.5960879022477865	0.300647743186878	-5.308830478250698	1.1033088953683458e-7	2.662196753184886e-6	Spry4	24066
ENSMUSG00000024431	group_BN_vs_Liver	2011.1293906365602	-0.22163605248584148	0.1479467908091929	-1.4980794870480543	0.13411259992300342	0.2888132962666193	Nr3c1	14815
ENSMUSG00000024440	group_BN_vs_Liver	141.0262048108943	0.19090016648423205	0.36710836359107824	0.5200103986104648	0.6030563274377474	0.7641242376354467	Pcdh12	53601
ENSMUSG00000024576	group_BN_vs_Liver	2783.6197342147407	-0.02950802199916507	0.10870458047046365	-0.27145150527656703	0.7860437930191795	0.8844102624104335	Csnk1a1	93687
ENSMUSG00000024580	group_BN_vs_Liver	778.6779238173355	0.36813168862698065	0.22646434377156	1.6255613687173813	0.10404299887588604	0.24099262065205232	Grpel2	17714
ENSMUSG00000024646	group_BN_vs_Liver	13078.374785959972	0.25683808985850104	0.21554250615332515	1.191589048685369	0.2334224211685993	0.420244744598378	Cyb5a	109672
ENSMUSG00000024647	group_BN_vs_Liver	0.05156030296776151	-1.2787814919400988	5.509081707042022	-0.23212244071557106	0.8164429156629774	NA	Cbln2	12405
ENSMUSG00000024732	group_BN_vs_Liver	294.2832235302587	-0.28906204654310397	0.18948268280903088	-1.5255327941204717	0.12712626037334693	0.27848479911697993	Ccdc86	108673
ENSMUSG00000024747	group_BN_vs_Liver	2933.1517472686787	0.648452416618943	0.4197678757822276	1.5447880936828888	0.1223975281548523	0.2707660035045459	Aldh1a7	26358
ENSMUSG00000024856	group_BN_vs_Liver	1206.7770906049172	-0.37744780655049925	0.17705776168989565	-2.1317778048701013	0.03302511708956415	0.10445290737224486	Cdk2ap2	52004
ENSMUSG00000024899	group_BN_vs_Liver	3281.9545143488795	-0.41057793901895384	0.26064548047217106	-1.575235213268127	0.11520216196281838	0.25966109626218353	Papss2	23972
ENSMUSG00000024948	group_BN_vs_Liver	434.3573865603238	-0.39528489310519993	0.1972099598946357	-2.004386052897078	0.04502872217206275	0.13149941865136686	Map4k2	26412
ENSMUSG00000024998	group_BN_vs_Liver	400.66713647497403	-1.0284194185102609	0.3555180995247392	-2.8927343499109166	0.0038190415706402005	0.019799819918576492	Plce1	74055
ENSMUSG00000025026	group_BN_vs_Liver	335.33223048345684	0.1889054459705217	0.3111023079473735	0.607213257969392	0.5437093948401055	0.7194878971577658	Add3	27360
ENSMUSG00000025085	group_BN_vs_Liver	1724.3654778872497	-0.3040367488292716	0.15009436915027494	-2.025637274406138	0.04280196887206689	0.12650077447055968	Ablim1	226251
ENSMUSG00000025147	group_BN_vs_Liver	399.66923067801923	-0.30314573440802395	0.13784403359009756	-2.199193730136183	0.027864149975304214	0.09235505282996007	Mob2	101513
ENSMUSG00000025213	group_BN_vs_Liver	18.459705052838245	-0.5045788568237809	0.5393336400707198	-0.9355597710493606	0.34949989542691984	0.5496345723871771	Kazald1	107250
ENSMUSG00000025279	group_BN_vs_Liver	883.7083322505817	-0.5438656604117884	0.5246268965363207	-1.0366713258555469	0.2998890597794348	0.498219141375402	Dnase1l3	13421
ENSMUSG00000025355	group_BN_vs_Liver	1758.0581376977852	0.26080756881482436	0.16958006312089322	1.5379612674686605	0.12405808542106957	0.2736696635202332	Mmp19	58223
ENSMUSG00000025386	group_BN_vs_Liver	6.563951528496218	-1.251253928334596	0.7801046377512669	-1.60395653067961	0.1087236346458532	0.2489693810613849	Pde6g	18588
ENSMUSG00000025491	group_BN_vs_Liver	59.57103122996527	-0.7564419952711817	0.36395107612300415	-2.078416701852333	0.037670995715397525	0.11521078321147166	Ifitm1	68713
ENSMUSG00000025492	group_BN_vs_Liver	3990.4708562708847	-0.6303859755041542	0.3496203430788083	-1.8030586262597947	0.071379007953902	0.1855957729655627	Ifitm3	66141
ENSMUSG00000025494	group_BN_vs_Liver	718.7688649909588	0.08794217925544504	0.21995809584140133	0.39981333225786286	0.6892940102227814	0.8222021190986376	Sigirr	24058
ENSMUSG00000025511	group_BN_vs_Liver	1398.0162887919578	0.0990778606128588	0.2266737199152043	0.4370946073939341	0.6620427379829461	0.803425938708208	Tspan4	64540
ENSMUSG00000025577	group_BN_vs_Liver	230.79315910660486	-0.059602568663812486	0.18973722441852678	-0.3141321838478029	0.75342064665402	0.8628122231372257	Cbx2	12416
ENSMUSG00000025584	group_BN_vs_Liver	376.98029899457947	-0.15631184628045855	0.3728234042709334	-0.4192651118191755	0.6750223909495796	0.8130199143395407	Pde8a	18584
ENSMUSG00000025666	group_BN_vs_Liver	63.6055660939524	0.3712914899281538	0.36299469629079606	1.0228565147704285	0.3063756924398907	0.5048904691665006	Tmem47	192216
ENSMUSG00000025810	group_BN_vs_Liver	1716.0184972142451	-0.3085372695430762	0.22413762934899525	-1.3765527476988964	0.16865056854374572	0.3376237979431708	Nrp1	18186
ENSMUSG00000025812	group_BN_vs_Liver	1675.64605011825	-0.4655533592635348	0.1596563346366325	-2.915971735935841	0.003545826209921641	0.018690661112021393	Pard3	93742
ENSMUSG00000025825	group_BN_vs_Liver	1389.8627481444141	-0.24355548070176197	0.15754024566717328	-1.5459889609180146	0.12210723387943115	0.27054539425301216	Iscu	66383
ENSMUSG00000025869	group_BN_vs_Liver	490.0103648386032	-0.18636319537509988	0.1287788241446913	-1.4471571441412512	0.14785291633938374	0.30912035966559437	Nop16	28126
ENSMUSG00000025880	group_BN_vs_Liver	577.3026856281974	-0.9557805775297902	0.2674683022359068	-3.5734349436547164	3.5232880843772096e-4	0.002837623934263909	Smad7	17131
ENSMUSG00000025902	group_BN_vs_Liver	52.97966762214082	0.7958831221705185	0.4319069025177911	1.8427191543615917	0.06537002590557271	0.17419275010147336	Sox17	20671
ENSMUSG00000025940	group_BN_vs_Liver	674.7079808506621	0.1586790787394947	0.16035254863790557	0.9895638085417041	0.32238736702209103	0.5212626908344199	Tmem70	70397
ENSMUSG00000025980	group_BN_vs_Liver	8347.980920967355	0.4758478322712836	0.1567802787476567	3.035125565997858	0.0024043556313143393	0.013749693064817695	Hspd1	15510
ENSMUSG00000025993	group_BN_vs_Liver	5538.099577789014	0.06721765968397131	0.18795221058621478	0.35763165261170565	0.7206189875578488	0.8425218456699612	Slc40a1	53945
ENSMUSG00000026031	group_BN_vs_Liver	2157.931244745102	-0.2915106637665401	0.13176765089380435	-2.2123082698156136	0.02694537208850494	0.09004224246089777	Cflar	12633
ENSMUSG00000026117	group_BN_vs_Liver	68.26523687061193	-1.4938353074505935	0.7741692631330241	-1.9295978006219427	0.053656691552947944	0.15070245386293205	Zap70	22637
ENSMUSG00000026185	group_BN_vs_Liver	323.2731827219912	-1.2855522383286386	0.49121076300359356	-2.6171092637871087	0.008867795033100555	0.03828120138536643	Igfbp5	16011
ENSMUSG00000026187	group_BN_vs_Liver	496.75126114218557	-0.11004860167042192	0.1401855442907677	-0.7850210392746569	0.4324412331257684	0.6245212201932314	Xrcc5	22596
ENSMUSG00000026209	group_BN_vs_Liver	1159.7202231818	-0.15239539200929147	0.10171568375663656	-1.498248710335669	0.13406864432944912	0.28875332238567564	Dnpep	13437
ENSMUSG00000026249	group_BN_vs_Liver	236.1154867524978	-2.8324238936783894	0.7967383560041804	-3.555023895025744	3.7794474022742743e-4	0.003010125856418178	Serpine2	20720
ENSMUSG00000026365	group_BN_vs_Liver	9389.963432505943	-0.1415480605334391	0.28676197260288117	-0.4936081979372496	0.6215829100019871	0.7764589193503082	Cfh	12628
ENSMUSG00000026399	group_BN_vs_Liver	142.09790200015811	-0.02423693067113953	0.4809425352588659	-0.05039464986829263	0.9598078997578117	0.9828310242057811	Cd55	13136
ENSMUSG00000026544	group_BN_vs_Liver	186.0110293124056	0.26633958762823556	0.19969674876089294	1.3337201996570183	0.18229557222887677	0.3556413399136957	Dusp23	68440
ENSMUSG00000026579	group_BN_vs_Liver	12600.832285674522	0.5885973994792683	0.15225523387762308	3.8658598754796194	1.1069848492763933e-4	0.0010821169235456479	F5	14067
ENSMUSG00000026640	group_BN_vs_Liver	548.448254726703	-0.2116537513916958	0.20547977484718366	-1.0300466386490046	0.3029881126368421	0.5015175690017947	Plxna2	18845
ENSMUSG00000026672	group_BN_vs_Liver	1816.2941142902262	-0.1664509106041825	0.11525373677368093	-1.4442127020231488	0.14867915299232118	0.3102327577800668	Optn	71648
ENSMUSG00000026678	group_BN_vs_Liver	865.3463989809908	-0.4519977637818641	0.40338202014211394	-1.120520353442185	0.2624920841703298	0.4552537568932643	Rgs5	19737
ENSMUSG00000026725	group_BN_vs_Liver	0.4991704544402026	-2.1740617220860257	2.5686139113250714	-0.8463949029087411	0.39733248100098034	NA	Tnn	329278
ENSMUSG00000026755	group_BN_vs_Liver	700.5262410482098	-0.3563463719091687	0.14230719463257396	-2.5040643435437477	0.012277570395562792	0.04919809612240719	Arpc5l	74192
ENSMUSG00000026814	group_BN_vs_Liver	1237.7393588170762	0.07282606416663809	0.31962195110614283	0.22785063389608487	0.8197623616712696	0.9070916936206964	Eng	13805
ENSMUSG00000026836	group_BN_vs_Liver	315.41353150071956	-0.18590135922748613	0.1656174749755287	-1.122474299616961	0.26166082897023657	0.4542687011820651	Acvr1	11477
ENSMUSG00000026864	group_BN_vs_Liver	21723.779824710535	-0.8652600345441651	0.2766209098818253	-3.127963229221577	0.0017602220122841933	0.01068584964895127	Hspa5	14828
ENSMUSG00000026879	group_BN_vs_Liver	3089.124284179982	5.613856979392907	0.46922420709967644	11.964124813791557	5.477203812808668e-33	8.18294249633615e-30	Gsn	227753
ENSMUSG00000026921	group_BN_vs_Liver	402.66867424271527	0.21065061688878514	0.20864914827336115	1.0095925079588717	0.3126905605493293	0.5120025910611358	Egfl7	353156
ENSMUSG00000026939	group_BN_vs_Liver	221.9023739015504	0.3657494666541511	0.24028833240649133	1.5221274499313577	0.12797714918392594	0.2796312407762857	Tmem141	51875
ENSMUSG00000026991	group_BN_vs_Liver	2509.5550637840192	0.28348838337469545	0.13364539361580324	2.121198312226555	0.03390511725058738	0.10651849584444072	Pkp4	227937
ENSMUSG00000027007	group_BN_vs_Liver	960.3565558980142	-0.3080909661994248	0.1301922897391301	-2.3664301996435824	0.017960560668927244	0.06587088583250517	Itprid2	70599
ENSMUSG00000027074	group_BN_vs_Liver	529.0318026882986	0.715972062978252	0.3781702198957682	1.8932534221642021	0.05832417609904421	0.16029983582763524	Slc43a3	58207
ENSMUSG00000027082	group_BN_vs_Liver	143.79093972994232	0.46291950330634296	0.26535766980968123	1.7445114876022096	0.0810699400497339	0.20293519760005996	Tfpi	21788
ENSMUSG00000027133	group_BN_vs_Liver	549.631110556876	-0.11437876585899834	0.1471626289917428	-0.7772269810796603	0.4370248663978884	0.628809565681238	Nop10	66181
ENSMUSG00000027210	group_BN_vs_Liver	91.67893489184878	-0.1199884416193127	0.29389953681724995	-0.4082634594076372	0.6830802629857771	0.8183269598936861	Meis2	17536
ENSMUSG00000027215	group_BN_vs_Liver	1790.7821630848453	0.8287849038581349	0.14429833588869262	5.743551363596005	9.271122387011815e-9	2.9037444674368323e-7	Cd82	12521
ENSMUSG00000027227	group_BN_vs_Liver	13690.787288344749	0.15488160099264014	0.2664951812699596	0.5811797431179256	0.5611193186683336	0.7341285701312126	Sord	20322
ENSMUSG00000027236	group_BN_vs_Liver	744.529612044624	-0.18533322476408295	0.234308825972473	-0.7909784191648684	0.4289565850070512	0.6214984356155591	Eif3j1	78655
ENSMUSG00000027287	group_BN_vs_Liver	900.1966200589968	-0.04094785593484196	0.11729987172955313	-0.3490869625949075	0.7270240239954916	0.8464143329543152	Snap23	20619
ENSMUSG00000027346	group_BN_vs_Liver	858.2668197364234	-0.18800123242742675	0.47158706082192725	-0.39865646886019335	0.690146347234107	0.8227785419080377	Gpcpd1	74182
ENSMUSG00000027367	group_BN_vs_Liver	2442.6310107006825	0.14804053557816435	0.15251470779460805	0.9706639950917451	0.33171562683793177	0.5315989772012552	Stard7	99138
ENSMUSG00000027404	group_BN_vs_Liver	1659.9354966219578	-0.07749236747765484	0.0966567405356192	-0.8017275054821236	0.42271060147001327	0.6157760350332654	Snrpb	20638
ENSMUSG00000027422	group_BN_vs_Liver	9748.260292274166	-0.6531507648485437	0.18670192407138866	-3.498361187744377	4.6812670187443934e-4	0.00361437360517009	Rrbp1	81910
ENSMUSG00000027474	group_BN_vs_Liver	45.84841221451268	-0.05746842356614366	0.3817519567254722	-0.1505386483387974	0.8803396611752901	0.941528170694793	Ccm2l	228788
ENSMUSG00000027523	group_BN_vs_Liver	10094.260801134667	0.09762268116550483	0.08912961357426041	1.0952889533641725	0.273390065503873	0.468937724297114	Gnas	14683
ENSMUSG00000027533	group_BN_vs_Liver	1261.3552685015295	1.4316352459810118	0.6110871104145822	2.3427678666135536	0.019141288212303757	0.06928427520092505	Fabp5	16592
ENSMUSG00000027566	group_BN_vs_Liver	2221.0006060028672	-0.05909944572034294	0.1195586800253847	-0.49431330044623234	0.6210849333382913	0.7763236899455404	Psma7	26444
ENSMUSG00000027580	group_BN_vs_Liver	2462.4654304676887	-0.030479295242839113	0.15516702882765415	-0.19642894159359606	0.8442744453703938	0.9217558161257182	Helz2	229003
ENSMUSG00000027649	group_BN_vs_Liver	370.18661805691676	-0.5560784220046598	0.13236374083326904	-4.201138608685287	2.655759231724146e-5	3.2323456555567205e-4	Ctnnbl1	66642
ENSMUSG00000027706	group_BN_vs_Liver	3695.3463024852267	-0.08812838546738129	0.11535278232180649	-0.7639901153101303	0.44487313316147553	0.6351079416562297	Sec62	69276
ENSMUSG00000027832	group_BN_vs_Liver	0.99186238846386	-2.579726570080897	1.8539780918917763	-1.3914547218023359	0.16408758067502774	NA	Ptx3	19288
ENSMUSG00000027954	group_BN_vs_Liver	1059.9991961984165	-0.20472871492242348	0.20564665108698443	-0.9955363427524395	0.31947547768511125	0.5186124922074135	Efna1	13636
ENSMUSG00000027978	group_BN_vs_Liver	4.374680510570259	0.3294977859957708	0.9302636997055812	0.3541982623852284	0.7231903057101947	0.8440488646170184	Prss12	19142
ENSMUSG00000027985	group_BN_vs_Liver	7.6667940814838715	-0.3178953940736392	0.9734989225233055	-0.3265493024374958	0.7440087937858282	0.8560306398939408	Lef1	16842
ENSMUSG00000028005	group_BN_vs_Liver	80.00824714764423	-0.478304950123115	0.30137132740960515	-1.587095077140609	0.11249111268809513	0.25526228808876683	Gucy1b1	54195
ENSMUSG00000028108	group_BN_vs_Liver	872.0463620139602	-1.167236784786039	0.3774973325735397	-3.0920398213903972	0.001987861804843108	0.011828206583878939	Ecm1	13601
ENSMUSG00000028161	group_BN_vs_Liver	1108.3840134866819	-0.44062712152456784	0.1266398269873751	-3.4793724218250435	5.025896063645698e-4	0.0038212156331229883	Ppp3ca	19055
ENSMUSG00000028214	group_BN_vs_Liver	29.043240324759957	-0.9077162212778863	0.421165504587497	-2.155248260815977	0.031142412178336545	0.10030210789147609	Gem	14579
ENSMUSG00000028273	group_BN_vs_Liver	1215.8306194677807	-0.13949734436323874	0.13352336684182065	-1.0447410641501813	0.29614266032624365	0.49438919958365735	Pdlim5	56376
ENSMUSG00000028410	group_BN_vs_Liver	5474.461431538271	-0.2140850074987275	0.17019192367584762	-1.2579034473250323	0.20842667681970678	0.38899369789961513	Dnaja1	15502
ENSMUSG00000028494	group_BN_vs_Liver	6375.495401010174	-0.1338655699547203	0.22105594579432658	-0.6055732609846677	0.5447981626282425	0.7203437908104677	Plin2	11520
ENSMUSG00000028517	group_BN_vs_Liver	4031.629930996755	-0.07151630821692938	0.13051635858313246	-0.547949000365169	0.5837269217759371	0.7505060422833477	Plpp3	67916
ENSMUSG00000028525	group_BN_vs_Liver	367.9162325873521	-0.8420137749555751	0.2894517929978971	-2.9089948493139666	0.0036259283372453766	0.019007498020507343	Pde4b	18578
ENSMUSG00000028565	group_BN_vs_Liver	1600.997199680714	-0.7863264577051137	0.16612915514773274	-4.73322371985737	2.209816873932362e-6	3.702579151014896e-5	Nfia	18027
ENSMUSG00000028603	group_BN_vs_Liver	29885.958008041296	-0.947583573547715	0.21281894261315681	-4.452533979882362	8.486280524435442e-6	1.2161633672428346e-4	Scp2	20280
ENSMUSG00000028618	group_BN_vs_Liver	4241.576698889853	0.18493546966547242	0.1022836876826505	1.8080641581799501	0.07059651571807317	0.18414954659365704	Tmem59	56374
ENSMUSG00000028655	group_BN_vs_Liver	328.5086909295847	-0.27629175369799736	1.013865210696545	-0.2725132993844217	0.7852273666733139	0.8839827200184855	Mfsd2a	76574
ENSMUSG00000028755	group_BN_vs_Liver	56.75542788887916	1.3345324994458057	0.6439839355411393	2.072307127233537	0.03823680817619785	0.11626687533630853	Cda	72269
ENSMUSG00000028798	group_BN_vs_Liver	1741.3350524331463	0.027892315972369238	0.1104860658741184	0.25245098331357163	0.8006924969177873	0.8940803949566377	Eif3i	54709
ENSMUSG00000028822	group_BN_vs_Liver	1709.5439081918444	-0.058032936152644966	0.16263862783728078	-0.3568213586424663	0.721225545550364	0.8429029713576874	Tmem50a	71817
ENSMUSG00000028851	group_BN_vs_Liver	1767.6816915911556	-0.03589530148503123	0.11211943444720084	-0.32015235950851145	0.7488528355599604	0.8597780106256144	Nudc	18221
ENSMUSG00000028911	group_BN_vs_Liver	968.0085126534308	-0.6875472837607071	0.14992187325383988	-4.586037172818592	4.517382059470867e-6	7.005849962127483e-5	Srsf4	57317
ENSMUSG00000028978	group_BN_vs_Liver	91.86376280495102	0.036243904344467226	0.2748801362651079	0.13185348653025925	0.8951001796878599	0.9492668453974535	Nos3	18127
ENSMUSG00000029036	group_BN_vs_Liver	1178.005900270936	0.0017495882476699194	0.15125577362462175	0.011567084057313085	0.9907710080201935	0.995554667167082	Atad3a	108888
ENSMUSG00000029038	group_BN_vs_Liver	924.58568964882	-0.0980620655608669	0.10117693101533573	-0.9692136792131331	0.3324385873669009	0.5322956224132596	Ssu72	68991
ENSMUSG00000029059	group_BN_vs_Liver	366.3240502179476	-0.5761327165128854	0.3798102316460492	-1.51689625109887	0.1292928802855708	0.28199060313378504	Prxl2b	66469
ENSMUSG00000029075	group_BN_vs_Liver	4.351464328636733	-0.2760583990369055	0.992689525730229	-0.27809137890705066	0.7809422134658832	0.8812142499380888	Tnfrsf4	22163
ENSMUSG00000029076	group_BN_vs_Liver	2452.5998881498685	-0.033443653380698386	0.08699532466208068	-0.3844304680809557	0.7006594219639725	0.8295748327149716	Sdf4	20318
ENSMUSG00000029103	group_BN_vs_Liver	1413.2735007019035	-0.11111605568135413	0.17762155948873903	-0.6255775256178783	0.5315920837863874	0.7089047103707031	Lrpap1	16976
ENSMUSG00000029131	group_BN_vs_Liver	1364.5138487565482	0.18698010007334315	0.09866828546153279	1.8950374905038758	0.05808743500706738	0.15979615387551083	Dnajb6	23950
ENSMUSG00000029153	group_BN_vs_Liver	253.7662224497257	-0.7529375647800929	0.4859634031113041	-1.549370919619726	0.12129258024722966	0.2694421917158994	Ociad2	433904
ENSMUSG00000029198	group_BN_vs_Liver	2085.8386753285727	-0.16680888295641366	0.16001558635429522	-1.0424539681220628	0.2972012565167001	0.4955450696342363	Grpel1	17713
ENSMUSG00000029269	group_BN_vs_Liver	217.39797192928322	0.7733108719146315	0.4777422102440737	1.6186781392407315	0.1055165328240014	0.24352476834046047	Sult1b1	56362
ENSMUSG00000029272	group_BN_vs_Liver	2.083990362267837	0.12135944844698446	1.3109395835741435	0.09257440233523978	0.9262416803771543	0.9655576721596477	Sult1e1	20860
ENSMUSG00000029311	group_BN_vs_Liver	3547.6284865106236	0.1505377247871262	0.2348926079017782	0.6408789366844378	0.5216013418488351	0.6999976687376238	Hsd17b11	114664
ENSMUSG00000029352	group_BN_vs_Liver	9.18640944041765	-0.6215043233693465	0.8636160779832259	-0.7196534886436169	0.4717383700859961	0.6591322187593904	Crybb3	12962
ENSMUSG00000029648	group_BN_vs_Liver	266.88073873149386	0.4323850488038884	0.4052027525756563	1.0670831973757553	0.28593426858206217	0.48274127197845473	Flt1	14254
ENSMUSG00000029649	group_BN_vs_Liver	1862.5554632992282	-0.611472569328009	0.14929648304015447	-4.095693059049144	4.2090729626222496e-5	4.812516586345134e-4	Pomp	66537
ENSMUSG00000029655	group_BN_vs_Liver	766.8856992903126	-0.29460473809065485	0.21524569023959206	-1.3686905310983346	0.1710960314161311	0.34067188485433125	N4bp2l2	381695
ENSMUSG00000029657	group_BN_vs_Liver	1990.6074273436718	6.856063007693158e-4	0.2726956823376152	0.0025141809906637615	0.9979939759178674	0.9990787906099982	Hsph1	15505
ENSMUSG00000029664	group_BN_vs_Liver	501.18971104629816	0.09578473907661648	0.3289955259658361	0.2911429837698251	0.77094196680386	0.8747198013328017	Tfpi2	21789
ENSMUSG00000029669	group_BN_vs_Liver	3320.4312728641416	-0.23702750312315346	0.1967716107492375	-1.2045818104585087	0.22836478214982997	0.4140497385095218	Tspan12	269831
ENSMUSG00000029695	group_BN_vs_Liver	2889.3138256747675	-0.4674517004391284	0.39725928920747217	-1.1766916800654035	0.23931858982530227	0.42742329537570667	Aass	30956
ENSMUSG00000029864	group_BN_vs_Liver	2321.4667115614084	-0.15510768011420067	0.20336200880322117	-0.7627170926713616	0.44563213457444034	0.6357864800772375	Gstk1	76263
ENSMUSG00000030042	group_BN_vs_Liver	584.4422279523728	0.6659636855534771	0.22993151465615688	2.896356711037934	0.0037752300371431185	0.019623753002580988	Pole4	66979
ENSMUSG00000030102	group_BN_vs_Liver	1357.7180743252327	0.29735264446931264	0.18061870547508774	1.6463003855950331	0.09970193014570429	0.23383780790844932	Itpr1	16438
ENSMUSG00000030103	group_BN_vs_Liver	2457.8023189452792	-0.9897571656812765	0.24967007007560182	-3.9642603752286814	7.362385941130373e-5	7.727918919940592e-4	Bhlhe40	20893
ENSMUSG00000030108	group_BN_vs_Liver	4407.6776312479005	0.8157465878743898	0.3004018078272261	2.7155182379713256	0.006617213160462888	0.03040322848302887	Slc6a13	14412
ENSMUSG00000030109	group_BN_vs_Liver	1131.370118608759	-0.7175042237834	0.1983471087185719	-3.617417104886781	2.975575836793408e-4	0.002463756556944386	Slc6a12	14411
ENSMUSG00000030122	group_BN_vs_Liver	12277.409996192438	-0.9242891959542023	0.15425899347870436	-5.991801029622312	2.0752974220138173e-9	7.562181337777178e-8	Ptms	69202
ENSMUSG00000030161	group_BN_vs_Liver	7278.525355938813	-0.1648766601094325	0.19296822506758796	-0.8544238827490056	0.39287016768408994	0.5898118950184674	Gabarapl1	57436
ENSMUSG00000030246	group_BN_vs_Liver	69.78255830268017	0.03446920744125218	0.3018210334602489	0.11420412635288363	0.9090759809564352	0.9573482116012143	Ldhb	16832
ENSMUSG00000030315	group_BN_vs_Liver	738.3632239055399	-0.635866110850368	0.15855203585741587	-4.010456929245586	6.060135495147716e-5	6.59260371098351e-4	Vgll4	232334
ENSMUSG00000030336	group_BN_vs_Liver	7.234980486020888	-0.26236341662527646	0.6160392265962573	-0.42588751705778216	0.6701898113261628	0.8092653692635178	Cd27	21940
ENSMUSG00000030339	group_BN_vs_Liver	2057.1977980285487	-0.158080975560638	0.14132780719050458	-1.1185412036256301	0.26333591898021924	0.4563199647668056	Ltbr	17000
ENSMUSG00000030357	group_BN_vs_Liver	3813.6894402496523	-0.725802500946756	0.1943637709119381	-3.734247887563372	1.8827698504892857e-4	0.0016885591735653785	Fkbp4	14228
ENSMUSG00000030551	group_BN_vs_Liver	619.8622939891977	-0.6832572797326574	0.19907964389204977	-3.432080077976989	5.989706705398033e-4	0.0043973571586558525	Nr2f2	11819
ENSMUSG00000030560	group_BN_vs_Liver	1868.8967232066248	-0.49207863942190455	0.3905988125785317	-1.259805774045895	0.2077394363387833	0.3879533973626778	Ctsc	13032
ENSMUSG00000030691	group_BN_vs_Liver	458.36661115982946	-0.3440235966743459	0.21580106614964864	-1.5941700512071637	0.11089795241055883	0.2526275083629605	Fchsd2	207278
ENSMUSG00000030724	group_BN_vs_Liver	6.739572494070368	0.4261298283685347	0.8750809082857074	0.4869604905486139	0.6262863300842878	0.780431036752006	Cd19	12478
ENSMUSG00000030847	group_BN_vs_Liver	1209.043773380775	-0.09589470315057394	0.2091051835495635	-0.458595533227632	0.64652464486017	0.7935211311700152	Bag3	29810
ENSMUSG00000030879	group_BN_vs_Liver	1035.1811128912475	-0.023415351419188938	0.17873925228299303	-0.13100284979438118	0.895773053025345	0.9497557096598489	Mrpl17	27397
ENSMUSG00000030945	group_BN_vs_Liver	33.95712513098324	-2.5088261095652045	0.9943296852068	-2.5231330683277555	0.011631437749405817	0.04725321005469011	Acsm2	233799
ENSMUSG00000031216	group_BN_vs_Liver	239.2710238442145	0.1630274057563303	0.3727421496448662	0.43737314363738117	0.6618407576961052	0.8034045029437181	Stard8	236920
ENSMUSG00000031231	group_BN_vs_Liver	1720.040299260031	-0.2822182811728659	0.15710082118117935	-1.7964150604113813	0.07242853041013204	0.1877257038011923	Cox7b	66142
ENSMUSG00000031373	group_BN_vs_Liver	97.27917494496836	0.9062791105771181	0.30331581319061296	2.9879059091705993	0.002808960166596492	0.015486420697658404	Car5b	56078
ENSMUSG00000031431	group_BN_vs_Liver	1223.5345496297264	-0.6999561857126361	0.32535455313981426	-2.151364346857149	0.03144745299431313	0.1009833310553548	Tsc22d3	14605
ENSMUSG00000031480	group_BN_vs_Liver	92.77740277110607	1.302176443578522	0.27867947117438024	4.672667269286229	2.97313206287002e-6	4.841263544335488e-5	Thsd1	56229
ENSMUSG00000031520	group_BN_vs_Liver	54.84117667010524	0.1671397736585884	0.3124574918012306	0.5349200388669642	0.59270515094253	0.7574323149260587	Vegfc	22341
ENSMUSG00000031548	group_BN_vs_Liver	19.997684769717083	-0.750195083710216	0.9131235900849882	-0.821570148724766	0.41132158457202656	0.606132270966272	Sfrp1	20377
ENSMUSG00000031616	group_BN_vs_Liver	90.12451131023003	-1.2281385690040387	0.35687083086413107	-3.4414092236964566	5.786926071263394e-4	0.004276504971377169	Ednra	13617
ENSMUSG00000031636	group_BN_vs_Liver	4.353417230502789	0.20089805225209648	0.9479366697161503	0.21193193455872247	0.8321601362631438	0.9139843731498892	Pdlim3	53318
ENSMUSG00000031681	group_BN_vs_Liver	503.46227484983615	-0.25675085810909615	0.15404029745077458	-1.6667772158200613	0.0955587123448011	0.22686966450080498	Smad1	17125
ENSMUSG00000031775	group_BN_vs_Liver	178.99904882096936	0.3517334041470298	0.33159774106981343	1.0607231611779198	0.2888157310050407	0.48582177007490807	Pllp	67801
ENSMUSG00000031871	group_BN_vs_Liver	675.8391087657435	0.4550547155423319	0.4593044217394772	0.9907475173414381	0.32180888216692227	0.520844058814533	Cdh5	12562
ENSMUSG00000031917	group_BN_vs_Liver	316.09544985333577	-0.5064450812018929	0.15535955899107562	-3.259825687526474	0.0011148070549907045	0.007377726423725858	Nip7	66164
ENSMUSG00000031987	group_BN_vs_Liver	877.8234444469118	-0.7017001966730386	0.13985892198630456	-5.017200094976789	5.242995432409499e-7	1.0306625231604988e-5	Egln1	112405
ENSMUSG00000032026	group_BN_vs_Liver	1354.5608531497999	0.09028571441119146	0.1339703020045156	0.67392334763975	0.5003600476775893	0.682762259509865	Rexo2	104444
ENSMUSG00000032050	group_BN_vs_Liver	5015.703478416077	-0.09079282149357223	0.1187097292435639	-0.7648304993374817	0.44437248376987454	0.6347006322115558	Rdx	19684
ENSMUSG00000032092	group_BN_vs_Liver	983.8541606864792	-0.030015624171449463	0.1422872332551727	-0.2109509299237026	0.8329255618897531	0.9146569566066086	Mpzl2	14012
ENSMUSG00000032125	group_BN_vs_Liver	206.32571739119936	0.6876587064881629	0.40486156014548286	1.6985033260284323	0.08941280547220226	0.21702792555900396	Robo4	74144
ENSMUSG00000032193	group_BN_vs_Liver	4135.664676007035	-0.3675889210310728	0.20991538751549746	-1.7511289924085949	0.07992369321577557	0.2010233691426965	Ldlr	16835
ENSMUSG00000032194	group_BN_vs_Liver	2149.58579233258	-0.5658740719898955	0.12263937279884125	-4.614130511887631	3.9474433088061235e-6	6.213324287996153e-5	Kank2	235041
ENSMUSG00000032198	group_BN_vs_Liver	530.2182584923045	-0.3073110665423898	0.14764209050042967	-2.081459734827417	0.03739184595292681	0.11463081638920516	Dock6	319899
ENSMUSG00000032271	group_BN_vs_Liver	238.1614812450399	-0.20123854905991292	1.29846709300115	-0.15498163191397465	0.8768357979410102	0.9395118446979699	Nnmt	18113
ENSMUSG00000032298	group_BN_vs_Liver	124.30495928979708	-0.13290156418567206	0.15259566788880807	-0.8709393000757628	0.3837872969355125	0.5817930105168871	Neil1	72774
ENSMUSG00000032492	group_BN_vs_Liver	106.72360593373	-1.5340553657501819	0.4348849848753861	-3.5274967384531726	4.1950892960926e-4	0.003294330306629353	Pth1r	19228
ENSMUSG00000032525	group_BN_vs_Liver	1187.6372537301745	-0.13632629256814857	0.19290549588571737	-0.7066998891981392	0.47975299843900104	0.6657645139727851	Nktr	18087
ENSMUSG00000032667	group_BN_vs_Liver	1281.181369505292	0.4281037656317052	0.13403559799151699	3.1939557255438933	0.001403376385479025	0.008918728053480313	Pon2	330260
ENSMUSG00000032788	group_BN_vs_Liver	1541.1501169824014	0.6273122374293177	0.20780032757164435	3.018822177809302	0.002537594279025821	0.0143378475368342	Pdxk	216134
ENSMUSG00000033033	group_BN_vs_Liver	46.05952683931205	-0.037165834046662585	0.41523655380862845	-0.08950520782857507	0.9286804149486799	0.9673124842667867	Calhm2	72691
ENSMUSG00000033161	group_BN_vs_Liver	9982.167767814377	-0.25609012708356177	0.10992179828693009	-2.3297483399524346	0.0198194559997791	0.07116427141278585	Atp1a1	11928
ENSMUSG00000033174	group_BN_vs_Liver	3344.808105376597	-0.6619824416577034	0.2859016756685209	-2.315419943271744	0.020589961134755135	0.0732996074709869	Mgll	23945
ENSMUSG00000033295	group_BN_vs_Liver	6965.27696284509	-0.34250979794203923	0.11410896965628514	-3.001602757204229	0.002685623814709359	0.014962045913644929	Ptprf	19268
ENSMUSG00000033308	group_BN_vs_Liver	4562.315092703498	-0.5047596723976047	0.3960626020531234	-1.274444165596584	0.20250604846420756	0.38111782877034567	Dpyd	99586
ENSMUSG00000033327	group_BN_vs_Liver	138.6668899772275	0.21800310290414632	0.45359799822952707	0.4806086088453892	0.6307946957813018	0.7831430977485301	Tnxb	81877
ENSMUSG00000033379	group_BN_vs_Liver	1383.3119395248045	0.10937069597684912	0.17722846181185928	0.6171169961005132	0.537157558972256	0.7142243956033565	Atp6v0b	114143
ENSMUSG00000033427	group_BN_vs_Liver	5013.480783984934	0.05536569305486393	0.19312517977047516	0.2866829334251742	0.77435510647679	0.87664671107667	Upb1	103149
ENSMUSG00000033470	group_BN_vs_Liver	4.04360521024449	-0.3370363762221876	0.9356417143809301	-0.3602194847043439	0.7186830047323562	0.841192721083873	Cysltr2	70086
ENSMUSG00000033863	group_BN_vs_Liver	1247.9240415443123	-0.778674093456985	0.22505607345904863	-3.459911485564388	5.403529788485048e-4	0.004039803254710589	Klf9	16601
ENSMUSG00000033955	group_BN_vs_Liver	2362.709151127038	-0.5778006078149392	0.13675297273368753	-4.22514111587283	2.387910950148789e-5	2.954483610370427e-4	Tnks1bp1	228140
ENSMUSG00000033965	group_BN_vs_Liver	3393.809195524457	-0.9995337018937295	0.1750694937714298	-5.709353927753499	1.1340584058710428e-8	3.475452837684796e-7	Slc16a2	20502
ENSMUSG00000034037	group_BN_vs_Liver	139.52837821805824	0.4259023731268251	0.34227925509507673	1.2443125511901676	0.2133845534564368	0.39548829467249036	Fgd5	232237
ENSMUSG00000034109	group_BN_vs_Liver	1371.1427075258334	-0.05718041995547822	0.5476219358415416	-0.10441586834465993	0.9168393303976929	0.9606157159353538	Golim4	73124
ENSMUSG00000034120	group_BN_vs_Liver	3047.1031682246994	-0.026605960149689075	0.11780170113340606	-0.22585378558802655	0.8213151428297029	0.9076607687856535	Srsf2	20382
ENSMUSG00000034248	group_BN_vs_Liver	907.8183019472563	0.41809725678171555	0.19543075989724756	2.139362590625653	0.032406314196987536	0.10302897693271724	Slc25a37	67712
ENSMUSG00000034488	group_BN_vs_Liver	0.8803173289067203	-1.024958789028342	1.8112125838439705	-0.565896459736964	0.571464168355369	NA	Edil3	13612
ENSMUSG00000034714	group_BN_vs_Liver	1677.1333473629738	-0.46986658818175364	0.11932403337624722	-3.9377363879428318	8.225388571419228e-5	8.416938716233101e-4	Ttyh2	117160
ENSMUSG00000034881	group_BN_vs_Liver	29.145377243741077	0.20006297644298998	0.4299527014517378	0.465313918874044	0.6417066685943611	0.7907444537848666	Tbxa2r	21390
ENSMUSG00000034911	group_BN_vs_Liver	166.20206029696902	0.10334832246672204	0.295663198036804	0.3495474687176227	0.7266783405245696	0.8461866256770904	Ushbp1	234395
ENSMUSG00000035021	group_BN_vs_Liver	470.7408499056372	-0.15261538980857706	0.2810154392358908	-0.5430854269913199	0.5870709858960035	0.7531061134730931	Baz1a	217578
ENSMUSG00000035161	group_BN_vs_Liver	333.5077757227171	-0.018198034964829902	0.1660390665015729	-0.10960092313369824	0.9127258785153349	0.9584904844202744	Ints6	18130
ENSMUSG00000035258	group_BN_vs_Liver	44.11512385858889	-1.0869081541083487	0.5065492216005784	-2.145710836696127	0.031896056066429666	0.1020400594502054	Abi3bp	320712
ENSMUSG00000035530	group_BN_vs_Liver	5734.702962167598	-0.5148263326108826	0.2155959906295263	-2.3879216450529674	0.01694395384668842	0.06319351041469315	Eif1	20918
ENSMUSG00000035642	group_BN_vs_Liver	167.72010338179896	-0.704429013391547	0.2120806812700651	-3.3215142896232113	8.953039777301111e-4	0.006140401573353264	Aamdc	66273
ENSMUSG00000035828	group_BN_vs_Liver	1034.5230011497817	-0.06705372582381144	0.23408091797302438	-0.28645532666416984	0.7745294045886353	0.8767371616027942	Pim3	223775
ENSMUSG00000035992	group_BN_vs_Liver	789.1774206282128	0.22023730526047522	0.228623817953257	0.9633174147476776	0.3353882565023083	0.5351406784063175	Fnip1	216742
ENSMUSG00000036019	group_BN_vs_Liver	84.98036512828388	-0.7379811916384612	0.5257161778987631	-1.403763518535992	0.16038928077609438	0.3264599257213692	Tmtc2	278279
ENSMUSG00000036103	group_BN_vs_Liver	593.1764511443737	0.8969393326066812	0.49343408349433215	1.8177490420906117	0.06910249833218299	0.1812705499566026	Colec12	140792
ENSMUSG00000036390	group_BN_vs_Liver	336.5844513255204	-1.2053524001329856	0.3406921422719032	-3.5379518649743473	4.0324356216224244e-4	0.003193176052316556	Gadd45a	13197
ENSMUSG00000036452	group_BN_vs_Liver	397.81279382240984	-2.03207243652022	0.2615935357263103	-7.7680529485493715	7.970174628649528e-15	8.212028203587858e-13	Arhgap26	71302
ENSMUSG00000036478	group_BN_vs_Liver	892.3540837087887	0.11471356419650111	0.1679991999210447	0.6828220863576346	0.49471927167994567	0.6780066928970104	Btg1	12226
ENSMUSG00000036822	group_BN_vs_Liver	639.7308614634123	-0.05795917620720145	0.10772779374346741	-0.5380150673578246	0.5905666464341881	0.7559449274135	Topors	106021
ENSMUSG00000036867	group_BN_vs_Liver	264.38270066879744	-0.30417689988772983	0.40444626938726325	-0.7520823479186947	0.4520015386772005	0.6408510604839517	Smad6	17130
ENSMUSG00000037003	group_BN_vs_Liver	1928.2281391529232	-0.44969359078787857	0.19057958851657525	-2.3596104613730313	0.01829413354565055	0.06683798095366895	Tns2	209039
ENSMUSG00000037152	group_BN_vs_Liver	559.0968928992312	0.13643860367065488	0.2455194992027621	0.5557139213532575	0.5784064381801166	0.7475830931168759	Ndufc1	66377
ENSMUSG00000037166	group_BN_vs_Liver	36.61290492291638	-1.1178958907104177	0.4855565081864766	-2.302298232775603	0.021318359424464375	0.07532430976779608	Ppp1r14a	68458
ENSMUSG00000037171	group_BN_vs_Liver	4.41884005203844	0.8050223320267573	0.9175517839426861	0.8773590178939069	0.38029166549364557	0.578373683319484	Nodal	18119
ENSMUSG00000037266	group_BN_vs_Liver	4774.901796476325	-0.023390138825400007	0.2856247121120487	-0.08189115939038288	0.9347332646118629	0.9703473056144457	Rsrp1	27981
ENSMUSG00000037434	group_BN_vs_Liver	1062.8627813569676	-0.08513513822127045	0.16437440415481833	-0.5179342772922524	0.6045041254275021	0.7649855269756659	Slc30a1	22782
ENSMUSG00000037465	group_BN_vs_Liver	341.00339601358166	-0.9027099666098486	0.30549814506266887	-2.9548787159564247	0.0031279198900770327	0.016916636242186	Klf10	21847
ENSMUSG00000037573	group_BN_vs_Liver	1949.3060556323433	-0.03231175043124759	0.1650260912984396	-0.19579782916153404	0.8447684092660832	0.9221266464516769	Tob1	22057
ENSMUSG00000037656	group_BN_vs_Liver	1787.4889897189769	-0.666916714870107	0.09750541255194455	-6.839791734790282	7.930839369844583e-12	4.771278128274285e-10	Slc20a2	20516
ENSMUSG00000037712	group_BN_vs_Liver	2931.3754652507573	-0.952764789440014	0.21502068282316647	-4.431037874731195	9.378061383119017e-6	1.3290899958621165e-4	Fermt2	218952
ENSMUSG00000037872	group_BN_vs_Liver	30.409503036934574	0.20846771783486448	0.5263686205834656	0.39604890884981625	0.6920689478389837	0.8241937091043774	Ackr1	13349
ENSMUSG00000037958	group_BN_vs_Liver	338.13707819666524	-0.5682808981475522	0.1652325057144887	-3.4392802777530083	5.83263035633715e-4	0.004299646259391958	Nsrp1	237859
ENSMUSG00000038127	group_BN_vs_Liver	1425.0276452361345	0.07831104709211986	0.17710991695776213	0.4421607126087456	0.6583729133935998	0.8013103062432659	Ccdc50	67501
ENSMUSG00000038145	group_BN_vs_Liver	1445.628773698961	-0.6378897084114792	0.17365067997920552	-3.673407489609979	2.3933735121310342e-4	0.002062903861802172	Snrk	20623
ENSMUSG00000038188	group_BN_vs_Liver	187.9908353734498	0.02480227426515395	0.26598187128267126	0.09324798771264912	0.9257065517523984	0.965168191905612	Scarf1	380713
ENSMUSG00000038193	group_BN_vs_Liver	63.8449506017085	-1.2600792375781504	0.5755780516270123	-2.1892412923255637	0.02857930687120788	0.09416831714519662	Hand2	15111
ENSMUSG00000038374	group_BN_vs_Liver	747.5187468654096	-0.7585268515254702	0.19259921954684397	-3.9383692899180276	8.203726463680542e-5	8.403578986729596e-4	Rbm8a	60365
ENSMUSG00000038375	group_BN_vs_Liver	3171.8303688272777	-0.18457887337506354	0.20536135562953928	-0.8988004233281056	0.3687589745845879	0.5670392740674579	Trp53inp2	68728
ENSMUSG00000038393	group_BN_vs_Liver	1332.49849208029	-0.2613718253956252	0.309094247081829	-0.8456055972029468	0.39777280205719545	0.5945698511990496	Txnip	56338
ENSMUSG00000038402	group_BN_vs_Liver	0.09580001074902371	-1.2787972548418567	5.509081707042022	-0.23212530197314465	0.8164406933931001	NA	Foxf2	14238
ENSMUSG00000038415	group_BN_vs_Liver	898.3220182075556	-0.48292702226936157	0.309582464749941	-1.5599301551508615	0.11877638744569646	0.2653486696730774	Foxq1	15220
ENSMUSG00000038489	group_BN_vs_Liver	606.3970325075269	-0.12919899153119027	0.22781572119194787	-0.5671206133413974	0.5706322389457736	0.742132374306843	Polr2l	66491
ENSMUSG00000038781	group_BN_vs_Liver	855.0241797990145	-0.11216473826972495	0.15087738669318992	-0.7434164968525908	0.45722955964109524	0.6466207734673468	Stap2	106766
ENSMUSG00000039062	group_BN_vs_Liver	3061.9623258063493	0.6090983501350772	0.16299657607039494	3.736878189833999	1.8631912742962653e-4	0.001673511681642457	Anpep	16790
ENSMUSG00000039081	group_BN_vs_Liver	57.475284481229316	-0.06859306109500657	0.42110008888722805	-0.16289016057029618	0.870604918086412	0.9357228011264944	Zfp503	218820
ENSMUSG00000039114	group_BN_vs_Liver	8690.230147100376	0.7257002082768415	0.24350929235955956	2.98017460132606	0.002880841278399749	0.015818597990551516	Nrn1	68404
ENSMUSG00000039167	group_BN_vs_Liver	212.87120381130276	0.6576735708182722	0.4308492927001172	1.5264585133624227	0.12689571485455872	0.278145938715416	Adgrl4	170757
ENSMUSG00000039304	group_BN_vs_Liver	139.8411821179998	-0.4906825256036552	0.2861716009003392	-1.7146443744239248	0.08641044779930311	0.2118373455689739	Tnfsf10	22035
ENSMUSG00000039323	group_BN_vs_Liver	3450.8268395317186	-1.7837579061797662	0.6976389962258769	-2.556849482081178	0.01056249104636266	0.0437331038058175	Igfbp2	16008
ENSMUSG00000039349	group_BN_vs_Liver	4230.928137531537	-0.9414457121490523	0.16173024707600603	-5.82108621714165	5.84663980176827e-9	1.9092633582167857e-7	C130074G19Rik	226777
ENSMUSG00000039474	group_BN_vs_Liver	376.84617966133703	-0.5120978376336827	0.17375202559021316	-2.947291324484722	0.0032057103555488075	0.017253670145385477	Wfs1	22393
ENSMUSG00000039682	group_BN_vs_Liver	3827.919080376964	-0.40643974588363535	0.22388029662922765	-1.8154333007551255	0.0694573474098684	0.1818949001513709	Lap3	66988
ENSMUSG00000039768	group_BN_vs_Liver	984.718217206868	-0.5355314519504185	0.16555459645585507	-3.2347724763607957	0.0012173969949742275	0.007959698514185978	Dnajc11	230935
ENSMUSG00000039831	group_BN_vs_Liver	1631.8336770006285	-0.20489051287175158	0.13824710743438562	-1.4820600349196893	0.13832432150480428	0.295083107560463	Arhgap29	214137
ENSMUSG00000039844	group_BN_vs_Liver	1992.647437501527	-0.24286560915227223	0.10534847767670676	-2.305354709515384	0.021146715820199277	0.07488017405185317	Rapgef1	107746
ENSMUSG00000039883	group_BN_vs_Liver	1.0460252766213023	-0.7871026991960448	1.7684517403439899	-0.4450801123037385	0.6562618604716013	NA	Lrrc17	74511
ENSMUSG00000039886	group_BN_vs_Liver	875.4097853481452	-0.1897941903474664	0.1746078295773758	-1.0869741111085793	0.27704825125241667	0.47299505270482106	Tmem120a	215210
ENSMUSG00000039960	group_BN_vs_Liver	1827.2042234888931	-0.18074582694137628	0.18441614356779962	-0.9800976392011258	0.3270379243982875	0.5265028653567257	Rhou	69581
ENSMUSG00000040181	group_BN_vs_Liver	4730.434005656487	0.4936564461476415	0.3071896362514669	1.607008791610183	0.10805243954515242	0.2479094108223052	Fmo1	14261
ENSMUSG00000040283	group_BN_vs_Liver	123.88525115914923	0.22031757522755674	0.4375622977831386	0.5035113316292824	0.6146048154073147	0.771829303069651	Btnl9	237754
ENSMUSG00000040430	group_BN_vs_Liver	546.2672292006696	-0.34043451281905085	0.25257252835042354	-1.3478683332762385	0.17770073476030776	0.3496154529683083	Pitpnc1	71795
ENSMUSG00000040459	group_BN_vs_Liver	610.7808789964388	-0.5449138584730353	0.12828120296657505	-4.2478075187291315	2.158727372443917e-5	2.7197234246784644e-4	Arglu1	234023
ENSMUSG00000040462	group_BN_vs_Liver	5465.365287070407	-0.6310390417679665	0.10947147582800992	-5.764415223189178	8.194145350759275e-9	2.604692160432842e-7	Os9	216440
ENSMUSG00000040488	group_BN_vs_Liver	695.44095502954	-0.08150648429887196	0.4004592582360265	-0.20353252577527597	0.8387188257873445	0.918879925978704	Ltbp4	108075
ENSMUSG00000040592	group_BN_vs_Liver	18.37876280420446	0.818094293959493	0.555263970937399	1.4733430166167323	0.14065856706141447	0.29867663037747705	Cd79b	15985
ENSMUSG00000040624	group_BN_vs_Liver	75.72508135244702	0.7735708273625547	0.3655600784252776	2.1161250175206883	0.03433417627373319	0.10742462691718825	Plekhg1	213783
ENSMUSG00000040732	group_BN_vs_Liver	122.65426594452205	0.29205728338423564	0.3105276321534253	0.9405194679742257	0.34695116848663937	0.5470660113129702	Erg	13876
ENSMUSG00000041203	group_BN_vs_Liver	1359.572524777782	-0.5548896953214376	0.15147033946500293	-3.6633554614145716	2.489327095115497e-4	0.002127200007684968	Trir	68544
ENSMUSG00000041378	group_BN_vs_Liver	189.23755944355722	0.14431065872184864	0.31816808938392704	0.4535673549200966	0.6501402542871324	0.7958292010692141	Cldn5	12741
ENSMUSG00000041548	group_BN_vs_Liver	3426.930518223298	-0.44857058700632985	0.23668727243841772	-1.8952036684737275	0.05806542434519478	0.15978463970232573	Hspb8	80888
ENSMUSG00000041571	group_BN_vs_Liver	1623.3661260945996	-0.47389387597121746	0.19599979458490946	-2.4178284317839984	0.01561343663206908	0.05917921605491215	Selenow	20364
ENSMUSG00000041598	group_BN_vs_Liver	1210.8041944555644	-0.15010342845031008	0.14393645643433148	-1.0428451010171436	0.2970200391903093	0.49543871070002465	Cdc42ep4	56699
ENSMUSG00000041624	group_BN_vs_Liver	10.414440356476911	-0.24392309911797308	0.528972246856634	-0.46112645902967936	0.6447078797012006	0.7923714860686312	Gucy1a2	234889
ENSMUSG00000041992	group_BN_vs_Liver	67.15343365762253	0.41976123816911204	0.4010565342910989	1.046638571569655	0.295266305130644	0.4933871820402116	Rapgef5	217944
ENSMUSG00000042079	group_BN_vs_Liver	4907.12017430195	-0.26150600568143234	0.09199880844176526	-2.8424933986722687	0.004476215808332347	0.022391070594805336	Hnrnpf	98758
ENSMUSG00000042275	group_BN_vs_Liver	403.91958983583595	-0.12165399956069854	0.2155345904249328	-0.5644291216590993	0.5724621244711232	0.743298794408406	Pelo	105083
ENSMUSG00000042312	group_BN_vs_Liver	232.52728786221718	-0.6024688141264123	0.2128027255158767	-2.8311141817657948	0.004638615850897842	0.022972680932291857	S100a13	20196
ENSMUSG00000042485	group_BN_vs_Liver	24.931210230791297	0.293419272774103	0.4402583370098545	0.6664706789357978	0.5051102990531184	0.686230677400169	Mustn1	66175
ENSMUSG00000042594	group_BN_vs_Liver	655.3206995702913	-0.48990814291406604	0.14825655379584948	-3.30446196387833	9.515888739686739e-4	0.006462153535041813	Sh2b3	16923
ENSMUSG00000042625	group_BN_vs_Liver	1078.3478268963277	-0.4372544174922014	0.23434759499267344	-1.865837016615731	0.062064171662554936	0.16754803035179713	Safb2	224902
ENSMUSG00000042626	group_BN_vs_Liver	2164.50150415247	-0.426373989023448	0.11946051018214587	-3.5691626326837187	3.581240678482469e-4	0.0028765449320714027	Shc1	20416
ENSMUSG00000042745	group_BN_vs_Liver	476.71117854626476	-0.38113742189123184	0.43767677016282025	-0.8708193988669877	0.3838527714758572	0.5817930105168871	Id1	15901
ENSMUSG00000042747	group_BN_vs_Liver	822.4132929041542	-0.11484860078869162	0.2051117793033481	-0.5599317658828232	0.5755259805038464	0.7458362128923116	Krtcap2	66059
ENSMUSG00000042812	group_BN_vs_Liver	31.65668290498437	-1.1385989495741844	0.36379115589988925	-3.1298148157497057	0.001749165332189056	0.010637393512715535	Foxf1	15227
ENSMUSG00000042903	group_BN_vs_Liver	681.6161586743357	-0.18361724209258748	0.1825031596147887	-1.0061044558359993	0.3143653254933998	0.5136658362600868	Foxo4	54601
ENSMUSG00000043099	group_BN_vs_Liver	102.76597658867178	-0.15906711201674661	0.4521100218613166	-0.3518327493866968	0.7249636964401551	0.8452880560470278	Hic1	15248
ENSMUSG00000043251	group_BN_vs_Liver	65.0715137431283	-0.1296824208958452	0.2352957895577737	-0.5511463725703576	0.5815333387172105	0.749211652449233	Exoc3l	277978
ENSMUSG00000043424	group_BN_vs_Liver	677.1861487927955	-0.010504109651216814	0.10257525755599978	-0.10240393152785619	0.9184360631718875	0.9613335906437179	Eif3j2	100042807
ENSMUSG00000043448	group_BN_vs_Liver	11.824724051770696	-0.9525920791670682	0.6700602232127623	-1.4216514369404591	0.1551274645919818	0.3191193557320768	Gjc2	118454
ENSMUSG00000043505	group_BN_vs_Liver	29.51345075438731	0.003195173694954959	0.5313732173955293	0.006013049943720858	0.9952023091980862	0.9975950237239748	Gimap5	317757
ENSMUSG00000044033	group_BN_vs_Liver	340.0756980572891	-0.3651620047329584	0.31984036912451425	-1.1417007982216292	0.25357840892072003	0.4447420969605428	Ccdc141	545428
ENSMUSG00000044052	group_BN_vs_Liver	3.7776887181735335	-0.48493023355169146	0.6495067719421957	-0.7466130523960863	0.45529716730413566	0.6446272161667419	Ccr10	12777
ENSMUSG00000044086	group_BN_vs_Liver	3.7360254162455178	0.39750231809442327	0.8032231067895427	0.4948840673710539	0.6206819578864036	0.7760364140447341	Lmod3	320502
ENSMUSG00000044199	group_BN_vs_Liver	12.470693808409335	0.7591709122409975	0.6055132420723246	1.2537643431922163	0.2099276730549262	0.3907780420027741	S1pr4	13611
ENSMUSG00000044220	group_BN_vs_Liver	1.3439953088837928	-0.42219209490927584	1.411764123365689	-0.29905285728805525	0.7648997155439893	0.8703534770807289	Nkx2-3	18089
ENSMUSG00000044317	group_BN_vs_Liver	31.02510486812225	0.09794994466834415	0.3845073728614923	0.2547413953064245	0.7989228418685775	0.8928493148622278	Gpr4	319197
ENSMUSG00000044447	group_BN_vs_Liver	609.6602683777382	-0.010409772258990138	0.13823653245568707	-0.07530406090247585	0.9399727905261185	0.9733501446708374	Dock5	68813
ENSMUSG00000044469	group_BN_vs_Liver	405.1967309085183	-0.32609730268894715	0.28070799721446593	-1.161695804625769	0.24535905047264944	0.43484957007671177	Tnfaip8l1	66443
ENSMUSG00000044533	group_BN_vs_Liver	5357.992763551186	-0.48026022407445473	0.1616637544526439	-2.97073531231849	0.0029708771029664342	0.01624333171759141	Rps2	16898
ENSMUSG00000044734	group_BN_vs_Liver	204.07484072224364	3.197921769340218	0.4574356890129783	6.990975663137397	2.7298111705911644e-12	1.8193328872252192e-10	Serpinb1a	66222
ENSMUSG00000044786	group_BN_vs_Liver	1084.0144589643537	-0.20578145833552736	0.17655249708247284	-1.1655539385512108	0.24379484020766537	0.4330909527589204	Zfp36	22695
ENSMUSG00000045087	group_BN_vs_Liver	290.3092410075056	-1.279791025446361	0.40989300843497517	-3.122256293984544	0.0017947062539040587	0.010873772801619453	S1pr5	94226
ENSMUSG00000045092	group_BN_vs_Liver	1485.6553925108437	-0.2918778351836201	0.16607864766766053	-1.75746755698358	0.07883814704657705	0.19898779392524754	S1pr1	13609
ENSMUSG00000045294	group_BN_vs_Liver	7880.2538486758895	-1.0382615699580156	0.2579106713785151	-4.025663476460969	5.681489317034106e-5	6.226023256466226e-4	Insig1	231070
ENSMUSG00000045312	group_BN_vs_Liver	171.48463355804193	-0.8234804439986807	0.3339618203945013	-2.4657921765605497	0.013671062811137684	0.05347912155314781	Lhfpl2	218454
ENSMUSG00000045377	group_BN_vs_Liver	47.901412086590014	0.2674448087636974	0.3612481620105281	0.7403354172800001	0.45909649557285426	0.6484426040045798	Tmem88	67020
ENSMUSG00000045636	group_BN_vs_Liver	3812.5601082513313	0.2880259572062667	0.0996067061164189	2.891632184580284	0.003832463353862916	0.019840717010700074	Mtus1	102103
ENSMUSG00000045658	group_BN_vs_Liver	2025.891486921047	-0.24840135494040289	0.14014365574633708	-1.7724766320497196	0.07631547096381451	0.19467611887297473	Pid1	98496
ENSMUSG00000045930	group_BN_vs_Liver	185.38926235863246	0.12652823417393955	0.4484581998036145	0.28214052999665934	0.777835756630523	0.8788867018633282	Clec14a	66864
ENSMUSG00000046280	group_BN_vs_Liver	99.3381188371569	-0.05636230089947469	0.38192912853236977	-0.14757266908668842	0.8826800258069061	0.94303253238276	She	214547
ENSMUSG00000046312	group_BN_vs_Liver	1238.517158059007	-0.18336678151318392	0.1466133535205763	-1.250682677328225	0.21105027294770395	0.3923342609091325	Myorg	329828
ENSMUSG00000046516	group_BN_vs_Liver	520.4865135286518	0.11849733047426075	0.23633840093165462	0.5013883905752935	0.6160978086498072	0.7725642539998839	Cox17	12856
ENSMUSG00000046916	group_BN_vs_Liver	61.69899270640056	0.7661115517282162	0.2690724603797979	2.847231376436086	0.0044101296069429165	0.022157818776471265	Myct1	68632
ENSMUSG00000047446	group_BN_vs_Liver	333.2182106214959	-0.12145539347926503	0.1894589697922492	-0.6410643613888889	0.5214808676981482	0.6999407798227446	Arl4a	11861
ENSMUSG00000047547	group_BN_vs_Liver	1543.0570079179438	-0.42749800846641445	0.14185655841250236	-3.0135935430161784	0.0025817343686742925	0.014505868549980643	Cltb	74325
ENSMUSG00000047867	group_BN_vs_Liver	204.96331196607022	0.47566688544583813	0.3267212017383826	1.455880068128305	0.14542577654193456	0.305755739413526	Gimap6	231931
ENSMUSG00000047907	group_BN_vs_Liver	285.21026070927195	-1.7942168923021033	0.33901567580661285	-5.292430469573895	1.2070136633674538e-7	2.8929600209694804e-6	Tshz2	228911
ENSMUSG00000048249	group_BN_vs_Liver	726.3475544249385	0.2548663561397531	0.36709571144443615	0.6942776725364438	0.48750809030298375	0.6715363075644942	Crebrf	77128
ENSMUSG00000048450	group_BN_vs_Liver	6.173613208089384	-0.8615642227681481	0.69134200324021	-1.246219987690801	0.21268364298510986	0.39447468978243844	Msx1	17701
ENSMUSG00000048826	group_BN_vs_Liver	197.2647474278155	-1.7753565785147387	0.5083067573301648	-3.492687344625592	4.781860333990965e-4	0.0036777860174942094	Dact2	240025
ENSMUSG00000048878	group_BN_vs_Liver	884.6052530008114	-0.5257467080933446	0.15223536496788725	-3.4535123176158598	5.533370329371119e-4	0.004112863319443011	Hexim1	192231
ENSMUSG00000048915	group_BN_vs_Liver	89.44327078553312	-0.7087872678313091	0.33109564205697206	-2.140732700158425	0.032295599905589396	0.10279020999536505	Efna5	13640
ENSMUSG00000049044	group_BN_vs_Liver	2776.924934423853	1.0173978983273988	0.3031503416443032	3.356083627710857	7.905465999547219e-4	0.005512609663161514	Rapgef4	56508
ENSMUSG00000049299	group_BN_vs_Liver	491.67573596912405	0.18290633291094907	0.14227693627666615	1.2855655856636987	0.1985947137254516	0.3763244929362537	Trappc1	245828
ENSMUSG00000049687	group_BN_vs_Liver	9.595613164709942	0.23660334295729443	0.7143378100719384	0.3312205228692388	0.7404779193154296	0.8540458143005032	Pheta2	338368
ENSMUSG00000049791	group_BN_vs_Liver	324.0280989965772	-0.41169102568165317	0.25000719543339034	-1.6467167073650903	0.09961628848031856	0.23366751535720937	Fzd4	14366
ENSMUSG00000049807	group_BN_vs_Liver	564.9776249179047	0.2766375016010479	0.18542785265262457	1.4918875327715355	0.13572863153981163	0.29125175247523677	Arhgap23	58996
ENSMUSG00000050074	group_BN_vs_Liver	0.15095925072149988	-1.7639180898245788	5.50888511175044	-0.3201951128118728	0.748820427748097	NA	Spink8	78709
ENSMUSG00000050234	group_BN_vs_Liver	77.83165638522047	0.10982206556386573	0.35534921226412464	0.309053915904665	0.7572805139752963	0.8651325466481304	Gja4	14612
ENSMUSG00000050493	group_BN_vs_Liver	131.9298009762227	-0.20135275223167917	0.26481087388542907	-0.7603643659995428	0.44703681714759586	0.636928876883263	Fam167b	230766
ENSMUSG00000050708	group_BN_vs_Liver	103928.1213010219	0.8070815630492726	0.21658551871799703	3.7263874696079053	1.942437325027079e-4	0.0017351278706071486	Ftl1	14325
ENSMUSG00000050730	group_BN_vs_Liver	842.271354621	-0.24053287026075534	0.21794435778816804	-1.1036434836020959	0.26974782065937947	0.46402215781820716	Arhgap42	71544
ENSMUSG00000050896	group_BN_vs_Liver	33.23920725496359	7.3877631500021534	0.9945451944415585	7.428282989342093	1.1001639149204407e-13	9.52837616748486e-12	Rtn4rl2	269295
ENSMUSG00000050919	group_BN_vs_Liver	15.359090252212994	0.09875719261647284	0.5702514353480218	0.17318183961466363	0.8625084978407956	0.9311165381640142	Zfp366	238803
ENSMUSG00000051041	group_BN_vs_Liver	242.68981736138034	-0.4254369066915492	0.26933197003306486	-1.5796004708958982	0.11419839135837558	0.257949950897437	Olfml1	244198
ENSMUSG00000051043	group_BN_vs_Liver	2289.4915844410216	-0.5163225182841902	0.12390164974994228	-4.16719647661052	3.0836869930815e-5	3.670938938377499e-4	Gprc5c	70355
ENSMUSG00000051177	group_BN_vs_Liver	420.6604718055625	-0.21929243529854023	0.241523693967574	-0.9079541294527466	0.3639024572085374	0.5631943415775776	Plcb1	18795
ENSMUSG00000051375	group_BN_vs_Liver	2763.47129632186	-0.6455291447957022	0.2718387263016517	-2.3746769033907884	0.01756431732758078	0.0648862726249471	Pcdh1	75599
ENSMUSG00000052040	group_BN_vs_Liver	1927.611979737095	-1.1027128069297951	0.23820417606099473	-4.629275712813001	3.669469285811048e-6	5.82179162442659e-5	Klf13	50794
ENSMUSG00000052544	group_BN_vs_Liver	39.02563366172308	-0.7300396619403541	0.8534228722594855	-0.855425470385546	0.3923156480629963	0.5892623105289374	St6galnac3	20447
ENSMUSG00000052562	group_BN_vs_Liver	1893.7360539912445	-1.1157102557266736	0.32979388689600875	-3.383053173688697	7.16847514707959e-4	0.005091785187991719	Slc22a30	319800
ENSMUSG00000052921	group_BN_vs_Liver	154.51145775248668	-0.19544943940265497	0.4173479484760537	-0.4683129271782423	0.6395608252619814	0.7888719885857989	Arhgef15	442801
ENSMUSG00000053062	group_BN_vs_Liver	187.24367742362938	0.05446733640440374	0.3849222419453982	0.14150218010039028	0.8874732379016166	0.9452238244091594	Jam2	67374
ENSMUSG00000053119	group_BN_vs_Liver	1425.1050960350012	0.033039655023596334	0.14655688668905856	0.22543911630502017	0.8216376843181326	0.9077504764250363	Chmp3	66700
ENSMUSG00000053303	group_BN_vs_Liver	1102.653444574489	0.061065922693132726	1.2021988166818598	0.050795194476799026	0.9594887201877512	0.9828229013572359	Slc22a26	236149
ENSMUSG00000053559	group_BN_vs_Liver	564.0697829080136	-0.9418229262195243	0.18659748935021586	-5.047350473466779	4.479791247023158e-7	8.983635064500131e-6	Smagp	207818
ENSMUSG00000053862	group_BN_vs_Liver	21.343257856642	1.8880953704069638	0.7008609440788264	2.6939657379376074	0.007060742239467236	0.031973980012419446	Slc51b	330962
ENSMUSG00000053897	group_BN_vs_Liver	453.49274348975825	-0.12146353818626802	0.19228513916882828	-0.6316844802011549	0.5275930712851062	0.7058722822387601	Slc39a8	67547
ENSMUSG00000054263	group_BN_vs_Liver	3362.86487568843	-1.8780804614059308	0.3430160256222657	-5.475197428455138	4.3702409285929456e-8	1.1555999906757277e-6	Lifr	16880
ENSMUSG00000054435	group_BN_vs_Liver	185.69199068311863	0.4483659208996895	0.331322928993146	1.3532595593737635	0.17597272383282744	0.347334470205321	Gimap4	107526
ENSMUSG00000054920	group_BN_vs_Liver	467.0255111835132	0.10684022780746097	0.1672859432836554	0.6386682928062836	0.5230387436925035	0.701454114072352	Klhl5	71778
ENSMUSG00000055065	group_BN_vs_Liver	3890.5057599485067	-0.21019007550927393	0.1341926157989192	-1.5663311595641973	0.1172711098906803	0.2630018086214807	Ddx17	67040
ENSMUSG00000055148	group_BN_vs_Liver	181.5924589217245	-0.07749970111292946	0.3381637980321112	-0.22917799469939204	0.8187305751419505	0.9063140410904331	Klf2	16598
ENSMUSG00000055254	group_BN_vs_Liver	510.66812342362823	-1.6532560693926965	0.6830157707047151	-2.4205240058906936	0.015498155956166562	0.05890416365956203	Ntrk2	18212
ENSMUSG00000056091	group_BN_vs_Liver	2348.030575251494	0.21207629077870704	0.30127356620359974	0.7039326199477671	0.481474735983639	0.6670694796533756	St3gal5	20454
ENSMUSG00000056216	group_BN_vs_Liver	1570.179984770125	0.027044492862313536	0.14665009006814236	0.1844151125290619	0.8536878150557243	0.92650631887331	Cebpg	12611
ENSMUSG00000056313	group_BN_vs_Liver	158.76788798326328	-0.12443706669490315	0.35151301300983334	-0.3540041537279364	0.7233357703315161	0.844158552955567	Tcim	69068
ENSMUSG00000056492	group_BN_vs_Liver	522.6211220811128	-0.12084610980520542	0.41161355192869514	-0.2935911833780922	0.7690703136799341	0.87370208374969	Adgrf5	224792
ENSMUSG00000056608	group_BN_vs_Liver	671.3330649262085	-0.3461588181014261	0.19067112983839593	-1.8154757796569119	0.06945082477393918	0.1818949001513709	Chd9	109151
ENSMUSG00000056749	group_BN_vs_Liver	457.5870550436698	-0.6630217759210241	0.22486981699624128	-2.9484694067772845	0.0031935174656501945	0.017198372221140488	Nfil3	18030
ENSMUSG00000057346	group_BN_vs_Liver	1409.0374987401892	-0.1578791509825278	0.4584544174614375	-0.3443726245604508	0.7305660736864676	0.8483993113778334	Apol9a	223672
ENSMUSG00000057530	group_BN_vs_Liver	5941.540528562471	-0.24417951858925735	0.1431649510363645	-1.7055816861714619	0.08808599154635867	0.2149163930924222	Ece1	230857
ENSMUSG00000057666	group_BN_vs_Liver	18009.487241297087	-0.3251647107080031	0.2067958127013544	-1.5723950425320845	0.11585896327962539	0.2607153876838363	Gapdh	14433
ENSMUSG00000057722	group_BN_vs_Liver	65.91986041419631	1.616015778570933	0.6518219524599355	2.4792288330765633	0.013166680352843612	0.05195955213862652	Lepr	16847
ENSMUSG00000058254	group_BN_vs_Liver	238.250441501146	-0.3077491459779417	0.3005496990917062	-1.0239542641632748	0.30585687777940807	0.5044992276041244	Tspan7	21912
ENSMUSG00000058655	group_BN_vs_Liver	6093.138875037783	-0.08192721302512933	0.1273243583814723	-0.643452785206032	0.5199303418537111	0.6987489631749125	Eif4b	75705
ENSMUSG00000058806	group_BN_vs_Liver	47.403103309658526	-1.0649194680720788	0.36759710127857603	-2.896974607166587	0.0037678025086736095	0.019596508086887288	Col13a1	12817
ENSMUSG00000059013	group_BN_vs_Liver	178.27350400762145	-0.27933356527132763	0.20257307016534346	-1.378927441062778	0.16791712650617047	0.3364347612877318	Sh2d3c	27387
ENSMUSG00000059208	group_BN_vs_Liver	2307.7611983392426	-0.36311713333486106	0.09299191388440009	-3.904824819352126	9.429366471103742e-5	9.465267754420373e-4	Hnrnpm	76936
ENSMUSG00000059278	group_BN_vs_Liver	304.60393519101416	-0.07014658116860562	0.18920938023860184	-0.3707352197874519	0.7108347551598712	0.8361832389128744	Naa38	78304
ENSMUSG00000059325	group_BN_vs_Liver	430.09249409262293	0.05029144918293845	0.5879680749554675	0.08553431950662883	0.9318366124138961	0.9687426377127476	Hopx	74318
ENSMUSG00000059495	group_BN_vs_Liver	4342.3058039009275	0.05069125349553097	0.14802364278132452	0.34245376308173425	0.7320094344118739	0.8491623788782471	Arhgef12	69632
ENSMUSG00000059518	group_BN_vs_Liver	651.9471745503668	-0.06578887441957242	0.1486732538670889	-0.442506454310783	0.658122760797967	0.8011117846366318	Znhit1	70103
ENSMUSG00000059588	group_BN_vs_Liver	209.8853539223538	0.12520386283348	0.32986140033774713	0.37956506188745637	0.7042682997588796	0.8321700789949275	Calcrl	54598
ENSMUSG00000059743	group_BN_vs_Liver	5248.462905688263	-0.5861133074771713	0.288085532085398	-2.034511428721898	0.04190005748583332	0.12455384357586136	Fdps	110196
ENSMUSG00000059810	group_BN_vs_Liver	284.5477914170417	0.1292424460544709	0.413161331931931	0.31281350907195693	0.7544223513492534	0.8635154842110374	Rgs3	50780
ENSMUSG00000059974	group_BN_vs_Liver	29.47057880761721	-1.625107760196616	0.5581449742762061	-2.9116230282356854	0.0035955628037745275	0.01888619397272499	Ntm	235106
ENSMUSG00000060032	group_BN_vs_Liver	979.5201030131333	-0.9282224277887678	0.2677386013029631	-3.4668980239365097	5.265015935576362e-4	0.003959362654908264	H2aj	232440
ENSMUSG00000060538	group_BN_vs_Liver	647.9160587172602	0.3632838724567541	0.1610400140493693	2.2558609088632084	0.02407934335439949	0.08265258810217768	Tmem219	68742
ENSMUSG00000060591	group_BN_vs_Liver	2357.8375975901395	-0.513358199226585	0.19816312039477055	-2.59058395025219	0.009581324896922238	0.040712388517664115	Ifitm2	80876
ENSMUSG00000060636	group_BN_vs_Liver	1960.3217940776926	-0.4454548487793636	0.16949744553256005	-2.6280918121199224	0.008586533720859373	0.03740932601398951	Rpl35a	57808
ENSMUSG00000060675	group_BN_vs_Liver	361.662772456261	-0.8723275845181876	0.22468658279822581	-3.882419562638325	1.0342223244458874e-4	0.0010238287041781265	Plaat3	225845
ENSMUSG00000060802	group_BN_vs_Liver	23667.56964819687	-0.2254221226137528	0.1542383157728734	-1.4615183100527531	0.14387325442540355	0.3037369356376412	B2m	12010
ENSMUSG00000061353	group_BN_vs_Liver	5322.376604393592	-0.7107509420847936	0.20549192991695567	-3.4587778817982073	5.426321991809003e-4	0.004048402025349638	Cxcl12	20315
ENSMUSG00000061524	group_BN_vs_Liver	0.14845408756560152	-2.134243601308415	5.50016432384619	-0.38803269786964617	0.6979918363231181	NA	Zic2	22772
ENSMUSG00000061751	group_BN_vs_Liver	596.8954275014577	-1.3712637217396821	0.2172465213166197	-6.31201693554933	2.7542207793972344e-10	1.2102370130645494e-8	Kalrn	545156
ENSMUSG00000062070	group_BN_vs_Liver	5760.69148147932	-0.15723684353966297	0.11243938232948761	-1.3984143303002392	0.1619886823232315	0.32877306087951114	Pgk1	18655
ENSMUSG00000062683	group_BN_vs_Liver	2515.8739968473365	0.11766394259561293	0.11647730530807027	1.0101877123994596	0.3124053651450205	0.5118423560116934	Atp5g2	67942
ENSMUSG00000062901	group_BN_vs_Liver	1306.223429013126	0.19629450173684657	0.3193770659356023	0.6146167733171751	0.538807834593404	0.7153248562344895	Klhl24	75785
ENSMUSG00000062960	group_BN_vs_Liver	804.3183154065448	-0.06942187601154921	0.4289948660390783	-0.16182449140364627	0.8714440658896891	0.9362527244723646	Kdr	16542
ENSMUSG00000063060	group_BN_vs_Liver	45.931790124978356	-0.21307511876154228	0.4661715948169264	-0.4570744359600472	0.6476175441846382	0.7940761402941681	Sox7	20680
ENSMUSG00000063229	group_BN_vs_Liver	13589.65747592386	-0.040524584293063985	0.13399001567432445	-0.3024448059739232	0.7623130027675988	0.8686251577200077	Ldha	16828
ENSMUSG00000063450	group_BN_vs_Liver	893.4800636243642	0.0023776910995276395	0.15154380420018762	0.015689794195655384	0.9874818690485215	0.9941360595407622	Syne2	319565
ENSMUSG00000063590	group_BN_vs_Liver	57.74088934572893	-3.8181821562333718	1.0158442355380355	-3.758629544431185	1.7084657578253973e-4	0.0015587467738571868	Slc22a28	434674
ENSMUSG00000063856	group_BN_vs_Liver	24468.896539731817	-0.10730073010498162	0.27350700110924614	-0.3923143819712417	0.6948259384041684	0.8259955854193973	Gpx1	14775
ENSMUSG00000063888	group_BN_vs_Liver	1472.2987478715918	-0.4946834036422945	0.09776303762235138	-5.060024889500733	4.1920175404097443e-7	8.492032820843604e-6	Rpl7l1	66229
ENSMUSG00000063975	group_BN_vs_Liver	0.23959848353782714	-1.763946350234955	5.508884704273852	-0.32020026646527316	0.7488165212113915	NA	Slco1a5	108096
ENSMUSG00000064120	group_BN_vs_Liver	1715.906314433861	-0.8927152320871534	0.2504769805089333	-3.5640609778722343	3.6516106622301174e-4	0.0029255876633986658	Mocs1	56738
ENSMUSG00000064262	group_BN_vs_Liver	197.58638289596828	0.18790376817021304	0.35348534258276465	0.5315744262471576	0.5950207810376522	0.7583913381517865	Gimap8	243374
ENSMUSG00000064341	group_BN_vs_Liver	64125.287125696545	0.6414836656546907	0.3102925727013551	2.0673510167196127	0.038701090283106705	0.11732045089542391	mt-Nd1	17716
ENSMUSG00000064345	group_BN_vs_Liver	40344.89144920736	0.8550694635932528	0.36711689417476945	2.32914768337027	0.019851243338430632	0.07124986798225913	mt-Nd2	17717
ENSMUSG00000064351	group_BN_vs_Liver	292715.7910986025	0.43191863179278295	0.3138296136452855	1.3762838591802582	0.16873376808565188	0.33765587612898396	mt-Co1	17708
ENSMUSG00000064360	group_BN_vs_Liver	1899.7597132010403	1.8549434982742812	0.5082684601792838	3.649534928096814	2.6271551788062007e-4	0.0022311529154731198	mt-Nd3	17718
ENSMUSG00000064367	group_BN_vs_Liver	43479.30921452087	0.032106044617853144	0.38005431789124733	0.08447751572984444	0.9326767787783397	0.969344861044933	mt-Nd5	17721
ENSMUSG00000064370	group_BN_vs_Liver	89260.93068347586	0.22372899032176638	0.31773643303133287	0.7041338891712926	0.4813493971590339	0.6669989173185314	mt-Cytb	17711
ENSMUSG00000064373	group_BN_vs_Liver	81329.0415613878	0.06198414546478588	0.25154533689671255	0.2464134148916356	0.8053622227599185	0.8973607165717724	Selenop	20363
ENSMUSG00000065947	group_BN_vs_Liver	2579.7554345853896	0.29852178175562805	0.42997191447176136	0.6942820489156243	0.48750534629917974	0.6715363075644942	mt-Nd4l	17720
ENSMUSG00000065954	group_BN_vs_Liver	935.1032590300578	-0.4475866408006356	0.17380254400358391	-2.575259432286596	0.010016492484754768	0.042085516835429056	Tacc1	320165
ENSMUSG00000065979	group_BN_vs_Liver	1254.592626182436	-0.4560371458374458	0.1181511880670503	-3.8597762180660142	1.1349090834391289e-4	0.0011045955509173021	Cpped1	223978
ENSMUSG00000066026	group_BN_vs_Liver	3037.5090331667852	-0.43551282377960393	0.17349377108014047	-2.5102504895027686	0.012064554781583322	0.048609391924544755	Dhrs3	20148
ENSMUSG00000066150	group_BN_vs_Liver	3091.7803628665624	0.15706008522325798	0.1175649804910524	1.3359427660111036	0.18156798122167597	0.35473124981686466	Slc31a1	20529
ENSMUSG00000067212	group_BN_vs_Liver	754.5904405722601	-0.2600740692139932	0.17928143947973427	-1.4506469268024345	0.14687820107723853	0.307728454938966	H2-T23	15040
ENSMUSG00000067235	group_BN_vs_Liver	12945.620349794335	-0.6102429449110858	0.2808194496191898	-2.1730793423981725	0.02977434618818653	0.0971070579112195	H2-Q10	15007
ENSMUSG00000067288	group_BN_vs_Liver	1792.3461913593521	-0.3421823304024088	0.1828733121470206	-1.8711441619612164	0.06132510183934655	0.1661415192180386	Rps28	54127
ENSMUSG00000067656	group_BN_vs_Liver	274.3160259940481	0.0678905272413732	1.0579554877845547	0.06417144012697691	0.9488337179866232	0.9776821021934697	Slc22a27	171405
ENSMUSG00000067787	group_BN_vs_Liver	571.978782459263	-0.024992068148442566	0.12022168936976056	-0.20788318879445755	0.8353201758263757	0.916444532905897	Blcap	53619
ENSMUSG00000067860	group_BN_vs_Liver	0.04538625657724463	-1.2787814919400988	5.509081707042022	-0.23212244071557106	0.8164429156629774	NA	Zic3	22773
ENSMUSG00000068417	group_BN_vs_Liver	0.3900137221376341	0.24878909270973557	2.240018968699547	0.1110656187229393	0.9115643123050984	NA	Pnp2	667034
ENSMUSG00000068523	group_BN_vs_Liver	1324.9146628502924	0.4050251791612029	0.11270657310856716	3.593625180769654	3.261088636950333e-4	0.002657490776511162	Gng5	14707
ENSMUSG00000068686	group_BN_vs_Liver	25.739679537495665	-0.31597470042104603	0.3635295023003673	-0.8691858526518462	0.3847454842241197	0.5822332270760545	Cd59b	333883
ENSMUSG00000068798	group_BN_vs_Liver	1172.0900268124324	0.33263945667744677	0.12685396607520494	2.6222235454604754	0.008735810963022925	0.03783899950352138	Rap1a	109905
ENSMUSG00000069919	group_BN_vs_Liver	14490.725161373777	0.7478748047419526	0.4304550319762564	1.7374051856436534	0.08231567658048143	0.20510847112367908	Hba-a1	15122
ENSMUSG00000070544	group_BN_vs_Liver	1363.1234045539934	-0.417121107885571	0.13804543447136067	-3.0216218992168713	0.002514243837034895	0.014259755773057782	Top1	21969
ENSMUSG00000070720	group_BN_vs_Liver	24.023653658083756	-0.5184068952065533	0.47899719547606306	-1.0822754289643008	0.27913016062101026	0.47528212742078757	Tmem200b	623230
ENSMUSG00000070934	group_BN_vs_Liver	950.5638281807636	-0.44298349141598237	0.11207979843680135	-3.952393719424543	7.737329723957808e-5	8.056979918087172e-4	Rraga	68441
ENSMUSG00000071647	group_BN_vs_Liver	567.0839686280939	-0.17395624225954673	0.12291801773335129	-1.415221669429406	0.15700351298013995	0.3217731760674003	Eml3	225898
ENSMUSG00000071648	group_BN_vs_Liver	74.95634711023618	0.2769431583803653	0.20498416449386178	1.3510465994491898	0.1766805057871114	0.3482713697362653	Rom1	19881
ENSMUSG00000071655	group_BN_vs_Liver	1940.6233135333748	-0.19253727855695305	0.1470745212608426	-1.3091137533977104	0.19049582114086855	0.3665624294323846	Ubxn1	225896
ENSMUSG00000072294	group_BN_vs_Liver	123.01660406989147	-0.6318568969071009	0.28461376579151326	-2.22005037300252	0.026415348409400474	0.08863454356798273	Klf12	16597
ENSMUSG00000072772	group_BN_vs_Liver	1229.8866381596222	-0.9548562812292851	0.16158331124627875	-5.909374389375718	3.434094185718103e-9	1.1885413235821263e-7	Grcc10	14790
ENSMUSG00000073676	group_BN_vs_Liver	2418.019491392228	-0.4145407311997703	0.17958854138661023	-2.3082805172261267	0.02098353934256298	0.07443468407864447	Hspe1	15528
ENSMUSG00000073889	group_BN_vs_Liver	761.0889442510133	-1.0533383082266208	0.20195794494709454	-5.215631940117811	1.8319160842714868e-7	4.1415626177577825e-6	Il11ra1	16157
ENSMUSG00000073940	group_BN_vs_Liver	1458.425829377581	0.5084705802152931	0.48891761449788135	1.0399923527760249	0.298343453530539	0.4968141774935448	Hbb-bt	101488143
ENSMUSG00000074093	group_BN_vs_Liver	280.07912729977295	0.19115169994277498	0.14816775586202224	1.2901032267828942	0.19701481968285456	0.374280140645779	Svip	75744
ENSMUSG00000074207	group_BN_vs_Liver	27293.153331210277	0.5030510903867539	0.43632810058626015	1.152919304786566	0.24894350756895187	0.43923424896133934	Adh1	11522
ENSMUSG00000074218	group_BN_vs_Liver	15.113970904939567	1.0619889812991563	0.5392141330438966	1.9695125112989227	0.04889426729348002	0.14027467179348854	Cox7a1	12865
ENSMUSG00000074272	group_BN_vs_Liver	2164.0208787161096	-0.6909765993054262	0.20090056805288697	-3.4393959459762553	5.830138578687756e-4	0.004299646259391958	Ceacam1	26365
ENSMUSG00000074794	group_BN_vs_Liver	2066.3911581872057	-0.9540998939861703	0.3692110728764532	-2.584158396315039	0.00976169516292631	0.04129487278927393	Arrdc3	105171
ENSMUSG00000075044	group_BN_vs_Liver	93.41659889037358	-0.6968736233339431	0.860177440639028	-0.8101510111869871	0.41785338921498816	0.612014793563562	Slc22a29	236293
ENSMUSG00000075486	group_BN_vs_Liver	455.1407068853022	-0.2924077935439261	0.13921216009526693	-2.100447211966418	0.03568951961324058	0.11069925737477113	Commd6	66200
ENSMUSG00000076441	group_BN_vs_Liver	28626.199595636048	-1.2131885298337903	0.5828026992945878	-2.0816453515095388	0.03737487570217039	0.11461799035041238	Ass1	11898
ENSMUSG00000078578	group_BN_vs_Liver	5812.640985881808	-0.2170104327460007	0.10070831437556757	-2.154841276924884	0.031174256952740984	0.10033969096027655	Ube2d3	66105
ENSMUSG00000078719	group_BN_vs_Liver	10.041411117553674	-0.6688262490402186	0.7887584551982314	-0.8479481197727746	0.3964668642242113	0.593182408284273	Msmp	100039672
ENSMUSG00000078812	group_BN_vs_Liver	7825.566484595337	5.409180270707397e-4	0.11463572477590389	0.004718581647458988	0.996235130525421	0.9982395408449479	Eif5a	276770
ENSMUSG00000079037	group_BN_vs_Liver	868.753192437866	-0.05214063570833265	0.14006588840885992	-0.3722579159040587	0.7097008288296692	0.8358103771335359	Prnp	19122
ENSMUSG00000079105	group_BN_vs_Liver	11.298652207975897	-1.389547904681736	1.0290375086629135	-1.350337468735473	0.17690775881390225	0.34852772527644393	C7	109828
ENSMUSG00000079197	group_BN_vs_Liver	1597.3453620094415	0.20021296743302786	0.15451683523342938	1.2957356208504083	0.19506658474482433	0.3718478350599897	Psme2	19188
ENSMUSG00000079477	group_BN_vs_Liver	4867.232473145557	0.09764653684820435	0.08662455729374695	1.1272385094804176	0.25964165271198325	0.45223506750417136	Rab7	19349
ENSMUSG00000079658	group_BN_vs_Liver	626.4348627737348	-0.2402432497604912	0.17594259445468324	-1.3654638349803896	0.17210731232318854	0.34184914047037196	Eloc	67923
ENSMUSG00000087687	group_BN_vs_Liver	147.00248490885318	-0.18864160790263632	0.23301281526876505	-0.8095761071555251	0.41818384480410997	0.6121315915237752	Pet100	100503890
ENSMUSG00000090019	group_BN_vs_Liver	66.75809618745329	-0.22810286005081196	0.2733536763180694	-0.834460553533568	0.40402150695069455	0.6003562019570702	Gimap1	16205
ENSMUSG00000090523	group_BN_vs_Liver	224.46276042067592	-0.16802236039326865	0.5580226453693724	-0.3011031215087149	0.7633358608031813	0.8692806525109213	Gypc	71683
ENSMUSG00000090698	group_BN_vs_Liver	48.02579397801735	-0.020063087744956822	0.3020071364570491	-0.06643249553743628	0.9470334996389632	0.9766129756414916	Apold1	381823
ENSMUSG00000090958	group_BN_vs_Liver	134.71489261496163	0.30808092780488666	0.31234617528025543	0.9863444863010032	0.32396409656372865	0.5230310220039452	Lrrc32	434215
ENSMUSG00000091956	group_BN_vs_Liver	0.1394212007746926	-1.278805147570615	5.50908170704044	-0.23212673464914138	0.8164395806686974	NA	C2cd4b	75697
ENSMUSG00000094686	group_BN_vs_Liver	10.795244571576914	0.05912660638053885	1.1925034142397277	0.049581917900197045	0.9604555563323435	0.9828310242057811	Ccl21a	18829
ENSMUSG00000098470	group_BN_vs_Liver	150.18469643450038	-0.5958381277376033	0.3285001489494021	-1.8138138738846612	0.06970638580902101	0.18241075533267095	C1rb	667277
ENSMUSG00000000093	group_BYN_vs_Liver	107.36210452244832	-1.3067252394399567	0.22528874202804977	-5.800224315146923	6.622626869925537e-9	3.56918726055381e-8	Tbx2	21385
ENSMUSG00000000738	group_BYN_vs_Liver	1125.341184744765	-0.5020693699984412	0.09815992018312283	-5.114810291836043	3.140564309369494e-7	1.372210061356103e-6	Spg7	234847
ENSMUSG00000000753	group_BYN_vs_Liver	10345.172462431423	-0.9152399316000441	0.21900616798339745	-4.179060069529307	2.92716369419589e-5	9.59767182856823e-5	Serpinf1	20317
ENSMUSG00000000787	group_BYN_vs_Liver	5274.978620122666	0.1675446959157518	0.11698357672611809	1.4322069866952982	0.15208459281048975	0.22601719337739168	Ddx3x	13205
ENSMUSG00000001240	group_BYN_vs_Liver	106.13208090190139	-0.854010018282898	0.2489681488898933	-3.430197887122444	6.031412067045564e-4	0.0015929598391729847	Ramp2	54409
ENSMUSG00000001289	group_BYN_vs_Liver	1288.5317258042264	-0.4604154483290371	0.16272826302567872	-2.829351458488701	0.004664244628765702	0.010308225164850209	Pfdn5	56612
ENSMUSG00000001435	group_BYN_vs_Liver	21224.7310629635	-0.9651924309740908	0.11940088684270377	-8.083628660527582	6.286756443402483e-16	7.401730066424866e-15	Col18a1	12822
ENSMUSG00000001642	group_BYN_vs_Liver	1082.4674973848007	-0.9992750217489642	0.11759339643212047	-8.497713749817448	1.9336122261245274e-17	2.564615230969953e-16	Akr1b3	11677
ENSMUSG00000001666	group_BYN_vs_Liver	3325.5609288974356	-2.0217602683470877	0.21847433922516615	-9.253994201412375	2.1625679250487478e-20	3.740798807727054e-19	Ddt	13202
ENSMUSG00000001911	group_BYN_vs_Liver	2674.349292523768	-1.1337191598253662	0.14406271416570834	-7.869622382105783	3.557132921707677e-15	3.853428183510255e-14	Nfix	18032
ENSMUSG00000001930	group_BYN_vs_Liver	201.85823222713495	-1.7601781885757672	0.5970468709500246	-2.948140714270826	0.0031969151020044095	0.007318284744554399	Vwf	22371
ENSMUSG00000002308	group_BYN_vs_Liver	112.85482271683162	-0.599026263238601	0.20993893083771223	-2.8533357812594677	0.004326288169922848	0.009630473413267587	Cd320	54219
ENSMUSG00000002329	group_BYN_vs_Liver	366.9651124226829	-0.07586835217595407	0.13763360136805952	-0.5512342293003514	0.5814731183456736	0.6703933193317652	Mdp1	67881
ENSMUSG00000002396	group_BYN_vs_Liver	703.9020731628576	-0.6572951319584892	0.1455912539700809	-4.514660833222604	6.341817810456167e-6	2.31067623379473e-5	Ocel1	77090
ENSMUSG00000002504	group_BYN_vs_Liver	508.36587282695336	-0.75939621615388	0.14678341129425926	-5.173583373338457	2.2964657993582823e-7	1.0211136967520397e-6	Slc9a3r2	65962
ENSMUSG00000003072	group_BYN_vs_Liver	4099.200629867248	-0.8763124391665719	0.13248546675831213	-6.61440428605798	3.730509328066934e-11	2.619055263596883e-10	Atp5d	66043
ENSMUSG00000003134	group_BYN_vs_Liver	272.40515875948097	-0.49433844057133586	0.28129533840661414	-1.7573644958764536	0.0788557009297471	0.12848423634389766	Tbc1d8	54610
ENSMUSG00000003346	group_BYN_vs_Liver	1431.714813257441	-0.7867906534152983	0.11689741102280207	-6.730608030847034	1.6895555033451605e-11	1.231197698811199e-10	Abhd17a	216169
ENSMUSG00000003420	group_BYN_vs_Liver	3016.593243514221	-1.0073573857651055	0.1325239067520181	-7.601325756643265	2.931122369796235e-14	2.8720259662818995e-13	Fcgrt	14132
ENSMUSG00000003746	group_BYN_vs_Liver	4853.1126301059985	-0.917625443650628	0.10048084578150797	-9.132341955460566	6.703319787604879e-20	1.108133623200735e-18	Man1a	17155
ENSMUSG00000003814	group_BYN_vs_Liver	17205.560502459026	-0.5592064136972474	0.12962924111395036	-4.313890977774667	1.6040607137902435e-5	5.4841805480221414e-5	Calr	12317
ENSMUSG00000004105	group_BYN_vs_Liver	294.5903350766177	-1.2542436687847933	0.3388291037523539	-3.70169992746994	2.1415980862647243e-4	6.114212086389762e-4	Angptl2	26360
ENSMUSG00000004473	group_BYN_vs_Liver	36.49008929341782	-1.4368906537660924	0.3235817636635045	-4.440579832120353	8.971681414119377e-6	3.196800336295274e-5	Clec11a	20256
ENSMUSG00000004655	group_BYN_vs_Liver	1652.7879100211183	-1.9290950831807185	0.28275915813443403	-6.822396473056255	8.953415101751249e-12	6.713676420651913e-11	Aqp1	11826
ENSMUSG00000004837	group_BYN_vs_Liver	74.98338851447512	-0.5994581982405179	0.29129963904381495	-2.0578748405189486	0.03960214946184072	0.07028421016058516	Grap	71520
ENSMUSG00000004980	group_BYN_vs_Liver	7364.540951502754	-0.4146763509133752	0.09432348975435859	-4.3963211284198	1.101010106553181e-5	3.869800068184291e-5	Hnrnpa2b1	53379
ENSMUSG00000005534	group_BYN_vs_Liver	2724.404680106566	-0.38783368969855264	0.11600300887751773	-3.343307156007035	8.278621138527506e-4	0.0021299023815468604	Insr	16337
ENSMUSG00000005936	group_BYN_vs_Liver	992.117141866439	-0.2593637847063947	0.08624529694006658	-3.007280326098608	0.0026359656238934314	0.006134662675578196	Kctd20	66989
ENSMUSG00000006373	group_BYN_vs_Liver	27411.362819471433	-0.5270602481585664	0.19208780150931187	-2.7438506975312333	0.006072314865861642	0.013062819787433226	Pgrmc1	53328
ENSMUSG00000006386	group_BYN_vs_Liver	151.13225164175165	-2.2584442426288445	0.3228175464687795	-6.9960393024896	2.6329970405848248e-12	2.101088296871619e-11	Tek	21687
ENSMUSG00000006641	group_BYN_vs_Liver	355.6098957039206	-0.6328005311275556	0.18517445399097968	-3.417320896533498	6.324068973175135e-4	0.0016650376301268032	Slc5a6	330064
ENSMUSG00000006800	group_BYN_vs_Liver	316.62117926344	-0.7444613881119634	0.266143155917165	-2.7972216138583375	0.005154416498182634	0.011268240170942443	Sulf2	72043
ENSMUSG00000006818	group_BYN_vs_Liver	2768.156381111784	-1.2820403956505944	0.0947079639032806	-13.536774974487502	9.48630775804858e-42	1.0093183808391693e-39	Sod2	20656
ENSMUSG00000007476	group_BYN_vs_Liver	737.9185103745721	-0.20746691855185362	0.11784037404324257	-1.7605758657531227	0.07831021643737109	0.1276920120195983	Lrrc8a	241296
ENSMUSG00000007872	group_BYN_vs_Liver	1267.0449089792646	-2.6324458168090907	0.32394818603189246	-8.126132296199765	4.432052888079633e-16	5.2854820143144015e-15	Id3	15903
ENSMUSG00000007891	group_BYN_vs_Liver	11751.625596789392	0.225262617867304	0.10696502954432516	2.1059463903944193	0.03520900936709855	0.06341022574880728	Ctsd	13033
ENSMUSG00000008305	group_BYN_vs_Liver	1333.151803332135	-0.5778728498080749	0.26023023600880396	-2.220621472243235	0.026376610221061518	0.0491901841006555	Tle1	21885
ENSMUSG00000008348	group_BYN_vs_Liver	8325.86336535438	-1.1147164496700785	0.18230166764816666	-6.114680485652095	9.675061431886765e-10	5.767264562733362e-9	Ubc	22190
ENSMUSG00000008393	group_BYN_vs_Liver	2561.8947680919077	-0.7060852777679184	0.11754753618724044	-6.006806273193182	1.8921337207190555e-9	1.0859596373163625e-8	Carhsp1	52502
ENSMUSG00000008575	group_BYN_vs_Liver	2224.404220539898	-0.40673662868769367	0.112229267714288	-3.6241582696873618	2.8990404703718286e-4	8.080392951125504e-4	Nfib	18028
ENSMUSG00000009291	group_BYN_vs_Liver	4952.416003590158	-0.295375702202797	0.07073443560836841	-4.175840234849515	2.968881429618133e-5	9.721545643289597e-5	Pttg1ip	108705
ENSMUSG00000009406	group_BYN_vs_Liver	141.4212871768399	-0.14029191288075835	0.14441775878023116	-0.9714311734628748	0.33133361130431266	0.43082478755461184	Elk1	13712
ENSMUSG00000009654	group_BYN_vs_Liver	272.36232762935504	-2.064879879301638	0.45491600502036883	-4.539035462621684	5.651213231855211e-6	2.0715061583913872e-5	Oit3	18302
ENSMUSG00000009681	group_BYN_vs_Liver	1251.9835913447848	-0.16965263783547413	0.10246210038676486	-1.6557599072738542	0.09777044998949161	0.1547756864700477	Bcr	110279
ENSMUSG00000010047	group_BYN_vs_Liver	1031.3615180906138	-0.39878387062151993	0.13509215557687398	-2.9519395032126243	0.0031578479288664283	0.007242321607173142	Hyal2	15587
ENSMUSG00000010064	group_BYN_vs_Liver	25757.99947445921	-2.204500884374904	0.27524801678884475	-8.009143572017365	1.1550999733996684e-15	1.312158382202283e-14	Slc38a3	76257
ENSMUSG00000010175	group_BYN_vs_Liver	3251.271627448012	0.1367501101261939	0.13966590836123718	0.9791230496457177	0.3275191840042578	0.42692420657613356	Prox1	19130
ENSMUSG00000010358	group_BYN_vs_Liver	580.680071447241	-0.043204811818385376	0.11802682793660163	-0.3660592474923831	0.7143208659141651	0.7841596416973265	Ifi35	70110
ENSMUSG00000010601	group_BYN_vs_Liver	1487.459527101338	-2.53807236673787	0.3248567170393509	-7.812897913483579	5.58878620792206e-15	5.934948157602226e-14	Apol7a	75761
ENSMUSG00000011263	group_BYN_vs_Liver	132.20000452515603	-2.811474196553278	0.24999144825787628	-11.246281487409636	2.4156277794427321e-29	9.638156022875313e-28	Exoc3l2	74463
ENSMUSG00000011958	group_BYN_vs_Liver	1075.4366828225805	-0.06560078664869988	0.13626336212560916	-0.48142644967345155	0.6302134420216177	0.7128963279804683	Bnip2	12175
ENSMUSG00000013622	group_BYN_vs_Liver	1185.8414872018686	-0.542678916525176	0.11497297942299294	-4.720056131872738	2.357795705818195e-6	9.125751802698727e-6	Atraid	381629
ENSMUSG00000013663	group_BYN_vs_Liver	4005.3716572960907	-0.13742794201242092	0.07360705448063395	-1.8670485184076788	0.06189481269741124	0.10397836847796554	Pten	19211
ENSMUSG00000014932	group_BYN_vs_Liver	683.615105687998	0.2933237605615972	0.14368112501860864	2.041491257279673	0.04120202199700433	0.07279712150741785	Yes1	22612
ENSMUSG00000015053	group_BYN_vs_Liver	21.680124548696575	-1.1774079505348871	0.3246614894154838	-3.626571025269048	2.8720984533142825e-4	8.011608435017208e-4	Gata2	14461
ENSMUSG00000015090	group_BYN_vs_Liver	41.08391434890494	-1.1762197499260032	0.5523331728939721	-2.129547540596108	0.03320898599522266	0.06024468588580433	Ptgds	19215
ENSMUSG00000015093	group_BYN_vs_Liver	8.773612121564518	-3.4623896299359926	0.6196857764226582	-5.587331130825345	2.3058579782938225e-8	1.1692701897776023e-7	Clic3	69454
ENSMUSG00000015672	group_BYN_vs_Liver	285.8962375115508	0.07795113415042948	0.1059159215331312	0.7359718257849066	0.46174784401708735	0.5617512041743736	Mrpl32	75398
ENSMUSG00000015714	group_BYN_vs_Liver	6254.057298690038	-0.5593583173881064	0.1014497680289121	-5.513648066979268	3.514710780770675e-8	1.7346336663253795e-7	Cers2	76893
ENSMUSG00000015759	group_BYN_vs_Liver	901.1581683555515	-0.03899221700712741	0.1314347924365339	-0.29666586970079206	0.7667216165741195	0.8273510777400529	Cnih1	12793
ENSMUSG00000016128	group_BYN_vs_Liver	755.2516828801524	0.05936641217763867	0.1544782727832134	0.38430266669896246	0.7007541317349713	0.7730306134970374	Stard13	243362
ENSMUSG00000016252	group_BYN_vs_Liver	2002.480176057187	-1.5304586067704833	0.18129637757800776	-8.441749511029041	3.126227433202822e-17	4.071234127416784e-16	Atp5e	67126
ENSMUSG00000016382	group_BYN_vs_Liver	1330.2059664509338	-1.0618301638535195	0.18567378748271912	-5.718794118703187	1.072826882178495e-8	5.637719802797614e-8	Pls3	102866
ENSMUSG00000016493	group_BYN_vs_Liver	36.84238823466093	-0.4293840081657593	0.29010979050894115	-1.4800741726519764	0.13885345325239506	0.20894826261191934	Cd46	17221
ENSMUSG00000016534	group_BYN_vs_Liver	9875.709919085355	-0.31961715388504996	0.13775096525992614	-2.320253460888317	0.020327170097433348	0.039045483443222395	Lamp2	16784
ENSMUSG00000016758	group_BYN_vs_Liver	34.33917972506086	-2.1199501968645853	0.4172552859944261	-5.080703032466567	3.7604058330555355e-7	1.628361534363106e-6	Bik	12124
ENSMUSG00000017309	group_BYN_vs_Liver	213.2021542015095	-2.9720322371127144	0.261199910088898	-11.37838154730298	5.3584927695556274e-30	2.263758895303991e-28	Cd300lg	52685
ENSMUSG00000017417	group_BYN_vs_Liver	49.300121531806106	-1.054522705996369	0.33043491352024734	-3.1913174511801503	0.001416255763808125	0.003471008027806288	Plxdc1	72324
ENSMUSG00000017446	group_BYN_vs_Liver	203.59166058690596	-1.0824249382768447	0.3023742312606352	-3.579752592554209	3.439196687278264e-4	9.486410094311923e-4	C1qtnf1	56745
ENSMUSG00000017493	group_BYN_vs_Liver	29735.564480767367	-0.952722376584698	0.19216444223279383	-4.957849462235793	7.127775656274838e-7	2.9621666899019583e-6	Igfbp4	16010
ENSMUSG00000017756	group_BYN_vs_Liver	1859.8543308453363	-0.9095164914889345	0.10241336364529334	-8.880837999218802	6.635853617605927e-19	1.0013683852061986e-17	Slc12a7	20499
ENSMUSG00000018042	group_BYN_vs_Liver	9880.989229333394	-0.5692785197829704	0.11821218933095079	-4.815734511008837	1.466594095996239e-6	5.834781722499604e-6	Cyb5r3	109754
ENSMUSG00000018171	group_BYN_vs_Liver	2210.599803827516	0.0077725057814974985	0.16707967686249575	0.046519755888049526	0.9628959882095378	0.9727787906309862	Vmp1	75909
ENSMUSG00000018293	group_BYN_vs_Liver	6649.024481965978	-0.009394867016161183	0.08719846350495837	-0.10774119908233203	0.9142009875700031	0.936140790824319	Pfn1	18643
ENSMUSG00000018340	group_BYN_vs_Liver	3061.669923938493	-0.1743860471276158	0.12885900176919007	-1.3533090023464014	0.1759569344236107	0.2554642793806705	Anxa6	11749
ENSMUSG00000018387	group_BYN_vs_Liver	612.5151350666993	-2.1113134951686905	0.18970020622059833	-11.12973748016641	8.989987483704649e-29	3.424849652190901e-27	Shroom1	71774
ENSMUSG00000018417	group_BYN_vs_Liver	2877.519982569088	-0.9258470588423399	0.15563632720403867	-5.948785064996796	2.7014008856649836e-9	1.5249742234040667e-8	Myo1b	17912
ENSMUSG00000018446	group_BYN_vs_Liver	1642.9356053260865	-0.2595377994577499	0.14041334015681775	-1.8483842003038347	0.06454678271391583	0.10780485602014755	C1qbp	12261
ENSMUSG00000018770	group_BYN_vs_Liver	4354.331231364207	-1.4725464167821571	0.11589034956191034	-12.706376521847499	5.4501889819953904e-37	4.193833910709231e-35	Atp5g3	228033
ENSMUSG00000018796	group_BYN_vs_Liver	10210.224569061049	-1.234103366222402	0.14428759193047996	-8.553080342605012	1.198464164887082e-17	1.6194716809285997e-16	Acsl1	14081
ENSMUSG00000018899	group_BYN_vs_Liver	900.4638605544455	-0.6091966928470928	0.15452987732733994	-3.942258308771152	8.071797483251066e-5	2.4644973232203026e-4	Irf1	16362
ENSMUSG00000018932	group_BYN_vs_Liver	1569.4562026319434	-0.37814202768179084	0.09437494028115023	-4.0068054777600555	6.154550987808934e-5	1.9143872025120795e-4	Map2k3	26397
ENSMUSG00000019055	group_BYN_vs_Liver	1191.1595036003985	-0.702617097762835	0.10955761522565162	-6.413220078911735	1.4247760348891012e-10	9.355312878505467e-10	Plod1	18822
ENSMUSG00000019471	group_BYN_vs_Liver	2191.280709866192	-0.25139573131969317	0.09045700104308878	-2.779173844155434	0.005449735072225009	0.011852379181865763	Cdc37	12539
ENSMUSG00000019505	group_BYN_vs_Liver	4521.954013414683	-0.6550712137557014	0.11374439658875314	-5.759151513407156	8.453779604225121e-9	4.497317978203822e-8	Ubb	22187
ENSMUSG00000019726	group_BYN_vs_Liver	535.3501184059618	-0.3465847177724724	0.20131392619668845	-1.7216132252760843	0.08513960582665248	0.13732674235440176	Lyst	17101
ENSMUSG00000019804	group_BYN_vs_Liver	1817.433592023975	-0.30225509659187905	0.07743142225911222	-3.9035198860280436	9.480375680352238e-5	2.859893665490203e-4	Snx3	54198
ENSMUSG00000019851	group_BYN_vs_Liver	1417.71051572124	-0.31206917046876365	0.3062623686057634	-1.0189602199233136	0.30822185240845046	0.4070510072908985	Perp	64058
ENSMUSG00000019909	group_BYN_vs_Liver	0.06691834815191267	-1.4506352500524267	4.498137277534291	-0.32249688272022015	0.7470762989469546	NA	Fam162b	77296
ENSMUSG00000019929	group_BYN_vs_Liver	1018.3130987256465	-1.3613817282240817	0.4489925081212812	-3.032081167502125	0.0024287388648032756	0.00569476122459496	Dcn	13179
ENSMUSG00000019990	group_BYN_vs_Liver	86.20950779473456	-1.7233013227432186	0.40817451530009635	-4.221971872683477	2.421743361100928e-5	8.032847334093071e-5	Pde7b	29863
ENSMUSG00000020048	group_BYN_vs_Liver	17613.731027211277	-0.4946884497183424	0.14870609236912596	-3.326618579220017	8.790660895342312e-4	0.002252076964216974	Hsp90b1	22027
ENSMUSG00000020089	group_BYN_vs_Liver	2556.5368122162613	-0.6822699651432254	0.16510711413785398	-4.132286901784093	3.5917170763903575e-5	1.16272096541378e-4	Ppa1	67895
ENSMUSG00000020092	group_BYN_vs_Liver	362.21319322278896	-0.5080600884757921	0.11745598498546701	-4.325535974507004	1.521614324333782e-5	5.222234223567498e-5	Pald1	27355
ENSMUSG00000020097	group_BYN_vs_Liver	1884.6542664566812	-0.09567931489381538	0.10669939949731701	-0.896718400896167	0.3698691992272815	0.46971233134084434	Sgpl1	20397
ENSMUSG00000020098	group_BYN_vs_Liver	3922.8783143506225	-1.331225392708064	0.13200650841184092	-10.084543623825246	6.466497589842634e-24	1.5538024134403781e-22	Pcbd1	13180
ENSMUSG00000020153	group_BYN_vs_Liver	1310.4052123736678	-1.7284074309290687	0.13531841858766255	-12.772891147921333	2.3236045284604947e-37	1.8541981650772615e-35	Ndufs7	75406
ENSMUSG00000020154	group_BYN_vs_Liver	919.894939898912	-2.7516818326353154	0.34082674897166626	-8.073550098217407	6.828314108474314e-16	7.99081707166116e-15	Ptprb	19263
ENSMUSG00000020225	group_BYN_vs_Liver	1134.902427144749	-0.7571612867861721	0.11598755426388795	-6.5279528617658755	6.667467172566759e-11	4.55402803604234e-10	Tmbim4	68212
ENSMUSG00000020267	group_BYN_vs_Liver	3092.7379079525263	-0.3495239844394739	0.13595785004177066	-2.570826063607867	0.010145626889221738	0.020798588752394407	Hint1	15254
ENSMUSG00000020346	group_BYN_vs_Liver	3607.8846200032244	0.2519044096792018	0.16446465242166353	1.5316629194786209	0.1256056371959781	0.19179611866030483	Mgat1	17308
ENSMUSG00000020357	group_BYN_vs_Liver	576.4444374889365	-1.3125595621147514	0.26079216775931946	-5.0329715550587	4.829348067107299e-7	2.0567952639858915e-6	Flt4	14257
ENSMUSG00000020368	group_BYN_vs_Liver	8898.767964685585	-0.4479678413931582	0.11414454224379521	-3.924566453964726	8.688607283505405e-5	2.637870421707426e-4	Canx	12330
ENSMUSG00000020390	group_BYN_vs_Liver	1374.4233261307954	-0.25722810437695526	0.11132959822598514	-2.3105095902242856	0.020859958211812513	0.039993617726444185	Ube2b	22210
ENSMUSG00000020432	group_BYN_vs_Liver	2495.3283992741985	-1.6577568760371793	0.2174998591650333	-7.621875629718527	2.5001587086288038e-14	2.4684611771395687e-13	Tcn2	21452
ENSMUSG00000020444	group_BYN_vs_Liver	423.2443249962241	-0.6084356173009114	0.1097181527655902	-5.545441679106805	2.93213059305332e-8	1.4665190696388168e-7	Guk1	14923
ENSMUSG00000020585	group_BYN_vs_Liver	4738.551075917246	-0.2699816976438336	0.05281752603660518	-5.1115930241928185	3.1945345063481317e-7	1.3939068094643703e-6	Laptm4a	17775
ENSMUSG00000020607	group_BYN_vs_Liver	48.374440897386215	-1.39353212207605	0.4524261442762589	-3.080131729136184	0.002069090597429541	0.004924725147263561	Lratd1	105005
ENSMUSG00000020614	group_BYN_vs_Liver	679.2627460738074	-0.8605508047890186	0.14867361770373844	-5.788187696514092	7.114988291567309e-9	3.818619926979842e-8	Fam20a	208659
ENSMUSG00000020644	group_BYN_vs_Liver	3216.053532418145	-0.8639210005445642	0.18534651080515488	-4.661112835583721	3.1450423315592534e-6	1.1941553916441254e-5	Id2	15902
ENSMUSG00000020720	group_BYN_vs_Liver	1241.1326297573507	-0.5147496836117028	0.10137316870995158	-5.077770480712723	3.818896261197428e-7	1.6503725741225612e-6	Psmd12	66997
ENSMUSG00000020733	group_BYN_vs_Liver	4656.224356870828	-1.2663683899538494	0.1261035114382368	-10.042292839514571	9.933782363122654e-24	2.337693856836303e-22	Slc9a3r1	26941
ENSMUSG00000020849	group_BYN_vs_Liver	5808.820257620766	0.0658672870769756	0.08572080409642892	0.7683932479550737	0.4422535905686953	0.5422192320888701	Ywhae	22627
ENSMUSG00000020893	group_BYN_vs_Liver	791.9802851403686	0.609683856079944	0.34275301499172867	1.7787848083397806	0.07527504875018409	0.12355328172632637	Per1	18626
ENSMUSG00000021025	group_BYN_vs_Liver	797.7798010409283	-0.5383309262952533	0.13455264221055532	-4.000894500851523	6.310348901313822e-5	1.9593911216233198e-4	Nfkbia	18035
ENSMUSG00000021037	group_BYN_vs_Liver	1723.334366746996	-0.555443790051657	0.09138784788201411	-6.077873622418162	1.2178667458195601e-9	7.180192784489842e-9	Ahsa1	217737
ENSMUSG00000021040	group_BYN_vs_Liver	348.27187400002276	-1.058786470974894	0.1563247098503714	-6.772994953826096	1.2614335335144396e-11	9.339617276967735e-11	Slirp	380773
ENSMUSG00000021134	group_BYN_vs_Liver	4170.791383531312	-0.6647217748426911	0.17930598234257805	-3.7071923990393603	2.0956972804701878e-4	5.989339125364394e-4	Srsf5	20384
ENSMUSG00000021186	group_BYN_vs_Liver	117.09179415006798	-0.7634758364545102	0.3575962472844248	-2.13502194794359	0.03275921737981207	0.05953430590474815	Fbln5	23876
ENSMUSG00000021286	group_BYN_vs_Liver	533.4926291595289	-0.8813901384270193	0.163453497340501	-5.3922990499917915	6.956187218043468e-8	3.306064371202963e-7	Zfyve21	68520
ENSMUSG00000021484	group_BYN_vs_Liver	4883.829964213151	-1.1052636785670813	0.06624588768409509	-16.68426097386937	1.706041487275928e-62	5.607093301655512e-60	Lman2	66890
ENSMUSG00000021486	group_BYN_vs_Liver	3674.816633000082	-0.005397365207104543	0.07565579884432884	-0.07134106426144927	0.9431263139153848	0.9581475534726895	Prelid1	66494
ENSMUSG00000021680	group_BYN_vs_Liver	0.07547962536074994	-1.7712346667252905	4.498137277534291	-0.39377070050121155	0.6937503379695769	NA	Crhbp	12919
ENSMUSG00000021756	group_BYN_vs_Liver	4402.911628729932	-0.309763716829524	0.14007341878713506	-2.2114382551072143	0.02700550319118981	0.05027010774506688	Il6st	16195
ENSMUSG00000021759	group_BYN_vs_Liver	208.96007455360962	-1.3610793180430516	0.17778995435219366	-7.655546810855334	1.9249141503333616e-14	1.930988633684129e-13	Plpp1	19012
ENSMUSG00000021892	group_BYN_vs_Liver	1365.0008421608393	-0.31978745687312465	0.10800683905571302	-2.960807479127957	0.003068336729101303	0.007047869878465217	Sh3bp5	24056
ENSMUSG00000021928	group_BYN_vs_Liver	1045.5191485556695	-2.0256481030355427	0.21569312326838916	-9.391342998520209	5.924001536269433e-21	1.0765915069334636e-19	Ebpl	68177
ENSMUSG00000021944	group_BYN_vs_Liver	333.65609522381317	-1.248745069281062	0.18147914854948743	-6.880928631536656	5.946363870355171e-12	4.548557862329669e-11	Gata4	14463
ENSMUSG00000022098	group_BYN_vs_Liver	2423.022666292288	-0.6098279149722758	0.11614568747105139	-5.250542902200064	1.5165157738818108e-7	6.893285834820017e-7	Bmp1	12153
ENSMUSG00000022108	group_BYN_vs_Liver	21904.3315443625	0.11941654035780994	0.10736948223563753	1.1122018833594953	0.26605135833470883	0.36044168863748616	Itm2b	16432
ENSMUSG00000022174	group_BYN_vs_Liver	1601.8642780439038	-0.5982638691510831	0.11664990052200051	-5.128713067682804	2.917295901560757e-7	1.2795585801213443e-6	Dad1	13135
ENSMUSG00000022220	group_BYN_vs_Liver	64.38508398240107	-1.497806698159757	0.24359222969587482	-6.148827899928378	7.80576180389089e-10	4.6962931163279e-9	Adcy4	104110
ENSMUSG00000022272	group_BYN_vs_Liver	845.7121313738944	-0.9300283993216345	0.16576319026146932	-5.610584580657737	2.016442876389821e-8	1.031412392932604e-7	Myo10	17909
ENSMUSG00000022338	group_BYN_vs_Liver	812.2594392981583	-0.7218372846202143	0.10577115514949895	-6.824519251963883	8.822024345879027e-12	6.620273765129266e-11	Eny2	223527
ENSMUSG00000022425	group_BYN_vs_Liver	387.5746930951433	-2.843717545883303	0.5831285397886059	-4.876656434813153	1.0789912409900144e-6	4.380335876293451e-6	Enpp2	18606
ENSMUSG00000022437	group_BYN_vs_Liver	2544.856405229884	-0.2536997748162705	0.12144158226172386	-2.089068423610551	0.036701564292232106	0.06578057428511626	Samm50	68653
ENSMUSG00000022551	group_BYN_vs_Liver	3037.058061824625	-1.2993812589657368	0.11587100558771818	-11.214032814982884	3.4796949986397207e-29	1.3658859457211097e-27	Cyc1	66445
ENSMUSG00000022555	group_BYN_vs_Liver	396.62479898874034	-0.6430020929532184	0.1497336982189071	-4.294304492587664	1.7524182826116663e-5	5.9501213304364946e-5	Dgat1	13350
ENSMUSG00000022570	group_BYN_vs_Liver	549.5044377593365	-0.15014390729011814	0.13391599506932003	-1.1211797904529472	0.2622113403261305	0.3560103697146056	Gfus	22122
ENSMUSG00000022575	group_BYN_vs_Liver	500.55292641000636	-0.5681900414447216	0.26902120363144133	-2.1120641561887483	0.03468094686843128	0.06258019619332918	Gsdmd	69146
ENSMUSG00000022676	group_BYN_vs_Liver	86.43555120436822	-0.49079386265726044	0.21769664415675538	-2.2544852014524293	0.02416566061400853	0.04552572864725925	Snai2	20583
ENSMUSG00000022836	group_BYN_vs_Liver	1853.9063584626945	-0.787489749149128	0.17210152657617026	-4.575727855618954	4.7456713099162975e-6	1.757176100259441e-5	Mylk	107589
ENSMUSG00000022951	group_BYN_vs_Liver	829.8840014173632	-0.08015370936456731	0.19912226027508134	-0.4025351522920511	0.6872902234259044	0.7620358352365322	Rcan1	54720
ENSMUSG00000022964	group_BYN_vs_Liver	175.09551205583386	-0.729557922967372	0.20986471441619703	-3.4763248552614514	5.083361356381117e-4	0.0013601357849121747	Tmem50b	77975
ENSMUSG00000022971	group_BYN_vs_Liver	1297.2030246538377	-0.2764449387703341	0.10433370971584781	-2.6496224424802888	0.008058176701034538	0.01689255182808224	Ifnar2	15976
ENSMUSG00000023000	group_BYN_vs_Liver	4.512706123913911	-1.1906396993494754	0.5829826331822614	-2.042324473458609	0.04111935602942689	0.07266430627600627	Dhh	13363
ENSMUSG00000023010	group_BYN_vs_Liver	32602.581108007784	-0.7288391239452782	0.08081825360014303	-9.018248866788038	1.911197509044692e-19	3.008119391062145e-18	Tmbim6	110213
ENSMUSG00000023022	group_BYN_vs_Liver	1629.1827328118059	-0.4730839171701517	0.09124624605368428	-5.184694577920664	2.163691473417844e-7	9.645089968056417e-7	Lima1	65970
ENSMUSG00000023075	group_BYN_vs_Liver	656.8165769611278	-0.28613032192287646	0.12444959287821292	-2.2991663958506092	0.021495492413211154	0.04109306794965776	Akirin1	68050
ENSMUSG00000023224	group_BYN_vs_Liver	12613.620322704872	-0.9405424914311024	0.14041526654924494	-6.698292248024508	2.1086923441208538e-11	1.5223251394209784e-10	Serping1	12258
ENSMUSG00000023809	group_BYN_vs_Liver	54.34381673363712	-1.1025641235583263	0.33875785337566394	-3.254726385149344	0.001135016589354314	0.002844656415169898	Rps6ka2	20112
ENSMUSG00000023939	group_BYN_vs_Liver	1032.2437638957704	-0.4027744226859369	0.14187811992680693	-2.838876233303084	0.004527271311602291	0.010035244399094654	Mrpl14	68463
ENSMUSG00000024042	group_BYN_vs_Liver	951.4391138961479	0.04839758936329737	0.16965906605713388	0.28526379690784776	0.7754420468886875	0.8333294575049068	Sik1	17691
ENSMUSG00000024065	group_BYN_vs_Liver	799.7424049312591	-2.866014039617327	0.3609387985392032	-7.940443230865458	2.014600431322568e-15	2.2348465082251667e-14	Ehd3	57440
ENSMUSG00000024097	group_BYN_vs_Liver	624.0973344642639	0.03385051824891704	0.12063812000555674	0.28059553851931585	0.7790206383614386	0.8359243649198527	Srsf7	225027
ENSMUSG00000024099	group_BYN_vs_Liver	1468.0862715459423	-0.4391342904456223	0.11080642818142701	-3.9630759483250673	7.399023039944119e-5	2.2701654393600696e-4	Ndufv2	72900
ENSMUSG00000024140	group_BYN_vs_Liver	2762.6958839845943	-0.7186640358598698	0.16360302548778607	-4.392730719478793	1.1193573805440594e-5	3.9293010438323415e-5	Epas1	13819
ENSMUSG00000024168	group_BYN_vs_Liver	167.2190758584084	-1.5470241590237286	0.3295841992192507	-4.693866279659224	2.680893111656653e-6	1.0285951390608263e-5	Tmem204	407831
ENSMUSG00000024238	group_BYN_vs_Liver	264.188801328557	-0.5145625399644003	0.15026186217926044	-3.4244387265115477	6.160707533068359e-4	0.0016244530836786585	Zeb1	21417
ENSMUSG00000024304	group_BYN_vs_Liver	2879.454711040575	-0.008580748682600125	0.12157853691991209	-0.0705778248364064	0.943733759609108	0.9586642219383003	Cdh2	12558
ENSMUSG00000024395	group_BYN_vs_Liver	1371.2336040958235	-0.4497658335681697	0.15565763441331976	-2.8894556650777603	0.003859094204175313	0.008677144679170164	Lims2	225341
ENSMUSG00000024427	group_BYN_vs_Liver	123.52896601595056	-2.910247433038606	0.24807631585794843	-11.731258677289652	8.813818934924291e-32	4.3377858621095666e-30	Spry4	24066
ENSMUSG00000024431	group_BYN_vs_Liver	2011.1293906365602	-0.5451034286503356	0.12093988874636255	-4.507226145986763	6.568061953711991e-6	2.3872781507859272e-5	Nr3c1	14815
ENSMUSG00000024440	group_BYN_vs_Liver	141.0262048108943	-1.5014907028494076	0.3029445287862997	-4.95632223121803	7.184003543441118e-7	2.9836156074291434e-6	Pcdh12	53601
ENSMUSG00000024576	group_BYN_vs_Liver	2783.6197342147407	-0.06027112254996163	0.08888460603965669	-0.6780828001090663	0.49771919558977246	0.5957357097907143	Csnk1a1	93687
ENSMUSG00000024580	group_BYN_vs_Liver	778.6779238173355	0.2595319027547083	0.1854269608715644	1.3996449142823006	0.1616196770688003	0.23839701491260507	Grpel2	17714
ENSMUSG00000024646	group_BYN_vs_Liver	13078.374785959972	-0.7907488608156655	0.17603142233750602	-4.492089254948803	7.052785205591298e-6	2.549600259538047e-5	Cyb5a	109672
ENSMUSG00000024647	group_BYN_vs_Liver	0.05156030296776151	-1.7712276609061177	4.498137277534291	-0.39376914300780025	0.6937514879662081	NA	Cbln2	12405
ENSMUSG00000024732	group_BYN_vs_Liver	294.2832235302587	0.013202713771772866	0.15432950792862737	0.08554886197057476	0.9318250515813172	0.9491526803179766	Ccdc86	108673
ENSMUSG00000024747	group_BYN_vs_Liver	2933.1517472686787	-0.2944744785954341	0.3428571185790839	-0.8588839567217857	0.39040454148990966	0.49075161830875397	Aldh1a7	26358
ENSMUSG00000024856	group_BYN_vs_Liver	1206.7770906049172	-0.36941040884637993	0.14458389971428742	-2.554989937167089	0.01061908678710132	0.021677514674037442	Cdk2ap2	52004
ENSMUSG00000024899	group_BYN_vs_Liver	3281.9545143488795	-1.721023197854905	0.2129428788721531	-8.082088525196351	6.366685965082808e-16	7.491286865832568e-15	Papss2	23972
ENSMUSG00000024948	group_BYN_vs_Liver	434.3573865603238	-1.0334844470590534	0.16173044024899594	-6.390166535550932	1.6570518793514297e-10	1.081153869195948e-9	Map4k2	26412
ENSMUSG00000024998	group_BYN_vs_Liver	400.66713647497403	0.09813963074728244	0.2883126175698635	0.34039311763211816	0.7335605009245647	0.8000449489909273	Plce1	74055
ENSMUSG00000025026	group_BYN_vs_Liver	335.33223048345684	-0.4570433241225395	0.2549411484598983	-1.79274050848026	0.07301442603848568	0.12026014909643046	Add3	27360
ENSMUSG00000025085	group_BYN_vs_Liver	1724.3654778872497	0.010436204612051475	0.12249079520183782	0.08519990906136997	0.9321024628783959	0.9493010642414026	Ablim1	226251
ENSMUSG00000025147	group_BYN_vs_Liver	399.66923067801923	-0.5976483851821857	0.11297728818927458	-5.289986994385329	1.2232505787201163e-7	5.638234364621292e-7	Mob2	101513
ENSMUSG00000025213	group_BYN_vs_Liver	18.459705052838245	-1.2470220060549264	0.4460557272418472	-2.7956641511270246	0.005179319198921246	0.011317577032486125	Kazald1	107250
ENSMUSG00000025279	group_BYN_vs_Liver	883.7083322505817	-2.59073868207447	0.42874992457589944	-6.042540263154832	1.5170647402898273e-9	8.820810308533745e-9	Dnase1l3	13421
ENSMUSG00000025355	group_BYN_vs_Liver	1758.0581376977852	-1.4134749215841576	0.13897755263895406	-10.170526784682883	2.6845284077124853e-24	6.631298134261504e-23	Mmp19	58223
ENSMUSG00000025386	group_BYN_vs_Liver	6.563951528496218	-2.2502986604637885	0.6461001695188047	-3.482894397225961	4.96023987366155e-4	0.0013301991937853352	Pde6g	18588
ENSMUSG00000025491	group_BYN_vs_Liver	59.57103122996527	-0.9416779537819907	0.29646651876262253	-3.1763382850526263	0.0014914691864147363	0.003636499307653483	Ifitm1	68713
ENSMUSG00000025492	group_BYN_vs_Liver	3990.4708562708847	-0.5299134827020187	0.2854451758766027	-1.8564457468046303	0.06339004928187607	0.10610563738276368	Ifitm3	66141
ENSMUSG00000025494	group_BYN_vs_Liver	718.7688649909588	-0.22899021849886925	0.1800537987828995	-1.2717877659164247	0.20344853692873582	0.2886566605388978	Sigirr	24058
ENSMUSG00000025511	group_BYN_vs_Liver	1398.0162887919578	0.04257545207638014	0.18527275136789859	0.22979877916228217	0.8182481334280526	0.865327746253456	Tspan4	64540
ENSMUSG00000025577	group_BYN_vs_Liver	230.79315910660486	-0.6343456071452751	0.15635713574525145	-4.057030106888103	4.970067729203571e-5	1.5750054475729115e-4	Cbx2	12416
ENSMUSG00000025584	group_BYN_vs_Liver	376.98029899457947	-2.4582682888396064	0.30600298719527746	-8.033478076051752	9.474759285871116e-16	1.0852041187969687e-14	Pde8a	18584
ENSMUSG00000025666	group_BYN_vs_Liver	63.6055660939524	-0.6745241171057204	0.301246300032104	-2.2391117070444877	0.025148648726636864	0.04717083652756569	Tmem47	192216
ENSMUSG00000025810	group_BYN_vs_Liver	1716.0184972142451	-1.4423953172536386	0.1833156694491395	-7.868368926606287	3.592947207679031e-15	3.8878816575950943e-14	Nrp1	18186
ENSMUSG00000025812	group_BYN_vs_Liver	1675.64605011825	-0.46174697136167936	0.13034692278491283	-3.542446277183038	3.9643416362671085e-4	0.0010824070496881935	Pard3	93742
ENSMUSG00000025825	group_BYN_vs_Liver	1389.8627481444141	-1.0547790335645406	0.1289728849796682	-8.17830068491389	2.878746863521474e-16	3.4866821005961837e-15	Iscu	66383
ENSMUSG00000025869	group_BYN_vs_Liver	490.0103648386032	-0.17000222832403322	0.10526631481741809	-1.6149727348097824	0.10631659945567161	0.1664263953941404	Nop16	28126
ENSMUSG00000025880	group_BYN_vs_Liver	577.3026856281974	-2.3223701290449275	0.21918101887087557	-10.59567174661729	3.120922091782008e-26	9.239358821640446e-25	Smad7	17131
ENSMUSG00000025902	group_BYN_vs_Liver	52.97966762214082	-1.4657070089114546	0.3638738970500454	-4.028063075681047	5.623825748903714e-5	1.7614538054755598e-4	Sox17	20671
ENSMUSG00000025940	group_BYN_vs_Liver	674.7079808506621	-0.6288363636368189	0.13181071761072438	-4.770752902612644	1.8353858219284417e-6	7.2175961210736994e-6	Tmem70	70397
ENSMUSG00000025980	group_BYN_vs_Liver	8347.980920967355	-0.3743661030486434	0.1281020323430437	-2.9224056496319317	0.003473388385291107	0.007892251485725317	Hspd1	15510
ENSMUSG00000025993	group_BYN_vs_Liver	5538.099577789014	-0.41483742847758054	0.15352808806489768	-2.7020295354829478	0.00689176400440059	0.01466617601068172	Slc40a1	53945
ENSMUSG00000026031	group_BYN_vs_Liver	2157.931244745102	-0.7636440016371687	0.10776141933539819	-7.086432290395064	1.3761349719239982e-12	1.1350333152096236e-11	Cflar	12633
ENSMUSG00000026117	group_BYN_vs_Liver	68.26523687061193	-3.7013693682572852	0.6380989504438227	-5.800619740375437	6.607027456982703e-9	3.5627605511221246e-8	Zap70	22637
ENSMUSG00000026185	group_BYN_vs_Liver	323.2731827219912	-1.845499604199255	0.40106071689943856	-4.601546664721075	4.193651746847695e-6	1.5641296599946848e-5	Igfbp5	16011
ENSMUSG00000026187	group_BYN_vs_Liver	496.75126114218557	-0.0363802352095385	0.11463635044910377	-0.3173533967804618	0.7509754648464521	0.8141655618269904	Xrcc5	22596
ENSMUSG00000026209	group_BYN_vs_Liver	1159.7202231818	-0.35321535169027624	0.08332805664089712	-4.238852625742377	2.24665077119642e-5	7.49695493103937e-5	Dnpep	13437
ENSMUSG00000026249	group_BYN_vs_Liver	236.1154867524978	-0.5959425738553982	0.6440649917934764	-0.9252832888741933	0.3548185690070263	0.45432427836867717	Serpine2	20720
ENSMUSG00000026365	group_BYN_vs_Liver	9389.963432505943	-1.336565096475375	0.23418686811591338	-5.707258939104252	1.1481005363936497e-8	6.012103024901232e-8	Cfh	12628
ENSMUSG00000026399	group_BYN_vs_Liver	142.09790200015811	-2.1072935498050933	0.3953778882466529	-5.329821450435988	9.830936980823888e-8	4.5924283063154906e-7	Cd55	13136
ENSMUSG00000026544	group_BYN_vs_Liver	186.0110293124056	-0.8009589164725543	0.16605999759139511	-4.823310418463226	1.411949675892925e-6	5.634722404865139e-6	Dusp23	68440
ENSMUSG00000026579	group_BYN_vs_Liver	12600.832285674522	0.054948737754678754	0.12438278780675924	0.44177123477926034	0.6586547559556857	0.7380969290516235	F5	14067
ENSMUSG00000026640	group_BYN_vs_Liver	548.448254726703	-0.9839391865665388	0.16841725563257762	-5.842270632369879	5.149406010230535e-9	2.8119440142038948e-8	Plxna2	18845
ENSMUSG00000026672	group_BYN_vs_Liver	1816.2941142902262	-0.3565845595287068	0.09427298310543589	-3.7824681874116464	1.552809439079021e-4	4.5367677916500376e-4	Optn	71648
ENSMUSG00000026678	group_BYN_vs_Liver	865.3463989809908	-0.48922452078603795	0.3293705841703036	-1.4853315514450454	0.1374560178333768	0.20715082317611017	Rgs5	19737
ENSMUSG00000026725	group_BYN_vs_Liver	0.4991704544402026	-0.5388108821347569	2.04613382690317	-0.26333120299870555	0.7922953116052751	NA	Tnn	329278
ENSMUSG00000026755	group_BYN_vs_Liver	700.5262410482098	-0.43443420632635116	0.11626029463543879	-3.7367375309741018	1.8642334023038075e-4	5.368981123432813e-4	Arpc5l	74192
ENSMUSG00000026814	group_BYN_vs_Liver	1237.7393588170762	-1.2964208465210512	0.261310705798734	-4.961223622883544	7.005048858332305e-7	2.9136615703972914e-6	Eng	13805
ENSMUSG00000026836	group_BYN_vs_Liver	315.41353150071956	-0.2114587829855819	0.13544785442767016	-1.5611822267624178	0.11848076128771574	0.18270063158092215	Acvr1	11477
ENSMUSG00000026864	group_BYN_vs_Liver	21723.779824710535	-0.5769089951845446	0.22584842300681676	-2.554407896694199	0.010636856676776194	0.021711503980986018	Hspa5	14828
ENSMUSG00000026879	group_BYN_vs_Liver	3089.124284179982	1.0680673293499847	0.38421466139370236	2.7798713497180754	0.00543804375628308	0.011829605842280143	Gsn	227753
ENSMUSG00000026921	group_BYN_vs_Liver	402.66867424271527	-0.727271771274097	0.17175807543904253	-4.2342799278291166	2.2928519518606084e-5	7.640607011261224e-5	Egfl7	353156
ENSMUSG00000026939	group_BYN_vs_Liver	221.9023739015504	-0.1816894738742874	0.19792804403056521	-0.9179572039131042	0.358641271505182	0.458250717959738	Tmem141	51875
ENSMUSG00000026991	group_BYN_vs_Liver	2509.5550637840192	-0.37146604420385876	0.10945770806816574	-3.3936947041913674	6.89565198823878e-4	0.0018035901779144678	Pkp4	227937
ENSMUSG00000027007	group_BYN_vs_Liver	960.3565558980142	-1.2223795605012484	0.10692659166731446	-11.431951037067499	2.8952933285646014e-30	1.2588034290178517e-28	Itprid2	70599
ENSMUSG00000027074	group_BYN_vs_Liver	529.0318026882986	-0.7271228915487348	0.3095314974151766	-2.3491079183241896	0.018818451682365196	0.03642165850611274	Slc43a3	58207
ENSMUSG00000027082	group_BYN_vs_Liver	143.79093972994232	-0.2059153134337477	0.21938601691478063	-0.9385981674198244	0.3479370940430566	0.4477303199010492	Tfpi	21788
ENSMUSG00000027133	group_BYN_vs_Liver	549.631110556876	-1.1069146972832475	0.12140456160269225	-9.117570894129408	7.682693532540863e-20	1.2582357287964516e-18	Nop10	66181
ENSMUSG00000027210	group_BYN_vs_Liver	91.67893489184878	-1.047689537660936	0.243460033557749	-4.303332757951103	1.6824786175701976e-5	5.729705457201212e-5	Meis2	17536
ENSMUSG00000027215	group_BYN_vs_Liver	1790.7821630848453	-0.18867697012486626	0.1184373724856368	-1.5930526502329119	0.11114838026374187	0.17293414440297028	Cd82	12521
ENSMUSG00000027227	group_BYN_vs_Liver	13690.787288344749	-1.2774685294553445	0.2176294652416671	-5.869924497754828	4.359936460389322e-9	2.39635850066353e-8	Sord	20322
ENSMUSG00000027236	group_BYN_vs_Liver	744.529612044624	-0.49372744666996016	0.1915704776407923	-2.577262701175349	0.00995862332374481	0.020462823447147994	Eif3j1	78655
ENSMUSG00000027287	group_BYN_vs_Liver	900.1966200589968	-0.01922259700589123	0.09601303307919491	-0.20020820496354655	0.8413177504535206	0.8822666431801536	Snap23	20619
ENSMUSG00000027346	group_BYN_vs_Liver	858.2668197364234	-2.0338677226390898	0.38546750280280684	-5.2763662509821305	1.3177060566109158e-7	6.040576393319686e-7	Gpcpd1	74182
ENSMUSG00000027367	group_BYN_vs_Liver	2442.6310107006825	-0.8178373169244944	0.12481145120245736	-6.552582387635858	5.6550500263415226e-11	3.8913085543218053e-10	Stard7	99138
ENSMUSG00000027404	group_BYN_vs_Liver	1659.9354966219578	0.05131691967689261	0.07902722979033848	0.6493574406320185	0.5161073661031066	0.6121219600155321	Snrpb	20638
ENSMUSG00000027422	group_BYN_vs_Liver	9748.260292274166	-0.5575201683555584	0.15242422469868744	-3.657687414567242	2.5450115825082897e-4	7.181361990165635e-4	Rrbp1	81910
ENSMUSG00000027474	group_BYN_vs_Liver	45.84841221451268	-1.9034472467214114	0.3225172788212938	-5.9018457977754055	3.594570632679365e-9	2.000066546292269e-8	Ccm2l	228788
ENSMUSG00000027523	group_BYN_vs_Liver	10094.260801134667	-0.23193054626479312	0.07285617075114852	-3.1834029138998763	0.0014555491649804523	0.003558314908993438	Gnas	14683
ENSMUSG00000027533	group_BYN_vs_Liver	1261.3552685015295	0.32680536598981536	0.4994536528336145	0.6543257099747064	0.5129019853119737	0.6094168135529707	Fabp5	16592
ENSMUSG00000027566	group_BYN_vs_Liver	2221.0006060028672	-0.3968031070840437	0.09783488255767965	-4.05584487567718	4.995340569848632e-5	1.58198022194896e-4	Psma7	26444
ENSMUSG00000027580	group_BYN_vs_Liver	2462.4654304676887	-0.23590586600901578	0.12684279361123474	-1.8598286847264855	0.06290976764315136	0.10543503062820639	Helz2	229003
ENSMUSG00000027649	group_BYN_vs_Liver	370.18661805691676	-0.417507986514253	0.10720397957255991	-3.8945194775317744	9.839358587261844e-5	2.963575681354371e-4	Ctnnbl1	66642
ENSMUSG00000027706	group_BYN_vs_Liver	3695.3463024852267	-0.32184241130947466	0.09430328490165234	-3.412844119323308	6.428870366854502e-4	0.0016887323934391175	Sec62	69276
ENSMUSG00000027832	group_BYN_vs_Liver	0.99186238846386	-2.5090195424688178	1.4705962831335486	-1.7061239520628975	0.08798500389897164	0.14126995202492001	Ptx3	19288
ENSMUSG00000027954	group_BYN_vs_Liver	1059.9991961984165	-0.3267698403953886	0.16808481909051085	-1.9440770568306263	0.05188615951632251	0.08922707690502037	Efna1	13636
ENSMUSG00000027978	group_BYN_vs_Liver	4.374680510570259	-1.7119364645931006	0.8346009891070817	-2.0512034935696133	0.04024713383333531	0.07132445367960198	Prss12	19142
ENSMUSG00000027985	group_BYN_vs_Liver	7.6667940814838715	-1.1274021240022472	0.8052078165348036	-1.4001380772158927	0.16147197456066298	0.23819726578210845	Lef1	16842
ENSMUSG00000028005	group_BYN_vs_Liver	80.00824714764423	-1.0863733464481882	0.2478457056498117	-4.383264755787845	1.1691388486163115e-5	4.0944141978542346e-5	Gucy1b1	54195
ENSMUSG00000028108	group_BYN_vs_Liver	872.0463620139602	-2.5304937954227786	0.3085425413982958	-8.201442121902337	2.375202395391716e-16	2.8912460545537202e-15	Ecm1	13601
ENSMUSG00000028161	group_BYN_vs_Liver	1108.3840134866819	-0.21110538491222244	0.10321218860879203	-2.045353245171275	0.04082004488134958	0.07222752899847155	Ppp3ca	19055
ENSMUSG00000028214	group_BYN_vs_Liver	29.043240324759957	-1.3285996045442483	0.3429237136876095	-3.874329920953067	1.0691848373516657e-4	3.202254444727721e-4	Gem	14579
ENSMUSG00000028273	group_BYN_vs_Liver	1215.8306194677807	-0.09999539416758865	0.10914156892869778	-0.9161989803620624	0.35956254020871536	0.4591555625411393	Pdlim5	56376
ENSMUSG00000028410	group_BYN_vs_Liver	5474.461431538271	-0.9081482812234057	0.13903723843305646	-6.531691016437012	6.503121211944828e-11	4.448043154173621e-10	Dnaja1	15502
ENSMUSG00000028494	group_BYN_vs_Liver	6375.495401010174	-0.5084403947821692	0.18053121992593146	-2.8163571652081707	0.004857163549717221	0.01068829532371387	Plin2	11520
ENSMUSG00000028517	group_BYN_vs_Liver	4031.629930996755	-0.24472354321356066	0.10665086242897148	-2.2946231998503	0.02175472754032867	0.04151209621477202	Plpp3	67916
ENSMUSG00000028525	group_BYN_vs_Liver	367.9162325873521	-0.4670367061405007	0.235540849473014	-1.982826788582204	0.04738678063023073	0.0824474709018218	Pde4b	18578
ENSMUSG00000028565	group_BYN_vs_Liver	1600.997199680714	-0.5847522213916871	0.13544543308073084	-4.3172531409246675	1.5798293970886642e-5	5.408628502638822e-5	Nfia	18027
ENSMUSG00000028603	group_BYN_vs_Liver	29885.958008041296	-1.6381987337163957	0.1737709357938368	-9.427345984140683	4.20596299401187e-21	7.737934384903622e-20	Scp2	20280
ENSMUSG00000028618	group_BYN_vs_Liver	4241.576698889853	-0.30175070244233837	0.08371210651932681	-3.6046244084500785	3.126046792107965e-4	8.676950092437097e-4	Tmem59	56374
ENSMUSG00000028655	group_BYN_vs_Liver	328.5086909295847	-2.5137021985429846	0.8284189684517745	-3.0343368443636947	0.0024106510713438373	0.005656453887273518	Mfsd2a	76574
ENSMUSG00000028755	group_BYN_vs_Liver	56.75542788887916	-0.5476345283898918	0.5316648010173285	-1.0300372101783033	0.30299253842941104	0.4016045546989336	Cda	72269
ENSMUSG00000028798	group_BYN_vs_Liver	1741.3350524331463	0.09555212579716711	0.0903888686392124	1.0571227103036756	0.2904555877730291	0.38757392667952156	Eif3i	54709
ENSMUSG00000028822	group_BYN_vs_Liver	1709.5439081918444	-0.2744825943367391	0.1329736361856472	-2.0641880767517584	0.03899988756093258	0.06937407757949213	Tmem50a	71817
ENSMUSG00000028851	group_BYN_vs_Liver	1767.6816915911556	-0.2892131683579353	0.09179322636959945	-3.1507027238963943	0.0016287817850216232	0.003946976704993038	Nudc	18221
ENSMUSG00000028911	group_BYN_vs_Liver	968.0085126534308	-0.8424682050309448	0.12234361790172207	-6.886082163335194	5.734987544830237e-12	4.402499741955785e-11	Srsf4	57317
ENSMUSG00000028978	group_BYN_vs_Liver	91.86376280495102	-1.0403158561129455	0.22852119631182138	-4.552382329967394	5.304182907037857e-6	1.9513073562961692e-5	Nos3	18127
ENSMUSG00000029036	group_BYN_vs_Liver	1178.005900270936	-0.8286633011121146	0.12398009139165485	-6.683841670146505	2.327582789315638e-11	1.6747368410990552e-10	Atad3a	108888
ENSMUSG00000029038	group_BYN_vs_Liver	924.58568964882	-0.012928612472930853	0.0827394734689238	-0.1562568859927145	0.8758305388195703	0.908728662756182	Ssu72	68991
ENSMUSG00000029059	group_BYN_vs_Liver	366.3240502179476	-2.1364548863505606	0.31109974857582917	-6.86742723557621	6.537007597599615e-12	4.984628954976569e-11	Prxl2b	66469
ENSMUSG00000029075	group_BYN_vs_Liver	4.351464328636733	-0.0020293020077340727	0.8018366517508987	-0.0025308172223143803	0.9979807021677141	0.9984441128745303	Tnfrsf4	22163
ENSMUSG00000029076	group_BYN_vs_Liver	2452.5998881498685	-0.4853801128801321	0.07131964402869163	-6.805700161443115	1.0055895685149603e-11	7.51132023230878e-11	Sdf4	20318
ENSMUSG00000029103	group_BYN_vs_Liver	1413.2735007019035	-0.3697599260319607	0.14525156776947026	-2.5456518763281726	0.010907390410411465	0.02221732622258208	Lrpap1	16976
ENSMUSG00000029131	group_BYN_vs_Liver	1364.5138487565482	-0.23719917800645987	0.08109013258460264	-2.9251299812463145	0.0034431237384531578	0.007833581181784018	Dnajb6	23950
ENSMUSG00000029153	group_BYN_vs_Liver	253.7662224497257	0.1048059471485704	0.3956764809486464	0.26487787926463296	0.7911035396540201	0.8456609006301601	Ociad2	433904
ENSMUSG00000029198	group_BYN_vs_Liver	2085.8386753285727	-1.101603962553692	0.13092743803218995	-8.413851054527246	3.96764469269106e-17	5.135954488382667e-16	Grpel1	17713
ENSMUSG00000029269	group_BYN_vs_Liver	217.39797192928322	-2.0700723484510997	0.3927114200640497	-5.271230330183622	1.355122815696721e-7	6.200374355633582e-7	Sult1b1	56362
ENSMUSG00000029272	group_BYN_vs_Liver	2.083990362267837	0.02126272233875747	1.0782279897389222	0.019720061564999756	0.9842666870764397	0.9886514026987435	Sult1e1	20860
ENSMUSG00000029311	group_BYN_vs_Liver	3547.6284865106236	-0.6419556616688161	0.19190569823676415	-3.34516206432183	8.22345037403315e-4	0.0021179562518644814	Hsd17b11	114664
ENSMUSG00000029352	group_BYN_vs_Liver	9.18640944041765	-2.463391682448044	0.7353306926523134	-3.350046050114775	8.079812646484981e-4	0.0020842842494078794	Crybb3	12962
ENSMUSG00000029648	group_BYN_vs_Liver	266.88073873149386	-0.6996086850941342	0.33220285467135396	-2.105968312000968	0.03520710499334596	0.06341022574880728	Flt1	14254
ENSMUSG00000029649	group_BYN_vs_Liver	1862.5554632992282	-1.4514632521424797	0.12213202189485257	-11.884379130250473	1.4269139543837448e-32	7.339333816831617e-31	Pomp	66537
ENSMUSG00000029655	group_BYN_vs_Liver	766.8856992903126	-0.6256598257891526	0.17598079184773194	-3.555273386487016	3.7758626924367533e-4	0.0010345874448077022	N4bp2l2	381695
ENSMUSG00000029657	group_BYN_vs_Liver	1990.6074273436718	-0.13885619765812005	0.22276381646633436	-0.6233337166725412	0.533065245551763	0.6276058394957035	Hsph1	15505
ENSMUSG00000029664	group_BYN_vs_Liver	501.18971104629816	-1.913401844614264	0.26986075151645067	-7.09033023091401	1.337923536303027e-12	1.1053973281828717e-11	Tfpi2	21789
ENSMUSG00000029669	group_BYN_vs_Liver	3320.4312728641416	-0.3591734839489119	0.16070653275688399	-2.2349650495681326	0.02541964336188659	0.04761517623940715	Tspan12	269831
ENSMUSG00000029695	group_BYN_vs_Liver	2889.3138256747675	-2.0820955558596626	0.3244803300249154	-6.4167080811948995	1.3925257454678865e-10	9.162696549157715e-10	Aass	30956
ENSMUSG00000029864	group_BYN_vs_Liver	2321.4667115614084	-1.6176067999888655	0.16633030493656092	-9.725268047851097	2.352848853840142e-22	4.7924466517661965e-21	Gstk1	76263
ENSMUSG00000030042	group_BYN_vs_Liver	584.4422279523728	-0.47375903011965653	0.18883348287377621	-2.508871959091788	0.012111737778305006	0.02443899139012616	Pole4	66979
ENSMUSG00000030102	group_BYN_vs_Liver	1357.7180743252327	0.12727465256781148	0.1477977508170971	0.8611406592060836	0.38916057795983305	0.48953699430548964	Itpr1	16438
ENSMUSG00000030103	group_BYN_vs_Liver	2457.8023189452792	-0.9870650031108793	0.2037821643252119	-4.843726173874775	1.2742651662466252e-6	5.123217051355652e-6	Bhlhe40	20893
ENSMUSG00000030108	group_BYN_vs_Liver	4407.6776312479005	-0.9881744030633107	0.2454172521181288	-4.026507486880606	5.661143771973564e-5	1.7719973992306597e-4	Slc6a13	14412
ENSMUSG00000030109	group_BYN_vs_Liver	1131.370118608759	-2.075614263003128	0.1624668437819582	-12.775617564090473	2.243598008474455e-37	1.7977524372862877e-35	Slc6a12	14411
ENSMUSG00000030122	group_BYN_vs_Liver	12277.409996192438	-1.7467844429400576	0.12597869326179661	-13.865713302090384	1.0220500379980018e-43	1.2084495296841007e-41	Ptms	69202
ENSMUSG00000030161	group_BYN_vs_Liver	7278.525355938813	-0.8709424347468069	0.15761337778042564	-5.5258154289424235	3.2795877323748475e-8	1.6256259130490968e-7	Gabarapl1	57436
ENSMUSG00000030246	group_BYN_vs_Liver	69.78255830268017	-1.7788544598482832	0.25440924141521465	-6.9920984393214765	2.708047513710358e-12	2.1547701821238225e-11	Ldhb	16832
ENSMUSG00000030315	group_BYN_vs_Liver	738.3632239055399	-0.4930157332026781	0.12909346625380164	-3.819060309631739	1.3396101089132795e-4	3.9598139667587504e-4	Vgll4	232334
ENSMUSG00000030336	group_BYN_vs_Liver	7.234980486020888	-1.9257863306925653	0.5416509900150471	-3.555400739947077	3.77403409489497e-4	0.0010342325485317744	Cd27	21940
ENSMUSG00000030339	group_BYN_vs_Liver	2057.1977980285487	-0.5049073009599402	0.1155635530870886	-4.369087722488443	1.2476664486025293e-5	4.348220723373768e-5	Ltbr	17000
ENSMUSG00000030357	group_BYN_vs_Liver	3813.6894402496523	-1.361451439957758	0.15875073542519264	-8.576032333401745	9.820195214839627e-18	1.3363045993751243e-16	Fkbp4	14228
ENSMUSG00000030551	group_BYN_vs_Liver	619.8622939891977	-1.100041281824742	0.16268472476695686	-6.761798216768862	1.3628943616403872e-11	1.0044805992614499e-10	Nr2f2	11819
ENSMUSG00000030560	group_BYN_vs_Liver	1868.8967232066248	-0.7050650420550352	0.31894194937549153	-2.2106375264702467	0.027060947916457186	0.050363647283618515	Ctsc	13032
ENSMUSG00000030691	group_BYN_vs_Liver	458.36661115982946	-0.4569593635237592	0.17634358912207576	-2.591301253415139	0.009561375167918358	0.019702935800329956	Fchsd2	207278
ENSMUSG00000030724	group_BYN_vs_Liver	6.739572494070368	-2.779327891364251	0.7717953561172897	-3.6011202572484473	3.168489662639543e-4	8.789725757974733e-4	Cd19	12478
ENSMUSG00000030847	group_BYN_vs_Liver	1209.043773380775	-0.8578419158158032	0.1710538531902604	-5.01503999948858	5.302243387122622e-7	2.2424384191863634e-6	Bag3	29810
ENSMUSG00000030879	group_BYN_vs_Liver	1035.1811128912475	-0.34602004253129337	0.14626353083342666	-2.365730134912174	0.01799455568291593	0.03499823763765525	Mrpl17	27397
ENSMUSG00000030945	group_BYN_vs_Liver	33.95712513098324	-1.6521750281398389	0.800118489842995	-2.064912946161312	0.03893123792523907	0.06928374032748814	Acsm2	233799
ENSMUSG00000031216	group_BYN_vs_Liver	239.2710238442145	-0.8646496706051857	0.30560930221770694	-2.8292648958349935	0.004665506486138495	0.0103098388914771	Stard8	236920
ENSMUSG00000031231	group_BYN_vs_Liver	1720.040299260031	-1.558455563466893	0.12868681257959083	-12.11045275134942	9.29795134089105e-34	5.365969477714833e-32	Cox7b	66142
ENSMUSG00000031373	group_BYN_vs_Liver	97.27917494496836	-0.6875189689177285	0.25427022318300097	-2.7038910034814174	0.006853276518361759	0.01459388150313561	Car5b	56078
ENSMUSG00000031431	group_BYN_vs_Liver	1223.5345496297264	-0.6840167236520508	0.2655932532112733	-2.5754295916091334	0.010011565416355036	0.020556360121615894	Tsc22d3	14605
ENSMUSG00000031480	group_BYN_vs_Liver	92.77740277110607	-0.5008014113836874	0.23533921197560184	-2.127998165624888	0.03333723567084017	0.06042081847773266	Thsd1	56229
ENSMUSG00000031520	group_BYN_vs_Liver	54.84117667010524	-0.9392374459403531	0.26248469568301835	-3.5782560331616233	3.4589452935598105e-4	9.536813335336028e-4	Vegfc	22341
ENSMUSG00000031548	group_BYN_vs_Liver	19.997684769717083	-1.1465522952436096	0.7460531867352841	-1.5368238024166918	0.1243364629595404	0.1900077510637913	Sfrp1	20377
ENSMUSG00000031616	group_BYN_vs_Liver	90.12451131023003	-0.7646499700960693	0.2870752951554776	-2.6635868115434356	0.007731246044069148	0.01627405471564751	Ednra	13617
ENSMUSG00000031636	group_BYN_vs_Liver	4.353417230502789	-2.4878158219510245	0.8693537742539876	-2.8616840412131137	0.004213967667255844	0.009398786178486091	Pdlim3	53318
ENSMUSG00000031681	group_BYN_vs_Liver	503.46227484983615	-0.32210634143474465	0.12593558895101922	-2.557707031965548	0.010536481799412628	0.021536093451292322	Smad1	17125
ENSMUSG00000031775	group_BYN_vs_Liver	178.99904882096936	-1.047489253542737	0.27328079568965297	-3.8330145039986694	1.2658248708709952e-4	3.7554482972857204e-4	Pllp	67801
ENSMUSG00000031871	group_BYN_vs_Liver	675.8391087657435	-0.5279196607255271	0.3754319948140211	-1.4061658782892072	0.15967487383645768	0.23585127045724794	Cdh5	12562
ENSMUSG00000031917	group_BYN_vs_Liver	316.09544985333577	-0.21721566727861288	0.12587927972455243	-1.7255871478921843	0.08442171314248986	0.1363162161334017	Nip7	66164
ENSMUSG00000031987	group_BYN_vs_Liver	877.8234444469118	-0.1989875827932122	0.11353339653027043	-1.7526788493477146	0.07965714821474122	0.12962670032158838	Egln1	112405
ENSMUSG00000032026	group_BYN_vs_Liver	1354.5608531497999	-0.15179564861774117	0.10970843855938038	-1.383627828551956	0.16647244269650852	0.2442914436452245	Rexo2	104444
ENSMUSG00000032050	group_BYN_vs_Liver	5015.703478416077	0.038353868094356106	0.0969669312072151	0.39553554615846476	0.6924476937233734	0.7661705429387654	Rdx	19684
ENSMUSG00000032092	group_BYN_vs_Liver	983.8541606864792	0.3226558336276763	0.11624128507171043	2.7757421421195287	0.005507587020297868	0.011954412638018877	Mpzl2	14012
ENSMUSG00000032125	group_BYN_vs_Liver	206.32571739119936	-0.7288718400590866	0.332516523240473	-2.191986831078385	0.028380457530031992	0.052562125307053516	Robo4	74144
ENSMUSG00000032193	group_BYN_vs_Liver	4135.664676007035	-1.1055065641476212	0.17147575836957551	-6.447013704205132	1.1407547659863354e-10	7.598892362501213e-10	Ldlr	16835
ENSMUSG00000032194	group_BYN_vs_Liver	2149.58579233258	-0.36531236721625	0.10000783777733217	-3.652837370903062	2.593585041112688e-4	7.304605306058988e-4	Kank2	235041
ENSMUSG00000032198	group_BYN_vs_Liver	530.2182584923045	-0.8552822283890292	0.12120043927544058	-7.056758486207394	1.704314579983518e-12	1.3850948876974181e-11	Dock6	319899
ENSMUSG00000032271	group_BYN_vs_Liver	238.1614812450399	-2.076652785183624	1.0609036330703046	-1.9574377167261594	0.050296027753190614	0.08683139905289523	Nnmt	18113
ENSMUSG00000032298	group_BYN_vs_Liver	124.30495928979708	-0.3271072643295161	0.12535532565814447	-2.6094405053166048	0.009069041454265386	0.018790232165793362	Neil1	72774
ENSMUSG00000032492	group_BYN_vs_Liver	106.72360593373	-1.9260324934228819	0.35423054815486904	-5.437228673402903	5.4115667312792277e-8	2.6103405593590925e-7	Pth1r	19228
ENSMUSG00000032525	group_BYN_vs_Liver	1187.6372537301745	-0.2733736814721362	0.15768037766927812	-1.7337203621208688	0.08296771183217191	0.13429272956073837	Nktr	18087
ENSMUSG00000032667	group_BYN_vs_Liver	1281.181369505292	0.01162786924202275	0.11000982747285477	0.1056984590298713	0.9158216030193514	0.9372827732173032	Pon2	330260
ENSMUSG00000032788	group_BYN_vs_Liver	1541.1501169824014	-0.885291564034058	0.17018543434563135	-5.201923228260006	1.9723670568293542e-7	8.828755678434443e-7	Pdxk	216134
ENSMUSG00000033033	group_BYN_vs_Liver	46.05952683931205	-0.4474355896231536	0.3417968110657044	-1.3090689413633587	0.1905109988112941	0.2729552516238351	Calhm2	72691
ENSMUSG00000033161	group_BYN_vs_Liver	9982.167767814377	-0.33512924657064225	0.08977263154404085	-3.733089259015804	1.8914552748048374e-4	5.444145648469735e-4	Atp1a1	11928
ENSMUSG00000033174	group_BYN_vs_Liver	3344.808105376597	-2.230340244395521	0.23358458394816697	-9.548319528186155	1.3181703866892069e-21	2.5433474595313842e-20	Mgll	23945
ENSMUSG00000033295	group_BYN_vs_Liver	6965.27696284509	-0.44985083917213553	0.09319340230167306	-4.827067453937773	1.3855820125971719e-6	5.539756867272527e-6	Ptprf	19268
ENSMUSG00000033308	group_BYN_vs_Liver	4562.315092703498	-2.035248615750401	0.323457849972965	-6.292160217847579	3.130780894247152e-10	1.9755604399722266e-9	Dpyd	99586
ENSMUSG00000033327	group_BYN_vs_Liver	138.6668899772275	-2.757800499362612	0.37590666683143537	-7.3363968843874465	2.1942071929578852e-13	1.9688973474616544e-12	Tnxb	81877
ENSMUSG00000033379	group_BYN_vs_Liver	1383.3119395248045	-0.36675970204892655	0.1450573043603608	-2.5283780342270683	0.011459089302732612	0.02322843410718044	Atp6v0b	114143
ENSMUSG00000033427	group_BYN_vs_Liver	5013.480783984934	-0.9776113572100855	0.15779433490191958	-6.1954781698452015	5.810834632579269e-10	3.5433300113315915e-9	Upb1	103149
ENSMUSG00000033470	group_BYN_vs_Liver	4.04360521024449	-0.8273305194288451	0.7714661353405935	-1.0724132680996918	0.28353445110163983	0.3798809190431768	Cysltr2	70086
ENSMUSG00000033863	group_BYN_vs_Liver	1247.9240415443123	-0.29881677735309714	0.18350251403116333	-1.628406994480471	0.10343861550672398	0.16252963238723642	Klf9	16601
ENSMUSG00000033955	group_BYN_vs_Liver	2362.709151127038	-0.6685594185299198	0.1116391685141556	-5.988573969405262	2.116888599028137e-9	1.2105156833899913e-8	Tnks1bp1	228140
ENSMUSG00000033965	group_BYN_vs_Liver	3393.809195524457	-0.9362662135763583	0.14284261367888992	-6.5545301185897085	5.581734925534217e-11	3.8435874268833097e-10	Slc16a2	20502
ENSMUSG00000034037	group_BYN_vs_Liver	139.52837821805824	-0.7669298596303993	0.28232676720809724	-2.7164617340909483	0.006598382237937071	0.01408822175466172	Fgd5	232237
ENSMUSG00000034109	group_BYN_vs_Liver	1371.1427075258334	-0.8199674375986066	0.4472262699358601	-1.8334509681557927	0.06673553389371811	0.11091700846259432	Golim4	73124
ENSMUSG00000034120	group_BYN_vs_Liver	3047.1031682246994	-0.19089710127883167	0.09632847055042866	-1.9817308443498605	0.04750937311516297	0.08262369991714126	Srsf2	20382
ENSMUSG00000034248	group_BYN_vs_Liver	907.8183019472563	-0.3297549258563309	0.16018861955715702	-2.058541529154453	0.03953817900500689	0.07019637695349648	Slc25a37	67712
ENSMUSG00000034488	group_BYN_vs_Liver	0.8803173289067203	-2.963441260647322	1.523167682297565	-1.9455778212003751	0.05170547330967038	0.08895580098907092	Edil3	13612
ENSMUSG00000034714	group_BYN_vs_Liver	1677.1333473629738	-0.7837260022859646	0.09753461677017822	-8.035362502450447	9.330263791955101e-16	1.0711849922427553e-14	Ttyh2	117160
ENSMUSG00000034881	group_BYN_vs_Liver	29.145377243741077	-1.6200787554369476	0.36543004381953026	-4.433348551486459	9.278068855119736e-6	3.296885343038791e-5	Tbxa2r	21390
ENSMUSG00000034911	group_BYN_vs_Liver	166.20206029696902	-1.6500730981402905	0.24500968182926391	-6.73472609662075	1.6423902870458586e-11	1.1990809509076146e-10	Ushbp1	234395
ENSMUSG00000035021	group_BYN_vs_Liver	470.7408499056372	-0.09992819960972343	0.229614708734864	-0.43519947027919054	0.663417647053483	0.7422300711985973	Baz1a	217578
ENSMUSG00000035161	group_BYN_vs_Liver	333.5077757227171	0.08597197537149534	0.13589109425890483	0.6326534924187033	0.5269599468198067	0.6220039158012461	Ints6	18130
ENSMUSG00000035258	group_BYN_vs_Liver	44.11512385858889	-2.8942973303766557	0.4221289431481135	-6.85642948050858	7.060290781719734e-12	5.364659034025367e-11	Abi3bp	320712
ENSMUSG00000035530	group_BYN_vs_Liver	5734.702962167598	-0.6951540096473259	0.17604273838472062	-3.9487798021418463	7.85505650065186e-5	2.4017250174099684e-4	Eif1	20918
ENSMUSG00000035642	group_BYN_vs_Liver	167.72010338179896	-1.2242635128844588	0.17370885864870786	-7.047789746637458	1.8178202894459537e-12	1.4724040615140554e-11	Aamdc	66273
ENSMUSG00000035828	group_BYN_vs_Liver	1034.5230011497817	0.17143492287259243	0.19120499278103698	0.8966027527791353	0.36993092864842647	0.46973548801137044	Pim3	223775
ENSMUSG00000035992	group_BYN_vs_Liver	789.1774206282128	0.2336759095978457	0.18699556551184243	1.2496334282485806	0.21143348600495337	0.29824010526820766	Fnip1	216742
ENSMUSG00000036019	group_BYN_vs_Liver	84.98036512828388	-1.2985227773866015	0.4298095418664382	-3.021158561877886	0.002518094574349135	0.005886482446196995	Tmtc2	278279
ENSMUSG00000036103	group_BYN_vs_Liver	593.1764511443737	-1.4153179811159364	0.40371279533025	-3.5057545797084804	4.553148394349856e-4	0.0012303525712770076	Colec12	140792
ENSMUSG00000036390	group_BYN_vs_Liver	336.5844513255204	-0.5156844830466	0.2768413092318203	-1.8627439831054189	0.062498294577039454	0.10481788878596887	Gadd45a	13197
ENSMUSG00000036452	group_BYN_vs_Liver	397.81279382240984	-2.9856346868159362	0.21385836288797458	-13.960803994276816	2.703665490076174e-44	3.3392851922335725e-42	Arhgap26	71302
ENSMUSG00000036478	group_BYN_vs_Liver	892.3540837087887	-0.12913158125222932	0.13762892288175876	-0.938259041402004	0.348111303142085	0.4478950487179464	Btg1	12226
ENSMUSG00000036822	group_BYN_vs_Liver	639.7308614634123	0.028936822665284335	0.08813744434109326	0.3283147461514585	0.7426736957543851	0.8076487933583805	Topors	106021
ENSMUSG00000036867	group_BYN_vs_Liver	264.38270066879744	-2.29676472102966	0.3324926696549217	-6.907715359299087	4.9252093704032295e-12	3.806486046292907e-11	Smad6	17130
ENSMUSG00000037003	group_BYN_vs_Liver	1928.2281391529232	-0.006629432849846278	0.15550074387943688	-0.042632804734273305	0.9659942448583084	0.9749437569378784	Tns2	209039
ENSMUSG00000037152	group_BYN_vs_Liver	559.0968928992312	-1.6349522666980307	0.20182325333774648	-8.100911265967834	5.454902828569857e-16	6.4655269406355794e-15	Ndufc1	66377
ENSMUSG00000037166	group_BYN_vs_Liver	36.61290492291638	-1.7771314367493343	0.39737929653220067	-4.472128901172708	7.744471952214867e-6	2.7830440256745454e-5	Ppp1r14a	68458
ENSMUSG00000037171	group_BYN_vs_Liver	4.41884005203844	-0.6705706851526975	0.7873783459611506	-0.8516498943517854	0.3944084381829189	0.49466231322715093	Nodal	18119
ENSMUSG00000037266	group_BYN_vs_Liver	4774.901796476325	-0.4389983594841591	0.23327081547717854	-1.8819257719236953	0.05984609468665007	0.10101446974136762	Rsrp1	27981
ENSMUSG00000037434	group_BYN_vs_Liver	1062.8627813569676	-1.0803843045059969	0.1347436402032782	-8.018072711083784	1.0741721810616857e-15	1.2239450356723535e-14	Slc30a1	22782
ENSMUSG00000037465	group_BYN_vs_Liver	341.00339601358166	-0.7392870146739646	0.24890083907111846	-2.97020700063903	0.0029759914293896227	0.006853616366662016	Klf10	21847
ENSMUSG00000037573	group_BYN_vs_Liver	1949.3060556323433	-0.48736718268744594	0.1349471528158987	-3.6115410552776566	3.043828848913824e-4	8.46206239559684e-4	Tob1	22057
ENSMUSG00000037656	group_BYN_vs_Liver	1787.4889897189769	-0.4739599899790342	0.07939111556807348	-5.969937399010848	2.3734463711160975e-9	1.3512477563802774e-8	Slc20a2	20516
ENSMUSG00000037712	group_BYN_vs_Liver	2931.3754652507573	0.3248779853115588	0.17524885280508495	1.853809483551337	0.06376642123037873	0.10666793254643495	Fermt2	218952
ENSMUSG00000037872	group_BYN_vs_Liver	30.409503036934574	-2.0465294616377956	0.4423599173121205	-4.626389918130409	3.7209449070235295e-6	1.398853096008012e-5	Ackr1	13349
ENSMUSG00000037958	group_BYN_vs_Liver	338.13707819666524	-0.2858133707534909	0.13392365773309672	-2.1341514680184654	0.03283038395441205	0.05962479865692648	Nsrp1	237859
ENSMUSG00000038127	group_BYN_vs_Liver	1425.0276452361345	0.095264273525700785	0.14480227873493373	0.6578920881492879	0.5106074749617784	0.6072859143145146	Ccdc50	67501
ENSMUSG00000038145	group_BYN_vs_Liver	1445.628773698961	-1.5088688833842516	0.14204087663092607	-10.622779295461845	2.3350348473275334e-26	7.057029402650856e-25	Snrk	20623
ENSMUSG00000038188	group_BYN_vs_Liver	187.9908353734498	-1.118873105730726	0.2196006639716874	-5.095035167448217	3.486765247946877e-7	1.5146027088471748e-6	Scarf1	380713
ENSMUSG00000038193	group_BYN_vs_Liver	63.8449506017085	-1.7624337146997646	0.46969364658545953	-3.7523047788961192	1.7521626517821e-4	5.073344181082081e-4	Hand2	15111
ENSMUSG00000038374	group_BYN_vs_Liver	747.5187468654096	-0.9190861587947239	0.15714378830804118	-5.84869544441098	4.954432650417455e-9	2.710818383866954e-8	Rbm8a	60365
ENSMUSG00000038375	group_BYN_vs_Liver	3171.8303688272777	-0.7471403112197686	0.1677792053226181	-4.453116283290964	8.463288899908523e-6	3.02454174452868e-5	Trp53inp2	68728
ENSMUSG00000038393	group_BYN_vs_Liver	1332.49849208029	-0.6898996008150567	0.2524987960647426	-2.732288674509803	0.0062896005840976715	0.013486856676571707	Txnip	56338
ENSMUSG00000038402	group_BYN_vs_Liver	0.09580001074902371	-1.7712434239673591	4.498137277534291	-0.3937726473608844	0.6937489004800155	NA	Foxf2	14238
ENSMUSG00000038415	group_BYN_vs_Liver	898.3220182075556	-0.1770620139612409	0.252661630161714	-0.700787111394452	0.4834358826327952	0.5824358620771999	Foxq1	15220
ENSMUSG00000038489	group_BYN_vs_Liver	606.3970325075269	-0.9913390832421308	0.18669622512293926	-5.309904271440598	1.0968283020932956e-7	5.093054982253615e-7	Polr2l	66491
ENSMUSG00000038781	group_BYN_vs_Liver	855.0241797990145	-0.16512689631215446	0.1234279784217177	-1.3378400782678594	0.18094857396067995	0.2614390729209109	Stap2	106766
ENSMUSG00000039062	group_BYN_vs_Liver	3061.9623258063493	-0.08479646991440712	0.13337250573808532	-0.635786734643263	0.5249154347802625	0.62015689976385	Anpep	16790
ENSMUSG00000039081	group_BYN_vs_Liver	57.475284481229316	-1.9689866116269894	0.3516363705760674	-5.5994964582341185	2.149753253673118e-8	1.0961310897179972e-7	Zfp503	218820
ENSMUSG00000039114	group_BYN_vs_Liver	8690.230147100376	-0.5939692962960005	0.19889921968811636	-2.986282687420158	0.0028239146557389847	0.006530534178823453	Nrn1	68404
ENSMUSG00000039167	group_BYN_vs_Liver	212.87120381130276	-0.708071444351032	0.35339576919565985	-2.003621735377946	0.04511059574145211	0.07889796566325799	Adgrl4	170757
ENSMUSG00000039304	group_BYN_vs_Liver	139.8411821179998	-1.7448497677264754	0.2364879857675539	-7.37817509867712	1.6047383497087548e-13	1.453408750079517e-12	Tnfsf10	22035
ENSMUSG00000039323	group_BYN_vs_Liver	3450.8268395317186	-1.7517370860337516	0.5695603157238726	-3.0755953981931	0.002100827104354099	0.0049910730679404965	Igfbp2	16008
ENSMUSG00000039349	group_BYN_vs_Liver	4230.928137531537	-0.8895246999009208	0.13197878314560493	-6.739906814563952	1.5848824377377294e-11	1.1610296694436083e-10	C130074G19Rik	226777
ENSMUSG00000039474	group_BYN_vs_Liver	376.84617966133703	-0.15000153143206085	0.14109423005126287	-1.0631301604435686	0.287722928594774	0.38456267634279445	Wfs1	22393
ENSMUSG00000039682	group_BYN_vs_Liver	3827.919080376964	-1.0152181620436271	0.18285637557005988	-5.551997620420158	2.824234402062466e-8	1.4158409847568067e-7	Lap3	66988
ENSMUSG00000039768	group_BYN_vs_Liver	984.718217206868	-0.935599663172472	0.13532282654971306	-6.913834768510131	4.71724593236797e-12	3.651581472037817e-11	Dnajc11	230935
ENSMUSG00000039831	group_BYN_vs_Liver	1631.8336770006285	-0.05303559512131861	0.1129146120464258	-0.4696964738231804	0.6385718875049122	0.7202505508729499	Arhgap29	214137
ENSMUSG00000039844	group_BYN_vs_Liver	1992.647437501527	-0.2750905914017804	0.08609324304657714	-3.1952634337744037	0.0013970326006796795	0.0034264936958992745	Rapgef1	107746
ENSMUSG00000039883	group_BYN_vs_Liver	1.0460252766213023	-1.208702815865242	1.4377417133115473	-0.8406953798963233	0.40051860950126983	0.5009347491284011	Lrrc17	74511
ENSMUSG00000039886	group_BYN_vs_Liver	875.4097853481452	-0.048671008188127994	0.1426284904990726	-0.34124323981711396	0.7329204740343234	0.7996862328550305	Tmem120a	215210
ENSMUSG00000039960	group_BYN_vs_Liver	1827.2042234888931	-0.4407655506941078	0.15071037388923478	-2.924586671240364	0.0034491401482151128	0.007845428341822785	Rhou	69581
ENSMUSG00000040181	group_BYN_vs_Liver	4730.434005656487	-1.0748246550266531	0.2509214386796212	-4.283510650514798	1.8396728813083964e-5	6.230020405422828e-5	Fmo1	14261
ENSMUSG00000040283	group_BYN_vs_Liver	123.88525115914923	-1.1693707760455476	0.3597508764290453	-3.2505015349870483	0.0011520164655230154	0.0028824195203815215	Btnl9	237754
ENSMUSG00000040430	group_BYN_vs_Liver	546.2672292006696	-1.3167575356780916	0.20684388560611056	-6.365948559802109	1.9408647641084761e-10	1.2595484819554038e-9	Pitpnc1	71795
ENSMUSG00000040459	group_BYN_vs_Liver	610.7808789964388	-0.7169188880250599	0.10467966459015911	-6.848693018189677	7.452772929511123e-12	5.6540187744972687e-11	Arglu1	234023
ENSMUSG00000040462	group_BYN_vs_Liver	5465.365287070407	-0.9195815077275147	0.08940016062130857	-10.286128138212003	8.138337230250232e-25	2.098543846167317e-23	Os9	216440
ENSMUSG00000040488	group_BYN_vs_Liver	695.44095502954	-1.3832196192284645	0.32750894225321636	-4.2234560366874385	2.405843176186313e-5	7.984204180973608e-5	Ltbp4	108075
ENSMUSG00000040592	group_BYN_vs_Liver	18.37876280420446	-0.7476870349312404	0.46908474979035697	-1.5939273985466298	0.11095229694372435	0.17264291366038828	Cd79b	15985
ENSMUSG00000040624	group_BYN_vs_Liver	75.72508135244702	-0.63883583361145	0.30439302866414164	-2.098720317002801	0.03584156260706624	0.06439990182668842	Plekhg1	213783
ENSMUSG00000040732	group_BYN_vs_Liver	122.65426594452205	-1.0757447936199453	0.2571082605114508	-4.184014902827422	2.8640532278211613e-5	9.401871701486395e-5	Erg	13876
ENSMUSG00000041203	group_BYN_vs_Liver	1359.572524777782	-0.723647784700097	0.12368908068998226	-5.8505389535060734	4.8998268903325295e-9	2.6816975227332228e-8	Trir	68544
ENSMUSG00000041378	group_BYN_vs_Liver	189.23755944355722	-1.6177515292317795	0.26255179210408336	-6.161647255450667	7.19920796179507e-10	4.3489047223416884e-9	Cldn5	12741
ENSMUSG00000041548	group_BYN_vs_Liver	3426.930518223298	-1.0176791138430346	0.19331044305735934	-5.264480789281867	1.4058609844871845e-7	6.42040752477414e-7	Hspb8	80888
ENSMUSG00000041571	group_BYN_vs_Liver	1623.3661260945996	-1.2938078475871435	0.16028628118017788	-8.071856418783424	6.923726856548693e-16	8.097586699356798e-15	Selenow	20364
ENSMUSG00000041598	group_BYN_vs_Liver	1210.8041944555644	-0.2385328677378073	0.11769826544665175	-2.0266472647884974	0.04269849919253666	0.07510582346176328	Cdc42ep4	56699
ENSMUSG00000041624	group_BYN_vs_Liver	10.414440356476911	-1.1590259846161257	0.44424226040404136	-2.6089953341268877	0.009080848052211696	0.018812684250046688	Gucy1a2	234889
ENSMUSG00000041992	group_BYN_vs_Liver	67.15343365762253	-0.6803736432681209	0.33225719280180777	-2.0477318715985344	0.04058627910787335	0.0718663627231095	Rapgef5	217944
ENSMUSG00000042079	group_BYN_vs_Liver	4907.12017430195	-0.17823778586851916	0.07513647093443697	-2.372187349922875	0.017683121729228403	0.03443396399392127	Hnrnpf	98758
ENSMUSG00000042275	group_BYN_vs_Liver	403.91958983583595	-0.26199221949479895	0.17637778465590007	-1.4854037315749615	0.13743690777273598	0.2071381220753244	Pelo	105083
ENSMUSG00000042312	group_BYN_vs_Liver	232.52728786221718	-1.1591404946733477	0.17439483416754423	-6.646644668154223	2.9984972619743913e-11	2.125141096745081e-10	S100a13	20196
ENSMUSG00000042485	group_BYN_vs_Liver	24.931210230791297	-1.150947107303093	0.37384850971730554	-3.078645701098044	0.002079438192079762	0.004947532022407199	Mustn1	66175
ENSMUSG00000042594	group_BYN_vs_Liver	655.3206995702913	-0.183293924423957	0.12065017518021029	-1.5192180545960938	0.12870761822549417	0.1959226193690158	Sh2b3	16923
ENSMUSG00000042625	group_BYN_vs_Liver	1078.3478268963277	-0.9437297966799281	0.19154200959298656	-4.927012088289604	8.349659102326192e-7	3.4404640810286267e-6	Safb2	224902
ENSMUSG00000042626	group_BYN_vs_Liver	2164.50150415247	-0.09932462035432438	0.09742563862326575	-1.0194916015731934	0.30796963828566526	0.4068564692735614	Shc1	20416
ENSMUSG00000042745	group_BYN_vs_Liver	476.71117854626476	-1.259025976531629	0.35774515970252674	-3.519337557434845	4.3262587830173767e-4	0.0011736217691870447	Id1	15901
ENSMUSG00000042747	group_BYN_vs_Liver	822.4132929041542	-0.39390096278166153	0.16777008264729476	-2.3478617675224296	0.01888152722714596	0.036525508226415336	Krtcap2	66059
ENSMUSG00000042812	group_BYN_vs_Liver	31.65668290498437	-1.8705916571769996	0.2986654703823377	-6.263166795888238	3.772367312483145e-10	2.3558767973063018e-9	Foxf1	15227
ENSMUSG00000042903	group_BYN_vs_Liver	681.6161586743357	-0.9070044861817428	0.14960388815051118	-6.062706640814293	1.3384967110074554e-9	7.84369589699171e-9	Foxo4	54601
ENSMUSG00000043099	group_BYN_vs_Liver	102.76597658867178	-1.184187326312832	0.37116341590648233	-3.1904742643364337	0.0014203949090644055	0.0034807124581913164	Hic1	15248
ENSMUSG00000043251	group_BYN_vs_Liver	65.0715137431283	-1.335514457969189	0.19845638703199406	-6.729511092801889	1.702341093162708e-11	1.2400486903650666e-10	Exoc3l	277978
ENSMUSG00000043424	group_BYN_vs_Liver	677.1861487927955	-0.08382499357785382	0.08413997824042406	-0.9962564209171746	0.31912557201165415	0.4186000112885061	Eif3j2	100042807
ENSMUSG00000043448	group_BYN_vs_Liver	11.824724051770696	-1.79625931558233	0.5538405844361316	-3.2432786004859366	0.0011816260593328757	0.0029507934213166506	Gjc2	118454
ENSMUSG00000043505	group_BYN_vs_Liver	29.51345075438731	-0.8172865635519512	0.438902256565625	-1.862115200653451	0.06258685384560933	0.1049391857259153	Gimap5	317757
ENSMUSG00000044033	group_BYN_vs_Liver	340.0756980572891	-0.1890153979137185	0.26103680453749534	-0.7240948196888011	0.4690075247094634	0.5687327538921412	Ccdc141	545428
ENSMUSG00000044052	group_BYN_vs_Liver	3.7776887181735335	-3.323711177716496	0.7038906829619019	-4.721913868401625	2.336356283163126e-6	9.044576699304488e-6	Ccr10	12777
ENSMUSG00000044086	group_BYN_vs_Liver	3.7360254162455178	-2.104997843834843	0.723134666019693	-2.910934771556807	0.0036034923691501733	0.008158611106851624	Lmod3	320502
ENSMUSG00000044199	group_BYN_vs_Liver	12.470693808409335	-0.458289796556657	0.51243083709752	-0.8943446868897948	0.37113749748534525	0.4710208268694502	S1pr4	13611
ENSMUSG00000044220	group_BYN_vs_Liver	1.3439953088837928	-3.5509872692772366	1.3061596911836681	-2.718647109726117	0.006554950002904304	0.014000114055107099	Nkx2-3	18089
ENSMUSG00000044317	group_BYN_vs_Liver	31.02510486812225	-0.58604381268158	0.31995068188838804	-1.8316692098378342	0.06700071862815561	0.11126239058992597	Gpr4	319197
ENSMUSG00000044447	group_BYN_vs_Liver	609.6602683777382	-0.04160642059351776	0.11322337045537002	-0.3674720194795652	0.7132669593649293	0.7831357006423955	Dock5	68813
ENSMUSG00000044469	group_BYN_vs_Liver	405.1967309085183	-0.3386821266422108	0.22927858379987112	-1.477164247219156	0.1396316150100506	0.2099563156529072	Tnfaip8l1	66443
ENSMUSG00000044533	group_BYN_vs_Liver	5357.992763551186	-0.6801021958919711	0.13201504354349503	-5.151702242690983	2.581326491360231e-7	1.1414937740927305e-6	Rps2	16898
ENSMUSG00000044734	group_BYN_vs_Liver	204.07484072224364	-2.3944562532684643	0.38493841689888475	-6.220361876475004	4.960095469599306e-10	3.0524027689939747e-9	Serpinb1a	66222
ENSMUSG00000044786	group_BYN_vs_Liver	1084.0144589643537	0.009522509258879762	0.14417442858752166	0.06604853129762248	0.9473391873905128	0.9613914452194129	Zfp36	22695
ENSMUSG00000045087	group_BYN_vs_Liver	290.3092410075056	-2.8504837369066824	0.3358533674421608	-8.487286456633727	2.1151792979992926e-17	2.795871967791703e-16	S1pr5	94226
ENSMUSG00000045092	group_BYN_vs_Liver	1485.6553925108437	-0.6469071179314647	0.13577165701190277	-4.764669829983381	1.8916313653188717e-6	7.422591053192229e-6	S1pr1	13609
ENSMUSG00000045294	group_BYN_vs_Liver	7880.2538486758895	-2.3097827454166664	0.21063672876696993	-10.965716942803494	5.585608785509227e-28	1.9621474630400258e-26	Insig1	231070
ENSMUSG00000045312	group_BYN_vs_Liver	171.48463355804193	-1.2997908481179792	0.2729026447683227	-4.762837125383744	1.9088991298650995e-6	7.483918929885593e-6	Lhfpl2	218454
ENSMUSG00000045377	group_BYN_vs_Liver	47.901412086590014	-0.9196639069414562	0.3013125273071703	-3.0521927354315186	0.0022717618192563	0.005358439780707811	Tmem88	67020
ENSMUSG00000045636	group_BYN_vs_Liver	3812.5601082513313	-0.20801951099584645	0.08157504704985515	-2.550038504650986	0.010771102223101597	0.021964711663493855	Mtus1	102103
ENSMUSG00000045658	group_BYN_vs_Liver	2025.891486921047	-0.23751752979012514	0.11448239748838754	-2.0747078590332424	0.03801361856958595	0.06785621630146747	Pid1	98496
ENSMUSG00000045930	group_BYN_vs_Liver	185.38926235863246	-1.3996490155017645	0.36794919287887884	-3.8039192437160736	1.424246279327907e-4	4.1889215231984595e-4	Clec14a	66864
ENSMUSG00000046280	group_BYN_vs_Liver	99.3381188371569	-1.375371343635326	0.31496952498088093	-4.366680693056933	1.2614893347712459e-5	4.39087052424147e-5	She	214547
ENSMUSG00000046312	group_BYN_vs_Liver	1238.517158059007	-1.0188473448555673	0.12013506395339307	-8.480849065438827	2.235564697623377e-17	2.9509758374142207e-16	Myorg	329828
ENSMUSG00000046516	group_BYN_vs_Liver	520.4865135286518	-0.9026745347234406	0.1939277528543888	-4.654694964682112	3.244606941524442e-6	1.2302732343195239e-5	Cox17	12856
ENSMUSG00000046916	group_BYN_vs_Liver	61.69899270640056	-0.9300555355696762	0.23028144808839685	-4.0387775189456905	5.3730497348887824e-5	1.6894569062628244e-4	Myct1	68632
ENSMUSG00000047446	group_BYN_vs_Liver	333.2182106214959	-0.011565392812127036	0.154864039187346	-0.07468094512332757	0.9404685689180208	0.9561487977711604	Arl4a	11861
ENSMUSG00000047547	group_BYN_vs_Liver	1543.0570079179438	-0.12579300166807927	0.11568661214745718	-1.087360061229386	0.2768777145303423	0.3726357414254489	Cltb	74325
ENSMUSG00000047867	group_BYN_vs_Liver	204.96331196607022	-1.2707334693069365	0.26939050201049136	-4.717068567092421	2.3926707110960215e-6	9.24965665049102e-6	Gimap6	231931
ENSMUSG00000047907	group_BYN_vs_Liver	285.21026070927195	-1.554843581974882	0.27486846458121755	-5.6566823129157475	1.5432703609095418e-8	7.995072286507326e-8	Tshz2	228911
ENSMUSG00000048249	group_BYN_vs_Liver	726.3475544249385	0.7371114155393894	0.29991818430194334	2.457708315536149	0.013982669000054486	0.02782614271141795	Crebrf	77128
ENSMUSG00000048450	group_BYN_vs_Liver	6.173613208089384	-3.23089074037692	0.6489129130145247	-4.978928105110158	6.393738598755019e-7	2.6714282518521567e-6	Msx1	17701
ENSMUSG00000048826	group_BYN_vs_Liver	197.2647474278155	-1.830203342984404	0.4139468994657429	-4.421348113360773	9.808700112740214e-6	3.4758864014280974e-5	Dact2	240025
ENSMUSG00000048878	group_BYN_vs_Liver	884.6052530008114	-1.3419201017166043	0.12478475120866048	-10.753878889197725	5.6820744639017766e-27	1.8241904955218433e-25	Hexim1	192231
ENSMUSG00000048915	group_BYN_vs_Liver	89.44327078553312	-0.8662046803702238	0.26977224577153064	-3.210873964788098	0.0013233196026017446	0.0032622032054475504	Efna5	13640
ENSMUSG00000049044	group_BYN_vs_Liver	2776.924934423853	0.3393945604226572	0.24771779623819487	1.370085498808127	0.17066021395112013	0.2494551642338437	Rapgef4	56508
ENSMUSG00000049299	group_BYN_vs_Liver	491.67573596912405	-0.048295079420881494	0.11700539314408412	-0.41275943034018453	0.6797828778500659	0.7557430216942224	Trappc1	245828
ENSMUSG00000049687	group_BYN_vs_Liver	9.595613164709942	-0.6901806350199503	0.5994918730043864	-1.1512760490998355	0.2496186872728065	0.3416159196066759	Pheta2	338368
ENSMUSG00000049791	group_BYN_vs_Liver	324.0280989965772	-1.507991273164415	0.20523047087205018	-7.347794246910654	2.0150435639361718e-13	1.8156928321694382e-12	Fzd4	14366
ENSMUSG00000049807	group_BYN_vs_Liver	564.9776249179047	-0.5927938976920435	0.152493688954196	-3.887333972687217	1.0135126456402702e-4	3.0432059014571817e-4	Arhgap23	58996
ENSMUSG00000050074	group_BYN_vs_Liver	0.15095925072149988	-2.2563691672493875	4.4978964860780275	-0.5016498654945357	0.6159138361488508	NA	Spink8	78709
ENSMUSG00000050234	group_BYN_vs_Liver	77.83165638522047	-1.3776403884111978	0.2955701679408796	-4.660958844421524	3.1473966036962465e-6	1.1948153395120187e-5	Gja4	14612
ENSMUSG00000050493	group_BYN_vs_Liver	131.9298009762227	-2.3044810286205526	0.22200496504354458	-10.380313017632494	3.0477425648894623e-25	8.129130134218922e-24	Fam167b	230766
ENSMUSG00000050708	group_BYN_vs_Liver	103928.1213010219	-0.34561917265957814	0.17684839555734821	-1.9543246155575165	0.05066283954547237	0.0873946376324397	Ftl1	14325
ENSMUSG00000050730	group_BYN_vs_Liver	842.271354621	-1.0460174806451077	0.1783563823138708	-5.864760582575232	4.497812142993824e-9	2.4693396167835005e-8	Arhgap42	71544
ENSMUSG00000050896	group_BYN_vs_Liver	33.23920725496359	4.432631851710062	0.9046202010517491	4.899992114432664	9.584050191021637e-7	3.9207661867953705e-6	Rtn4rl2	269295
ENSMUSG00000050919	group_BYN_vs_Liver	15.359090252212994	-0.3778031501605374	0.4722779287725025	-0.7999593610958816	0.42373434304400937	0.5240533609264867	Zfp366	238803
ENSMUSG00000051041	group_BYN_vs_Liver	242.68981736138034	-0.670209510131818	0.22017471639549682	-3.043989433046117	0.0023346334064234366	0.005492705215233785	Olfml1	244198
ENSMUSG00000051043	group_BYN_vs_Liver	2289.4915844410216	-0.041927346698246666	0.10095401384298316	-0.41531133931393294	0.677914001311452	0.7541409213143461	Gprc5c	70355
ENSMUSG00000051177	group_BYN_vs_Liver	420.6604718055625	0.5560501070331436	0.19675180421676744	2.826149977361968	0.004711120047047482	0.010401153231503785	Plcb1	18795
ENSMUSG00000051375	group_BYN_vs_Liver	2763.47129632186	-0.8051367543544046	0.2219529750933089	-3.6275105301739052	2.8616710755422804e-4	7.984268176379908e-4	Pcdh1	75599
ENSMUSG00000052040	group_BYN_vs_Liver	1927.611979737095	-1.0736628417299197	0.19436356445320982	-5.5239923426511774	3.313819114718098e-8	1.6404969735383875e-7	Klf13	50794
ENSMUSG00000052544	group_BYN_vs_Liver	39.02563366172308	-2.252513255790534	0.7017264340289756	-3.209959247021217	0.0013275379234528439	0.0032713544127175114	St6galnac3	20447
ENSMUSG00000052562	group_BYN_vs_Liver	1893.7360539912445	-2.3495901127124923	0.2694306047908869	-8.720576174099001	2.767896608425306e-18	3.955216148413788e-17	Slc22a30	319800
ENSMUSG00000052921	group_BYN_vs_Liver	154.51145775248668	-1.4297013272975014	0.3424299511877617	-4.175164357961099	2.9777098876783178e-5	9.748568703692429e-5	Arhgef15	442801
ENSMUSG00000053062	group_BYN_vs_Liver	187.24367742362938	-0.6124281730278551	0.31550637675677223	-1.9410960226011014	0.052246631420649406	0.08976736043574451	Jam2	67374
ENSMUSG00000053119	group_BYN_vs_Liver	1425.1050960350012	-0.3390007284933898	0.11998125273525226	-2.8254474825447993	0.004721462712156625	0.010419576787373272	Chmp3	66700
ENSMUSG00000053303	group_BYN_vs_Liver	1102.653444574489	-2.6841896313218814	0.981818871333555	-2.733894926745584	0.006259001413984398	0.013425696506479144	Slc22a26	236149
ENSMUSG00000053559	group_BYN_vs_Liver	564.0697829080136	0.18664263796990388	0.15008277481798107	1.2435979958143915	0.21364755418305145	0.30075061511169154	Smagp	207818
ENSMUSG00000053862	group_BYN_vs_Liver	21.343257856642	-1.4187586121322373	0.5960828798724506	-2.3801364877914666	0.017306226627034065	0.03377466188856859	Slc51b	330962
ENSMUSG00000053897	group_BYN_vs_Liver	453.49274348975825	-1.21481264545423	0.15825017451976794	-7.67653273774103	1.63452296669781e-14	1.6490652886179625e-13	Slc39a8	67547
ENSMUSG00000054263	group_BYN_vs_Liver	3362.86487568843	-2.658011175527428	0.2800744087293909	-9.490375031356791	2.302045447490525e-21	4.338091668832728e-20	Lifr	16880
ENSMUSG00000054435	group_BYN_vs_Liver	185.69199068311863	-0.6345168193502111	0.27270223341945304	-2.3267752940410946	0.01997722800672583	0.0384494717894214	Gimap4	107526
ENSMUSG00000054920	group_BYN_vs_Liver	467.0255111835132	-0.5773920011772194	0.13759315225304072	-4.196371634217424	2.7122506870152528e-5	8.935313128085757e-5	Klhl5	71778
ENSMUSG00000055065	group_BYN_vs_Liver	3890.5057599485067	-0.15015647787957506	0.10960507475039823	-1.3699774232308481	0.17069394930343737	0.2494856690241165	Ddx17	67040
ENSMUSG00000055148	group_BYN_vs_Liver	181.5924589217245	-0.4190505752266471	0.2768996925155083	-1.5133659825323837	0.13018672083039304	0.19779446083382837	Klf2	16598
ENSMUSG00000055254	group_BYN_vs_Liver	510.66812342362823	-2.228751228438846	0.557610062602533	-3.9969709621748883	6.415816755076228e-5	0.00019908641814319591	Ntrk2	18212
ENSMUSG00000056091	group_BYN_vs_Liver	2348.030575251494	-0.4667894576899412	0.24611812838313823	-1.8966073761266313	0.0578797763606988	0.09816268615087922	St3gal5	20454
ENSMUSG00000056216	group_BYN_vs_Liver	1570.179984770125	0.06379767959970198	0.1199151920295898	0.5320233284866818	0.5947098383058711	0.681776889480622	Cebpg	12611
ENSMUSG00000056313	group_BYN_vs_Liver	158.76788798326328	-1.5150629358074397	0.2896872098426885	-5.229995955396782	1.6951374834625148e-7	7.647838748678833e-7	Tcim	69068
ENSMUSG00000056492	group_BYN_vs_Liver	522.6211220811128	-1.6536910825231304	0.3367087157595314	-4.9113402924329215	9.045594713668123e-7	3.713021318643916e-6	Adgrf5	224792
ENSMUSG00000056608	group_BYN_vs_Liver	671.3330649262085	-0.522506821512241	0.1558279847105017	-3.3531000383721694	7.991181758259661e-4	0.002064166850598283	Chd9	109151
ENSMUSG00000056749	group_BYN_vs_Liver	457.5870550436698	-0.22068073948177352	0.1828351730376431	-1.206992811149847	0.22743491251122966	0.3162107469763769	Nfil3	18030
ENSMUSG00000057346	group_BYN_vs_Liver	1409.0374987401892	-0.3551892065797656	0.37439606078108106	-0.9486991017981191	0.34277367099378414	0.4425543813995917	Apol9a	223672
ENSMUSG00000057530	group_BYN_vs_Liver	5941.540528562471	-1.0728219550567357	0.11698667087304063	-9.17046315661903	4.709910147273764e-20	7.886862492727595e-19	Ece1	230857
ENSMUSG00000057666	group_BYN_vs_Liver	18009.487241297087	-0.16436335502431743	0.16884838684620657	-0.973437520454523	0.33033589867414853	0.4298445451073959	Gapdh	14433
ENSMUSG00000057722	group_BYN_vs_Liver	65.91986041419631	1.2492077147637355	0.5377140146646939	2.323182362175761	0.020169357879718162	0.038770481055209666	Lepr	16847
ENSMUSG00000058254	group_BYN_vs_Liver	238.250441501146	-1.8473622182120213	0.24729442429043866	-7.4702946639927434	8.001543938261324e-14	7.506431471060733e-13	Tspan7	21912
ENSMUSG00000058655	group_BYN_vs_Liver	6093.138875037783	0.09646281766629979	0.10399020336141376	0.9276144727888179	0.353607587604577	0.4535026152633271	Eif4b	75705
ENSMUSG00000058806	group_BYN_vs_Liver	47.403103309658526	-3.462115246813192	0.3154933505460823	-10.973655200087967	5.116144571571086e-28	1.800492910840924e-26	Col13a1	12817
ENSMUSG00000059013	group_BYN_vs_Liver	178.27350400762145	-0.6847861383378692	0.16637232304296673	-4.11598591528363	3.8552784914962046e-5	1.242441502885207e-4	Sh2d3c	27387
ENSMUSG00000059208	group_BYN_vs_Liver	2307.7611983392426	-0.27591610897490826	0.0759017862503181	-3.635172801664492	2.777943685672196e-4	7.771909682422385e-4	Hnrnpm	76936
ENSMUSG00000059278	group_BYN_vs_Liver	304.60393519101416	-0.7060478451978217	0.15575070603145333	-4.533191939786377	5.809897603133672e-6	2.1276624064658173e-5	Naa38	78304
ENSMUSG00000059325	group_BYN_vs_Liver	430.09249409262293	-1.537838073860227	0.48064814878920786	-3.199508991627592	0.0013766189305256628	0.0033807013274851985	Hopx	74318
ENSMUSG00000059495	group_BYN_vs_Liver	4342.3058039009275	-0.02475085182241977	0.1209448319222987	-0.20464579948584338	0.8378488697773027	0.8795571538071675	Arhgef12	69632
ENSMUSG00000059518	group_BYN_vs_Liver	651.9471745503668	-0.6665013987343723	0.12211538222762203	-5.457964316829631	4.8162441518321314e-8	2.3330449749731915e-7	Znhit1	70103
ENSMUSG00000059588	group_BYN_vs_Liver	209.8853539223538	-0.822892678573786	0.2708946386839477	-3.037685361997339	0.002384027317829399	0.005598725168951178	Calcrl	54598
ENSMUSG00000059743	group_BYN_vs_Liver	5248.462905688263	-1.1232644193080432	0.2352491692659261	-4.774785912371503	1.7989853043932324e-6	7.083070870556177e-6	Fdps	110196
ENSMUSG00000059810	group_BYN_vs_Liver	284.5477914170417	-1.6205546653277114	0.3389064618141981	-4.781716632526657	1.7380456553250657e-6	6.854269534758664e-6	Rgs3	50780
ENSMUSG00000059974	group_BYN_vs_Liver	29.47057880761721	-2.0317881520726093	0.45264108840215694	-4.488739984354737	7.164568153208694e-6	2.5880801240474996e-5	Ntm	235106
ENSMUSG00000060032	group_BYN_vs_Liver	979.5201030131333	-1.8216182994911636	0.21885539368670556	-8.32338773472878	8.548423941381963e-17	1.080558131446801e-15	H2aj	232440
ENSMUSG00000060538	group_BYN_vs_Liver	647.9160587172602	-0.24696538494005937	0.13245480690987407	-1.864525649930557	0.062247922972215715	0.10445218711961189	Tmem219	68742
ENSMUSG00000060591	group_BYN_vs_Liver	2357.8375975901395	-1.0478839195619651	0.16188698690810033	-6.472934851501225	9.6117402944413e-11	6.462595563436589e-10	Ifitm2	80876
ENSMUSG00000060636	group_BYN_vs_Liver	1960.3217940776926	-0.6623584813693667	0.13845035655177795	-4.784086497615169	1.7176670893124269e-6	6.7794183856823265e-6	Rpl35a	57808
ENSMUSG00000060675	group_BYN_vs_Liver	361.662772456261	-0.3160110110748706	0.18190417786387608	-1.7372388847019797	0.0823450139986369	0.13338502768754223	Plaat3	225845
ENSMUSG00000060802	group_BYN_vs_Liver	23667.56964819687	-0.43467407556477217	0.12594556710566177	-3.4512852302304795	5.579236015351795e-4	0.0014826225239644602	B2m	12010
ENSMUSG00000061353	group_BYN_vs_Liver	5322.376604393592	-1.6673125371367419	0.1678505447298151	-9.933316211875118	2.9817071451717066e-23	6.707457453831156e-22	Cxcl12	20315
ENSMUSG00000061524	group_BYN_vs_Liver	0.14845408756560152	-2.6266984255697197	4.487210862936323	-0.5853744131495686	0.5582959894344819	NA	Zic2	22772
ENSMUSG00000061751	group_BYN_vs_Liver	596.8954275014577	-1.213580582004022	0.17656999101825613	-6.873085143208429	6.2828040080635954e-12	4.7964508866283934e-11	Kalrn	545156
ENSMUSG00000062070	group_BYN_vs_Liver	5760.69148147932	-0.557989864078763	0.09188044690118663	-6.072999020987094	1.2554322103681392e-9	7.39043290566138e-9	Pgk1	18655
ENSMUSG00000062683	group_BYN_vs_Liver	2515.8739968473365	-0.3382351615801875	0.09536715455143743	-3.5466630326875936	3.9014326052770875e-4	0.0010667326515641287	Atp5g2	67942
ENSMUSG00000062901	group_BYN_vs_Liver	1306.223429013126	0.26225838419701836	0.26092592536900105	1.0051066555618533	0.31484549563903835	0.41385364736554997	Klhl24	75785
ENSMUSG00000062960	group_BYN_vs_Liver	804.3183154065448	-2.0959442014007164	0.3508261240089608	-5.974310514422187	2.3106532523146324e-9	1.3166581609060546e-8	Kdr	16542
ENSMUSG00000063060	group_BYN_vs_Liver	45.931790124978356	-2.019527001665408	0.3887291138626532	-5.195203882719607	2.044955991606736e-7	9.132598257311428e-7	Sox7	20680
ENSMUSG00000063229	group_BYN_vs_Liver	13589.65747592386	-0.0852251062990232	0.10942699308417356	-0.7788307427351701	0.43607942554127727	0.5363030347538584	Ldha	16828
ENSMUSG00000063450	group_BYN_vs_Liver	893.4800636243642	-0.42319915146169856	0.12428805730946947	-3.40498645342858	6.616733602792279e-4	0.0017347108072407148	Syne2	319565
ENSMUSG00000063590	group_BYN_vs_Liver	57.74088934572893	-4.1900666459276374	0.8244132193904583	-5.08248357422704	3.725315348276495e-7	1.6135266901592476e-6	Slc22a28	434674
ENSMUSG00000063856	group_BYN_vs_Liver	24468.896539731817	-1.9377379854051269	0.22334460528253322	-8.676000850586332	4.099291017186364e-18	5.751762092204109e-17	Gpx1	14775
ENSMUSG00000063888	group_BYN_vs_Liver	1472.2987478715918	-0.47633886525722613	0.07972976553463938	-5.974416982955707	2.309144840072307e-9	1.3161854084021783e-8	Rpl7l1	66229
ENSMUSG00000063975	group_BYN_vs_Liver	0.23959848353782714	-1.9358011249450378	4.49789598699304	-0.43037925522132203	0.6669197831275562	NA	Slco1a5	108096
ENSMUSG00000064120	group_BYN_vs_Liver	1715.906314433861	-1.7158236791516046	0.2046177951102058	-8.385505660577923	5.0508164837055804e-17	6.477538520868711e-16	Mocs1	56738
ENSMUSG00000064262	group_BYN_vs_Liver	197.58638289596828	-0.7289295190733684	0.29065721658103016	-2.507866577846195	0.01214625204528265	0.024495889070210698	Gimap8	243374
ENSMUSG00000064341	group_BYN_vs_Liver	64125.287125696545	-1.0158647529527218	0.2533616422070409	-4.009544397105629	6.0836014350499614e-5	1.8941412239411334e-4	mt-Nd1	17716
ENSMUSG00000064345	group_BYN_vs_Liver	40344.89144920736	-0.9022936543046801	0.2997629399100157	-3.0100240362452246	0.0026122701619433644	0.006085359287631401	mt-Nd2	17717
ENSMUSG00000064351	group_BYN_vs_Liver	292715.7910986025	-0.86400569830887	0.25624240139957244	-3.3718295394897577	7.467064830708777e-4	0.0019411965964911365	mt-Co1	17708
ENSMUSG00000064360	group_BYN_vs_Liver	1899.7597132010403	0.28974506409970924	0.41528551465381	0.6977008681394686	0.4853642851368989	0.584214702240199	mt-Nd3	17718
ENSMUSG00000064367	group_BYN_vs_Liver	43479.30921452087	-0.40262726678937355	0.3103172273827186	-1.2974699154965306	0.19446954992926996	0.27776657650843206	mt-Nd5	17721
ENSMUSG00000064370	group_BYN_vs_Liver	89260.93068347586	-0.7010578473350356	0.2594347767329958	-2.702250855352935	0.006887177872833143	0.0146580250391952	mt-Cytb	17711
ENSMUSG00000064373	group_BYN_vs_Liver	81329.0415613878	-1.0613451798145441	0.20539197905631668	-5.167412986091013	2.3735640821756266e-7	1.0539450679520857e-6	Selenop	20363
ENSMUSG00000065947	group_BYN_vs_Liver	2579.7554345853896	-0.7106706037094698	0.35118672245982774	-2.0236260606087217	0.04300864152882237	0.07558279571192628	mt-Nd4l	17720
ENSMUSG00000065954	group_BYN_vs_Liver	935.1032590300578	-0.6206846140766356	0.1419814710983385	-4.371588836734478	1.2334564361006645e-5	4.301016679091528e-5	Tacc1	320165
ENSMUSG00000065979	group_BYN_vs_Liver	1254.592626182436	-1.036932857477679	0.0967551598899672	-10.717080708221756	8.46324932703363e-27	2.6728154348617115e-25	Cpped1	223978
ENSMUSG00000066026	group_BYN_vs_Liver	3037.5090331667852	-0.5416777543984947	0.14167727144476358	-3.8233214747482016	1.3166593267565946e-4	3.897914657272844e-4	Dhrs3	20148
ENSMUSG00000066150	group_BYN_vs_Liver	3091.7803628665624	-1.0811139196976447	0.09633095936849187	-11.22291241346505	3.1473149847448676e-29	1.2480487703310373e-27	Slc31a1	20529
ENSMUSG00000067212	group_BYN_vs_Liver	754.5904405722601	-0.4369771919398293	0.1465806357839842	-2.9811386040363637	0.0028717878259854014	0.006634124104560748	H2-T23	15040
ENSMUSG00000067235	group_BYN_vs_Liver	12945.620349794335	-2.4827737850657696	0.22934072668400646	-10.825699477644983	2.600856305159615e-27	8.650635439682691e-26	H2-Q10	15007
ENSMUSG00000067288	group_BYN_vs_Liver	1792.3461913593521	-0.8178212916596416	0.14947450510720328	-5.471309579336618	4.4672216051750934e-8	2.1737489120690146e-7	Rps28	54127
ENSMUSG00000067656	group_BYN_vs_Liver	274.3160259940481	-2.933000728894438	0.8651024956657462	-3.3903505579848376	6.980330050772032e-4	0.0018239533757515222	Slc22a27	171405
ENSMUSG00000067787	group_BYN_vs_Liver	571.978782459263	-0.21020528068796024	0.09870753441699755	-2.1295768547913667	0.03320656358513377	0.06024468588580433	Blcap	53619
ENSMUSG00000067860	group_BYN_vs_Liver	0.04538625657724463	-1.7712276609061177	4.498137277534291	-0.39376914300780025	0.6937514879662081	NA	Zic3	22773
ENSMUSG00000068417	group_BYN_vs_Liver	0.3900137221376341	-0.6201646925366027	1.8741673902260485	-0.3309014422995605	0.7407189324896719	NA	Pnp2	667034
ENSMUSG00000068523	group_BYN_vs_Liver	1324.9146628502924	0.06532184479111222	0.09264499379771186	0.7050768974494285	0.48076238278332484	0.5801881606019077	Gng5	14707
ENSMUSG00000068686	group_BYN_vs_Liver	25.739679537495665	-2.0395183291779992	0.3139940436039693	-6.495404517132748	8.281059579949725e-11	5.612653838336425e-10	Cd59b	333883
ENSMUSG00000068798	group_BYN_vs_Liver	1172.0900268124324	-0.3429214222422838	0.10423491622513324	-3.28989013145672	0.0010022650902918602	0.002540512727562021	Rap1a	109905
ENSMUSG00000069919	group_BYN_vs_Liver	14490.725161373777	-0.8486669878994832	0.35150220511190094	-2.4144001817266254	0.01576114089737779	0.031062535129693335	Hba-a1	15122
ENSMUSG00000070544	group_BYN_vs_Liver	1363.1234045539934	-0.8058878966822278	0.11288545483372588	-7.138987904768216	9.402060610306722e-13	7.933653494101725e-12	Top1	21969
ENSMUSG00000070720	group_BYN_vs_Liver	24.023653658083756	-2.341021080959229	0.4061159877786286	-5.764414973574755	8.19415747729285e-9	4.3687904218362834e-8	Tmem200b	623230
ENSMUSG00000070934	group_BYN_vs_Liver	950.5638281807636	-0.1838796716089721	0.09121359808702366	-2.0159238914524455	0.043807934906229744	0.07684121807025789	Rraga	68441
ENSMUSG00000071647	group_BYN_vs_Liver	567.0839686280939	-0.13677292006441455	0.10046701987440951	-1.3613713259872726	0.173396372909071	0.25252189764024	Eml3	225898
ENSMUSG00000071648	group_BYN_vs_Liver	74.95634711023618	-0.20710456539693864	0.17193804931405057	-1.204530156199779	0.22838473363798328	0.3173264810815516	Rom1	19881
ENSMUSG00000071655	group_BYN_vs_Liver	1940.6233135333748	-0.4144253361916551	0.12021730766170598	-3.447301759226356	5.662157730266404e-4	0.001502804551705391	Ubxn1	225896
ENSMUSG00000072294	group_BYN_vs_Liver	123.01660406989147	-0.6780632904806629	0.23179710353614766	-2.925244880701981	0.003441852609626296	0.007832527162687888	Klf12	16597
ENSMUSG00000072772	group_BYN_vs_Liver	1229.8866381596222	-1.679947192605589	0.13212231217846673	-12.715090773891152	4.875430461919217e-37	3.7665128321544036e-35	Grcc10	14790
ENSMUSG00000073676	group_BYN_vs_Liver	2418.019491392228	-1.2398720534474648	0.14680673546785264	-8.445607413693692	3.024685736611119e-17	3.946950277161925e-16	Hspe1	15528
ENSMUSG00000073889	group_BYN_vs_Liver	761.0889442510133	-1.9573302167196516	0.16526002043273083	-11.84394272489143	2.313171558539807e-32	1.1772889682846562e-30	Il11ra1	16157
ENSMUSG00000073940	group_BYN_vs_Liver	1458.425829377581	-1.3424034478668068	0.3995487476646637	-3.3597989124307537	7.799922260138693e-4	0.002019875701740777	Hbb-bt	101488143
ENSMUSG00000074093	group_BYN_vs_Liver	280.07912729977295	-0.4649641377482156	0.12298215826155118	-3.7807446569555023	1.5635997854228912e-4	4.566229433604711e-4	Svip	75744
ENSMUSG00000074207	group_BYN_vs_Liver	27293.153331210277	-1.378534348484403	0.35627571780223094	-3.8692907756616437	1.0915240292084513e-4	3.2653104675071085e-4	Adh1	11522
ENSMUSG00000074218	group_BYN_vs_Liver	15.113970904939567	-1.367150349619489	0.4732486767429963	-2.8888624877485656	0.003866381132207043	0.008691513625623322	Cox7a1	12865
ENSMUSG00000074272	group_BYN_vs_Liver	2164.0208787161096	-1.689624745569857	0.16420949503532942	-10.2894460835309	7.862737942938938e-25	2.0301777823106384e-23	Ceacam1	26365
ENSMUSG00000074794	group_BYN_vs_Liver	2066.3911581872057	-1.6219119569184672	0.30150036381794043	-5.379469319306862	7.470572434569597e-8	3.5332163433838796e-7	Arrdc3	105171
ENSMUSG00000075044	group_BYN_vs_Liver	93.41659889037358	-4.889719896756634	0.7143178007371398	-6.845300357502907	7.631558011037455e-12	5.782866017664216e-11	Slc22a29	236293
ENSMUSG00000075486	group_BYN_vs_Liver	455.1407068853022	-0.8567921712896098	0.11443543577271095	-7.487122896017548	7.03997768949464e-14	6.649401236093062e-13	Commd6	66200
ENSMUSG00000076441	group_BYN_vs_Liver	28626.199595636048	-3.176166134944926	0.4758685021563857	-6.674461790499292	2.481411167418899e-11	1.7794764773454094e-10	Ass1	11898
ENSMUSG00000078578	group_BYN_vs_Liver	5812.640985881808	-0.2308642648678597	0.08226404448469592	-2.806381163411055	0.005010138877710878	0.010981304733547149	Ube2d3	66105
ENSMUSG00000078719	group_BYN_vs_Liver	10.041411117553674	-1.5768363795229579	0.6516179038150882	-2.419878843553725	0.015525678989609316	0.03064208053816939	Msmp	100039672
ENSMUSG00000078812	group_BYN_vs_Liver	7825.566484595337	-0.04414374757585365	0.09364864715850055	-0.4713762442413103	0.6373720772163469	0.7192546003486612	Eif5a	276770
ENSMUSG00000079037	group_BYN_vs_Liver	868.753192437866	-0.1574837042547825	0.11466339292912932	-1.3734436094361815	0.1696144804350599	0.24818852928737142	Prnp	19122
ENSMUSG00000079105	group_BYN_vs_Liver	11.298652207975897	-0.9759239106201529	0.82604434418181	-1.1814425187872901	0.2374269755521097	0.32751984654840716	C7	109828
ENSMUSG00000079197	group_BYN_vs_Liver	1597.3453620094415	-0.44413075761497484	0.12655425886319502	-3.509409810499381	4.4910234170438966e-4	0.0012147501057315972	Psme2	19188
ENSMUSG00000079477	group_BYN_vs_Liver	4867.232473145557	-0.13226211918840455	0.0708747191029939	-1.8661395891559525	0.06202183838269337	0.10413069687578126	Rab7	19349
ENSMUSG00000079658	group_BYN_vs_Liver	626.4348627737348	-0.6603603543968265	0.144075713584959	-4.583425880500139	4.574190706325065e-6	1.699197930772976e-5	Eloc	67923
ENSMUSG00000087687	group_BYN_vs_Liver	147.00248490885318	-2.04920410969138	0.1959430569072188	-10.458161376249738	1.344390481516781e-25	3.734824617061877e-24	Pet100	100503890
ENSMUSG00000090019	group_BYN_vs_Liver	66.75809618745329	-1.3785460887753198	0.2290106073945043	-6.019573086414169	1.7487768290160389e-9	1.0095424677418878e-8	Gimap1	16205
ENSMUSG00000090523	group_BYN_vs_Liver	224.46276042067592	-0.8958303692231687	0.45609433522717585	-1.9641339521942647	0.04951455975889559	0.08561184380604052	Gypc	71683
ENSMUSG00000090698	group_BYN_vs_Liver	48.02579397801735	-0.06554855622596553	0.2477708343030728	-0.2645531561870057	0.7913537105431543	0.8458350678614432	Apold1	381823
ENSMUSG00000090958	group_BYN_vs_Liver	134.71489261496163	-0.8484976777119255	0.25802754029678693	-3.2883996674772447	0.0010075869095856576	0.002553001145142492	Lrrc32	434215
ENSMUSG00000091956	group_BYN_vs_Liver	0.1394212007746926	-1.7712513167759767	4.498137277532353	-0.3937744020448555	0.6937476048868667	NA	C2cd4b	75697
ENSMUSG00000094686	group_BYN_vs_Liver	10.795244571576914	-3.205839368493839	1.0063557465271753	-3.1855925497090305	0.0014445789037922055	0.0035332781941769245	Ccl21a	18829
ENSMUSG00000098470	group_BYN_vs_Liver	150.18469643450038	-1.8577803482071613	0.27067532222057633	-6.8635010128231615	6.719304813083664e-12	5.1140231474869515e-11	C1rb	667277
ENSMUSG00000000093	group_BY_vs_Liver	107.36210452244832	0.20652511574645133	0.25203703375556785	0.8194236881344383	0.41254472446662804	0.5467249183638115	Tbx2	21385
ENSMUSG00000000738	group_BY_vs_Liver	1125.341184744765	-0.7682809168729059	0.11281979412375819	-6.8098060525632285	9.7730410148693065e-12	1.1320131847223146e-10	Spg7	234847
ENSMUSG00000000753	group_BY_vs_Liver	10345.172462431423	-1.9993676631421333	0.25171172744375825	-7.943085065787673	1.9721359530518773e-15	3.6104202631567026e-14	Serpinf1	20317
ENSMUSG00000000787	group_BY_vs_Liver	5274.978620122666	-0.28886236982126917	0.13437156739598688	-2.149728364557994	0.03157670744339399	0.06672957211531695	Ddx3x	13205
ENSMUSG00000001240	group_BY_vs_Liver	106.13208090190139	-0.809765359555261	0.2853400158676054	-2.8378962449170926	0.004541194162350994	0.012207850554249574	Ramp2	54409
ENSMUSG00000001289	group_BY_vs_Liver	1288.5317258042264	0.07926041090232563	0.18646508786758542	0.42506836968114314	0.6707868350786621	0.7719881392170247	Pfdn5	56612
ENSMUSG00000001435	group_BY_vs_Liver	21224.7310629635	-0.8436212834004199	0.13716985882945185	-6.1501942963236855	7.7388084628553e-10	6.979707906973852e-9	Col18a1	12822
ENSMUSG00000001642	group_BY_vs_Liver	1082.4674973848007	-0.912876710122358	0.13494372087785741	-6.764869859699783	1.3342908018462545e-11	1.520645649604113e-10	Akr1b3	11677
ENSMUSG00000001666	group_BY_vs_Liver	3325.5609288974356	-1.9915078846424246	0.2510548814818227	-7.932559896416979	2.146741226581498e-15	3.914508234648659e-14	Ddt	13202
ENSMUSG00000001911	group_BY_vs_Liver	2674.349292523768	-0.16865940833761153	0.16522649916158366	-1.0207769891237037	0.30736010887137094	0.4356357645901215	Nfix	18032
ENSMUSG00000001930	group_BY_vs_Liver	201.85823222713495	-1.040772133939164	0.6852362131426235	-1.5188516222252546	0.12879984857177487	0.218164886521326	Vwf	22371
ENSMUSG00000002308	group_BY_vs_Liver	112.85482271683162	-0.1520295837229964	0.23806084853691198	-0.6386164909406504	0.523072450599092	0.6502041929456991	Cd320	54219
ENSMUSG00000002329	group_BY_vs_Liver	366.9651124226829	0.05508797856626803	0.15685683243999854	0.35119910117616643	0.7254389843931959	0.8132580995630376	Mdp1	67881
ENSMUSG00000002396	group_BY_vs_Liver	703.9020731628576	-0.31680491460254445	0.16663037285735557	-1.9012435078312298	0.05727012474195897	0.11144800162432991	Ocel1	77090
ENSMUSG00000002504	group_BY_vs_Liver	508.36587282695336	-0.16770571434010972	0.16743138378854625	-1.0016384655334984	0.3165182360653226	0.44576862840215997	Slc9a3r2	65962
ENSMUSG00000003072	group_BY_vs_Liver	4099.200629867248	-0.8396667425681511	0.15217255547768258	-5.517859248222296	3.431540913021152e-8	2.4167758697939027e-7	Atp5d	66043
ENSMUSG00000003134	group_BY_vs_Liver	272.40515875948097	-0.18146926302836527	0.32220516985327824	-0.5632102772000849	0.5732917055113518	0.6923484157641027	Tbc1d8	54610
ENSMUSG00000003346	group_BY_vs_Liver	1431.714813257441	-0.5341058008807632	0.13399888198156856	-3.985897441698275	6.72255465039628e-5	2.715115986762024e-4	Abhd17a	216169
ENSMUSG00000003420	group_BY_vs_Liver	3016.593243514221	-0.7598398604060004	0.1521500516170323	-4.994016448437017	5.913635793229944e-7	3.427043121583256e-6	Fcgrt	14132
ENSMUSG00000003746	group_BY_vs_Liver	4853.1126301059985	-0.9366912660105777	0.11542003452403708	-8.115499790597488	4.837895453894253e-16	9.56003439639168e-15	Man1a	17155
ENSMUSG00000003814	group_BY_vs_Liver	17205.560502459026	-0.2582191477624884	0.148901814164665	-1.7341571639747344	0.08289020109158877	0.15173331015841274	Calr	12317
ENSMUSG00000004105	group_BY_vs_Liver	294.5903350766177	-0.5551795637917813	0.3881097604768545	-1.4304705017200676	0.15258202622059297	0.2497647477472812	Angptl2	26360
ENSMUSG00000004473	group_BY_vs_Liver	36.49008929341782	-0.19189419037364056	0.35925164382910235	-0.5341497907381197	0.593237903755105	0.7088142256038515	Clec11a	20256
ENSMUSG00000004655	group_BY_vs_Liver	1652.7879100211183	-1.7547676933871426	0.32487236353281146	-5.401406491783394	6.612040339902426e-8	4.4410629810351197e-7	Aqp1	11826
ENSMUSG00000004837	group_BY_vs_Liver	74.98338851447512	-0.5518031794598844	0.3333299891735481	-1.655426146408292	0.09783808591507004	0.17385990238304178	Grap	71520
ENSMUSG00000004980	group_BY_vs_Liver	7364.540951502754	-0.2026140470655527	0.1082776862965984	-1.8712447042001297	0.061311171038566974	0.11816323116547593	Hnrnpa2b1	53379
ENSMUSG00000005534	group_BY_vs_Liver	2724.404680106566	-0.5944410770561783	0.13323020234074026	-4.461759170310928	8.12895537855309e-6	3.8525725992489e-5	Insr	16337
ENSMUSG00000005936	group_BY_vs_Liver	992.117141866439	-0.24763960140708757	0.09860456061001639	-2.5114416602545258	0.012023915834987487	0.028939422103105662	Kctd20	66989
ENSMUSG00000006373	group_BY_vs_Liver	27411.362819471433	-1.527597204883901	0.22071916064595096	-6.920999519993075	4.484680091367184e-12	5.394797729765475e-11	Pgrmc1	53328
ENSMUSG00000006386	group_BY_vs_Liver	151.13225164175165	-1.803966311984428	0.37014875674112774	-4.873625209137402	1.0956876882139808e-6	6.08726399814084e-6	Tek	21687
ENSMUSG00000006641	group_BY_vs_Liver	355.6098957039206	-1.1979759203809646	0.2136496151820721	-5.607199055144799	2.0562712422070682e-8	1.4998157412961416e-7	Slc5a6	330064
ENSMUSG00000006800	group_BY_vs_Liver	316.62117926344	-1.011057190778641	0.3059618104776743	-3.3045208786029745	9.513888928001717e-4	0.002991077029481182	Sulf2	72043
ENSMUSG00000006818	group_BY_vs_Liver	2768.156381111784	-1.6426276159503712	0.10904781047297077	-15.06337090883198	2.8203223799359565e-51	9.112610047593072e-49	Sod2	20656
ENSMUSG00000007476	group_BY_vs_Liver	737.9185103745721	-0.009315689349799714	0.13462280236252072	-0.06919845068084263	0.9448316563309452	0.9674410697292009	Lrrc8a	241296
ENSMUSG00000007872	group_BY_vs_Liver	1267.0449089792646	-1.6878124051848968	0.37190653656892264	-4.538270342748082	5.671751950886219e-6	2.7626727236041125e-5	Id3	15903
ENSMUSG00000007891	group_BY_vs_Liver	11751.625596789392	-0.538985583150881	0.12291056831495743	-4.3851850214355395	1.1588723451033412e-5	5.346430856655369e-5	Ctsd	13033
ENSMUSG00000008305	group_BY_vs_Liver	1333.151803332135	-0.003846745185961179	0.2987121224981343	-0.012877767242222336	0.9897253123276429	0.9945773260582783	Tle1	21885
ENSMUSG00000008348	group_BY_vs_Liver	8325.86336535438	-0.7309689794719856	0.2094111217993955	-3.490592921670198	4.81949982272764e-4	0.0016223858204199406	Ubc	22190
ENSMUSG00000008393	group_BY_vs_Liver	2561.8947680919077	-0.5918575467550069	0.13492143380783458	-4.386682901680215	1.150923883523172e-5	5.3137541145265123e-05	Carhsp1	52502
ENSMUSG00000008575	group_BY_vs_Liver	2224.404220539898	-0.08518230624008241	0.12865524394045935	-0.6620974289979514	0.5079087834267914	0.6365103473306489	Nfib	18028
ENSMUSG00000009291	group_BY_vs_Liver	4952.416003590158	-0.436011177414583	0.08118544281599027	-5.370558591431447	7.849312483248353e-8	5.2131549947344e-7	Pttg1ip	108705
ENSMUSG00000009406	group_BY_vs_Liver	141.4212871768399	0.22644698649462192	0.16208110084822286	1.39712147381497	0.1623770453502272	0.2623704197416331	Elk1	13712
ENSMUSG00000009654	group_BY_vs_Liver	272.36232762935504	-2.226444948446244	0.5232513371877404	-4.255020083488874	2.0903025213840174e-5	9.238565283496388e-5	Oit3	18302
ENSMUSG00000009681	group_BY_vs_Liver	1251.9835913447848	0.14004631943646778	0.1170468367481298	1.196498114150919	0.23150223406996948	0.3489300797828486	Bcr	110279
ENSMUSG00000010047	group_BY_vs_Liver	1031.3615180906138	-0.08380157404311632	0.1546398023079491	-0.5419146480557069	0.5878773053629098	0.7051081949116711	Hyal2	15587
ENSMUSG00000010064	group_BY_vs_Liver	25757.99947445921	-2.395419281839567	0.3162480747283231	-7.574494434147566	3.6052884979828915e-14	5.641342248712907e-13	Slc38a3	76257
ENSMUSG00000010175	group_BY_vs_Liver	3251.271627448012	-0.18431390902677583	0.1603846866736158	-1.1491989219759877	0.25047396530196164	0.3708778757811728	Prox1	19130
ENSMUSG00000010358	group_BY_vs_Liver	580.680071447241	0.02495197938951233	0.1347062108002144	0.18523258312505825	0.8530466136410506	0.9025944779631867	Ifi35	70110
ENSMUSG00000010601	group_BY_vs_Liver	1487.459527101338	-3.060626027230966	0.3736610915458664	-8.190914431494344	2.592488625787489e-16	5.319581347861505e-15	Apol7a	75761
ENSMUSG00000011263	group_BY_vs_Liver	132.20000452515603	-1.9362653622724983	0.2843240174619302	-6.810066133550452	9.755388947847049e-12	1.130679661752669e-10	Exoc3l2	74463
ENSMUSG00000011958	group_BY_vs_Liver	1075.4366828225805	0.2093618421146845	0.15595343910696588	1.342463771966495	0.17944566933506043	0.2849992145691452	Bnip2	12175
ENSMUSG00000013622	group_BY_vs_Liver	1185.8414872018686	-0.4426778306619682	0.13177536220567423	-3.359336853660392	7.81297682333715e-4	0.00250813306877114	Atraid	381629
ENSMUSG00000013663	group_BY_vs_Liver	4005.3716572960907	-0.38265363259967117	0.08448685384973365	-4.529149982081828	5.9221451326041025e-6	2.8732388542457785e-5	Pten	19211
ENSMUSG00000014932	group_BY_vs_Liver	683.615105687998	-0.10762046142560344	0.16475829125043684	-0.6532020975018342	0.5136259981992257	0.6413186446667892	Yes1	22612
ENSMUSG00000015053	group_BY_vs_Liver	21.680124548696575	-0.4862493987038143	0.35934656739170023	-1.353148861928005	0.17600807843582011	0.2805557192792539	Gata2	14461
ENSMUSG00000015090	group_BY_vs_Liver	41.08391434890494	-1.7598942219794924	0.6394856698140277	-2.752046378914631	0.005922413272907968	0.015456013213425827	Ptgds	19215
ENSMUSG00000015093	group_BY_vs_Liver	8.773612121564518	-0.8135486394376024	0.6317881233418087	-1.2876922015158838	0.19785312930250226	0.3086030179260708	Clic3	69454
ENSMUSG00000015672	group_BY_vs_Liver	285.8962375115508	-0.25466188612064566	0.12132275962103266	-2.099044622098236	0.035812967386892165	0.0743342071863398	Mrpl32	75398
ENSMUSG00000015714	group_BY_vs_Liver	6254.057298690038	-1.0243543032194993	0.11661213140339827	-8.784285913409246	1.5736097313828044e-18	4.140167203268158e-17	Cers2	76893
ENSMUSG00000015759	group_BY_vs_Liver	901.1581683555515	-0.6179962779392856	0.15116164767719792	-4.088313983312764	4.345197722314253e-5	1.819588595995034e-4	Cnih1	12793
ENSMUSG00000016128	group_BY_vs_Liver	755.2516828801524	0.4208282326476619	0.17662516239148823	2.3826063452663644	0.017190565956711465	0.03951555831562095	Stard13	243362
ENSMUSG00000016252	group_BY_vs_Liver	2002.480176057187	-0.6391052008306268	0.20800496975057756	-3.0725477453591092	0.0021223987750938864	0.006170929255083505	Atp5e	67126
ENSMUSG00000016382	group_BY_vs_Liver	1330.2059664509338	-1.5535074284184947	0.21363561024807498	-7.271762542838959	3.5482693374848123e-13	4.9319604821477575e-12	Pls3	102866
ENSMUSG00000016493	group_BY_vs_Liver	36.84238823466093	-0.10324041328319959	0.3269776522955638	-0.3157414965775026	0.7521987269433426	0.8343317245311695	Cd46	17221
ENSMUSG00000016534	group_BY_vs_Liver	9875.709919085355	-0.7691369562631525	0.15827399224168037	-4.859528374622028	1.1766571809718703e-6	6.494005184884308e-6	Lamp2	16784
ENSMUSG00000016758	group_BY_vs_Liver	34.33917972506086	-1.1399991081938146	0.47198628673937415	-2.4153225214852694	0.015721282033867825	0.0365713711908577	Bik	12124
ENSMUSG00000017309	group_BY_vs_Liver	213.2021542015095	-2.6329512681042777	0.3002407491503334	-8.769466754780625	1.7951440912566474e-18	4.70956819496776e-17	Cd300lg	52685
ENSMUSG00000017417	group_BY_vs_Liver	49.300121531806106	-1.0106291869363027	0.3791667377205385	-2.665395158372721	0.0076897904958096374	0.01954497261403893	Plxdc1	72324
ENSMUSG00000017446	group_BY_vs_Liver	203.59166058690596	-0.6166597111428898	0.34637009962393217	-1.7803491462237122	0.07501883873215534	0.13952958522824732	C1qtnf1	56745
ENSMUSG00000017493	group_BY_vs_Liver	29735.564480767367	-1.3714181535433323	0.2207893232057869	-6.211433295916672	5.250347791726019e-10	4.861521130227154e-9	Igfbp4	16010
ENSMUSG00000017756	group_BY_vs_Liver	1859.8543308453363	-0.7299617766549518	0.11746490544591481	-6.214296720232352	5.155502710168272e-10	4.780911047994414e-9	Slc12a7	20499
ENSMUSG00000018042	group_BY_vs_Liver	9880.989229333394	-0.7143489965355776	0.13580368833890652	-5.260159022727538	1.4393087143473469e-7	9.188127761571954e-7	Cyb5r3	109754
ENSMUSG00000018171	group_BY_vs_Liver	2210.599803827516	0.21793869532337654	0.19171278093802474	1.1367979445972873	0.2556227628007878	0.3770164509091142	Vmp1	75909
ENSMUSG00000018293	group_BY_vs_Liver	6649.024481965978	0.2589008518840227	0.10002854779552348	2.5882696249201085	0.009645944503184883	0.0238583615250008	Pfn1	18643
ENSMUSG00000018340	group_BY_vs_Liver	3061.669923938493	-0.3776878525147549	0.14797034051722874	-2.5524564665766873	0.010696627602239672	0.026120364697752325	Anxa6	11749
ENSMUSG00000018387	group_BY_vs_Liver	612.5151350666993	-0.9078804419589409	0.2167770886336399	-4.188083010438835	2.813206259369056e-5	1.217073518412025e-4	Shroom1	71774
ENSMUSG00000018417	group_BY_vs_Liver	2877.519982569088	-1.0396216486389607	0.17881612944575867	-5.813914280894415	6.102867364269994e-9	4.809435526219961e-8	Myo1b	17912
ENSMUSG00000018446	group_BY_vs_Liver	1642.9356053260865	-0.8782066479490007	0.16148946892320598	-5.438166673064108	5.383160550495303e-8	3.677361567450742e-7	C1qbp	12261
ENSMUSG00000018770	group_BY_vs_Liver	4354.331231364207	-1.2548630067156896	0.13310642549119223	-9.427516380858151	4.199137665812696e-21	1.4536751577306849e-19	Atp5g3	228033
ENSMUSG00000018796	group_BY_vs_Liver	10210.224569061049	-1.7485653206504796	0.1658328031764375	-10.544146195189722	5.406165377028683e-26	2.919804919317808e-24	Acsl1	14081
ENSMUSG00000018899	group_BY_vs_Liver	900.4638605544455	-0.36031993974382365	0.17711125056691776	-2.0344271670516174	0.041908545058594156	0.08535106428664475	Irf1	16362
ENSMUSG00000018932	group_BY_vs_Liver	1569.4562026319434	-0.9020767416022905	0.10864649764208403	-8.302860756487677	1.0163396638025029e-16	2.1664268041956823e-15	Map2k3	26397
ENSMUSG00000019055	group_BY_vs_Liver	1191.1595036003985	-0.528729425344587	0.12553357562396855	-4.211856650434124	2.532802645910308e-5	1.1030178843634461e-4	Plod1	18822
ENSMUSG00000019471	group_BY_vs_Liver	2191.280709866192	0.03952345039941084	0.10352485365393627	0.3817774090416023	0.7026264767900587	0.796180817693334	Cdc37	12539
ENSMUSG00000019505	group_BY_vs_Liver	4521.954013414683	0.11759573745836335	0.13045698218020382	0.901413902829096	0.36736829210875277	0.4996545185560077	Ubb	22187
ENSMUSG00000019726	group_BY_vs_Liver	535.3501184059618	-0.8116844568882705	0.2314662271184405	-3.5067079417721456	4.5368680242689833e-4	0.0015370768653966494	Lyst	17101
ENSMUSG00000019804	group_BY_vs_Liver	1817.433592023975	-0.38484276174782855	0.088738955432813793	-4.3367961665855015	1.4457458040070513e-5	6.548524464436267e-5	Snx3	54198
ENSMUSG00000019851	group_BY_vs_Liver	1417.71051572124	-0.5808138018646194	0.35184319206706055	-1.6507745920913472	0.09878461007750572	0.17524900736461088	Perp	64058
ENSMUSG00000019909	group_BY_vs_Liver	0.06691834815191267	-1.65759829398661	5.167978444003167	-0.3207440417848605	0.7484043686474671	NA	Fam162b	77296
ENSMUSG00000019929	group_BY_vs_Liver	1018.3130987256465	-1.0911446620907985	0.515781683832756	-2.115516499117495	0.03438595022315442	0.07176859080460504	Dcn	13179
ENSMUSG00000019990	group_BY_vs_Liver	86.20950779473456	-1.6151378529057931	0.469146274778047	-3.4427169941185496	5.759016371536841e-4	0.0019045394956831386	Pde7b	29863
ENSMUSG00000020048	group_BY_vs_Liver	17613.731027211277	-0.10159711833774666	0.1708200675104514	-0.5947610243833359	0.5520032239664175	0.675183859719035	Hsp90b1	22027
ENSMUSG00000020089	group_BY_vs_Liver	2556.5368122162613	-1.4046672923511225	0.18989178577617716	-7.397198813048104	1.3908723451506248e-13	2.021759745906792e-12	Ppa1	67895
ENSMUSG00000020092	group_BY_vs_Liver	362.21319322278896	-0.015694211474213307	0.1330186967573078	-0.11798500403929944	0.9060795399279962	0.9400779510704108	Pald1	27355
ENSMUSG00000020097	group_BY_vs_Liver	1884.6542664566812	-0.847463912111853	0.1228419452698805	-6.898815467713388	5.243793360679643e-12	6.26703065046314e-11	Sgpl1	20397
ENSMUSG00000020098	group_BY_vs_Liver	3922.8783143506225	-1.1486427315921346	0.15162093911715463	-7.575752651845799	3.570515140049103e-14	5.591681746112612e-13	Pcbd1	13180
ENSMUSG00000020153	group_BY_vs_Liver	1310.4052123736678	-1.2139651271532386	0.15516531259639751	-7.823688856999237	5.129750393195568e-15	8.997582189665027e-14	Ndufs7	75406
ENSMUSG00000020154	group_BY_vs_Liver	919.894939898912	-2.2013259282758257	0.39144312621362354	-5.62361625702552	1.8700081105143237e-8	1.3721091383004898e-7	Ptprb	19263
ENSMUSG00000020225	group_BY_vs_Liver	1134.902427144749	-0.6234863212045536	0.13296545736116974	-4.689084921589808	2.7442949073234776e-6	1.4217068722412516e-5	Tmbim4	68212
ENSMUSG00000020267	group_BY_vs_Liver	3092.7379079525263	0.02302031038649467	0.1560006634533741	0.14756546463903367	0.8826857118744819	0.923398054847619	Hint1	15254
ENSMUSG00000020346	group_BY_vs_Liver	3607.8846200032244	0.6389990118787723	0.18874284554485662	3.385553555866613	7.103484673336021e-4	0.0023065034772360633	Mgat1	17308
ENSMUSG00000020357	group_BY_vs_Liver	576.4444374889365	-0.7617032664134548	0.29915451432173285	-2.5461867695376403	0.010890690168053625	0.026520407354891393	Flt4	14257
ENSMUSG00000020368	group_BY_vs_Liver	8898.767964685585	-0.3800282746527428	0.13109656321441487	-2.898842390179122	0.0037454311761517213	0.010266350047802686	Canx	12330
ENSMUSG00000020390	group_BY_vs_Liver	1374.4233261307954	-0.007309394424172213	0.127416669165174	-0.057366076762663046	0.9542535853048417	0.973547988065548	Ube2b	22210
ENSMUSG00000020432	group_BY_vs_Liver	2495.3283992741985	-2.078502276333698	0.25010206436032134	-8.310616234415425	9.520635707676244e-17	2.04360778354631e-15	Tcn2	21452
ENSMUSG00000020444	group_BY_vs_Liver	423.2443249962241	-0.21604454923027938	0.12458613792224421	-1.734097812431713	0.08290072961084032	0.15173750121674082	Guk1	14923
ENSMUSG00000020585	group_BY_vs_Liver	4738.551075917246	-0.04089007347811712	0.060397786173858305	-0.6770127858728601	0.49839784207243737	0.6282248345389144	Laptm4a	17775
ENSMUSG00000020607	group_BY_vs_Liver	48.374440897386215	-1.1444977402321728	0.5182434711838806	-2.208417093258639	0.0272152113231735	0.05872554738592693	Lratd1	105005
ENSMUSG00000020614	group_BY_vs_Liver	679.2627460738074	-0.9792730909949434	0.17083114677537892	-5.732403659869837	9.901727813032188e-9	7.566810005502648e-8	Fam20a	208659
ENSMUSG00000020644	group_BY_vs_Liver	3216.053532418145	-0.8860142434869632	0.212920421508441	-4.161245958513369	3.1651596395025486e-5	1.357223401180872e-4	Id2	15902
ENSMUSG00000020720	group_BY_vs_Liver	1241.1326297573507	-0.6267785977543933	0.11633680350286368	-5.3876209323472155	7.139643507336382e-8	4.769344014313172e-7	Psmd12	66997
ENSMUSG00000020733	group_BY_vs_Liver	4656.224356870828	-1.1273544121820627	0.14485203595094906	-7.782799908755279	7.093678188842295e-15	1.2244074152193864e-13	Slc9a3r1	26941
ENSMUSG00000020849	group_BY_vs_Liver	5808.820257620766	0.10703166148319203	0.09834142903937741	1.0883679699258277	0.27643269531466663	0.40166161338147655	Ywhae	22627
ENSMUSG00000020893	group_BY_vs_Liver	791.9802851403686	-0.018996613107554582	0.39368061307716323	-0.04825386995582421	0.9615139181387046	0.9784077479617946	Per1	18626
ENSMUSG00000021025	group_BY_vs_Liver	797.7798010409283	-0.19434032382823718	0.15393719646315066	-1.2624650071157961	0.20678151024822639	0.31933583104005375	Nfkbia	18035
ENSMUSG00000021037	group_BY_vs_Liver	1723.334366746996	-0.40885349866376164	0.10469874981408193	-3.9050466160272244	9.420722358484446e-5	3.682118923518847e-4	Ahsa1	217737
ENSMUSG00000021040	group_BY_vs_Liver	348.27187400002276	-0.003949880877050736	0.17712786481922654	-0.0222996019349181	0.982208966414171	0.99138527797145	Slirp	380773
ENSMUSG00000021134	group_BY_vs_Liver	4170.791383531312	-0.283906331662526	0.2059106070253515	-1.378784394664874	0.1679612395653666	0.269820193273826	Srsf5	20384
ENSMUSG00000021186	group_BY_vs_Liver	117.09179415006798	-0.2500056413053881	0.4086445275060572	-0.6117924613628464	0.5406750780716567	0.6657048343926796	Fbln5	23876
ENSMUSG00000021286	group_BY_vs_Liver	533.4926291595289	-0.5453519616236832	0.18718749264205228	-2.9133995756144238	0.0035751680913115105	0.00985391660246694	Zfyve21	68520
ENSMUSG00000021484	group_BY_vs_Liver	4883.829964213151	-1.0899953387130765	0.0760915335567193	-14.32479131072558	1.531875609275501e-46	3.864733300825603e-44	Lman2	66890
ENSMUSG00000021486	group_BY_vs_Liver	3674.816633000082	-0.18286407239104135	0.08677869361540787	-2.1072462003342856	0.035096244114621034	0.07304413242840724	Prelid1	66494
ENSMUSG00000021680	group_BY_vs_Liver	0.07547962536074994	-1.0805317989465542	5.167978444003167	-0.20908210253864054	0.8343841460428875	NA	Crhbp	12919
ENSMUSG00000021756	group_BY_vs_Liver	4402.911628729932	0.09439174022030036	0.16078713321149124	0.5870602848310148	0.557163219471466	0.67937466982296	Il6st	16195
ENSMUSG00000021759	group_BY_vs_Liver	208.96007455360962	-1.398054642457493	0.2046775360673797	-6.830523120999728	8.460554148066713e-12	9.87439960360866e-11	Plpp1	19012
ENSMUSG00000021892	group_BY_vs_Liver	1365.0008421608393	-0.7811253775648586	0.12421488367275267	-6.2885006568355655	3.205467128263352e-10	3.060398553718308e-9	Sh3bp5	24056
ENSMUSG00000021928	group_BY_vs_Liver	1045.5191485556695	-1.8993764065269378	0.247882794615274	-7.662397099705372	1.824943384620647e-14	2.950832512252718e-13	Ebpl	68177
ENSMUSG00000021944	group_BY_vs_Liver	333.65609522381317	-1.3862873489648957	0.20893139098166016	-6.63513195624387	3.2421236146811097e-11	3.5144314662496765e-10	Gata4	14463
ENSMUSG00000022098	group_BY_vs_Liver	2423.022666292288	-0.036030779002455667	0.133121226573964	-0.2706614108790266	0.7866514589350092	0.8591958201403194	Bmp1	12153
ENSMUSG00000022108	group_BY_vs_Liver	21904.3315443625	-0.17188779712094504	0.1233398016582704	-1.3936117523294178	0.1634348776631562	0.263825062838316	Itm2b	16432
ENSMUSG00000022174	group_BY_vs_Liver	1601.8642780439038	-0.35609166461359715	0.13370305613930575	-2.6633023574463683	0.007737785225767908	0.019653398221344306	Dad1	13135
ENSMUSG00000022220	group_BY_vs_Liver	64.38508398240107	-1.002534137204013	0.27657140934920843	-3.6248654174451542	2.891119683306269e-4	0.0010219913859395692	Adcy4	104110
ENSMUSG00000022272	group_BY_vs_Liver	845.7121313738944	-0.41687082033495537	0.18988884491410327	-2.19534128254626	0.028139125675339792	0.06041481435797773	Myo10	17909
ENSMUSG00000022338	group_BY_vs_Liver	812.2594392981583	-0.2584375265008106	0.12067916101406997	-2.141525714374824	0.03223166709169763	0.0679110642750023	Eny2	223527
ENSMUSG00000022425	group_BY_vs_Liver	387.5746930951433	-3.283586089410709	0.6711560592353771	-4.892433055214573	9.95969982862771e-7	5.571925630128691e-6	Enpp2	18606
ENSMUSG00000022437	group_BY_vs_Liver	2544.856405229884	-0.19374186296005966	0.13934161525046948	-1.3904091940645626	0.16440465616469346	0.2650670254877134	Samm50	68653
ENSMUSG00000022551	group_BY_vs_Liver	3037.058061824625	-1.4602285001724769	0.13321343015561823	-10.9615712054457	5.847521575347779e-28	3.7135794776958637e-26	Cyc1	66445
ENSMUSG00000022555	group_BY_vs_Liver	396.62479898874034	-0.30774281018780925	0.17089901559879125	-1.8007289808519287	0.07174560741496439	0.13461072246958017	Dgat1	13350
ENSMUSG00000022570	group_BY_vs_Liver	549.5044377593365	-0.2666849694474061	0.1533873440353205	-1.7386373766664645	0.08209856770210623	0.15055355186395405	Gfus	22122
ENSMUSG00000022575	group_BY_vs_Liver	500.55292641000636	-1.0336779500108957	0.30930659681765116	-3.3419201551019326	8.320099032233139e-4	0.0026528958427395727	Gsdmd	69146
ENSMUSG00000022676	group_BY_vs_Liver	86.43555120436822	-1.6548536676198624	0.2588071754415989	-6.394156826588017	1.6143567557284272e-10	1.594188116367316e-9	Snai2	20583
ENSMUSG00000022836	group_BY_vs_Liver	1853.9063584626945	-0.038719051750547476	0.19737940929823808	-0.19616560758900348	0.844480546205626	0.8975011956528948	Mylk	107589
ENSMUSG00000022951	group_BY_vs_Liver	829.8840014173632	-0.11615306960332843	0.22842978370275083	-0.5084847856550752	0.6111134062083421	0.7239700997085066	Rcan1	54720
ENSMUSG00000022964	group_BY_vs_Liver	175.09551205583386	-0.3945085645190746	0.2394294846186354	-1.647702517287919	0.09941373123829847	0.17609913323225382	Tmem50b	77975
ENSMUSG00000022971	group_BY_vs_Liver	1297.2030246538377	-0.659245549891074	0.11992045850431356	-5.497356815620921	3.8552611934349126e-8	2.6935639377652044e-7	Ifnar2	15976
ENSMUSG00000023000	group_BY_vs_Liver	4.512706123913911	-0.8585595131445063	0.6573219172623911	-1.3061477041876648	0.19150233293208385	0.300494033024639	Dhh	13363
ENSMUSG00000023010	group_BY_vs_Liver	32602.581108007784	-1.1263674259260847	0.0928659246338129	-12.128963668509789	7.418226085360409e-34	8.036557047887214e-32	Tmbim6	110213
ENSMUSG00000023022	group_BY_vs_Liver	1629.1827328118059	-0.26721112395708935	0.10445108690656058	-2.558241679151984	0.01052029494630372	0.025732130665282977	Lima1	65970
ENSMUSG00000023075	group_BY_vs_Liver	656.8165769611278	-0.6568437914752375	0.14305528092303882	-4.591538230794903	4.399910219861168e-6	2.1859494609976564e-5	Akirin1	68050
ENSMUSG00000023224	group_BY_vs_Liver	12613.620322704872	-0.6777817839192041	0.16129409229659405	-4.202148846672398	2.6439318687009418e-5	1.1484267270251236e-4	Serping1	12258
ENSMUSG00000023809	group_BY_vs_Liver	54.34381673363712	-0.7580811673590314	0.38664316496414347	-1.9606739134502336	0.049917074023980136	0.09895996085564644	Rps6ka2	20112
ENSMUSG00000023939	group_BY_vs_Liver	1032.2437638957704	-0.3817161611148411	0.16273685920993147	-2.3456035895495875	0.018996299052859583	0.04309618621046008	Mrpl14	68463
ENSMUSG00000024042	group_BY_vs_Liver	951.4391138961479	0.14778594481756963	0.1944342582314541	0.7600818197462176	0.4472056790670401	0.58062650626561	Sik1	17691
ENSMUSG00000024065	group_BY_vs_Liver	799.7424049312591	-2.301088448532781	0.41453593228271896	-5.550998765924612	2.840420915238169e-8	2.0291711402614958e-7	Ehd3	57440
ENSMUSG00000024097	group_BY_vs_Liver	624.0973344642639	0.565266210023737	0.1370604142051429	4.124212036727718	3.7200608010291145e-5	1.5808112545582189e-4	Srsf7	225027
ENSMUSG00000024099	group_BY_vs_Liver	1468.0862715459423	-0.7517257934142512	0.1273384158989174	-5.903370071848382	3.561501317342126e-9	2.8997422529394312e-8	Ndufv2	72900
ENSMUSG00000024140	group_BY_vs_Liver	2762.6958839845943	-0.5768464629464308	0.18787145771477	-3.070431612992592	0.0021374963049153703	0.006212130258422972	Epas1	13819
ENSMUSG00000024168	group_BY_vs_Liver	167.2190758584084	-0.8210520548302287	0.3770335088724517	-2.177663352219407	0.029431109223885674	0.0627570613148434	Tmem204	407831
ENSMUSG00000024238	group_BY_vs_Liver	264.188801328557	-0.4766118232321398	0.17181660596559606	-2.77395668802569	0.0055379050615223	0.014568147053000458	Zeb1	21417
ENSMUSG00000024304	group_BY_vs_Liver	2879.454711040575	0.03086045432755296	0.13948320692919272	0.221248528815508	0.8248989248590152	0.8847055380345028	Cdh2	12558
ENSMUSG00000024395	group_BY_vs_Liver	1371.2336040958235	-0.3242182510398394	0.17858005470803967	-1.8155345039506425	0.0694418084861913	0.13111644319153018	Lims2	225341
ENSMUSG00000024427	group_BY_vs_Liver	123.52896601595056	-2.261497670976123	0.2832951010855664	-7.982833668179319	1.4301156102940138e-15	2.6739532177446552e-14	Spry4	24066
ENSMUSG00000024431	group_BY_vs_Liver	2011.1293906365602	-0.6327052412876742	0.13886409527213034	-4.556291099205804	5.206476916790607e-6	2.5502043983120373e-5	Nr3c1	14815
ENSMUSG00000024440	group_BY_vs_Liver	141.0262048108943	-0.9592469012556182	0.3465172993583892	-2.7682511177126163	0.005635801239725038	0.01478554863703932	Pcdh12	53601
ENSMUSG00000024576	group_BY_vs_Liver	2783.6197342147407	-0.1600975121130742	0.10193260872838922	-1.5706211595120834	0.11627067203855222	0.2004828168649018	Csnk1a1	93687
ENSMUSG00000024580	group_BY_vs_Liver	778.6779238173355	0.40667909446956324	0.2123355711407562	1.9152659739708786	0.055458592594307174	0.1082888994708816	Grpel2	17714
ENSMUSG00000024646	group_BY_vs_Liver	13078.374785959972	-1.0361462370694619	0.20225050137727718	-5.12308365128173	3.0057891671271474e-7	1.8293991768334658e-6	Cyb5a	109672
ENSMUSG00000024647	group_BY_vs_Liver	0.05156030296776151	-1.6575944018648476	5.167978444003167	-0.3207432886621831	0.748404939424433	NA	Cbln2	12405
ENSMUSG00000024732	group_BY_vs_Liver	294.2832235302587	-0.20905453573053617	0.1766997874546916	-1.1831057566163785	0.2367672366816494	0.3550640988491114	Ccdc86	108673
ENSMUSG00000024747	group_BY_vs_Liver	2933.1517472686787	-1.810205501509084	0.39418480115802035	-4.592276252638698	4.384374657423903e-6	2.1788188900641127e-5	Aldh1a7	26358
ENSMUSG00000024856	group_BY_vs_Liver	1206.7770906049172	-0.3949185853895941	0.16589483554287923	-2.380535741798415	0.017287483886763298	0.0397036526677291	Cdk2ap2	52004
ENSMUSG00000024899	group_BY_vs_Liver	3281.9545143488795	-1.8086224322842406	0.24470746851813877	-7.390957224299747	1.4577551469602333e-13	2.1156403894063527e-12	Papss2	23972
ENSMUSG00000024948	group_BY_vs_Liver	434.3573865603238	0.20128620929412505	0.1837419398640721	1.0954832056471797	0.27330499919487766	0.39768177057533866	Map4k2	26412
ENSMUSG00000024998	group_BY_vs_Liver	400.66713647497403	0.8840883753657423	0.3297911995444771	2.680751871447407	0.007345696104117119	0.018742821439391103	Plce1	74055
ENSMUSG00000025026	group_BY_vs_Liver	335.33223048345684	0.2046550771079622	0.2916617485372819	0.7016863820310054	0.4828747674655285	0.6141646817964529	Add3	27360
ENSMUSG00000025085	group_BY_vs_Liver	1724.3654778872497	0.30294114981838943	0.14027730208813555	2.1595877972336037	0.03080459392325528	0.06533028630637867	Ablim1	226251
ENSMUSG00000025147	group_BY_vs_Liver	399.66923067801923	-0.276311551819557	0.12848237484046973	-2.15057942509733	0.031509410747781505	0.06660264176998645	Mob2	101513
ENSMUSG00000025213	group_BY_vs_Liver	18.459705052838245	-0.03709525945908859	0.4952912421903506	-0.07489585177206126	0.9402975770952897	0.9644386543419441	Kazald1	107250
ENSMUSG00000025279	group_BY_vs_Liver	883.7083322505817	-2.718692982005384	0.49285655345833274	-5.516195255858008	3.464173705637089e-8	2.437894044200163e-7	Dnase1l3	13421
ENSMUSG00000025355	group_BY_vs_Liver	1758.0581376977852	-1.8555797920398711	0.16005986209775588	-11.59303630354613	4.470005241804543e-31	3.776334244876801e-29	Mmp19	58223
ENSMUSG00000025386	group_BY_vs_Liver	6.563951528496218	-1.9614630308760517	0.7423363315655084	-2.6422834872429517	0.008234909740401145	0.020735894543200423	Pde6g	18588
ENSMUSG00000025491	group_BY_vs_Liver	59.57103122996527	-1.1484771006859862	0.3417100895837048	-3.3609692417485872	7.766947441079985e-4	0.00249553159494714	Ifitm1	68713
ENSMUSG00000025492	group_BY_vs_Liver	3990.4708562708847	-0.21786696090486238	0.32788915963826704	-0.6644530765982534	0.5064003718420078	0.6352356977265718	Ifitm3	66141
ENSMUSG00000025494	group_BY_vs_Liver	718.7688649909588	0.19561176448313095	0.20610478868694646	0.9490888869168711	0.34257540602739284	0.4746265893934021	Sigirr	24058
ENSMUSG00000025511	group_BY_vs_Liver	1398.0162887919578	0.08135719455049437	0.21256552530987208	0.38273936675241255	0.7019130225025396	0.7958094455260761	Tspan4	64540
ENSMUSG00000025577	group_BY_vs_Liver	230.79315910660486	-0.22065426135009844	0.17774816400043864	-1.2413870072354385	0.21446281653464058	0.3286264824127195	Cbx2	12416
ENSMUSG00000025584	group_BY_vs_Liver	376.98029899457947	-2.6006752981866925	0.35249257885084795	-7.377957591802606	1.6073614544770205e-13	2.318150031879662e-12	Pde8a	18584
ENSMUSG00000025666	group_BY_vs_Liver	63.6055660939524	-0.9301229760804275	0.3469872576076517	-2.6805681064292677	0.00734973066526337	0.018750518030496675	Tmem47	192216
ENSMUSG00000025810	group_BY_vs_Liver	1716.0184972142451	-0.40522769085819976	0.21020648490657118	-1.9277601784659883	0.05388496298583412	0.10572060970598775	Nrp1	18186
ENSMUSG00000025812	group_BY_vs_Liver	1675.64605011825	-0.6013675157745116	0.14967660690161796	-4.017778918316801	5.8749276760563044e-5	2.3932435967690546e-4	Pard3	93742
ENSMUSG00000025825	group_BY_vs_Liver	1389.8627481444141	-1.0958312894450013	0.1481747588627008	-7.395532800970522	1.4084238603969177e-13	2.045657905120665e-12	Iscu	66383
ENSMUSG00000025869	group_BY_vs_Liver	490.0103648386032	-0.13639131664737436	0.12005765912005278	-1.1360484424487118	0.2559362909044797	0.3773769088208204	Nop16	28126
ENSMUSG00000025880	group_BY_vs_Liver	577.3026856281974	-1.1893913823432714	0.25078870972656425	-4.7426033797138185	2.1098909727433233e-6	1.114044210006129e-5	Smad7	17131
ENSMUSG00000025902	group_BY_vs_Liver	52.97966762214082	0.09879064794161911	0.4075775043533847	0.24238493755524834	0.8084819045469469	0.8742056596320785	Sox17	20671
ENSMUSG00000025940	group_BY_vs_Liver	674.7079808506621	-0.4806822022883249	0.15094439384575956	-3.1844985430827157	0.0014500504080332784	0.004391642552992746	Tmem70	70397
ENSMUSG00000025980	group_BY_vs_Liver	8347.980920967355	-1.1424511865648157	0.14724642311557917	-7.758770382273147	8.57567521546812e-15	1.4610380244521402e-13	Hspd1	15510
ENSMUSG00000025993	group_BY_vs_Liver	5538.099577789014	-1.354510338080371	0.17650876144864777	-7.673898604032994	1.6684598782500026e-14	2.7168899715057736e-13	Slc40a1	53945
ENSMUSG00000026031	group_BY_vs_Liver	2157.931244745102	-0.44093337476423994	0.12355276744934189	-3.568785903116479	3.5863934397995726e-4	0.0012410862078314304	Cflar	12633
ENSMUSG00000026117	group_BY_vs_Liver	68.26523687061193	-1.60766796930847	0.7254035174404567	-2.216239555855796	0.02667510016717965	0.05774275032662759	Zap70	22637
ENSMUSG00000026185	group_BY_vs_Liver	323.2731827219912	-2.2310249991250486	0.4617380680674163	-4.831797838248214	1.3530561148502026e-6	7.394431592639817e-6	Igfbp5	16011
ENSMUSG00000026187	group_BY_vs_Liver	496.75126114218557	-0.4604297966054113	0.13172607534428654	-3.4953580405550424	4.7342621719297106e-4	0.0015966106284641913	Xrcc5	22596
ENSMUSG00000026209	group_BY_vs_Liver	1159.7202231818	-0.05588220576378151	0.0950013738243303	-0.5882252383751299	0.5563811190944903	0.6788555154778503	Dnpep	13437
ENSMUSG00000026249	group_BY_vs_Liver	236.1154867524978	0.4184542048436054	0.739030571229358	0.5662204259663004	0.5712439461978074	0.6906452935813706	Serpine2	20720
ENSMUSG00000026365	group_BY_vs_Liver	9389.963432505943	-1.221138271101041	0.26905402670055945	-4.53863592407815	5.661929463531211e-6	2.758617855287151e-5	Cfh	12628
ENSMUSG00000026399	group_BY_vs_Liver	142.09790200015811	-2.1460532286487504	0.45520284498148017	-4.714498717019359	2.4230653101557303e-6	1.2666929837393722e-5	Cd55	13136
ENSMUSG00000026544	group_BY_vs_Liver	186.0110293124056	-1.0371824628855966	0.1915318146227524	-5.415196764717479	6.122134378332591e-8	4.137664177825737e-7	Dusp23	68440
ENSMUSG00000026579	group_BY_vs_Liver	12600.832285674522	-0.25587189223820117	0.14288290857793345	-1.7907802604580902	0.07332856412327655	0.13692509028271158	F5	14067
ENSMUSG00000026640	group_BY_vs_Liver	548.448254726703	-1.3247819436385317	0.19396796718768086	-6.829900642082257	8.49734641951869e-12	9.909055630463474e-11	Plxna2	18845
ENSMUSG00000026672	group_BY_vs_Liver	1816.2941142902262	-0.30077264551292743	0.10803941542485787	-2.783915891530502	0.005370695922898491	0.014170788941550359	Optn	71648
ENSMUSG00000026678	group_BY_vs_Liver	865.3463989809908	-0.7228420570385676	0.37839566285357346	-1.9102810312027374	0.056097038764718284	0.1094311156582795	Rgs5	19737
ENSMUSG00000026725	group_BY_vs_Liver	0.4991704544402026	-0.37556563946040633	2.336992461493589	-0.16070468589375747	0.872325998599191	NA	Tnn	329278
ENSMUSG00000026755	group_BY_vs_Liver	700.5262410482098	-0.2558444366606737	0.13292629973817863	-1.92470893393259	0.05426578219509389	0.10636578444945127	Arpc5l	74192
ENSMUSG00000026814	group_BY_vs_Liver	1237.7393588170762	-1.0980526805899113	0.30014287209967894	-3.658433308471982	2.537617540112178e-4	9.085400901291987e-4	Eng	13805
ENSMUSG00000026836	group_BY_vs_Liver	315.41353150071956	-0.15268490799023304	0.154466939376257	-0.9884633476055145	0.3229257763596601	0.45233678302524033	Acvr1	11477
ENSMUSG00000026864	group_BY_vs_Liver	21723.779824710535	0.054102835359190006	0.25946069031537833	0.20852035540885674	0.8348226906177969	0.8915944468461668	Hspa5	14828
ENSMUSG00000026879	group_BY_vs_Liver	3089.124284179982	-0.6822350057049453	0.44193913499536364	-1.5437306897749679	0.12265358826366626	0.2092747021541543	Gsn	227753
ENSMUSG00000026921	group_BY_vs_Liver	402.66867424271527	0.05525453500905001	0.19571786687823825	0.2823172758337156	0.7777002399384974	0.8528584803469874	Egfl7	353156
ENSMUSG00000026939	group_BY_vs_Liver	221.9023739015504	-0.27294311705274144	0.22658303014841774	-1.2046052913757779	0.22835571304198424	0.3453179380157832	Tmem141	51875
ENSMUSG00000026991	group_BY_vs_Liver	2509.5550637840192	0.08586375641653249	0.12539389816848806	0.6847522700120536	0.49350025898058286	0.6240589309012218	Pkp4	227937
ENSMUSG00000027007	group_BY_vs_Liver	960.3565558980142	-1.343820856998506	0.12306264963683651	-10.919810852148743	9.268863263932148e-28	5.786598465486046e-26	Itprid2	70599
ENSMUSG00000027074	group_BY_vs_Liver	529.0318026882986	-1.243707582257271	0.3559644268555886	-3.493909751723116	4.7600189986902157e-4	0.0016047093153739283	Slc43a3	58207
ENSMUSG00000027082	group_BY_vs_Liver	143.79093972994232	-0.7512702804107796	0.25308394991985356	-2.9684627596838573	0.0029929336637717838	0.008408488265249122	Tfpi	21788
ENSMUSG00000027133	group_BY_vs_Liver	549.631110556876	-0.49354683831094487	0.1382531374381365	-3.569878032835168	3.571474762854216e-4	0.0012368531535819124	Nop10	66181
ENSMUSG00000027210	group_BY_vs_Liver	91.67893489184878	-0.49237090175329024	0.27625668925957847	-1.7822949484877264	0.0747011460465473	0.13907915555390837	Meis2	17536
ENSMUSG00000027215	group_BY_vs_Liver	1790.7821630848453	-0.3571112398992573	0.13591336154187894	-2.627491777467521	0.008601692067067696	0.021541659341744054	Cd82	12521
ENSMUSG00000027227	group_BY_vs_Liver	13690.787288344749	-1.3977433978956224	0.2500444124981125	-5.589980531583258	2.270950722181605e-8	1.6446755584120575e-7	Sord	20322
ENSMUSG00000027236	group_BY_vs_Liver	744.529612044624	-0.12896307074214822	0.2195774651670931	-0.5873237977495116	0.556986261228001	0.6792526809059902	Eif3j1	78655
ENSMUSG00000027287	group_BY_vs_Liver	900.1966200589968	-0.1764672686102708	0.10989577381243192	-1.6057693802808275	0.1083245906956416	0.18881449809214756	Snap23	20619
ENSMUSG00000027346	group_BY_vs_Liver	858.2668197364234	-1.6560978002024493	0.4427856359658329	-3.740179594105533	1.838888179764995e-4	6.74906409062015e-4	Gpcpd1	74182
ENSMUSG00000027367	group_BY_vs_Liver	2442.6310107006825	-1.2083268754404677	0.14352846828927956	-8.418726193085975	3.80599755295618e-17	8.590080506469849e-16	Stard7	99138
ENSMUSG00000027404	group_BY_vs_Liver	1659.9354966219578	0.3075383947307157	0.09011626381295328	3.412684699945475	6.432631994018195e-4	0.002107253351722396	Snrpb	20638
ENSMUSG00000027422	group_BY_vs_Liver	9748.260292274166	0.13266868666559367	0.17504423784907025	0.7579151893019502	0.44850175653339636	0.5819810364317313	Rrbp1	81910
ENSMUSG00000027474	group_BY_vs_Liver	45.84841221451268	-0.6720313032131042	0.36040921271309223	-1.8646340867764728	0.06223271153574918	0.11961384349341396	Ccm2l	228788
ENSMUSG00000027523	group_BY_vs_Liver	10094.260801134667	-0.41089974670782714	0.08366427816055817	-4.911292558088878	9.047797417558389e-7	5.0942612362938815e-6	Gnas	14683
ENSMUSG00000027533	group_BY_vs_Liver	1261.3552685015295	1.0449928508349635	0.5733816440088262	1.8225083794605705	0.06837788346364924	0.1294127509762643	Fabp5	16592
ENSMUSG00000027566	group_BY_vs_Liver	2221.0006060028672	-0.11620453648440185	0.11207469357491891	-1.0368490225380118	0.2998062247623422	0.4273961793829287	Psma7	26444
ENSMUSG00000027580	group_BY_vs_Liver	2462.4654304676887	-0.01231423477628531	0.1454749153249795	-0.08464850966763775	0.9325408322956086	0.959528717156725	Helz2	229003
ENSMUSG00000027649	group_BY_vs_Liver	370.18661805691676	0.06235498997744516	0.12114879853071106	0.5146975515538295	0.6067643846563395	0.7200244634159667	Ctnnbl1	66642
ENSMUSG00000027706	group_BY_vs_Liver	3695.3463024852267	-0.20949567432177255	0.10817589590856813	-1.9366206543724065	0.05279173129561528	0.10387449949480197	Sec62	69276
ENSMUSG00000027832	group_BY_vs_Liver	0.99186238846386	-0.36925474096102795	1.5410706959306142	-0.23960921581085817	0.8106332196929367	0.8754724686028743	Ptx3	19288
ENSMUSG00000027954	group_BY_vs_Liver	1059.9991961984165	0.42842020357748534	0.19229732409053027	2.227905175507239	0.025886838989375927	0.05642105487187414	Efna1	13636
ENSMUSG00000027978	group_BY_vs_Liver	4.374680510570259	-0.03783509048728954	0.8781417697483578	-0.0430854012309785	0.9656334566230523	0.9811360129442103	Prss12	19142
ENSMUSG00000027985	group_BY_vs_Liver	7.6667940814838715	-0.147894959087205	0.904961961361233	-0.16342671338886242	0.870182471377796	0.9145258260308645	Lef1	16842
ENSMUSG00000028005	group_BY_vs_Liver	80.00824714764423	-0.5934607448965483	0.2814402554959788	-2.108656218530997	0.034974266484202765	0.07282318437982616	Gucy1b1	54195
ENSMUSG00000028108	group_BY_vs_Liver	872.0463620139602	-2.4762398496059053	0.3546763927411255	-6.981687815386366	2.9165466122159036e-12	3.6171070004835213e-11	Ecm1	13601
ENSMUSG00000028161	group_BY_vs_Liver	1108.3840134866819	-0.12448368923491408	0.11810378541148393	-1.0540194694116027	0.29187400347336673	0.4187134695411275	Ppp3ca	19055
ENSMUSG00000028214	group_BY_vs_Liver	29.043240324759957	-0.1443790779845521	0.3794482323274075	-0.38049743201853786	0.7035762024162697	0.7968123797749624	Gem	14579
ENSMUSG00000028273	group_BY_vs_Liver	1215.8306194677807	-0.590961726589298	0.12545930783001602	-4.710385676525397	2.4724846063583105e-6	1.291427935204226e-5	Pdlim5	56376
ENSMUSG00000028410	group_BY_vs_Liver	5474.461431538271	-0.5961393506599522	0.1596725045488264	-3.7335128696353492	1.8882754054842403e-4	6.913790883261084e-4	Dnaja1	15502
ENSMUSG00000028494	group_BY_vs_Liver	6375.495401010174	-0.3120142663884265	0.20736420129104696	-1.5046679438679846	0.1324094685343154	0.2229665522534961	Plin2	11520
ENSMUSG00000028517	group_BY_vs_Liver	4031.629930996755	-0.36684371076282063	0.12245516256111215	-2.995739036969916	0.002737806255545432	0.007746532156764513	Plpp3	67916
ENSMUSG00000028525	group_BY_vs_Liver	367.9162325873521	-0.2041280696417759	0.26986317085935957	-0.7564132185645969	0.44940148511430034	0.5828610669964838	Pde4b	18578
ENSMUSG00000028565	group_BY_vs_Liver	1600.997199680714	-0.01179247473473478	0.15522188683929988	-0.07597172650622039	0.9394415921514582	0.9637352232502681	Nfia	18027
ENSMUSG00000028603	group_BY_vs_Liver	29885.958008041296	-1.5023606169059043	0.1996471348109776	-7.525079778020921	5.268814357795093e-14	8.059448008929587e-13	Scp2	20280
ENSMUSG00000028618	group_BY_vs_Liver	4241.576698889853	-0.5390129303155019	0.09613257410748649	-5.606974902313839	2.0589350326387936e-8	1.5011641526567166e-7	Tmem59	56374
ENSMUSG00000028655	group_BY_vs_Liver	328.5086909295847	-2.735188595498631	0.952223542589162	-2.8724227801189026	0.004073376149285378	0.011092616966048916	Mfsd2a	76574
ENSMUSG00000028755	group_BY_vs_Liver	56.75542788887916	-1.4457488071016227	0.6156387181757355	-2.348372128682346	0.01885567231191653	0.04281934857812167	Cda	72269
ENSMUSG00000028798	group_BY_vs_Liver	1741.3350524331463	-0.03950373386665309	0.10353952203080231	-0.3815328976977602	0.7028078650871286	0.7962861466381855	Eif3i	54709
ENSMUSG00000028822	group_BY_vs_Liver	1709.5439081918444	-0.09350673824507946	0.15248097920280276	-0.6132354260442782	0.5397206836649677	0.6650187884563933	Tmem50a	71817
ENSMUSG00000028851	group_BY_vs_Liver	1767.6816915911556	-0.19586571819727247	0.10513556806081047	-1.862982450277756	0.062464735390919283	0.1199346363317932	Nudc	18221
ENSMUSG00000028911	group_BY_vs_Liver	968.0085126534308	-0.6036976719011755	0.14020408170991813	-4.305849476980452	1.6634614433918594e-5	7.470365618860735e-5	Srsf4	57317
ENSMUSG00000028978	group_BY_vs_Liver	91.86376280495102	-0.6572597208086395	0.2600790160646936	-2.527153980946886	0.011499107387893413	0.02779982420094946	Nos3	18127
ENSMUSG00000029036	group_BY_vs_Liver	1178.005900270936	-1.094854555031261	0.14258504860810003	-7.67860701889233	1.608277707262483e-14	2.632857825302502e-13	Atad3a	108888
ENSMUSG00000029038	group_BY_vs_Liver	924.58568964882	-0.25468258281935774	0.09474803508203423	-2.6879985700901328	0.00718817044689667	0.01838418762956478	Ssu72	68991
ENSMUSG00000029059	group_BY_vs_Liver	366.3240502179476	-1.660225369798108	0.3570854851544465	-4.649377918791709	3.3293767847873505e-6	1.691973847831916e-5	Prxl2b	66469
ENSMUSG00000029075	group_BY_vs_Liver	4.351464328636733	0.23803166897356123	0.9005144710493955	0.2643285328842923	0.7915267758387117	0.86279595535718	Tnfrsf4	22163
ENSMUSG00000029076	group_BY_vs_Liver	2452.5998881498685	-0.4911866779361811	0.08175823001148592	-6.007794907829781	1.880635235827256e-9	1.594643606732531e-8	Sdf4	20318
ENSMUSG00000029103	group_BY_vs_Liver	1413.2735007019035	-0.31114026160754527	0.16660209146817961	-1.8675651599906349	0.06182270645430394	0.11897479464669966	Lrpap1	16976
ENSMUSG00000029131	group_BY_vs_Liver	1364.5138487565482	-0.5413089881306443	0.09311809846210883	-5.81314478141874	6.130999076287736e-9	4.8274737061988564e-8	Dnajb6	23950
ENSMUSG00000029153	group_BY_vs_Liver	253.7662224497257	0.13838081098838584	0.4538309682423933	0.3049170741351348	0.7604293113481067	0.8396682431259715	Ociad2	433904
ENSMUSG00000029198	group_BY_vs_Liver	2085.8386753285727	-0.6618113388585037	0.15020099399584316	-4.406171498950396	1.0521367252847992e-5	4.8809073223098605e-5	Grpel1	17713
ENSMUSG00000029269	group_BY_vs_Liver	217.39797192928322	-2.5314760062177992	0.4533688419281791	-5.5837008900996015	2.35453516054785e-8	1.7025313722736456e-7	Sult1b1	56362
ENSMUSG00000029272	group_BY_vs_Liver	2.083990362267837	-0.8833309083105276	1.2667082027437904	-0.6973436395194749	0.48558776380534097	0.6167936174868209	Sult1e1	20860
ENSMUSG00000029311	group_BY_vs_Liver	3547.6284865106236	-0.5830042587223673	0.22043086775768475	-2.644839466690537	0.00817296811530484	0.020605277724787027	Hsd17b11	114664
ENSMUSG00000029352	group_BY_vs_Liver	9.18640944041765	0.21290357754609016	0.79444494053249	0.26799034984524917	0.7887067468466638	0.8607073824512215	Crybb3	12962
ENSMUSG00000029648	group_BY_vs_Liver	266.88073873149386	-0.36752885878274383	0.3808647877463081	-0.9649851354269924	0.33455225709090564	0.4656475906018145	Flt1	14254
ENSMUSG00000029649	group_BY_vs_Liver	1862.5554632992282	-0.5643110328881087	0.13988688612764255	-4.034052429855304	5.482307710175108e-5	2.2467214307586773e-4	Pomp	66537
ENSMUSG00000029655	group_BY_vs_Liver	766.8856992903126	-0.3409342663516385	0.20172885433805482	-1.6900619768568401	0.09101609824891944	0.16398390544417427	N4bp2l2	381695
ENSMUSG00000029657	group_BY_vs_Liver	1990.6074273436718	0.3616578224988891	0.25567837337779425	1.414502985610355	0.15721427138483765	0.2558239296779073	Hsph1	15505
ENSMUSG00000029664	group_BY_vs_Liver	501.18971104629816	-1.2750825380140633	0.30949059960010894	-4.119939473643433	3.789719383190729e-5	1.6078152932555553e-4	Tfpi2	21789
ENSMUSG00000029669	group_BY_vs_Liver	3320.4312728641416	-0.21778125197389517	0.18453286200168556	-1.1801759838955184	0.23793022876486117	0.35637288737495515	Tspan12	269831
ENSMUSG00000029695	group_BY_vs_Liver	2889.3138256747675	-2.64962899726127	0.3729878950740304	-7.103793533930567	1.2137814713661876e-12	1.574240377334583e-11	Aass	30956
ENSMUSG00000029864	group_BY_vs_Liver	2321.4667115614084	-1.9190097608816061	0.19130460487121792	-10.031173908089883	1.111867254048764e-23	4.982301512850629e-22	Gstk1	76263
ENSMUSG00000030042	group_BY_vs_Liver	584.4422279523728	-0.5448804627684091	0.2167003472983257	-2.5144420374107033	0.011922089827111931	0.028713106884519474	Pole4	66979
ENSMUSG00000030102	group_BY_vs_Liver	1357.7180743252327	-0.23291116101854953	0.16966496247197543	-1.372771122717932	0.16982351071177074	0.2721579878853708	Itpr1	16438
ENSMUSG00000030103	group_BY_vs_Liver	2457.8023189452792	-1.4270708473997602	0.23423526700544525	-6.092467909055664	1.1118313764127867e-9	9.79273001405753e-9	Bhlhe40	20893
ENSMUSG00000030108	group_BY_vs_Liver	4407.6776312479005	-1.8382228901815683	0.2821143581229372	-6.5158785338409615	7.226543675061375e-11	7.489659812245659e-10	Slc6a13	14412
ENSMUSG00000030109	group_BY_vs_Liver	1131.370118608759	-2.0527355135814522	0.18687279354952405	-10.98466756230862	4.529029177286368e-28	2.9164730894434627e-26	Slc6a12	14411
ENSMUSG00000030122	group_BY_vs_Liver	12277.409996192438	-1.054122692559396	0.14468963298155682	-7.285405808540285	3.207034746242617e-13	4.474542342541688e-12	Ptms	69202
ENSMUSG00000030161	group_BY_vs_Liver	7278.525355938813	-1.0950806152726518	0.18109751552345163	-6.046911312435105	1.4764897878450887e-9	1.2712722030267882e-8	Gabarapl1	57436
ENSMUSG00000030246	group_BY_vs_Liver	69.78255830268017	-1.001184321171238	0.28740105570018054	-3.483579135546679	4.947568295769675e-4	0.0016615493308386234	Ldhb	16832
ENSMUSG00000030315	group_BY_vs_Liver	738.3632239055399	0.30883608708022675	0.14708970707530158	2.099644449778666	0.03576012955893209	0.07424126999062701	Vgll4	232334
ENSMUSG00000030336	group_BY_vs_Liver	7.234980486020888	-0.10972695897268332	0.5667780305084124	-0.19359776326237596	0.846490849716101	0.8988596620861066	Cd27	21940
ENSMUSG00000030339	group_BY_vs_Liver	2057.1977980285487	-0.6635150621502379	0.1327139407132975	-4.999588276740515	5.745286387120229e-7	3.3368318950360533e-6	Ltbr	17000
ENSMUSG00000030357	group_BY_vs_Liver	3813.6894402496523	-0.8105743043286802	0.18228043783290568	-4.446852958910073	8.713743951559066e-6	4.101227251619303e-5	Fkbp4	14228
ENSMUSG00000030551	group_BY_vs_Liver	619.8622939891977	-0.5261904666034257	0.18617459667210623	-2.8263279524121168	0.004708503020713862	0.012622489102254324	Nr2f2	11819
ENSMUSG00000030560	group_BY_vs_Liver	1868.8967232066248	-1.5796340680504386	0.36662729769020624	-4.308555522194646	1.6432422763114546e-5	7.386769100031257e-5	Ctsc	13032
ENSMUSG00000030691	group_BY_vs_Liver	458.36661115982946	-0.7913171690306386	0.2027437156023397	-3.9030416636080765	9.499134321424992e-5	3.7104041738639254e-4	Fchsd2	207278
ENSMUSG00000030724	group_BY_vs_Liver	6.739572494070368	-2.5550846384851105	0.8943572521394633	-2.856894862061988	0.004278075190813215	0.011579851673898732	Cd19	12478
ENSMUSG00000030847	group_BY_vs_Liver	1209.043773380775	-0.8531610488064694	0.19644233765706917	-4.343060966296577	1.4051112042091357e-5	6.375445441714622e-5	Bag3	29810
ENSMUSG00000030879	group_BY_vs_Liver	1035.1811128912475	-0.012840150833339939	0.16751715034494555	-0.07664976873651409	0.9389021656527425	0.9634903429445901	Mrpl17	27397
ENSMUSG00000030945	group_BY_vs_Liver	33.95712513098324	-2.1172949114090462	0.9232618958349152	-2.293276610851956	0.021832084913245803	0.04863104836081857	Acsm2	233799
ENSMUSG00000031216	group_BY_vs_Liver	239.2710238442145	-1.0913679750503738	0.35136384585520314	-3.106090703196953	0.0018957855482409378	0.005580991438931163	Stard8	236920
ENSMUSG00000031231	group_BY_vs_Liver	1720.040299260031	-1.2823282172038515	0.1477361165080679	-8.679855999421937	3.962702200384721e-18	1.0108183715302687e-16	Cox7b	66142
ENSMUSG00000031373	group_BY_vs_Liver	97.27917494496836	-0.8998560123157366	0.29276387541195215	-3.073657947209288	0.0021145172166698242	0.006150199554549614	Car5b	56078
ENSMUSG00000031431	group_BY_vs_Liver	1223.5345496297264	-0.3593294798664984	0.30495991104986303	-1.1782843149103148	0.23868327875404902	0.35723932911932715	Tsc22d3	14605
ENSMUSG00000031480	group_BY_vs_Liver	92.77740277110607	-0.5126859041042247	0.26908719515288426	-1.9052779669167745	0.056743947969944385	0.1105525536615324	Thsd1	56229
ENSMUSG00000031520	group_BY_vs_Liver	54.84117667010524	-0.05538184725871335	0.2931744006037216	-0.1889041033073415	0.8501679775060869	0.9010037341550122	Vegfc	22341
ENSMUSG00000031548	group_BY_vs_Liver	19.997684769717083	-0.3569070346293389	0.8500210971800065	-0.4198802074600247	0.6745729673844267	0.7747324981491012	Sfrp1	20377
ENSMUSG00000031616	group_BY_vs_Liver	90.12451131023003	-0.6326188580650434	0.3286172267221678	-1.9250934114902511	0.05421767307234271	0.10629411166418305	Ednra	13617
ENSMUSG00000031636	group_BY_vs_Liver	4.353417230502789	-0.3060281699987383	0.89699471561566	-0.341170538322172	0.7329752011621093	0.8184849046446355	Pdlim3	53318
ENSMUSG00000031681	group_BY_vs_Liver	503.46227484983615	0.09815248211197487	0.1433377851458694	0.6847634907438317	0.49349317720199726	0.6240589309012218	Smad1	17125
ENSMUSG00000031775	group_BY_vs_Liver	178.99904882096936	-0.330701635866426	0.3120028519307576	-1.0599314519721703	0.28917578565018653	0.41581436948153383	Pllp	67801
ENSMUSG00000031871	group_BY_vs_Liver	675.8391087657435	-0.7414759125375489	0.43131126080595544	-1.7191202268913974	0.08559248245931039	0.15572031506995154	Cdh5	12562
ENSMUSG00000031917	group_BY_vs_Liver	316.09544985333577	-0.02613725763168687	0.14316127711541352	-0.182572118371196	0.8551337629170571	0.9040659256452711	Nip7	66164
ENSMUSG00000031987	group_BY_vs_Liver	877.8234444469118	-0.2725586530156368	0.13007280096130938	-2.0954315660251703	0.03613264592903048	0.07487959267187513	Egln1	112405
ENSMUSG00000032026	group_BY_vs_Liver	1354.5608531497999	-0.4811206562060346	0.12597485413601411	-3.8191801015032114	1.3389597884331508e-4	5.05630970341877e-4	Rexo2	104444
ENSMUSG00000032050	group_BY_vs_Liver	5015.703478416077	-0.42605117651994734	0.11138912796646076	-3.8248901333371714	1.3083041721368872e-4	4.953749576119459e-4	Rdx	19684
ENSMUSG00000032092	group_BY_vs_Liver	983.8541606864792	-0.17455522558558514	0.13338203605078636	-1.308686167596975	0.19064067915810218	0.2994992227292304	Mpzl2	14012
ENSMUSG00000032125	group_BY_vs_Liver	206.32571739119936	-0.5230799530357653	0.38128111909750456	-1.3719010117099417	0.1700942554179968	0.27251689110915017	Robo4	74144
ENSMUSG00000032193	group_BY_vs_Liver	4135.664676007035	-0.7881514535324994	0.1969416328958866	-4.0019544976005985	6.282138192675442e-5	2.546734296599243e-4	Ldlr	16835
ENSMUSG00000032194	group_BY_vs_Liver	2149.58579233258	-0.20188814829351595	0.11462672361008931	-1.761265976512182	0.07819339582286407	0.14463068904988327	Kank2	235041
ENSMUSG00000032198	group_BY_vs_Liver	530.2182584923045	-0.3474414159588252	0.13807095568990455	-2.5163975596659784	0.011856136080347612	0.028565470721057293	Dock6	319899
ENSMUSG00000032271	group_BY_vs_Liver	238.1614812450399	0.30400471956265046	1.2178709030797252	0.2496198232455427	0.8028813670586166	0.8706537955978713	Nnmt	18113
ENSMUSG00000032298	group_BY_vs_Liver	124.30495928979708	-0.36556865153757345	0.14267527439329478	-2.5622424985134904	0.010399867551946353	0.02548354985420383	Neil1	72774
ENSMUSG00000032492	group_BY_vs_Liver	106.72360593373	-1.39559463404744	0.4057902087660242	-3.4392023363287465	5.834309965176574e-4	0.00192582083707351	Pth1r	19228
ENSMUSG00000032525	group_BY_vs_Liver	1187.6372537301745	0.08182812109441015	0.18068830333881686	0.4528689438240533	0.6506431149793757	0.7551133813457156	Nktr	18087
ENSMUSG00000032667	group_BY_vs_Liver	1281.181369505292	-0.10143082742302303	0.12604537680382036	-0.8047167614952834	0.4209831448778609	0.5548337325902079	Pon2	330260
ENSMUSG00000032788	group_BY_vs_Liver	1541.1501169824014	-0.918016860759376	0.19548141663399213	-4.696184816780905	2.6506572737872314e-6	1.3774592271822642e-5	Pdxk	216134
ENSMUSG00000033033	group_BY_vs_Liver	46.05952683931205	-0.4604535877166711	0.39087687550837824	-1.178001607584999	0.23879596534189873	0.35734990604548217	Calhm2	72691
ENSMUSG00000033161	group_BY_vs_Liver	9982.167767814377	-0.7011310582448612	0.1031439404479805	-6.79759814488054	1.063776794874244e-11	1.226773777783278e-10	Atp1a1	11928
ENSMUSG00000033174	group_BY_vs_Liver	3344.808105376597	-1.6333787528520949	0.26829655019429316	-6.087960324757235	1.14358200176262e-9	1.00483538771289e-8	Mgll	23945
ENSMUSG00000033295	group_BY_vs_Liver	6965.27696284509	-0.13104060356409336	0.10695813835180282	-1.2251578569279074	0.22051574951986636	0.33580606572741684	Ptprf	19268
ENSMUSG00000033308	group_BY_vs_Liver	4562.315092703498	-1.883635472179722	0.371632270427814	-5.068546577000234	4.008648953319343e-7	2.3892326140220824e-6	Dpyd	99586
ENSMUSG00000033327	group_BY_vs_Liver	138.6668899772275	-1.9176140365764802	0.42964673836972717	-4.463234246471345	8.073171098707573e-6	3.83007707689071e-5	Tnxb	81877
ENSMUSG00000033379	group_BY_vs_Liver	1383.3119395248045	0.13968031494749497	0.16615198321439484	0.8406779879795834	0.40052835530825953	0.5345312115733489	Atp6v0b	114143
ENSMUSG00000033427	group_BY_vs_Liver	5013.480783984934	-1.4479048134822567	0.18137202951545767	-7.9830656212558795	1.4274296925226092e-15	2.6739532177446552e-14	Upb1	103149
ENSMUSG00000033470	group_BY_vs_Liver	4.04360521024449	-1.7270270208749914	0.9340409589008426	-1.8489842489426975	0.064460087149777	0.12310524640078689	Cysltr2	70086
ENSMUSG00000033863	group_BY_vs_Liver	1247.9240415443123	-0.6819683283528066	0.21084148094003052	-3.2345073906342856	0.001218527669291066	0.0037452643667112086	Klf9	16601
ENSMUSG00000033955	group_BY_vs_Liver	2362.709151127038	0.1302298632816728	0.12781933587056404	1.0188588635255449	0.3082699755568313	0.4365893678737436	Tnks1bp1	228140
ENSMUSG00000033965	group_BY_vs_Liver	3393.809195524457	-0.44788207906320404	0.16396448026599011	-2.7315799027730323	0.006303145480507508	0.016340397092274306	Slc16a2	20502
ENSMUSG00000034037	group_BY_vs_Liver	139.52837821805824	-0.5983519054422831	0.32329801284989845	-1.850775079524189	0.06420191763888033	0.12265629846008913	Fgd5	232237
ENSMUSG00000034109	group_BY_vs_Liver	1371.1427075258334	-2.3046796162048655	0.5142591436042784	-4.481553016349113	7.410181900549587e-6	3.539245852241228e-5	Golim4	73124
ENSMUSG00000034120	group_BY_vs_Liver	3047.1031682246994	0.040558041351514584	0.1104011150434214	0.36736985251972204	0.7133431560463754	0.8047950699291446	Srsf2	20382
ENSMUSG00000034248	group_BY_vs_Liver	907.8183019472563	-0.6548397003664749	0.18403561986550038	-3.5582225921539234	3.7337284411184245e-4	0.0012881992637706636	Slc25a37	67712
ENSMUSG00000034488	group_BY_vs_Liver	0.8803173289067203	0.06755411127453753	1.5919326150376472	0.04243528314980843	0.9661517017850859	NA	Edil3	13612
ENSMUSG00000034714	group_BY_vs_Liver	1677.1333473629738	-0.5744887973652322	0.11178977705269103	-5.1390101359129865	2.7618950276539266e-7	1.6893331359781588e-6	Ttyh2	117160
ENSMUSG00000034881	group_BY_vs_Liver	29.145377243741077	-0.6688531037086302	0.4090150011669479	-1.6352776837043783	0.10199084957250153	0.17993202852020376	Tbxa2r	21390
ENSMUSG00000034911	group_BY_vs_Liver	166.20206029696902	-0.622446618594033	0.2784726609577601	-2.2352162558910886	0.025403154779741192	0.05549162632884516	Ushbp1	234395
ENSMUSG00000035021	group_BY_vs_Liver	470.7408499056372	0.05216622885336394	0.2631365055856682	0.19824778297962312	0.8428512038974769	0.8963902882820254	Baz1a	217578
ENSMUSG00000035161	group_BY_vs_Liver	333.5077757227171	-0.061073983326748425	0.15522220670572967	-0.3934616355669554	0.693978554117749	0.7899748458610906	Ints6	18130
ENSMUSG00000035258	group_BY_vs_Liver	44.11512385858889	-2.7401793638580156	0.4879820195267853	-5.615328545333026	1.961891086542873e-8	1.4343846026542314e-7	Abi3bp	320712
ENSMUSG00000035530	group_BY_vs_Liver	5734.702962167598	-0.15844233479226302	0.20217106472129853	-0.7837043100637698	0.4332136329221142	0.5670419201433526	Eif1	20918
ENSMUSG00000035642	group_BY_vs_Liver	167.72010338179896	-0.694849992669094	0.19744759868166195	-3.519161525936697	4.3291304653380767e-4	0.001472112182055601	Aamdc	66273
ENSMUSG00000035828	group_BY_vs_Liver	1034.5230011497817	-0.24334518720300843	0.21955940994560738	-1.1083341281673769	0.26771754162373407	0.39131380667335797	Pim3	223775
ENSMUSG00000035992	group_BY_vs_Liver	789.1774206282128	-0.553430877291613	0.21501036865145	-2.573972970525767	0.010053812718942602	0.02476077411671114	Fnip1	216742
ENSMUSG00000036019	group_BY_vs_Liver	84.98036512828388	-1.5113432161263758	0.49482507717440277	-3.0542979445516214	0.002255879178813485	0.006524266148902003	Tmtc2	278279
ENSMUSG00000036103	group_BY_vs_Liver	593.1764511443737	-2.283338195850011	0.4648853597987079	-4.91161562248095	9.032899668390073e-7	5.087428538004281e-6	Colec12	140792
ENSMUSG00000036390	group_BY_vs_Liver	336.5844513255204	-0.724964561422387	0.31800481876956094	-2.2797282262182494	0.022623812149201773	0.05021848238542233	Gadd45a	13197
ENSMUSG00000036452	group_BY_vs_Liver	397.81279382240984	-2.9469020748120407	0.2466161782935	-11.949346126452854	6.5438054575339307e-33	6.444773535369112e-31	Arhgap26	71302
ENSMUSG00000036478	group_BY_vs_Liver	892.3540837087887	-0.3605366244701163	0.15789935232046842	-2.2833318767412076	0.02241082669360884	0.04979973397878789	Btg1	12226
ENSMUSG00000036822	group_BY_vs_Liver	639.7308614634123	-0.34692044834855684	0.10113505052622711	-3.430269194937425	6.029827123802233e-4	0.0019844768788253348	Topors	106021
ENSMUSG00000036867	group_BY_vs_Liver	264.38270066879744	-0.47912277892150945	0.37931057538955937	-1.263141103907902	0.20653847435782538	0.3190855701910972	Smad6	17130
ENSMUSG00000037003	group_BY_vs_Liver	1928.2281391529232	-0.36104842267648674	0.17858912858618	-2.0216707788137236	0.04321037460682784	0.08763412279858478	Tns2	209039
ENSMUSG00000037152	group_BY_vs_Liver	559.0968928992312	-0.783968610843932	0.23091809167442554	-3.3950073169202337	6.862676649085982e-4	0.002234787125745485	Ndufc1	66377
ENSMUSG00000037166	group_BY_vs_Liver	36.61290492291638	-0.20303931314026152	0.4446969623500629	-0.4565790422027442	0.6479736458333352	0.753011776584587	Ppp1r14a	68458
ENSMUSG00000037171	group_BY_vs_Liver	4.41884005203844	-0.9363894823384199	0.9129150327682488	-1.0257137288001372	0.3050265411868164	0.4333473071619455	Nodal	18119
ENSMUSG00000037266	group_BY_vs_Liver	4774.901796476325	0.2537731834771132	0.2678949342153332	0.9472862345098731	0.3434929433220648	0.4755758184605674	Rsrp1	27981
ENSMUSG00000037434	group_BY_vs_Liver	1062.8627813569676	-1.4081135740422865	0.15513001055060271	-9.076990126181718	1.1161873176498499e-19	3.32688603719491e-18	Slc30a1	22782
ENSMUSG00000037465	group_BY_vs_Liver	341.00339601358166	-0.8334329855178414	0.28586758544936547	-2.915451166692223	0.0035517468526411545	0.009796693393004664	Klf10	21847
ENSMUSG00000037573	group_BY_vs_Liver	1949.3060556323433	-0.8029676700755252	0.1550675506632272	-5.178179874778543	2.2406114629652602e-7	1.3908102903077586e-6	Tob1	22057
ENSMUSG00000037656	group_BY_vs_Liver	1787.4889897189769	-1.1469604266776512	0.09162535841250509	-12.51793659036987	5.956352438287313e-36	7.78001013162677e-34	Slc20a2	20516
ENSMUSG00000037712	group_BY_vs_Liver	2931.3754652507573	0.1256503100199066	0.2012326216499591	0.6244032850621669	0.5323627682170375	0.6585630254068761	Fermt2	218952
ENSMUSG00000037872	group_BY_vs_Liver	30.409503036934574	-1.5401219024908899	0.5048859895418355	-3.0504350177918207	0.002285101231518657	0.006599452623628526	Ackr1	13349
ENSMUSG00000037958	group_BY_vs_Liver	338.13707819666524	0.1751909183378683	0.151968727262053	1.1528090120526655	0.2489887845524101	0.3692130793157598	Nsrp1	237859
ENSMUSG00000038127	group_BY_vs_Liver	1425.0276452361345	-0.07554608930255798	0.1661240996671539	-0.45475695250672266	0.6492841027960583	0.7542015339763486	Ccdc50	67501
ENSMUSG00000038145	group_BY_vs_Liver	1445.628773698961	-1.013245864512948	0.16292829078685386	-6.2189682320948	5.00434603308662e-10	4.652450322632826e-9	Snrk	20623
ENSMUSG00000038188	group_BY_vs_Liver	187.9908353734498	-0.3119752408629053	0.2497851781941461	-1.2489741910163372	0.21167451376435115	0.32521978142972013	Scarf1	380713
ENSMUSG00000038193	group_BY_vs_Liver	63.8449506017085	-0.9669447696378096	0.5369140064465651	-1.8009304246639024	0.07171384685282847	0.13456484131314742	Hand2	15111
ENSMUSG00000038374	group_BY_vs_Liver	747.5187468654096	-0.013324913183105934	0.17958425870947164	-0.07419867018892091	0.9408523039716715	0.96486030574143	Rbm8a	60365
ENSMUSG00000038375	group_BY_vs_Liver	3171.8303688272777	-0.7504546289760858	0.19271926686374766	-3.894030115352486	9.859240168711647e-5	3.841286782042784e-4	Trp53inp2	68728
ENSMUSG00000038393	group_BY_vs_Liver	1332.49849208029	-0.7333699479827079	0.2900362270569327	-2.5285460213863247	0.01145360694043571	0.027700732635850885	Txnip	56338
ENSMUSG00000038402	group_BY_vs_Liver	0.09580001074902371	-1.6576101648240191	5.167978444003167	-0.3207463387831041	0.7484026277982189	NA	Foxf2	14238
ENSMUSG00000038415	group_BY_vs_Liver	898.3220182075556	-0.29974015555376726	0.2901126696872153	-1.03318533408738	0.3015171748462628	0.42940317113699517	Foxq1	15220
ENSMUSG00000038489	group_BY_vs_Liver	606.3970325075269	-0.3862847856669142	0.21372820296199663	-1.8073645888259313	0.07070545144016399	0.13310664409419404	Polr2l	66491
ENSMUSG00000038781	group_BY_vs_Liver	855.0241797990145	0.22045041180450695	0.1409148807008053	1.564422513138083	0.1177183770732875	0.20241054528603641	Stap2	106766
ENSMUSG00000039062	group_BY_vs_Liver	3061.9623258063493	-0.07009770764094185	0.1530648159637487	-0.45796094418944405	0.6469805007677758	0.7521931255539939	Anpep	16790
ENSMUSG00000039081	group_BY_vs_Liver	57.475284481229316	-0.9426627881528724	0.3979558996498043	-2.3687619381504397	0.01784773729575363	0.04082237677296257	Zfp503	218820
ENSMUSG00000039114	group_BY_vs_Liver	8690.230147100376	-0.7759512674192648	0.22851308870506234	-3.3956534910819522	6.846497412709788e-4	0.0022309260943007107	Nrn1	68404
ENSMUSG00000039167	group_BY_vs_Liver	212.87120381130276	-1.3693278915517748	0.40714383476881755	-3.36325341222298	7.702961851236342e-4	0.0024784320128270385	Adgrl4	170757
ENSMUSG00000039304	group_BY_vs_Liver	139.8411821179998	-1.1727841082014592	0.26980336981177105	-4.3468104531817175	1.3813148966468167e-5	6.276752146939162e-5	Tnfsf10	22035
ENSMUSG00000039323	group_BY_vs_Liver	3450.8268395317186	-0.12138657354744067	0.6542916742101336	-0.18552364080435468	0.8528183394314702	0.9024047892737366	Igfbp2	16008
ENSMUSG00000039349	group_BY_vs_Liver	4230.928137531537	-0.5325634768806625	0.15152923320788894	-3.5145923041134752	4.404295803957762e-4	0.001495738812861702	C130074G19Rik	226777
ENSMUSG00000039474	group_BY_vs_Liver	376.84617966133703	-0.2521593190019999	0.16146766760487657	-1.5616706597821959	0.11836559411589817	0.20331460052532146	Wfs1	22393
ENSMUSG00000039682	group_BY_vs_Liver	3827.919080376964	-1.5177643433103765	0.21018400675867416	-7.221121943179149	5.156039043299344e-13	6.997698677998823e-12	Lap3	66988
ENSMUSG00000039768	group_BY_vs_Liver	984.718217206868	-0.8796733835330517	0.15533527769764133	-5.663062483754191	1.4869498310752123e-8	1.1087107303203315e-7	Dnajc11	230935
ENSMUSG00000039831	group_BY_vs_Liver	1631.8336770006285	-0.05705729948607803	0.12940953391568222	-0.440904914496131	0.6592818356622441	0.7622571139049249	Arhgap29	214137
ENSMUSG00000039844	group_BY_vs_Liver	1992.647437501527	-0.36950409508570214	0.09872520941271942	-3.742753216566958	1.820149654108858e-4	6.688287346313415e-4	Rapgef1	107746
ENSMUSG00000039883	group_BY_vs_Liver	1.0460252766213023	-1.9361865698136211	1.742358477164446	-1.111244669331546	0.2664630486257518	0.38982047553741134	Lrrc17	74511
ENSMUSG00000039886	group_BY_vs_Liver	875.4097853481452	-0.07071857900554768	0.1634316746136447	-0.4327103615179103	0.6652252013650808	0.7671541974665431	Tmem120a	215210
ENSMUSG00000039960	group_BY_vs_Liver	1827.2042234888931	-0.05308524884010921	0.17284916633923764	-0.3071189174029507	0.7587528590789777	0.8382694304533613	Rhou	69581
ENSMUSG00000040181	group_BY_vs_Liver	4730.434005656487	-1.8742459594080996	0.28840673533403416	-6.498620627695599	8.105978535508403e-11	8.340100932316104e-10	Fmo1	14261
ENSMUSG00000040283	group_BY_vs_Liver	123.88525115914923	-1.0067007507800223	0.41279014204091186	-2.438771298662088	0.014737291812034937	0.034566569447560806	Btnl9	237754
ENSMUSG00000040430	group_BY_vs_Liver	546.2672292006696	-1.196665935849812	0.2375389743985228	-5.0377667028322985	4.7099502372449605e-7	2.7751054085514604e-6	Pitpnc1	71795
ENSMUSG00000040459	group_BY_vs_Liver	610.7808789964388	0.45646695848053037	0.11809078189047408	3.8653902630934462	1.1091170889654546e-4	4.2679919405509356e-4	Arglu1	234023
ENSMUSG00000040462	group_BY_vs_Liver	5465.365287070407	-0.7808321968306012	0.10264765693707537	-7.606916905168753	2.807116601749371e-14	4.4414661902421103e-13	Os9	216440
ENSMUSG00000040488	group_BY_vs_Liver	695.44095502954	-0.8239098125969742	0.37592204500767107	-2.1917039012175024	0.02840089386885439	0.060920016583122676	Ltbp4	108075
ENSMUSG00000040592	group_BY_vs_Liver	18.37876280420446	-0.9277895015089991	0.5405734752921035	-1.7163060044847003	0.08610604991611674	0.15645374124951875	Cd79b	15985
ENSMUSG00000040624	group_BY_vs_Liver	75.72508135244702	-0.35041157622071756	0.3470218566711648	-1.0097680289710536	0.3126064408910616	0.44150865198548167	Plekhg1	213783
ENSMUSG00000040732	group_BY_vs_Liver	122.65426594452205	-0.7495909427191936	0.29390313672166696	-2.550469352183449	0.010757798214149829	0.026242270271226224	Erg	13876
ENSMUSG00000041203	group_BY_vs_Liver	1359.572524777782	0.005343227314797527	0.14149815923879777	0.03776181501965754	0.969877589843252	0.9838967727196715	Trir	68544
ENSMUSG00000041378	group_BY_vs_Liver	189.23755944355722	-0.8335967691687006	0.29982966106097214	-2.78023450454818	0.005431965664361469	0.014319419472130088	Cldn5	12741
ENSMUSG00000041548	group_BY_vs_Liver	3426.930518223298	-1.3017049713042963	0.22214472736477706	-5.85971581115588	4.636599627026798e-9	3.709481117765097e-8	Hspb8	80888
ENSMUSG00000041571	group_BY_vs_Liver	1623.3661260945996	-0.12099895598456152	0.18360635924263966	-0.6590128821445604	0.5098874964134481	0.6382951346823325	Selenow	20364
ENSMUSG00000041598	group_BY_vs_Liver	1210.8041944555644	-0.14960294413347122	0.13481825336942935	-1.1096638652002768	0.2671438994799511	0.3905993328614052	Cdc42ep4	56699
ENSMUSG00000041624	group_BY_vs_Liver	10.414440356476911	-0.6575819594280866	0.49870631746347205	-1.3185755551938672	0.18731105042398605	0.2952347222191824	Gucy1a2	234889
ENSMUSG00000041992	group_BY_vs_Liver	67.15343365762253	-0.6049324469939826	0.3802942025694209	-1.5906959477867797	0.11167801932750442	0.19379761443085355	Rapgef5	217944
ENSMUSG00000042079	group_BY_vs_Liver	4907.12017430195	-0.33472771155518977	0.08623877742015197	-3.8814060399350208	1.0385427686010498e-4	4.0233155593869446e-4	Hnrnpf	98758
ENSMUSG00000042275	group_BY_vs_Liver	403.91958983583595	-0.2684808592155955	0.20202373209830007	-1.3289570310727599	0.1838621464945423	0.2906600130463507	Pelo	105083
ENSMUSG00000042312	group_BY_vs_Liver	232.52728786221718	-0.6788177168405863	0.19887219663895478	-3.4133364457825905	6.41726644373319e-4	0.002102593775026404	S100a13	20196
ENSMUSG00000042485	group_BY_vs_Liver	24.931210230791297	0.05001048363467455	0.4135436289681495	0.12093157802831556	0.9037452300665065	0.9384458672832009	Mustn1	66175
ENSMUSG00000042594	group_BY_vs_Liver	655.3206995702913	-0.2722741401843932	0.1381801753405562	-1.9704283882499902	0.04878929473330848	0.09715841046990577	Sh2b3	16923
ENSMUSG00000042625	group_BY_vs_Liver	1078.3478268963277	0.1843284096265983	0.21938137904493205	0.8402190305716217	0.4007855900883425	0.5347970013517609	Safb2	224902
ENSMUSG00000042626	group_BY_vs_Liver	2164.50150415247	0.03304983875067293	0.1116190255661726	0.2960950302426673	0.7671575092079668	0.8450708682985301	Shc1	20416
ENSMUSG00000042745	group_BY_vs_Liver	476.71117854626476	-1.3309492952055426	0.41109871015217625	-3.237541890396264	0.0012056423785096356	0.003709374487973932	Id1	15901
ENSMUSG00000042747	group_BY_vs_Liver	822.4132929041542	-0.15091968572847575	0.1922497953770298	-0.7850187066909502	0.4324426007253694	0.5662276240883528	Krtcap2	66059
ENSMUSG00000042812	group_BY_vs_Liver	31.65668290498437	-1.4617211380851978	0.34007287864154573	-4.298258490721711	1.7214533483969093e-5	7.717625685838822e-5	Foxf1	15227
ENSMUSG00000042903	group_BY_vs_Liver	681.6161586743357	-0.6402113570012105	0.17142162112951614	-3.7347176673676667	1.879258933916532e-4	6.884883983676301e-4	Foxo4	54601
ENSMUSG00000043099	group_BY_vs_Liver	102.76597658867178	-0.8715389982614656	0.42536300439794583	-2.048929947481052	0.04046896544831395	0.08272678505689812	Hic1	15248
ENSMUSG00000043251	group_BY_vs_Liver	65.0715137431283	-0.8190687760728642	0.22388024455911276	-3.6585129593986996	2.5368291525036576e-4	9.08434425464901e-4	Exoc3l	277978
ENSMUSG00000043424	group_BY_vs_Liver	677.1861487927955	-0.47876661632215656	0.09671357890864574	-4.950355696942956	7.407796650869386e-7	4.222512872765753e-6	Eif3j2	100042807
ENSMUSG00000043448	group_BY_vs_Liver	11.824724051770696	0.12056084987216696	0.6021480411586492	0.20021795577078452	0.8413101248148139	0.8955873559729204	Gjc2	118454
ENSMUSG00000043505	group_BY_vs_Liver	29.51345075438731	-0.6267771768355362	0.5015408212203418	-1.2497032152048384	0.21140798238733438	0.3249187024641189	Gimap5	317757
ENSMUSG00000044033	group_BY_vs_Liver	340.0756980572891	0.6628711870188724	0.29834421400267647	2.221833559718124	0.026294555825543357	0.057122749022976003	Ccdc141	545428
ENSMUSG00000044052	group_BY_vs_Liver	3.7776887181735335	-0.2271879351273144	0.5832761147451725	-0.3895032376331243	0.6969039160972545	0.7923743315695232	Ccr10	12777
ENSMUSG00000044086	group_BY_vs_Liver	3.7360254162455178	-2.739724772318923	0.9124598629321837	-3.002570177185477	0.0026771024193984693	0.007592269057293133	Lmod3	320502
ENSMUSG00000044199	group_BY_vs_Liver	12.470693808409335	-0.5091246745448214	0.5857605284582782	-0.8691686274676745	0.3847549043327369	0.51794686595249	S1pr4	13611
ENSMUSG00000044220	group_BY_vs_Liver	1.3439953088837928	-2.7238192521422264	1.5106556509163747	-1.8030709053316936	0.07137707976009366	0.1340831984844599	Nkx2-3	18089
ENSMUSG00000044317	group_BY_vs_Liver	31.02510486812225	-0.45675223844831153	0.36412512721330886	-1.254382640231089	0.20970295927963253	0.3227291218394746	Gpr4	319197
ENSMUSG00000044447	group_BY_vs_Liver	609.6602683777382	-0.5226611815387074	0.13018819274062077	-4.014658860654334	5.953183609112911e-5	2.4219081627795995e-4	Dock5	68813
ENSMUSG00000044469	group_BY_vs_Liver	405.1967309085183	-0.07849328147757727	0.26267804692108565	-0.2988193432896903	0.7650778910894467	0.8433113071664958	Tnfaip8l1	66443
ENSMUSG00000044533	group_BY_vs_Liver	5357.992763551186	-0.6093623831192996	0.1516244832534278	-4.018891738617177	5.8472528528058726e-5	2.383024027221194e-4	Rps2	16898
ENSMUSG00000044734	group_BY_vs_Liver	204.07484072224364	-2.6592795464095413	0.4482079258329512	-5.9331381556172325	2.9719856166808478e-9	2.4511893910618526e-8	Serpinb1a	66222
ENSMUSG00000044786	group_BY_vs_Liver	1084.0144589643537	-0.6748529870450922	0.16582639605157315	-4.069635492983929	4.708674925956032e-5	1.955643104037377e-4	Zfp36	22695
ENSMUSG00000045087	group_BY_vs_Liver	290.3092410075056	-2.689835563968235	0.38631825838229916	-6.962745108739809	3.337052837733791e-12	4.10818864388658e-11	S1pr5	94226
ENSMUSG00000045092	group_BY_vs_Liver	1485.6553925108437	-0.3980928950343002	0.15570154301617567	-2.5567691066037974	0.010564931736608605	0.02583493356781822	S1pr1	13609
ENSMUSG00000045294	group_BY_vs_Liver	7880.2538486758895	-1.2068109582920994	0.24192718010694397	-4.988323171289097	6.090562327868105e-7	3.5214353459173164e-6	Insig1	231070
ENSMUSG00000045312	group_BY_vs_Liver	171.48463355804193	-1.219220110171397	0.31341830948753535	-3.89007302146745	1.0021406172601774e-4	3.897871963691803e-4	Lhfpl2	218454
ENSMUSG00000045377	group_BY_vs_Liver	47.901412086590014	-0.8473315639340193	0.34510051178077755	-2.455318189943109	0.014075993471219888	0.033205786058595706	Tmem88	67020
ENSMUSG00000045636	group_BY_vs_Liver	3812.5601082513313	-0.41732739958219345	0.09364092644886211	-4.456677388920308	8.32397253966648e-6	3.935881957972723e-5	Mtus1	102103
ENSMUSG00000045658	group_BY_vs_Liver	2025.891486921047	-0.32234176415175164	0.13136469250571237	-2.453793009394322	0.014135832350993565	0.03332034352621742	Pid1	98496
ENSMUSG00000045930	group_BY_vs_Liver	185.38926235863246	-1.1411647361262618	0.4223021491217855	-2.702247048705327	0.006887256729994816	0.01771050086516539	Clec14a	66864
ENSMUSG00000046280	group_BY_vs_Liver	99.3381188371569	-1.1570975202264377	0.361178474872671	-3.20367242437235	0.0013568676368930792	0.004131167344794154	She	214547
ENSMUSG00000046312	group_BY_vs_Liver	1238.517158059007	-0.9448635103301845	0.13790867944182011	-6.851370879298401	7.314560338103027e-12	8.602315309504691e-11	Myorg	329828
ENSMUSG00000046516	group_BY_vs_Liver	520.4865135286518	-0.28277457925769167	0.22190578811749923	-1.2743001507827385	0.20255706310252233	0.3143585936765108	Cox17	12856
ENSMUSG00000046916	group_BY_vs_Liver	61.69899270640056	-0.5459367902874301	0.26035957701985885	-2.0968569565842743	0.03600623983607962	0.0746932776595042	Myct1	68632
ENSMUSG00000047446	group_BY_vs_Liver	333.2182106214959	0.2790516728386234	0.17625651323240155	1.5832133957550958	0.11337283424047985	0.19639859446195904	Arl4a	11861
ENSMUSG00000047547	group_BY_vs_Liver	1543.0570079179438	0.1763446541247776	0.13242268878505822	1.3316800598348466	0.18296534438482784	0.28959030143824116	Cltb	74325
ENSMUSG00000047867	group_BY_vs_Liver	204.96331196607022	-0.8311856462926759	0.30841865338624674	-2.6949914901928587	0.007039042875476509	0.018055439086023795	Gimap6	231931
ENSMUSG00000047907	group_BY_vs_Liver	285.21026070927195	-0.0628003524320914	0.3138710319676245	-0.2000833018530018	0.8414154325025489	0.8955873559729204	Tshz2	228911
ENSMUSG00000048249	group_BY_vs_Liver	726.3475544249385	0.01852954593113122	0.3444292785091477	0.05379782465455849	0.9570962426857302	0.9754621211944071	Crebrf	77128
ENSMUSG00000048450	group_BY_vs_Liver	6.173613208089384	-0.3342079936963783	0.6232101978907876	-0.5362684930822418	0.5917730024077001	0.7075895505016989	Msx1	17701
ENSMUSG00000048826	group_BY_vs_Liver	197.2647474278155	-1.008696522770449	0.47461003156144	-2.1253164823589903	0.03356021386367181	0.0703080944974683	Dact2	240025
ENSMUSG00000048878	group_BY_vs_Liver	884.6052530008114	-0.7508151648500476	0.14272163893868475	-5.260696068467995	1.4351108175922662e-7	9.164506216226341e-7	Hexim1	192231
ENSMUSG00000048915	group_BY_vs_Liver	89.44327078553312	-0.8652978679644108	0.30949100591625694	-2.7958740364769947	0.005175956958055379	0.013709995584137194	Efna5	13640
ENSMUSG00000049044	group_BY_vs_Liver	2776.924934423853	-0.3504690755173128	0.2846027450101556	-1.2314325201073058	0.21816114035542988	0.3328534273818202	Rapgef4	56508
ENSMUSG00000049299	group_BY_vs_Liver	491.67573596912405	-0.36230968577786204	0.13419629921422147	-2.6998485643743164	0.006937104452972714	0.01782126554755175	Trappc1	245828
ENSMUSG00000049687	group_BY_vs_Liver	9.595613164709942	-0.36074553398281733	0.6778361555303664	-0.532201670034192	0.5945863264304818	0.7098241412275443	Pheta2	338368
ENSMUSG00000049791	group_BY_vs_Liver	324.0280989965772	-1.5643223250526175	0.23616191210971724	-6.6239399532209795	3.4974888581043865e-11	3.760259912417308e-10	Fzd4	14366
ENSMUSG00000049807	group_BY_vs_Liver	564.9776249179047	-0.11995054635803877	0.17421323870326522	-0.6885271593070417	0.4911208732901241	0.621904092641929	Arhgap23	58996
ENSMUSG00000050074	group_BY_vs_Liver	0.15095925072149988	-0.9885935493988499	5.167768869224017	-0.19129987706808865	0.8482906573977974	NA	Spink8	78709
ENSMUSG00000050234	group_BY_vs_Liver	77.83165638522047	-0.16978295087975087	0.3336207780162329	-0.5089100022166179	0.6108153086773438	0.7237589615846775	Gja4	14612
ENSMUSG00000050493	group_BY_vs_Liver	131.9298009762227	-1.1917011377506659	0.2506867763736794	-4.753745510590032	1.996823599123442e-6	1.0588972135058e-5	Fam167b	230766
ENSMUSG00000050708	group_BY_vs_Liver	103928.1213010219	-1.1289721115222753	0.20318759068010517	-5.556304436424508	2.7554611754072242e-8	1.973836190878057e-7	Ftl1	14325
ENSMUSG00000050730	group_BY_vs_Liver	842.271354621	-1.307948849707528	0.20513162161257026	-6.376144445334888	1.816016570694332e-10	1.7837641163988005e-9	Arhgap42	71544
ENSMUSG00000050896	group_BY_vs_Liver	33.23920725496359	0.8658397272546188	1.0420218841259712	0.8309227862146765	0.40601725033811226	0.5401733511144271	Rtn4rl2	269295
ENSMUSG00000050919	group_BY_vs_Liver	15.359090252212994	-0.14148145089801786	0.5350742160688522	-0.2644146300628553	0.7914604394150978	0.86279595535718	Zfp366	238803
ENSMUSG00000051041	group_BY_vs_Liver	242.68981736138034	-0.9823294485758304	0.25336851745169187	-3.8770777776805865	1.0571857030850437e-4	4.08779951579199e-4	Olfml1	244198
ENSMUSG00000051043	group_BY_vs_Liver	2289.4915844410216	0.2472686881051358	0.11558288387776726	2.139319247014382	0.03240982195882524	0.0682630021747123	Gprc5c	70355
ENSMUSG00000051177	group_BY_vs_Liver	420.6604718055625	0.2949373204755114	0.22524979659749894	1.3093788537467042	0.19040605084519055	0.29922448441306276	Plcb1	18795
ENSMUSG00000051375	group_BY_vs_Liver	2763.47129632186	-0.6260723783005894	0.2549378772389373	-2.455784072108716	0.014057759694224285	0.03317977191958588	Pcdh1	75599
ENSMUSG00000052040	group_BY_vs_Liver	1927.611979737095	-0.6963726738155002	0.22317145621743262	-3.1203482990989433	0.0018063731347604274	0.005341678552164867	Klf13	50794
ENSMUSG00000052544	group_BY_vs_Liver	39.02563366172308	-1.7257462342901817	0.8042460568212457	-2.1457938396504335	0.03188943035135913	0.06728235064508892	St6galnac3	20447
ENSMUSG00000052562	group_BY_vs_Liver	1893.7360539912445	-2.06015051314362	0.30954754002184903	-6.655360637006539	2.826062284506682e-11	3.0943869853602594e-10	Slc22a30	319800
ENSMUSG00000052921	group_BY_vs_Liver	154.51145775248668	-1.1045789812803923	0.3927690679081807	-2.812286077320667	0.004919073187659372	0.01311634152267593	Arhgef15	442801
ENSMUSG00000053062	group_BY_vs_Liver	187.24367742362938	-0.649021188641037	0.36207734543914016	-1.7924932250425145	0.07305399346580958	0.13652312507963624	Jam2	67374
ENSMUSG00000053119	group_BY_vs_Liver	1425.1050960350012	-0.12366918565384818	0.13745452810786132	-0.8997097975324924	0.3682747080534073	0.5005546345549522	Chmp3	66700
ENSMUSG00000053303	group_BY_vs_Liver	1102.653444574489	-2.3725959669545547	1.128028620232237	-2.103311852553961	0.03543851804079082	0.07363700165976672	Slc22a26	236149
ENSMUSG00000053559	group_BY_vs_Liver	564.0697829080136	0.7600571576926236	0.17087609988446198	4.448001553210408	8.667290327362847e-6	4.082493247034311e-5	Smagp	207818
ENSMUSG00000053862	group_BY_vs_Liver	21.343257856642	-1.4196361178948902	0.6869188116958277	-2.066672354466709	0.03876503786030104	0.07973371702849724	Slc51b	330962
ENSMUSG00000053897	group_BY_vs_Liver	453.49274348975825	-0.8890866635282961	0.1811911868564536	-4.906897951017141	9.252814417137274e-7	5.200155115056978e-6	Slc39a8	67547
ENSMUSG00000054263	group_BY_vs_Liver	3362.86487568843	-2.216464198490954	0.3217588153059517	-6.888588884140995	5.634852266034575e-12	6.712617993761887e-11	Lifr	16880
ENSMUSG00000054435	group_BY_vs_Liver	185.69199068311863	-0.49906574867912945	0.31241631535980524	-1.5974381750977469	0.11016806862958128	0.19155639349990544	Gimap4	107526
ENSMUSG00000054920	group_BY_vs_Liver	467.0255111835132	-1.1292256205323012	0.1589193510599373	-7.10565209963894	1.1975573550227454e-12	1.55538884396713e-11	Klhl5	71778
ENSMUSG00000055065	group_BY_vs_Liver	3890.5057599485067	0.2390865845689893	0.12569075277020947	1.9021811811891405	0.05714747220212971	0.11124458255434128	Ddx17	67040
ENSMUSG00000055148	group_BY_vs_Liver	181.5924589217245	-0.8230176875749032	0.31847189489709926	-2.5842710165706353	0.009758507948179677	0.02410763794522134	Klf2	16598
ENSMUSG00000055254	group_BY_vs_Liver	510.66812342362823	-1.2444110227582492	0.6402038018735439	-1.9437732470761728	0.05192280125008865	0.10232875662096123	Ntrk2	18212
ENSMUSG00000056091	group_BY_vs_Liver	2348.030575251494	-1.176162254707019	0.28288290428539564	-4.157770713214997	3.213683351397064e-5	1.376428053085575e-4	St3gal5	20454
ENSMUSG00000056216	group_BY_vs_Liver	1570.179984770125	0.1929453487088687	0.1373564284997811	1.4047056320278173	0.16010883032650502	0.2593197017081385	Cebpg	12611
ENSMUSG00000056313	group_BY_vs_Liver	158.76788798326328	-0.3476013128225655	0.3297140899410589	-1.0542507081960137	0.2917681496486544	0.41859422077426717	Tcim	69068
ENSMUSG00000056492	group_BY_vs_Liver	522.6211220811128	-1.5422272501162733	0.3868626068719137	-3.9864986243730947	6.705551638171019e-5	2.708842827817409e-4	Adgrf5	224792
ENSMUSG00000056608	group_BY_vs_Liver	671.3330649262085	-0.7788583087815674	0.17905212483522265	-4.349897045334323	1.362014634551585e-5	6.192106522966315e-5	Chd9	109151
ENSMUSG00000056749	group_BY_vs_Liver	457.5870550436698	0.3205997925777158	0.20879275813732484	1.535492875508903	0.1246628057809245	0.21209375464824817	Nfil3	18030
ENSMUSG00000057346	group_BY_vs_Liver	1409.0374987401892	-0.268654926827453	0.43004053647908064	-0.6247200066929546	0.5321548399247118	0.6584276578363062	Apol9a	223672
ENSMUSG00000057530	group_BY_vs_Liver	5941.540528562471	-0.9348454002196549	0.13437051444452866	-6.957221263044143	3.4704967698856073e-12	4.2639185464298354e-11	Ece1	230857
ENSMUSG00000057666	group_BY_vs_Liver	18009.487241297087	-0.8724623778171833	0.19400602764257097	-4.4970890256284894	6.8890147998303596e-6	3.3117981093311337e-5	Gapdh	14433
ENSMUSG00000057722	group_BY_vs_Liver	65.91986041419631	-0.3232514780207896	0.6199720772174994	-0.5213968336631815	0.6020903567571578	0.716379951127064	Lepr	16847
ENSMUSG00000058254	group_BY_vs_Liver	238.250441501146	-1.6289089100402923	0.2840201755189112	-5.73518732274649	9.740463123405023e-9	7.449755371418203e-8	Tspan7	21912
ENSMUSG00000058655	group_BY_vs_Liver	6093.138875037783	-0.2565157108763379	0.11943167607856581	-2.1478029891131563	0.03172940947292146	0.06700613854635873	Eif4b	75705
ENSMUSG00000058806	group_BY_vs_Liver	47.403103309658526	-3.133860385177538	0.364376282679286	-8.600615721017924	7.928955436926673e-18	1.9548537119394719e-16	Col13a1	12817
ENSMUSG00000059013	group_BY_vs_Liver	178.27350400762145	-0.18702839195166265	0.18859046070412108	-0.9917171380427924	0.32133552848620495	0.45079497472047814	Sh2d3c	27387
ENSMUSG00000059208	group_BY_vs_Liver	2307.7611983392426	-0.058532008790995606	0.08682521216345551	-0.6741360871172344	0.5002247984883644	0.6296143049431826	Hnrnpm	76936
ENSMUSG00000059278	group_BY_vs_Liver	304.60393519101416	-0.20625198455046206	0.177260405784021	-1.163553607125131	0.24460496161390094	0.36417862393235356	Naa38	78304
ENSMUSG00000059325	group_BY_vs_Liver	430.09249409262293	-1.4464437910398489	0.5522249724957892	-2.619301667040924	0.008810999170148949	0.02200897487001671	Hopx	74318
ENSMUSG00000059495	group_BY_vs_Liver	4342.3058039009275	-0.14980718894818332	0.13886106714046348	-1.078827867545101	0.280664469356133	0.4059847260549718	Arhgef12	69632
ENSMUSG00000059518	group_BY_vs_Liver	651.9471745503668	-0.514622207462173	0.13976710991895386	-3.6819979161090526	2.314133027919553e-4	8.335495399021007e-4	Znhit1	70103
ENSMUSG00000059588	group_BY_vs_Liver	209.8853539223538	-0.8870946177958929	0.3110883777172857	-2.8515839270667853	0.004350200063988783	0.011756072572044229	Calcrl	54598
ENSMUSG00000059743	group_BY_vs_Liver	5248.462905688263	-0.1222345644851236	0.2701798062196107	-0.4524193210271514	0.6509669306018887	0.7554415854376172	Fdps	110196
ENSMUSG00000059810	group_BY_vs_Liver	284.5477914170417	-0.7547054146859	0.3882385005466496	-1.943922134521063	0.05190484160422762	0.10230548625892591	Rgs3	50780
ENSMUSG00000059974	group_BY_vs_Liver	29.47057880761721	-0.6070953352920194	0.5095939294239391	-1.1913315686046317	0.23352344557909618	0.35114314967588295	Ntm	235106
ENSMUSG00000060032	group_BY_vs_Liver	979.5201030131333	-0.31154098844456407	0.25067459159406713	-1.24281039599363	0.21393771068644538	0.3279036965472923	H2aj	232440
ENSMUSG00000060538	group_BY_vs_Liver	647.9160587172602	-0.2037477617075143	0.15158157919290377	-1.3441459232208122	0.17890120439711052	0.2843768378829146	Tmem219	68742
ENSMUSG00000060591	group_BY_vs_Liver	2357.8375975901395	-1.0086500463116026	0.18595851208995876	-5.424059565628601	5.8260452942071796e-8	3.954967791500687e-7	Ifitm2	80876
ENSMUSG00000060636	group_BY_vs_Liver	1960.3217940776926	0.11910935472366424	0.1586697411417989	0.7506746646622395	0.45284847400139544	0.5862994970603655	Rpl35a	57808
ENSMUSG00000060675	group_BY_vs_Liver	361.662772456261	0.4163877537625647	0.20720510957970412	2.009543850569939	0.044479489147241355	0.08973202020598657	Plaat3	225845
ENSMUSG00000060802	group_BY_vs_Liver	23667.56964819687	-0.8027035032925213	0.14470354705544738	-5.54722755334354	2.9023490877754847e-8	2.070199967062785e-7	B2m	12010
ENSMUSG00000061353	group_BY_vs_Liver	5322.376604393592	-1.5748154851139697	0.192852224791074	-8.165918162572625	3.189994898529384e-16	6.434845131020335e-15	Cxcl12	20315
ENSMUSG00000061524	group_BY_vs_Liver	0.14845408756560152	-1.93599001842719	5.158471295032564	-0.3753030515632575	0.7074350969292362	NA	Zic2	22772
ENSMUSG00000061751	group_BY_vs_Liver	596.8954275014577	-0.9502606536438737	0.20255108416165996	-4.691461700029471	2.7126005628605603e-6	1.4072666074986743e-5	Kalrn	545156
ENSMUSG00000062070	group_BY_vs_Liver	5760.69148147932	-1.2518369922590922	0.10568860466041793	-11.844578668450573	2.2956919883391337e-32	2.1461806776264887e-30	Pgk1	18655
ENSMUSG00000062683	group_BY_vs_Liver	2515.8739968473365	-0.32160740358484574	0.10938053849292935	-2.940261659121703	0.003279351860797633	0.009121858211797314	Atp5g2	67942
ENSMUSG00000062901	group_BY_vs_Liver	1306.223429013126	-0.0891010902464726	0.2996522059384226	-0.2973483541275265	0.766200568804321	0.8443197436527959	Klhl24	75785
ENSMUSG00000062960	group_BY_vs_Liver	804.3183154065448	-1.648452578151246	0.4029342613532347	-4.091120404144835	4.29294166273748e-5	1.800571774143388e-4	Kdr	16542
ENSMUSG00000063060	group_BY_vs_Liver	45.931790124978356	-1.4648237711310852	0.4435109344970798	-3.302790657894659	9.572782297720097e-4	0.0030075389214792056	Sox7	20680
ENSMUSG00000063229	group_BY_vs_Liver	13589.65747592386	0.06076297520628257	0.12567095153803895	0.4835085153937934	0.6287347149830633	0.7381475948366518	Ldha	16828
ENSMUSG00000063450	group_BY_vs_Liver	893.4800636243642	0.1183233794392806	0.14182461980810543	0.8342936480237143	0.404115530372265	0.5383822137489875	Syne2	319565
ENSMUSG00000063590	group_BY_vs_Liver	57.74088934572893	-3.4277665014954075	0.9451673660609197	-3.6266238388878893	2.8715113424642526e-4	0.0010160350508004639	Slc22a28	434674
ENSMUSG00000063856	group_BY_vs_Liver	24468.896539731817	-1.4278655888754381	0.25659360317371865	-5.564696746975202	2.626086888566969e-8	1.886296498702725e-7	Gpx1	14775
ENSMUSG00000063888	group_BY_vs_Liver	1472.2987478715918	-0.37469248383319415	0.0912459257462748	-4.106402349131641	4.0186923744518e-5	1.6948078191041633e-4	Rpl7l1	66229
ENSMUSG00000063975	group_BY_vs_Liver	0.23959848353782714	-2.1427610272963618	5.167768434844212	-0.41463952077430066	0.6784058123632983	NA	Slco1a5	108096
ENSMUSG00000064120	group_BY_vs_Liver	1715.906314433861	-1.9560589851710488	0.23526633517479123	-8.314232394183358	9.234803210349713e-17	1.984566752917277e-15	Mocs1	56738
ENSMUSG00000064262	group_BY_vs_Liver	197.58638289596828	0.4955664477955872	0.3308319059684083	1.4979403100343947	0.13414875937653162	0.22529798481101432	Gimap8	243374
ENSMUSG00000064341	group_BY_vs_Liver	64125.287125696545	-1.8552941698745085	0.29110047567115255	-6.373380756582406	1.849060549804514e-10	1.810090620711217e-9	mt-Nd1	17716
ENSMUSG00000064345	group_BY_vs_Liver	40344.89144920736	-1.8513128293629633	0.3444173082881201	-5.375202653329661	7.649659508049353e-8	5.093412117127437e-7	mt-Nd2	17717
ENSMUSG00000064351	group_BY_vs_Liver	292715.7910986025	-1.6971463045161341	0.2944019985971795	-5.764724127563696	8.179151812527302e-9	6.315951317874857e-8	mt-Co1	17708
ENSMUSG00000064360	group_BY_vs_Liver	1899.7597132010403	-1.5175319354847072	0.47755350343069375	-3.1777212910865873	0.0014843736569737024	0.00448453242133935	mt-Nd3	17718
ENSMUSG00000064367	group_BY_vs_Liver	43479.30921452087	-1.2856543759873178	0.3565343491435712	-3.605976195773506	3.1098164500211194e-4	0.0010913393589946448	mt-Nd5	17721
ENSMUSG00000064370	group_BY_vs_Liver	89260.93068347586	-1.3664691363633497	0.29807152935502873	-4.584366508670366	4.553648935361656e-6	2.257457670055333e-5	mt-Cytb	17711
ENSMUSG00000064373	group_BY_vs_Liver	81329.0415613878	-1.1724828137547678	0.23597795367877555	-4.968611666794972	6.74339630754708e-7	3.8641297385219214e-6	Selenop	20363
ENSMUSG00000065947	group_BY_vs_Liver	2579.7554345853896	-1.5069262639489494	0.40361522169483294	-3.7335714387112793	1.8878361473016362e-4	6.913557034172645e-4	mt-Nd4l	17720
ENSMUSG00000065954	group_BY_vs_Liver	935.1032590300578	-0.2771383931746788	0.16262643926918666	-1.7041410635323988	0.08835473664612506	0.16001860407234586	Tacc1	320165
ENSMUSG00000065979	group_BY_vs_Liver	1254.592626182436	-1.338308036724905	0.11148852470786809	-12.003998081700837	3.385388359649581e-33	3.407032645883406e-31	Cpped1	223978
ENSMUSG00000066026	group_BY_vs_Liver	3037.5090331667852	-0.6172337786386961	0.16271722228020488	-3.7932910234652204	1.4866374953260636e-4	5.558141037641111e-4	Dhrs3	20148
ENSMUSG00000066150	group_BY_vs_Liver	3091.7803628665624	-1.4168815939639805	0.11084103779783391	-12.783005483476893	2.0403004256745153e-37	3.1144826200674084e-35	Slc31a1	20529
ENSMUSG00000067212	group_BY_vs_Liver	754.5904405722601	-0.2104731495441578	0.16785272881989194	-1.2539155664844632	0.20987269638935546	0.32290939426923637	H2-T23	15040
ENSMUSG00000067235	group_BY_vs_Liver	12945.620349794335	-1.6360668508244067	0.26345965326879683	-6.209933211880441	5.300712514784153e-10	4.903225634594663e-9	H2-Q10	15007
ENSMUSG00000067288	group_BY_vs_Liver	1792.3461913593521	0.3435010071623631	0.1712116863522946	2.006294164146929	0.04482487230285689	0.09034139562286225	Rps28	54127
ENSMUSG00000067656	group_BY_vs_Liver	274.3160259940481	-2.330461963409913	0.9936538039923439	-2.345345988760356	0.019009430287613177	0.043120664811796015	Slc22a27	171405
ENSMUSG00000067787	group_BY_vs_Liver	571.978782459263	-0.2780811599742795	0.11279579061388664	-2.4653505105184665	0.013687927831893144	0.03238989681099525	Blcap	53619
ENSMUSG00000067860	group_BY_vs_Liver	0.04538625657724463	-1.6575944018648476	5.167978444003167	-0.3207432886621831	0.748404939424433	NA	Zic3	22773
ENSMUSG00000068417	group_BY_vs_Liver	0.3900137221376341	-1.5607041782980184	2.1705216252162898	-0.7190456709421157	0.4721127801913007	NA	Pnp2	667034
ENSMUSG00000068523	group_BY_vs_Liver	1324.9146628502924	-0.28773234990751917	0.1062735281451171	-2.7074696298274676	0.006779827367947171	0.01745862424992772	Gng5	14707
ENSMUSG00000068686	group_BY_vs_Liver	25.739679537495665	-1.7644091236386086	0.3604445926701906	-4.895091116689482	9.82601908252973e-7	5.50215243061569e-6	Cd59b	333883
ENSMUSG00000068798	group_BY_vs_Liver	1172.0900268124324	-0.5102221640074881	0.11959885298159928	-4.266112519373306	1.9890848999800842e-5	8.820846762083605e-5	Rap1a	109905
ENSMUSG00000069919	group_BY_vs_Liver	14490.725161373777	-0.09201603343620841	0.4038177110306247	-0.22786527416384197	0.8197509797661797	0.8806452363545538	Hba-a1	15122
ENSMUSG00000070544	group_BY_vs_Liver	1363.1234045539934	-0.30070928316982765	0.12920870177746685	-2.3273144844975864	0.019948533416745826	0.04496293476149894	Top1	21969
ENSMUSG00000070720	group_BY_vs_Liver	24.023653658083756	-1.4241755173035768	0.4560423769298621	-3.1229017068354823	0.001790775429470783	0.00529980894818631	Tmem200b	623230
ENSMUSG00000070934	group_BY_vs_Liver	950.5638281807636	-0.2804300603539753	0.10442098898636239	-2.685571771309311	0.007240582217206087	0.018503542223633436	Rraga	68441
ENSMUSG00000071647	group_BY_vs_Liver	567.0839686280939	-0.0034649235928609465	0.11436859936629823	-0.030296109352214197	0.9758308994372645	0.9875380262040943	Eml3	225898
ENSMUSG00000071648	group_BY_vs_Liver	74.95634711023618	0.13108231173646834	0.19172041663557612	0.6837159757775343	0.49415453338935944	0.6246718403069417	Rom1	19881
ENSMUSG00000071655	group_BY_vs_Liver	1940.6233135333748	-0.4592231360156054	0.13797738085736527	-3.328249406983086	8.739358914607207e-4	0.0027731353054845096	Ubxn1	225896
ENSMUSG00000072294	group_BY_vs_Liver	123.01660406989147	-0.6160152397634955	0.26540278379481236	-2.321057944289491	0.02028371676022921	0.04562907189118619	Klf12	16597
ENSMUSG00000072772	group_BY_vs_Liver	1229.8866381596222	-0.44641299077314717	0.15097982522557593	-2.9567724701374534	0.003108774273074478	0.00870795433704749	Grcc10	14790
ENSMUSG00000073676	group_BY_vs_Liver	2418.019491392228	-0.3946207205443641	0.1683834774717995	-2.343583387571113	0.019099492243998376	0.043303625342572705	Hspe1	15528
ENSMUSG00000073889	group_BY_vs_Liver	761.0889442510133	-0.8960136163195009	0.18894511705606493	-4.742189850048522	2.114203527618196e-6	1.1160013289809206e-5	Il11ra1	16157
ENSMUSG00000073940	group_BY_vs_Liver	1458.425829377581	0.24758510510746998	0.4586730026061125	0.539785650563098	0.5893448640746435	0.7060167367701936	Hbb-bt	101488143
ENSMUSG00000074093	group_BY_vs_Liver	280.07912729977295	-0.3106155871479655	0.13992357306581557	-2.219894620628805	0.026425921763859533	0.05734490410333463	Svip	75744
ENSMUSG00000074207	group_BY_vs_Liver	27293.153331210277	-1.4131169206133165	0.409331062647555	-3.4522591847129083	5.559134543164287e-4	0.0018447311870532733	Adh1	11522
ENSMUSG00000074218	group_BY_vs_Liver	15.113970904939567	0.3423354089822056	0.5127188429694598	0.6676864204941984	0.5043337799660719	0.6335822118441437	Cox7a1	12865
ENSMUSG00000074272	group_BY_vs_Liver	2164.0208787161096	-1.9449233759640387	0.18886426890487093	-10.2979954188353	7.194485713888299e-25	3.5146112305750876e-23	Ceacam1	26365
ENSMUSG00000074794	group_BY_vs_Liver	2066.3911581872057	-1.3237893742598934	0.3463529330289463	-3.822082182711755	1.3232956994493485e-4	5.002285898349477e-4	Arrdc3	105171
ENSMUSG00000075044	group_BY_vs_Liver	93.41659889037358	-4.3877984706470725	0.8207666597748337	-5.345975519827775	8.993136335555803e-8	5.913123594856524e-7	Slc22a29	236293
ENSMUSG00000075486	group_BY_vs_Liver	455.1407068853022	-0.39468331731512485	0.1302093808342911	-3.0311434920146985	0.0024362943681314076	0.006987888705478295	Commd6	66200
ENSMUSG00000076441	group_BY_vs_Liver	28626.199595636048	-3.465917467189691	0.5467463685856944	-6.339168701120435	2.310081834992142e-10	2.242739966001596e-9	Ass1	11898
ENSMUSG00000078578	group_BY_vs_Liver	5812.640985881808	-0.30656524140117913	0.09443301064670367	-3.2463779276095783	0.001168835625436537	0.0036057698012838695	Ube2d3	66105
ENSMUSG00000078719	group_BY_vs_Liver	10.041411117553674	-0.629795338716612	0.7338303218816201	-0.8582301929167342	0.3907653670574621	0.5245044650606574	Msmp	100039672
ENSMUSG00000078812	group_BY_vs_Liver	7825.566484595337	-0.5919606490914907	0.1076056992481656	-5.501201639202043	3.7721151092257336e-8	2.639477354354496e-7	Eif5a	276770
ENSMUSG00000079037	group_BY_vs_Liver	868.753192437866	-0.4720669021995315	0.1316343137524782	-3.586199439510841	3.3553238239317673e-4	0.0011683682901371026	Prnp	19122
ENSMUSG00000079105	group_BY_vs_Liver	11.298652207975897	-0.9508219135302319	0.9479337936522116	-1.00304675273459	0.31583830406838537	0.4450492766662168	C7	109828
ENSMUSG00000079197	group_BY_vs_Liver	1597.3453620094415	-0.25025150506985694	0.1450943433202226	-1.724750251066321	0.08457249075411025	0.15416921332460143	Psme2	19188
ENSMUSG00000079477	group_BY_vs_Liver	4867.232473145557	-0.506075722294113	0.08140732979204031	-6.216586683126844	5.080857553573184e-10	4.716439191741801e-9	Rab7	19349
ENSMUSG00000079658	group_BY_vs_Liver	626.4348627737348	-0.2919505709350724	0.1647918821049166	-1.7716319954959843	0.07645566492297914	0.14190103606636167	Eloc	67923
ENSMUSG00000087687	group_BY_vs_Liver	147.00248490885318	-0.4470976446981598	0.21856415947418337	-2.0456128112393954	0.04079448000185269	0.0833309603143435	Pet100	100503890
ENSMUSG00000090019	group_BY_vs_Liver	66.75809618745329	-0.4407943609483038	0.2559309685258675	-1.7223174025684655	0.08501203693096332	0.15484785720082597	Gimap1	16205
ENSMUSG00000090523	group_BY_vs_Liver	224.46276042067592	-2.162165841177741	0.5259583963034791	-4.11090659712592	3.9410861452138394e-5	1.6655113248371565e-4	Gypc	71683
ENSMUSG00000090698	group_BY_vs_Liver	48.02579397801735	-0.48509321806659184	0.28537858169816216	-1.6998234947416724	0.08916413081183308	0.1612466415123262	Apold1	381823
ENSMUSG00000090958	group_BY_vs_Liver	134.71489261496163	-0.7323206551995262	0.2955833359281395	-2.477543779320373	0.013229017820961598	0.03143321135448971	Lrrc32	434215
ENSMUSG00000091956	group_BY_vs_Liver	0.1394212007746926	-1.657618057581527	5.167978444001485	-0.3207478660259386	0.7484014703319835	NA	C2cd4b	75697
ENSMUSG00000094686	group_BY_vs_Liver	10.795244571576914	-2.4772523088587004	1.147337261182609	-2.159131750245165	0.030839947063166142	0.06539020320772863	Ccl21a	18829
ENSMUSG00000098470	group_BY_vs_Liver	150.18469643450038	-0.8157403971745281	0.30787245560788085	-2.649604998160306	0.008058592728627046	0.02036688211826978	C1rb	667277
ENSMUSG00000000093	group_YN_vs_Liver	107.36210452244832	-0.48825842314966084	0.2704078656607359	-1.805636910585466	0.07097507322447304	0.12112193509776871	Tbx2	21385
ENSMUSG00000000738	group_YN_vs_Liver	1125.341184744765	-0.1937314196482239	0.11932180360165595	-1.6236045198828633	0.10446024019544231	0.1680005866088756	Spg7	234847
ENSMUSG00000000753	group_YN_vs_Liver	10345.172462431423	0.33245102125463233	0.26815195798568503	1.2397859174773576	0.21505458833891936	0.3055122148594475	Serpinf1	20317
ENSMUSG00000000787	group_YN_vs_Liver	5274.978620122666	-0.11104274407882093	0.14314188526491572	-0.7757529801519085	0.4378948513965406	0.5427118456398123	Ddx3x	13205
ENSMUSG00000001240	group_YN_vs_Liver	106.13208090190139	-0.041302229762759914	0.29971013574697364	-0.13780725052831974	0.8903927539442701	0.9236433113321856	Ramp2	54409
ENSMUSG00000001289	group_YN_vs_Liver	1288.5317258042264	0.029683930426320983	0.19863033186838766	0.14944308931623562	0.8812040130972617	0.9169689749603038	Pfdn5	56612
ENSMUSG00000001435	group_YN_vs_Liver	21224.7310629635	-0.5745970178817658	0.14620170261212126	-3.9301663907854327	8.488709777085635e-5	3.0001260403873754e-4	Col18a1	12822
ENSMUSG00000001642	group_YN_vs_Liver	1082.4674973848007	-0.7730770822865183	0.14353592439079912	-5.385948399800557	7.206363664280219e-8	4.464164130677726e-7	Akr1b3	11677
ENSMUSG00000001666	group_YN_vs_Liver	3325.5609288974356	-1.8774990993981286	0.2675828462905169	-7.016515166894191	2.274702221646076e-12	2.7670535545611478e-11	Ddt	13202
ENSMUSG00000001911	group_YN_vs_Liver	2674.349292523768	-1.537904773251393	0.1765881011556152	-8.708994338730337	3.0658258742948502e-18	8.135924369868624e-17	Nfix	18032
ENSMUSG00000001930	group_YN_vs_Liver	201.85823222713495	-1.2620338599070757	0.7306037268923494	-1.7273849194216193	0.08409855718747263	0.13995148890590794	Vwf	22371
ENSMUSG00000002308	group_YN_vs_Liver	112.85482271683162	-0.16319601897242325	0.25270078853189776	-0.6458073198763424	0.5184041469056118	0.6182379831354433	Cd320	54219
ENSMUSG00000002329	group_YN_vs_Liver	366.9651124226829	-0.05258298907242446	0.16680597483646437	-0.3152344460321432	0.7525836536721158	0.8184913871311774	Mdp1	67881
ENSMUSG00000002396	group_YN_vs_Liver	703.9020731628576	-0.6776427725398644	0.17783546713828025	-3.810504076855192	1.386837250712591e-4	4.712432038076345e-4	Ocel1	77090
ENSMUSG00000002504	group_YN_vs_Liver	508.36587282695336	-0.0027176193614698568	0.17788593869961403	-0.015277314111144826	0.9878109410889548	0.9912543973035244	Slc9a3r2	65962
ENSMUSG00000003072	group_YN_vs_Liver	4099.200629867248	-0.572835707892289	0.1621054585078956	-3.5337225110429467	4.0975102362192275e-4	0.0012543857383718335	Atp5d	66043
ENSMUSG00000003134	group_YN_vs_Liver	272.40515875948097	-0.35839015951209313	0.34335646840730344	-1.0437844994577359	0.29658510467597315	0.3970782111673014	Tbc1d8	54610
ENSMUSG00000003346	group_YN_vs_Liver	1431.714813257441	-0.4474837588466491	0.1426332790200299	-3.1373026121331002	0.0017051004136227153	0.0045603883702714995	Abhd17a	216169
ENSMUSG00000003420	group_YN_vs_Liver	3016.593243514221	-1.3476980670747511	0.16238659793154783	-8.299318319624243	1.0471046352601729e-16	2.3067614913381106e-15	Fcgrt	14132
ENSMUSG00000003746	group_YN_vs_Liver	4853.1126301059985	-0.73855208705277	0.12293897194490912	-6.007469196860754	1.8844159325554763e-9	1.4914176291308213e-8	Man1a	17155
ENSMUSG00000003814	group_YN_vs_Liver	17205.560502459026	-0.5510219413532498	0.15873337648903835	-3.471367859369524	5.178141125803387e-4	0.0015529364128630677	Calr	12317
ENSMUSG00000004105	group_YN_vs_Liver	294.5903350766177	-0.13415117035134472	0.4128835845350189	-0.32491282137657046	0.7452470528681209	0.8120948448418545	Angptl2	26360
ENSMUSG00000004473	group_YN_vs_Liver	36.49008929341782	0.0013112583245051786	0.37953521485591896	0.0034549055612743736	0.9972433896776163	0.9983275266452497	Clec11a	20256
ENSMUSG00000004655	group_YN_vs_Liver	1652.7879100211183	-1.637378683661784	0.34624613446465446	-4.728944299099261	2.2569028511490835e-6	1.0771023531902739e-5	Aqp1	11826
ENSMUSG00000004837	group_YN_vs_Liver	74.98338851447512	-0.06326854794905984	0.3516170201632484	-0.17993596532865666	0.8572028397369117	0.8995501253239147	Grap	71520
ENSMUSG00000004980	group_YN_vs_Liver	7364.540951502754	-0.32989548354444065	0.11540265214978225	-2.8586473308799354	0.00425451490310581	0.01029366802029686	Hnrnpa2b1	53379
ENSMUSG00000005534	group_YN_vs_Liver	2724.404680106566	-0.44603989223038	0.1418706983451885	-3.1439888393663304	0.0016666179586129414	0.0044700707309361975	Insr	16337
ENSMUSG00000005936	group_YN_vs_Liver	992.117141866439	-0.384253240317284	0.10498993610998548	-3.65990545907893	2.523083199345174e-4	8.10105008408997e-4	Kctd20	66989
ENSMUSG00000006373	group_YN_vs_Liver	27411.362819471433	-0.291977867898156	0.23524019971645038	-1.2411903588336306	0.214535435580179	0.3049158139435219	Pgrmc1	53328
ENSMUSG00000006386	group_YN_vs_Liver	151.13225164175165	-0.8076624013295302	0.39141345732093225	-2.063450773659277	0.03906982019936135	0.07236010444606175	Tek	21687
ENSMUSG00000006641	group_YN_vs_Liver	355.6098957039206	-0.7295644956718751	0.22625606845286003	-3.224507968606722	0.001261893446197587	0.0034790855686558323	Slc5a6	330064
ENSMUSG00000006800	group_YN_vs_Liver	316.62117926344	-0.4356265400692362	0.3249688940846868	-1.3405176556858762	0.18007710819538494	0.26419820772997726	Sulf2	72043
ENSMUSG00000006818	group_YN_vs_Liver	2768.156381111784	-1.3962139912877458	0.1160270742366205	-12.033518904737429	2.368464000521626e-33	2.8141936450068895e-31	Sod2	20656
ENSMUSG00000007476	group_YN_vs_Liver	737.9185103745721	-0.19017700801977433	0.14338669467990017	-1.3263225604323328	0.18473287715569212	0.2699321960152635	Lrrc8a	241296
ENSMUSG00000007872	group_YN_vs_Liver	1267.0449089792646	-2.1247313333782425	0.3966401480170486	-5.356823670020706	8.46977052331659e-8	5.19266856617582e-7	Id3	15903
ENSMUSG00000007891	group_YN_vs_Liver	11751.625596789392	0.38147486929650415	0.1308847327815379	2.9145864547336537	0.0035616014492106433	0.008796300642364545	Ctsd	13033
ENSMUSG00000008305	group_YN_vs_Liver	1333.151803332135	-0.9258619838408902	0.3186975182130559	-2.9051433755500167	0.0036708490497019135	0.009038238896839591	Tle1	21885
ENSMUSG00000008348	group_YN_vs_Liver	8325.86336535438	-0.8833764964402924	0.22323259988019845	-3.9572020256645817	7.58327929670957e-5	2.707270500414838e-4	Ubc	22190
ENSMUSG00000008393	group_YN_vs_Liver	2561.8947680919077	-0.48509927291692395	0.14369749949703003	-3.3758365637180074	7.359162107139655e-4	0.0021404562306884243	Carhsp1	52502
ENSMUSG00000008575	group_YN_vs_Liver	2224.404220539898	-0.5021854630115752	0.13722725414898804	-3.659516953289402	2.5269112619730053e-4	8.111926915070043e-4	Nfib	18028
ENSMUSG00000009291	group_YN_vs_Liver	4952.416003590158	-0.026404276683608726	0.08631064061102064	-0.3059214541415103	0.7596644505401886	0.8242579318511288	Pttg1ip	108705
ENSMUSG00000009406	group_YN_vs_Liver	141.4212871768399	-0.16840734196272628	0.17354773024485268	-0.9703805502101699	0.3318568398662462	0.4350350501684573	Elk1	13712
ENSMUSG00000009654	group_YN_vs_Liver	272.36232762935504	-2.635696927367109	0.5586902759010843	-4.717635228420831	2.3860180192080795e-6	1.13372791175839e-5	Oit3	18302
ENSMUSG00000009681	group_YN_vs_Liver	1251.9835913447848	-0.031199698234546623	0.12464491338791138	-0.25030863584018914	0.8023486785676196	0.8581715322132442	Bcr	110279
ENSMUSG00000010047	group_YN_vs_Liver	1031.3615180906138	-0.04550450413881048	0.16457639363707846	-0.27649472158902916	0.7821681132586581	0.8415229665781462	Hyal2	15587
ENSMUSG00000010064	group_YN_vs_Liver	25757.99947445921	-1.9882985273738574	0.337108641887594	-5.898094205596896	3.6772402071383235e-9	2.7778397413809066e-8	Slc38a3	76257
ENSMUSG00000010175	group_YN_vs_Liver	3251.271627448012	0.057587687815085685	0.1708179672488738	0.33712898439531896	0.7360196686897881	0.8048016528088717	Prox1	19130
ENSMUSG00000010358	group_YN_vs_Liver	580.680071447241	-0.2036513178516733	0.14352632341558932	-1.4189126635814975	0.15592447985887306	0.23455534963333047	Ifi35	70110
ENSMUSG00000010601	group_YN_vs_Liver	1487.459527101338	-3.0008921414991296	0.3982966891271761	-7.534313549216939	4.9091038978273917e-14	7.5657712540826e-13	Apol7a	75761
ENSMUSG00000011263	group_YN_vs_Liver	132.20000452515603	-2.0331077050701025	0.30346736718544925	-6.6995925259656275	2.0900149998780852e-11	2.228824913303688e-10	Exoc3l2	74463
ENSMUSG00000011958	group_YN_vs_Liver	1075.4366828225805	-0.12096792033793587	0.16625427718422597	-0.7276078690227716	0.4668536622278248	0.5705404045952123	Bnip2	12175
ENSMUSG00000013622	group_YN_vs_Liver	1185.8414872018686	-0.6257476078941262	0.14046429507660102	-4.454851729778589	8.395119244809583e-6	3.626856934826603e-5	Atraid	381629
ENSMUSG00000013663	group_YN_vs_Liver	4005.3716572960907	-0.15008746566710332	0.08985178387457413	-1.6703893812126576	0.09484234921098414	0.15476799091074736	Pten	19211
ENSMUSG00000014932	group_YN_vs_Liver	683.615105687998	0.2988862369561769	0.17471095950675278	1.7107469262374728	0.08712784092475306	0.14415896561954697	Yes1	22612
ENSMUSG00000015053	group_YN_vs_Liver	21.680124548696575	0.5755486603910456	0.36400296404518384	1.5811647630418815	0.11384036991231294	0.1806944835538281	Gata2	14461
ENSMUSG00000015090	group_YN_vs_Liver	41.08391434890494	-1.1679337863411554	0.6757150643160631	-1.728441243978037	0.08390914648377731	0.1396867712909452	Ptgds	19215
ENSMUSG00000015093	group_YN_vs_Liver	8.773612121564518	-2.2320801592302937	0.7140321487477221	-3.1260219349295992	0.0017718833501250892	0.0047164005866821455	Clic3	69454
ENSMUSG00000015672	group_YN_vs_Liver	285.8962375115508	0.047081916954868075	0.12703294208203642	0.37062761975915753	0.7109149073496862	0.7835848853108607	Mrpl32	75398
ENSMUSG00000015714	group_YN_vs_Liver	6254.057298690038	-0.8016521484681531	0.12420995849963036	-6.454008665259628	1.089295778293326e-10	1.0432428678537798e-9	Cers2	76893
ENSMUSG00000015759	group_YN_vs_Liver	901.1581683555515	-0.021896040596856247	0.1601539559545429	-0.1367186996184539	0.8912531481706608	0.924379637881346	Cnih1	12793
ENSMUSG00000016128	group_YN_vs_Liver	755.2516828801524	-0.44585299055817246	0.18889366208041553	-2.360338539936637	0.018258264385203785	0.03733345788634374	Stard13	243362
ENSMUSG00000016252	group_YN_vs_Liver	2002.480176057187	-0.9708248145301452	0.22179289136879382	-4.3771683057049495	1.2023113246079518e-5	5.0497075633533976e-5	Atp5e	67126
ENSMUSG00000016382	group_YN_vs_Liver	1330.2059664509338	-1.039941723722488	0.22728194272735103	-4.57555805464937	4.749522324754357e-6	2.1486600996070006e-5	Pls3	102866
ENSMUSG00000016493	group_YN_vs_Liver	36.84238823466093	-0.149904653621045	0.34645152023516634	-0.43268580123213735	0.6652430464045986	0.7469964290266824	Cd46	17221
ENSMUSG00000016534	group_YN_vs_Liver	9875.709919085355	-0.5451258796281989	0.16867359605646184	-3.231838843619148	0.00122996401682931	0.003400217246764545	Lamp2	16784
ENSMUSG00000016758	group_YN_vs_Liver	34.33917972506086	-0.5730526151696922	0.4981264215285671	-1.1504160197148428	0.2499725651652959	0.34544494129580955	Bik	12124
ENSMUSG00000017309	group_YN_vs_Liver	213.2021542015095	-2.0332573403655023	0.3178034567117011	-6.3978452638732435	1.575848587410335e-10	1.4724710012347105e-9	Cd300lg	52685
ENSMUSG00000017417	group_YN_vs_Liver	49.300121531806106	-0.1932855490443092	0.3964170517100319	-0.48758131924580334	0.6258464301136212	0.7128147002722672	Plxdc1	72324
ENSMUSG00000017446	group_YN_vs_Liver	203.59166058690596	-1.1373593282827585	0.3701053783991438	-3.073068900544758	0.0021186956351004647	0.005532400044186199	C1qtnf1	56745
ENSMUSG00000017493	group_YN_vs_Liver	29735.564480767367	-1.064080714686706	0.2353494735926162	-4.521279348721221	6.146700910821777e-6	2.7153703687839927e-5	Igfbp4	16010
ENSMUSG00000017756	group_YN_vs_Liver	1859.8543308453363	-0.2989865261769639	0.12482254122841169	-2.395292735066586	0.016607100477466805	0.034373294980285934	Slc12a7	20499
ENSMUSG00000018042	group_YN_vs_Liver	9880.989229333394	-0.3305437522107452	0.14470286413457914	-2.284293086993268	0.022354311910425737	0.04466739312729855	Cyb5r3	109754
ENSMUSG00000018171	group_YN_vs_Liver	2210.599803827516	-0.18474811670209818	0.20439236074950815	-0.9038895388488376	0.3660539767685942	0.4705532274828784	Vmp1	75909
ENSMUSG00000018293	group_YN_vs_Liver	6649.024481965978	-0.015315882728166013	0.10661597600313429	-0.14365466886234535	0.8857731688122421	0.9206142466148455	Pfn1	18643
ENSMUSG00000018340	group_YN_vs_Liver	3061.669923938493	-0.30278838990361723	0.15762513255958688	-1.9209397954933007	0.05473929795636607	0.096876961078772	Anxa6	11749
ENSMUSG00000018387	group_YN_vs_Liver	612.5151350666993	-1.9351029002327067	0.23238448048376664	-8.327160644309396	8.28043464135279e-17	1.852986206437355e-15	Shroom1	71774
ENSMUSG00000018417	group_YN_vs_Liver	2877.519982569088	-1.4378431606337971	0.1907277168403919	-7.538721610331225	4.746009127287634e-14	7.332822994736272e-13	Myo1b	17912
ENSMUSG00000018446	group_YN_vs_Liver	1642.9356053260865	0.009902067982314812	0.17148894511319282	0.05774172775847949	0.9539543551800819	0.9679877332976071	C1qbp	12261
ENSMUSG00000018770	group_YN_vs_Liver	4354.331231364207	-1.1012729534633963	0.1418166089427328	-7.765472335529495	8.13415184763875e-15	1.421315698083139e-13	Atp5g3	228033
ENSMUSG00000018796	group_YN_vs_Liver	10210.224569061049	-1.4686107133798658	0.17673256826959327	-8.309791046207183	9.587073835113125e-17	2.129856921848956e-15	Acsl1	14081
ENSMUSG00000018899	group_YN_vs_Liver	900.4638605544455	-0.34373355782223936	0.18858614513367497	-1.8226872264587184	0.06835077603104425	0.11717548563378405	Irf1	16362
ENSMUSG00000018932	group_YN_vs_Liver	1569.4562026319434	-0.41377649341130934	0.11517938707324327	-3.5924526421397465	3.27580200629066e-4	0.001025330481812629	Map2k3	26397
ENSMUSG00000019055	group_YN_vs_Liver	1191.1595036003985	-0.9965189653843997	0.13418253102535924	-7.42659240192799	1.1143106236216268e-13	1.6300443808768467e-12	Plod1	18822
ENSMUSG00000019471	group_YN_vs_Liver	2191.280709866192	-0.15339566507057292	0.1102995253917172	-1.3907191760418216	0.16431060034499237	0.24494967836763187	Cdc37	12539
ENSMUSG00000019505	group_YN_vs_Liver	4521.954013414683	-0.3729172316625188	0.1391103341643873	-2.6807298961832755	0.007346178466443679	0.01659445220366653	Ubb	22187
ENSMUSG00000019726	group_YN_vs_Liver	535.3501184059618	-0.9928978600340607	0.24681325851170297	-4.022870837738975	5.7493029262950997e-05	2.114315335335001e-4	Lyst	17101
ENSMUSG00000019804	group_YN_vs_Liver	1817.433592023975	-0.26237892222570963	0.09428073657191816	-2.7829536739518868	0.005386649688848186	0.012645752367051248	Snx3	54198
ENSMUSG00000019851	group_YN_vs_Liver	1417.71051572124	-1.1091638211193247	0.3752004372601429	-2.9561901079296793	0.0031146504746041997	0.007806548420085132	Perp	64058
ENSMUSG00000019909	group_YN_vs_Liver	0.06691834815191267	-1.723058278915272	5.509081707042021	-0.31276687668523073	0.7544577822764642	NA	Fam162b	77296
ENSMUSG00000019929	group_YN_vs_Liver	1018.3130987256465	-0.18801655240975926	0.5495710640466648	-0.3421150870377603	0.7322642839583731	0.8016968329196139	Dcn	13179
ENSMUSG00000019990	group_YN_vs_Liver	86.20950779473456	-1.1051451405831842	0.49777374563851245	-2.220175632536775	0.026406847733855175	0.0516717928935838	Pde7b	29863
ENSMUSG00000020048	group_YN_vs_Liver	17613.731027211277	-0.6170310647683634	0.18210766260197628	-3.3882762315003614	7.033339213002034e-4	0.0020567324275303027	Hsp90b1	22027
ENSMUSG00000020089	group_YN_vs_Liver	2556.5368122162613	-0.6616765344600987	0.2020949275370941	-3.2740877889607067	0.001060036731184412	0.0029773824124177694	Ppa1	67895
ENSMUSG00000020092	group_YN_vs_Liver	362.21319322278896	-0.11662675177908256	0.14139207187018368	-0.8248464729066358	0.40945875862811704	0.5144983255546176	Pald1	27355
ENSMUSG00000020097	group_YN_vs_Liver	1884.6542664566812	0.5117434602194916	0.12991373597890565	3.9391020230730978	8.17871482002082e-5	2.902630197441152e-4	Sgpl1	20397
ENSMUSG00000020098	group_YN_vs_Liver	3922.8783143506225	-0.8427012402907041	0.1615098588469107	-5.217645822410568	1.8121154797746826e-7	1.043907750735387e-6	Pcbd1	13180
ENSMUSG00000020153	group_YN_vs_Liver	1310.4052123736678	-1.4722570936106953	0.1655609056968895	-8.892540708288452	5.972726407760746e-19	1.6949106664365125e-17	Ndufs7	75406
ENSMUSG00000020154	group_YN_vs_Liver	919.894939898912	-1.9143088364650092	0.41709158056867374	-4.589660701985376	4.4396708357755554e-6	2.017404830557079e-5	Ptprb	19263
ENSMUSG00000020225	group_YN_vs_Liver	1134.902427144749	-0.231209997711691	0.14118394267985915	-1.6376508073299096	0.10149455791181346	0.16398151355924803	Tmbim4	68212
ENSMUSG00000020267	group_YN_vs_Liver	3092.7379079525263	-0.24173293123474648	0.16628964822749692	-1.4536859859372449	0.14603338527598408	0.2226036133610163	Hint1	15254
ENSMUSG00000020346	group_YN_vs_Liver	3607.8846200032244	0.42753331624300356	0.2011528799106216	2.125414840856217	0.03355201301217516	0.06352703029148041	Mgat1	17308
ENSMUSG00000020357	group_YN_vs_Liver	576.4444374889365	-1.4399482279341926	0.3195020010883962	-4.506851985367703	6.579649705236273e-6	2.8920622582657863e-5	Flt4	14257
ENSMUSG00000020368	group_YN_vs_Liver	8898.767964685585	-0.41795564184288525	0.13972605911553193	-2.991250483185104	0.00277837491049852	0.00705005934508835	Canx	12330
ENSMUSG00000020390	group_YN_vs_Liver	1374.4233261307954	-0.28074283635581454	0.13582768340749204	-2.0669043991096236	0.03874316314675777	0.07184180786083748	Ube2b	22210
ENSMUSG00000020432	group_YN_vs_Liver	2495.3283992741985	-0.7515844363361871	0.26614142919923217	-2.8240039087396447	0.004742780647485781	0.011313015306922114	Tcn2	21452
ENSMUSG00000020444	group_YN_vs_Liver	423.2443249962241	-0.17227358035306006	0.13213960752774548	-1.3037240201949867	0.19232769651003714	0.278423139964263	Guk1	14923
ENSMUSG00000020585	group_YN_vs_Liver	4738.551075917246	-0.10806887837000603	0.06428454024802534	-1.681102142957702	0.09274307623887298	0.1518941071668585	Laptm4a	17775
ENSMUSG00000020607	group_YN_vs_Liver	48.374440897386215	-0.1338974684882907	0.5443138995481351	-0.24599310912222955	0.8056875667605787	0.8612925422004631	Lratd1	105005
ENSMUSG00000020614	group_YN_vs_Liver	679.2627460738074	-0.6151851880511074	0.18138709834779473	-3.3915597837699614	6.949599986079463e-4	0.0020345061666448175	Fam20a	208659
ENSMUSG00000020644	group_YN_vs_Liver	3216.053532418145	-0.3423738075643616	0.2268090532664722	-1.5095244331456	0.13116481619916526	0.2037330201518113	Id2	15902
ENSMUSG00000020720	group_YN_vs_Liver	1241.1326297573507	-0.6663522092582073	0.12386830823285766	-5.379521354288173	7.46841360699222e-8	4.609982575003163e-7	Psmd12	66997
ENSMUSG00000020733	group_YN_vs_Liver	4656.224356870828	-1.1449312916106045	0.15438944177570588	-7.41586522007081	1.2083333440968204e-13	1.7619853680309694e-12	Slc9a3r1	26941
ENSMUSG00000020849	group_YN_vs_Liver	5808.820257620766	-0.0856421807805314	0.10480162532698292	-0.8171837079179477	0.41382345158079337	0.5189912501030625	Ywhae	22627
ENSMUSG00000020893	group_YN_vs_Liver	791.9802851403686	-0.714324150171206	0.4199524854521033	-1.7009642159926603	0.08894970686058797	0.14669891208484362	Per1	18626
ENSMUSG00000021025	group_YN_vs_Liver	797.7798010409283	-0.5016598956957389	0.1641893586947857	-3.0553739882027475	0.0022478003738062254	0.005838067900774116	Nfkbia	18035
ENSMUSG00000021037	group_YN_vs_Liver	1723.334366746996	-0.7633629702159476	0.11176145646316472	-6.830288315610338	8.474414196547553e-12	9.51666379620831e-11	Ahsa1	217737
ENSMUSG00000021040	group_YN_vs_Liver	348.27187400002276	-0.5482724147620496	0.18947077764733905	-2.8937043567876524	0.003807264517560481	0.009341645432975137	Slirp	380773
ENSMUSG00000021134	group_YN_vs_Liver	4170.791383531312	-0.7509733126984937	0.21954652959482956	-3.4205656271789207	6.249105607599221e-4	0.0018435011689116587	Srsf5	20384
ENSMUSG00000021186	group_YN_vs_Liver	117.09179415006798	0.3676973698177539	0.4333723944003925	0.8484559112873225	0.396184116158589	0.5011692332778854	Fbln5	23876
ENSMUSG00000021286	group_YN_vs_Liver	533.4926291595289	-0.996487290366759	0.20000261833118474	-4.982371224344042	6.28097897482028e-7	3.321182594868363e-6	Zfyve21	68520
ENSMUSG00000021484	group_YN_vs_Liver	4883.829964213151	-0.9758128534362663	0.08100586657599668	-12.046199796169024	2.03099598675084e-33	2.428886564155209e-31	Lman2	66890
ENSMUSG00000021486	group_YN_vs_Liver	3674.816633000082	-0.3459273482679542	0.09246555093702036	-3.741148403512681	1.831813101011072e-4	6.064443983699608e-4	Prelid1	66494
ENSMUSG00000021680	group_YN_vs_Liver	0.07547962536074994	-1.7230613925559763	5.509081707042021	-0.3127674418684808	0.7544573528515028	NA	Crhbp	12919
ENSMUSG00000021756	group_YN_vs_Liver	4402.911628729932	-0.5215114231503741	0.17146831894834305	-3.041444777373049	0.0023544574953093724	0.0060841930252718834	Il6st	16195
ENSMUSG00000021759	group_YN_vs_Liver	208.96007455360962	-1.194294278570618	0.2170429113615796	-5.5025721461181485	3.742899805404651e-8	2.425509701482669e-7	Plpp1	19012
ENSMUSG00000021892	group_YN_vs_Liver	1365.0008421608393	-0.3671833331670768	0.13185299934958672	-2.7847931786030147	0.005356187519171604	0.012582258359768296	Sh3bp5	24056
ENSMUSG00000021928	group_YN_vs_Liver	1045.5191485556695	-1.5699130948860576	0.2639434199904335	-5.947915257531172	2.7157912285980667e-9	2.0918748246378332e-8	Ebpl	68177
ENSMUSG00000021944	group_YN_vs_Liver	333.65609522381317	-0.9063036398411025	0.22125288512141253	-4.096234222409206	4.1992508017574995e-5	1.5932756904814147e-4	Gata4	14463
ENSMUSG00000022098	group_YN_vs_Liver	2423.022666292288	-0.7251145180916122	0.14210549871197878	-5.102649261738165	3.3493139359192205e-7	1.8512699507150144e-6	Bmp1	12153
ENSMUSG00000022108	group_YN_vs_Liver	21904.3315443625	-0.0601572810931219	0.1314562010825135	-0.4576222391773051	0.6472238631532603	0.731148984094559	Itm2b	16432
ENSMUSG00000022174	group_YN_vs_Liver	1601.8642780439038	-0.28548344581073937	0.14233292977492668	-2.005744182053857	0.04488354872292376	0.08156900698935138	Dad1	13135
ENSMUSG00000022220	group_YN_vs_Liver	64.38508398240107	-0.9134443675074073	0.29313772625988704	-3.1160928317277565	0.001832645702880788	0.004862676258457783	Adcy4	104110
ENSMUSG00000022272	group_YN_vs_Liver	845.7121313738944	-0.5942697312198062	0.20240083636923073	-2.9361031400863715	0.003323637946240001	0.008277409067735239	Myo10	17909
ENSMUSG00000022338	group_YN_vs_Liver	812.2594392981583	-0.5700307013576048	0.12878804086156567	-4.42611516988857	9.594531202526576e-6	4.1045872510321016e-5	Eny2	223527
ENSMUSG00000022425	group_YN_vs_Liver	387.5746930951433	-1.6495812645544523	0.7133793360705819	-2.3123479769411803	0.020758514768969533	0.0418327570303219	Enpp2	18606
ENSMUSG00000022437	group_YN_vs_Liver	2544.856405229884	-0.10419825084683446	0.14839632697402053	-0.7021619265891685	0.48257818643567046	0.5855222649440506	Samm50	68653
ENSMUSG00000022551	group_YN_vs_Liver	3037.058061824625	-1.1237014977354753	0.14180037833259024	-7.924531026989602	2.290089672219948e-15	4.260260756896442e-14	Cyc1	66445
ENSMUSG00000022555	group_YN_vs_Liver	396.62479898874034	-0.4537185000659663	0.1820372030800284	-2.492449303709086	0.012686543995346041	0.0270770750680598	Dgat1	13350
ENSMUSG00000022570	group_YN_vs_Liver	549.5044377593365	-0.0995879423813781	0.1628198098802157	-0.611645121405335	0.5407725779626325	0.6388331345951124	Gfus	22122
ENSMUSG00000022575	group_YN_vs_Liver	500.55292641000636	-0.801329533968959	0.32932473777032495	-2.433250351596168	0.014963950484031475	0.03136350017803661	Gsdmd	69146
ENSMUSG00000022676	group_YN_vs_Liver	86.43555120436822	-0.3691770788785275	0.26348941717457414	-1.4011078047735417	0.16118183805040223	0.2411272901764109	Snai2	20583
ENSMUSG00000022836	group_YN_vs_Liver	1853.9063584626945	-0.18028753721711407	0.21035794170541317	-0.857051251573806	0.3914165606502584	0.4960924091594391	Mylk	107589
ENSMUSG00000022951	group_YN_vs_Liver	829.8840014173632	-0.20503585093217427	0.24335813241540755	-0.8425272206732015	0.3994929096447167	0.5043499879733934	Rcan1	54720
ENSMUSG00000022964	group_YN_vs_Liver	175.09551205583386	0.019876164832463687	0.2532861758898331	0.07847315299635158	0.9374516851577898	0.9565123371496407	Tmem50b	77975
ENSMUSG00000022971	group_YN_vs_Liver	1297.2030246538377	0.4012863170500216	0.12662491865120812	3.1690943719804157	0.001529147354770256	0.004140906753830878	Ifnar2	15976
ENSMUSG00000023000	group_YN_vs_Liver	4.512706123913911	-0.19312774568410168	0.6656867413276903	-0.29011805958297254	0.7717259201271895	0.8332375782802565	Dhh	13363
ENSMUSG00000023010	group_YN_vs_Liver	32602.581108007784	-0.61110315646569	0.09895685578304518	-6.175450418569116	6.597510904428208e-10	5.5967921845626115e-9	Tmbim6	110213
ENSMUSG00000023022	group_YN_vs_Liver	1629.1827328118059	-0.579035935515829	0.11143280119705652	-5.196279096420347	2.0331694284098018e-7	1.1625234822422639e-6	Lima1	65970
ENSMUSG00000023075	group_YN_vs_Liver	656.8165769611278	-0.5107890088581556	0.15192080101624225	-3.362205869382862	7.732245269947474e-4	0.002237661237219086	Akirin1	68050
ENSMUSG00000023224	group_YN_vs_Liver	12613.620322704872	-0.8506936302860574	0.17194088621848147	-4.947593611941141	7.513657186991128e-7	3.91786592335265e-6	Serping1	12258
ENSMUSG00000023809	group_YN_vs_Liver	54.34381673363712	-0.34815411238432514	0.4084409884580676	-0.8523975855084099	0.3939934598061228	0.4988531658248966	Rps6ka2	20112
ENSMUSG00000023939	group_YN_vs_Liver	1032.2437638957704	-0.3729434255497754	0.1732855907392482	-2.152189480722391	0.03138243380535627	0.05991191908295288	Mrpl14	68463
ENSMUSG00000024042	group_YN_vs_Liver	951.4391138961479	-0.3080550113879036	0.207401990234852	-1.4853040274062796	0.1374633055038167	0.2117128029322455	Sik1	17691
ENSMUSG00000024065	group_YN_vs_Liver	799.7424049312591	-2.721802531419717	0.44225928227662015	-6.154314087900386	7.540311779953921e-10	6.343989129804082e-9	Ehd3	57440
ENSMUSG00000024097	group_YN_vs_Liver	624.0973344642639	0.06852409793321627	0.1462785099659685	0.46844952104829557	0.6394631615338828	0.724336862412788	Srsf7	225027
ENSMUSG00000024099	group_YN_vs_Liver	1468.0862715459423	-0.5146511952775409	0.1353642235502896	-3.801973533179106	1.4354806484504962e-4	4.858894891106927e-4	Ndufv2	72900
ENSMUSG00000024140	group_YN_vs_Liver	2762.6958839845943	-1.047572614221203	0.2003787844993412	-5.227961716798652	1.7138898620380942e-7	9.91665397083116e-7	Epas1	13819
ENSMUSG00000024168	group_YN_vs_Liver	167.2190758584084	-0.39034296812946395	0.4006921373100524	-0.9741717687547726	0.3299712595518732	0.43308727816183357	Tmem204	407831
ENSMUSG00000024238	group_YN_vs_Liver	264.188801328557	-0.04551592698520831	0.18119095088421724	-0.25120419514931197	0.8016562412793076	0.857679969538806	Zeb1	21417
ENSMUSG00000024304	group_YN_vs_Liver	2879.454711040575	-0.5767917659183966	0.14883921131130962	-3.875267551048686	1.0650760943269783e-4	3.7003407714053874e-4	Cdh2	12558
ENSMUSG00000024395	group_YN_vs_Liver	1371.2336040958235	-0.8884283878889366	0.19064365282047438	-4.660151936584814	3.159760562241781e-6	1.473248361387516e-5	Lims2	225341
ENSMUSG00000024427	group_YN_vs_Liver	123.52896601595056	-2.086775268807917	0.3009015073910196	-6.935077483996003	4.059985702032175e-12	4.793125427841447e-11	Spry4	24066
ENSMUSG00000024431	group_YN_vs_Liver	2011.1293906365602	-0.5761911728943951	0.14789459922505255	-3.8959581750351804	9.781126835406155e-5	3.4202276509262216e-4	Nr3c1	14815
ENSMUSG00000024440	group_YN_vs_Liver	141.0262048108943	-0.7084373077056753	0.3682084203873686	-1.9240116968546606	0.05435311733351353	0.09629835131614417	Pcdh12	53601
ENSMUSG00000024576	group_YN_vs_Liver	2783.6197342147407	-0.01885496930602125	0.10845317520128041	-0.17385354804991127	0.8619805598662591	0.902763489966272	Csnk1a1	93687
ENSMUSG00000024580	group_YN_vs_Liver	778.6779238173355	-0.1486782544273415	0.2265437656896444	-0.6562893221746149	0.5116379865432785	0.6123894715128069	Grpel2	17714
ENSMUSG00000024646	group_YN_vs_Liver	13078.374785959972	-0.7016991632589361	0.21556825928555262	-3.2551135569983423	0.001133470350638442	0.0031600247423112606	Cyb5a	109672
ENSMUSG00000024647	group_YN_vs_Liver	0.05156030296776151	-1.7230543868076855	5.509081707042021	-0.3127661701958749	0.7544583190655934	NA	Cbln2	12405
ENSMUSG00000024732	group_YN_vs_Liver	294.2832235302587	-0.3382997668040397	0.1880852248931671	-1.7986514730021717	0.07207382964144264	0.12275813562438262	Ccdc86	108673
ENSMUSG00000024747	group_YN_vs_Liver	2933.1517472686787	0.7061454566238302	0.41972735977559816	1.68239081912926	0.09249308049144207	0.15152790859948692	Aldh1a7	26358
ENSMUSG00000024856	group_YN_vs_Liver	1206.7770906049172	-0.4583913297585132	0.17672740039978616	-2.5937762266720235	0.009492824961451773	0.020860202519395934	Cdk2ap2	52004
ENSMUSG00000024899	group_YN_vs_Liver	3281.9545143488795	-2.578161467859578	0.2611402621012621	-9.872707667191689	5.466860416063443e-23	2.5108022015621052e-21	Papss2	23972
ENSMUSG00000024948	group_YN_vs_Liver	434.3573865603238	-0.8607279931078765	0.19725885949611818	-4.363444031393756	1.2803070688536526e-5	5.344382431341278e-5	Map4k2	26412
ENSMUSG00000024998	group_YN_vs_Liver	400.66713647497403	0.5530718004899083	0.35137023917242743	1.5740428153293318	0.11547755143426199	0.18296198079532028	Plce1	74055
ENSMUSG00000025026	group_YN_vs_Liver	335.33223048345684	-0.6842401744332964	0.3118293300812386	-2.1942777937374793	0.028215444870726622	0.054742674734434796	Add3	27360
ENSMUSG00000025085	group_YN_vs_Liver	1724.3654778872497	-0.1878226549065342	0.14962855143328613	-1.255259461562571	0.2093845861764219	0.29882556487469075	Ablim1	226251
ENSMUSG00000025147	group_YN_vs_Liver	399.66923067801923	-0.6652419211365809	0.13755845477479237	-4.836067126704063	1.3243321512039514e-6	6.604447665508577e-6	Mob2	101513
ENSMUSG00000025213	group_YN_vs_Liver	18.459705052838245	-0.30231672107917773	0.5283674898487032	-0.5721713142603558	0.5672059192956371	0.6621903572819802	Kazald1	107250
ENSMUSG00000025279	group_YN_vs_Liver	883.7083322505817	-2.656375477226444	0.525348043423516	-5.056410717580179	4.272207375869132e-7	2.325783128624942e-6	Dnase1l3	13421
ENSMUSG00000025355	group_YN_vs_Liver	1758.0581376977852	-1.3352077982591033	0.170143386843596	-7.847544491908407	4.24261922478852e-15	7.675473306771138e-14	Mmp19	58223
ENSMUSG00000025386	group_YN_vs_Liver	6.563951528496218	-2.314339731524202	0.8074126103720664	-2.866365600182692	0.004152144227003531	0.010080416586965995	Pde6g	18588
ENSMUSG00000025491	group_YN_vs_Liver	59.57103122996527	-0.8718595379263803	0.36138769251887554	-2.4125324574545175	0.01584212683359896	0.032971460040048826	Ifitm1	68713
ENSMUSG00000025492	group_YN_vs_Liver	3990.4708562708847	-0.9815355830298719	0.34960414538631074	-2.8075627705880897	0.004991795033718153	0.011833426327196191	Ifitm3	66141
ENSMUSG00000025494	group_YN_vs_Liver	718.7688649909588	-0.19577380711840237	0.21977999373937682	-0.8907717385348465	0.3730516396803606	0.4775818189902128	Sigirr	24058
ENSMUSG00000025511	group_YN_vs_Liver	1398.0162887919578	-0.01613399197740624	0.2264832777987961	-0.0712370119958234	0.9432091249160155	0.9600465598307869	Tspan4	64540
ENSMUSG00000025577	group_YN_vs_Liver	230.79315910660486	-1.0123146445907742	0.19199023460035441	-5.272740286494267	1.3440169543846885e-7	7.918349407838391e-7	Cbx2	12416
ENSMUSG00000025584	group_YN_vs_Liver	376.98029899457947	-1.7974466431330167	0.3740971050101343	-4.80475956392211	1.5493758078879768e-6	7.641899907303928e-6	Pde8a	18584
ENSMUSG00000025666	group_YN_vs_Liver	63.6055660939524	0.010081844896224252	0.36258424319578847	0.02780552405522005	0.9778172601085536	0.984337823417285	Tmem47	192216
ENSMUSG00000025810	group_YN_vs_Liver	1716.0184972142451	-1.3009834076019868	0.22441816285338584	-5.797139549938877	6.74555586208016e-9	4.8968428187595705e-8	Nrp1	18186
ENSMUSG00000025812	group_YN_vs_Liver	1675.64605011825	-1.0360744089805574	0.15975670914510776	-6.485326434957334	8.853987366081741e-11	8.595882199321424e-10	Pard3	93742
ENSMUSG00000025825	group_YN_vs_Liver	1389.8627481444141	-0.8512408418705661	0.15765666875114312	-5.399332921427049	6.688914506442376e-8	4.1660378243202314e-7	Iscu	66383
ENSMUSG00000025869	group_YN_vs_Liver	490.0103648386032	-0.31872864541629015	0.12787052946956706	-2.492588767235432	0.012681562718825215	0.02706958050447427	Nop16	28126
ENSMUSG00000025880	group_YN_vs_Liver	577.3026856281974	-1.5603195384047424	0.26766138362503006	-5.8294533087769285	5.560925320810842e-9	4.0868141114674094e-8	Smad7	17131
ENSMUSG00000025902	group_YN_vs_Liver	52.97966762214082	-0.41918857273793364	0.4359662812988434	-0.9615160408485602	0.3362927639948546	0.4399107773629687	Sox17	20671
ENSMUSG00000025940	group_YN_vs_Liver	674.7079808506621	-0.5915766396177686	0.1607916881232689	-3.6791493796883574	2.3401317503152626e-4	7.56772720729696e-4	Tmem70	70397
ENSMUSG00000025980	group_YN_vs_Liver	8347.980920967355	-0.3869918017058769	0.156824008966138	-2.467682112306143	0.01359910273661583	0.028804447970126938	Hspd1	15510
ENSMUSG00000025993	group_YN_vs_Liver	5538.099577789014	-0.5239526940353847	0.18797265208899447	-2.7873878897411237	0.005313483596296096	0.01249469195518197	Slc40a1	53945
ENSMUSG00000026031	group_YN_vs_Liver	2157.931244745102	-0.9055151324845137	0.13188001296487697	-6.8662044545421415	6.593256161736292e-12	7.528084236249057e-11	Cflar	12633
ENSMUSG00000026117	group_YN_vs_Liver	68.26523687061193	-2.8303676355939995	0.7785282636923289	-3.635536136055491	2.774031029982494e-4	8.816364799434077e-4	Zap70	22637
[truncated: 401 more rows]
