# Supplementary material for: Derivation of Genetically Defined Murine Hepatoblastoma Cell Lines with Angiogenic Potential
Source: Cancers (Basel). 2025 Sep 14;17(18):3002. doi: 10.3390/cancers17183002 (PMC12468702; doi:10.3390/cancers17183002)
Supplement: Supplementary file 1 [file cancers-17-03002-s001.zip › cancers-3808479-Supplementary file 4.csv]

comparison	gene	baseMean	log2FoldChange	lfcSE	stat	pvalue	padj	gene_name
UN_vs_UH	ENSMUSG00000000078	6314.3670322891285	-0.1707778400726188	0.25278828662750236	-0.6755765559828706	0.4993095304013673	0.6349108540932681	Klf6
UN_vs_UH	ENSMUSG00000000489	2106.9920007153	-1.2128681181290766	0.16353568792920273	-7.416534785080961	1.2022431642677779e-13	1.5293595272362194e-12	Pdgfb
UN_vs_UH	ENSMUSG00000000628	7163.78290522429	-2.906324134324821	0.1260320167145628	-23.06020493909148	1.1620183703077129e-117	7.361386375899361e-115	Hk2
UN_vs_UH	ENSMUSG00000001020	13400.03061086188	-0.43536776730141197	0.5520894980087591	-0.7885818673814091	0.43035643231832565	0.5715530395674199	S100a4
UN_vs_UH	ENSMUSG00000001891	3581.7519257005038	-0.5777604524727771	0.19651484179940654	-2.9400346924560985	0.003281755000700407	0.009644646246293732	Ugp2
UN_vs_UH	ENSMUSG00000002289	1089.3467945278965	-2.95099655232857	0.1917824065273781	-15.38721202722679	1.9944232964901695e-53	2.4773865849539655e-51	Angptl4
UN_vs_UH	ENSMUSG00000003031	4573.923287963147	-1.4213578368070414	0.1700248615586074	-8.359705891112288	6.287480491026479e-17	1.0992968420603334e-15	Cdkn1b
UN_vs_UH	ENSMUSG00000003271	15.06410459633036	0.7789114407354572	0.5714885451628879	1.3629519739777964	0.17289764697298024	0.2850825468645078	Sult2b1
UN_vs_UH	ENSMUSG00000003528	1932.3234013234082	-0.7740945152822909	0.17373454861263907	-4.455616464680394	8.36524674867736e-6	4.1585538702226845e-5	Slc25a1
UN_vs_UH	ENSMUSG00000003541	10883.382802993712	-2.378062256461282	0.22275614771253685	-10.675630194189443	1.3235635607599513e-26	4.344443086743156e-25	Ier3
UN_vs_UH	ENSMUSG00000003617	28480.3234275706	-0.9196635196248396	0.1422008084046415	-6.467357885954335	9.973125856974817e-11	9.47696284559032e-10	Cp
UN_vs_UH	ENSMUSG00000003865	12935.033120574648	-3.4970475593065338	0.10725981467190202	-32.60352043310613	3.6561262561898483e-233	1.3896935899777614e-229	Gys1
UN_vs_UH	ENSMUSG00000003955	8015.998646993888	-3.9888625708852468	0.19509592470534914	-20.445647836619727	6.568046569876622e-93	2.447563236480494e-90	Fam162a
UN_vs_UH	ENSMUSG00000004267	6882.019568426656	-4.18991678914537	0.2794943608140972	-14.99106020222086	8.400154178036692e-51	9.559576655903434e-49	Eno2
UN_vs_UH	ENSMUSG00000004791	1162.98645475317	-8.819911994375122	0.37559920422580406	-23.482243559474465	6.194481362719269e-122	4.204504224945704e-119	Pgf
UN_vs_UH	ENSMUSG00000004892	15.1272391422968	-1.0888031116535726	0.5977650961841168	-1.8214564861749838	0.0685374954381091	0.1348121611261916	Bcan
UN_vs_UH	ENSMUSG00000005125	26801.30766085131	-3.903037875086289	0.2462511505869056	-15.849825943082651	1.4097076711939847e-56	2.0143980669956148e-54	Ndrg1
UN_vs_UH	ENSMUSG00000005413	2410.175970747603	-1.2236667592831034	0.16667335983506118	-7.341705720062497	2.1088868882718698e-13	2.6420168300334137e-12	Hmox1
UN_vs_UH	ENSMUSG00000005686	2616.23550354838	-3.888790203165608	0.26533486567680103	-14.656159842568385	1.2303753449563776e-48	1.3136676084773008e-46	Ampd3
UN_vs_UH	ENSMUSG00000006494	3553.9991831635903	-2.7378576443333467	0.13727869553493094	-19.94379123187903	1.6970239506705574e-88	6.085271732546027e-86	Pdk1
UN_vs_UH	ENSMUSG00000007655	4742.038033218013	-0.9351919074045578	0.14751290342507645	-6.33972951308326	2.3016889611950446e-10	2.105081747233485e-9	Cav1
UN_vs_UH	ENSMUSG00000010830	1357.9229840784274	-1.9846346851050214	0.1583857038828086	-12.530390284299115	5.0911518819795104e-36	2.986337701142611e-34	Kdelr3
UN_vs_UH	ENSMUSG00000013418	3.4411310270139235	2.0307762789332244	1.2804518792245823	1.5859840669397312	0.1127429239358123	0.20300135190905852	B4galnt2
UN_vs_UH	ENSMUSG00000014813	999.6768225881731	-3.6209362911951937	0.17389922080731368	-20.82203861745485	2.7330717434888363e-96	1.154267299666785e-93	Stc1
UN_vs_UH	ENSMUSG00000017009	9514.5564940403	-0.91694634186406	0.13453139959875104	-6.815853730793808	9.370560035509427e-12	9.888256161846566e-11	Sdc4
UN_vs_UH	ENSMUSG00000017390	399.3679348284083	-5.60556845786781	0.5879600648986169	-9.53392720445119	1.5144322829172158e-21	3.634063830409304e-20	Aldoc
UN_vs_UH	ENSMUSG00000017677	5374.620951310547	-0.9719249629396203	0.191686003430378	-5.070401310195983	3.969777285089114e-7	2.424345029020521e-6	Wsb1
UN_vs_UH	ENSMUSG00000018500	231.75909427062697	-2.5259351684424534	0.47804189931923663	-5.283920033033826	1.2644846457237744e-7	8.309657915622522e-7	Adora2b
UN_vs_UH	ENSMUSG00000018906	16869.85842769317	-3.538496577023926	0.15064610064310852	-23.488802975437643	5.308605506017999e-122	3.736668431180447e-119	P4ha2
UN_vs_UH	ENSMUSG00000019850	3592.1442295979655	-0.5640480208945154	0.2522004352681602	-2.2365069286846126	0.025318583958734348	0.058204873368301234	Tnfaip3
UN_vs_UH	ENSMUSG00000019916	15336.162914208218	-3.3617938022110585	0.2285495967158693	-14.709252829662214	5.622477510253436e-49	6.106010576135232e-47	P4ha1
UN_vs_UH	ENSMUSG00000019929	2570.4811715244855	1.3693478275033475	0.572499340020835	2.3918766918639816	0.016762472946224242	0.040706720974059765	Dcn
UN_vs_UH	ENSMUSG00000020108	2952.8206761477795	-2.0072906981883762	0.26135681184434634	-7.680269299366256	1.5875450139165035e-14	2.2398881209712804e-13	Ddit4
UN_vs_UH	ENSMUSG00000020122	2934.0596091676075	0.0836771027061646	0.31380349808622165	0.266654461204168	0.7897352193172842	0.8698804823881411	Egfr
UN_vs_UH	ENSMUSG00000020186	671.5541498341166	0.3110660333367844	0.22670328006139145	1.3721285075917182	0.17002343633239253	0.2814472090843237	Csrp2
UN_vs_UH	ENSMUSG00000020277	18857.896324619847	-3.1049211111691406	0.18071893431233718	-17.180939689489836	3.6888707443030217e-66	7.081513989442316e-64	Pfkl
UN_vs_UH	ENSMUSG00000020303	2435.3666673146963	-2.5867084539680105	0.1432630837205638	-18.05565248765281	7.121540163790288e-73	1.804598277504459e-70	Stc2
UN_vs_UH	ENSMUSG00000020427	8511.061642449313	-2.36868033588166	0.2525715079407032	-9.378256301331346	6.707274204279407e-21	1.5507511709529213e-19	Igfbp3
UN_vs_UH	ENSMUSG00000020475	5.133344751292531	-1.6550128187896989	0.8927772695145141	-1.8537801927794186	0.06377061333754541	0.1269999482846118	Pgam2
UN_vs_UH	ENSMUSG00000020766	2864.196829151373	-1.7204645095489741	0.1590177478737666	-10.819323833681345	2.7882681671457763e-27	9.547934507496482e-26	Galk1
UN_vs_UH	ENSMUSG00000020875	1227.9747962010256	0.1102349543179625	0.1931375839902534	0.5707586894300462	0.5681632293280016	0.6934649138384605	Hoxb9
UN_vs_UH	ENSMUSG00000021196	5776.109621237322	-4.384816497304446	0.1333944666544033	-32.871052355301764	5.699158036249443e-237	2.7078124619730168e-233	Pfkp
UN_vs_UH	ENSMUSG00000021250	424.63403795376087	1.6849512649528868	0.24817078763839934	6.789482682417756	1.125363380767789e-11	1.1770793093831497e-10	Fos
UN_vs_UH	ENSMUSG00000021253	874.6360451516287	2.298417087682275	0.18174867450193868	12.646128473733425	1.1752490726594316e-36	7.251820982432629e-35	Tgfb3
UN_vs_UH	ENSMUSG00000021360	902.2548755555877	0.2531331010867077	0.14491388200314337	1.7467829692204155	0.08067499187334952	0.15427935405041332	Gcnt2
UN_vs_UH	ENSMUSG00000021591	1928.3273938052732	-0.36412694491202396	0.15697794276380847	-2.319605789839501	0.020362212362888134	0.0482764278888085	Glrx
UN_vs_UH	ENSMUSG00000021754	2545.7048262552394	-1.2665485026356254	0.2407788397932496	-5.260215157291965	1.438869375079035e-7	9.368178305370696e-7	Map3k1
UN_vs_UH	ENSMUSG00000022051	6499.022354508105	-2.932134291071888	0.11960123009670812	-24.515920853832352	9.99273848483433e-133	9.495599745213822e-130	Bnip3l
UN_vs_UH	ENSMUSG00000022261	4367.793832733234	-1.1050234573810054	0.14910167279993333	-7.411207645294101	1.251544438987508e-13	1.5910101714352904e-12	Sdc2
UN_vs_UH	ENSMUSG00000022443	42818.52359048103	-0.9630200541537335	0.20321230029800327	-4.738985055242721	2.147913434325747e-6	1.1821921465207303e-5	Myh9
UN_vs_UH	ENSMUSG00000022707	5118.369910656339	-5.697594918365061	0.1595522689651403	-35.709895918872185	2.775707906444841e-279	2.63761643809921e-275	Gbe1
UN_vs_UH	ENSMUSG00000022754	1089.3784622088635	-3.524105284153273	0.7888408195347374	-4.467447927240643	7.915827134586298e-6	3.952713996132754e-5	Tmem45a
UN_vs_UH	ENSMUSG00000023067	11015.409930865335	-3.7347476391578938	0.29772521140415675	-12.544277394392507	4.272942830278191e-36	2.5219651704794105e-34	Cdkn1a
UN_vs_UH	ENSMUSG00000023456	40079.914459897525	-2.6398112925768387	0.1545837410327278	-17.076901328309486	2.205233173157029e-65	4.108868279985229e-63	Tpi1
UN_vs_UH	ENSMUSG00000023951	13540.552708755617	-3.463449572247776	0.19511356597189675	-17.75094189374118	1.694874468649416e-70	3.8346534853193035e-68	Vegfa
UN_vs_UH	ENSMUSG00000024014	846.9522764961023	-0.2946772332020781	0.2821346223845333	-1.0444561206686998	0.29627441035267554	0.43279747646061484	Pim1
UN_vs_UH	ENSMUSG00000024190	5610.145479235898	-2.4841613511509313	0.22320816206960054	-11.1293481748948	9.029334646164132e-29	3.43892795491682e-27	Dusp1
UN_vs_UH	ENSMUSG00000024302	460.17876003358606	-1.1447936930723808	0.22262660594937564	-5.1422141939885755	2.715193045229134e-7	1.6996786503484747e-6	Dtna
UN_vs_UH	ENSMUSG00000024431	2986.3559209406626	-1.3911874896879464	0.17410288095824097	-7.990605796015669	1.3427727751733368e-15	2.0951885543652927e-14	Nr3c1
UN_vs_UH	ENSMUSG00000024529	15194.660329044871	-2.7883855180630066	0.1703681858452045	-16.366820508357804	3.300098792601324e-60	5.360545090033176e-58	Lox
UN_vs_UH	ENSMUSG00000024589	1042.8563804463874	-0.9445159987911155	0.10565943954110106	-8.939248617003148	3.9182541444674583e-19	8.094176088652614e-18	Nedd4l
UN_vs_UH	ENSMUSG00000024924	7252.301260816645	-4.270758181059255	0.1659447352660599	-25.736026962301217	4.621384566307849e-146	5.855294245512044e-143	Vldlr
UN_vs_UH	ENSMUSG00000024953	6675.903071274987	-2.341156686232969	0.2255909752024659	-10.377882732816778	3.126316053191882e-25	9.446047152768158e-24	Prdx5
UN_vs_UH	ENSMUSG00000025025	3582.6698688119477	-3.154538241050342	0.09002710866419357	-35.039870632932974	5.562414542698657e-269	3.523789612799599e-265	Mxi1
UN_vs_UH	ENSMUSG00000025027	5825.312762331156	-1.343519670853354	0.09139086510271108	-14.700809203889449	6.3693994771596554e-49	6.87786574223973e-47	Xpnpep1
UN_vs_UH	ENSMUSG00000025232	2756.635082566195	-0.6933622406657938	0.16769160344366263	-4.134746322577413	3.5534693450461836e-5	1.5954095181337755e-4	Hexa
UN_vs_UH	ENSMUSG00000025408	2891.357759115203	-2.2657879285851936	0.27223258017862934	-8.322985908220332	8.577464731585834e-17	1.4846513408359633e-15	Ddit3
UN_vs_UH	ENSMUSG00000025537	19.05030674475873	1.0569020112533527	0.4853333278200914	2.1776827402323717	0.029429664766577168	0.06625334978545358	Phkg1
UN_vs_UH	ENSMUSG00000025579	11821.160243636517	-0.580852259035122	0.16771234743878835	-3.4633839899421925	5.334265596415407e-4	0.0018952648655800115	Gaa
UN_vs_UH	ENSMUSG00000025743	2567.873654168877	-1.7628308474109482	0.19583310689644845	-9.001699842014395	2.222494815687408e-19	4.6415949419933175e-18	Sdc3
UN_vs_UH	ENSMUSG00000025746	334.8621063443403	-0.12084456619551898	0.2406038848341932	-0.5022552577602656	0.6154879776750677	0.7333306199710548	Il6
UN_vs_UH	ENSMUSG00000025791	6301.8523391031695	-3.458696572592392	0.12565215134928925	-27.525963825146682	8.585989384351804e-167	1.2552056019200464e-163	Pgm2
UN_vs_UH	ENSMUSG00000025959	1147.6456616349649	-0.8993548826909769	0.227401676906163	-3.954917549100108	7.656105053950256e-5	3.2229720833772655e-4	Klf7
UN_vs_UH	ENSMUSG00000026199	1399.0987606593053	-1.9164803850081735	0.11003581384857627	-17.41687835967208	6.143898681571449e-68	1.2555354241211333e-65	Ankzf1
UN_vs_UH	ENSMUSG00000026335	3438.068733650469	-0.9093810281985817	0.18190099042921537	-4.99931872857205	5.753323167369272e-7	3.4503599493800255e-6	Pam
UN_vs_UH	ENSMUSG00000026413	99.76875198952139	-0.0596741226904926	0.35971514583418945	-0.1658927164495858	0.8682413795047762	0.9205737806054294	Pkp1
UN_vs_UH	ENSMUSG00000026458	5.84325265027053	0.63833215538316	1.0972608654207958	0.5817505895814136	0.5607346901229128	0.6873557008375876	Ppfia4
UN_vs_UH	ENSMUSG00000026628	1149.795985924897	-1.2423131321681125	0.6516286512360162	-1.9064740781604363	0.056588725707521034	0.11487595941801296	Atf3
UN_vs_UH	ENSMUSG00000026773	3227.691284784846	-1.1074546247027404	0.3271090524481058	-3.385582320068725	7.102740223462968e-4	0.002445870229152269	Pfkfb3
UN_vs_UH	ENSMUSG00000026837	19357.256620413165	-1.4407396596092972	0.11360695325863412	-12.681791195732124	7.4607198606475075e-37	4.6336921879609766e-35	Col5a1
UN_vs_UH	ENSMUSG00000026864	31234.84057894209	-0.49631180667283975	0.18934818581857857	-2.6211595560169467	0.008763123788215386	0.023087609017889827	Hspa5
UN_vs_UH	ENSMUSG00000027506	1491.412212002817	-1.5508455423293528	0.15448516795521608	-10.038798953042079	1.0291962278920798e-23	2.843004987076886e-22	Tpd52
UN_vs_UH	ENSMUSG00000027954	410.6821093108071	0.06545856435360795	0.2976762295679114	0.21989852682769997	0.8259501836549857	0.8930016634635911	Efna1
UN_vs_UH	ENSMUSG00000027997	1150.141046739743	-1.582621407469853	0.15406458150787808	-10.27245452511047	9.37875557992828e-25	2.742203843023645e-23	Casp6
UN_vs_UH	ENSMUSG00000028039	140.1529212392958	-0.8160605640945933	0.3738131897493834	-2.1830705455891137	0.02903061527549259	0.0654946395193182	Efna3
UN_vs_UH	ENSMUSG00000028128	4631.758804916553	-0.5622426670738897	0.4376620566656532	-1.2846502421465527	0.1989145332715545	0.31826660252785766	F3
UN_vs_UH	ENSMUSG00000028278	122.85863147318234	-1.5664063885359834	0.34123299957862385	-4.590430557625673	4.423326065306113e-6	2.309486589866557e-5	Rragd
UN_vs_UH	ENSMUSG00000028307	2.71844553401655	-0.012270380461084895	1.423160653424035	-0.0086219222204908	0.9931207866065694	0.9981100237682629	Aldob
UN_vs_UH	ENSMUSG00000028494	2121.1646751601634	-0.9429004735734526	0.1465339941462773	-6.434687589503661	1.237275464927778e-10	1.1663898914162906e-9	Plin2
UN_vs_UH	ENSMUSG00000028527	1737.1676092121536	-4.274618201815825	0.24578810552191738	-17.391477072248517	9.573492086410668e-68	1.895252261481612e-65	Ak4
UN_vs_UH	ENSMUSG00000028635	2.9374293311814688	-3.635584654648419	1.7056977612469066	-2.131435437888315	0.033053285988041185	0.0728998143440551	Edn2
UN_vs_UH	ENSMUSG00000028645	13420.197237185293	-4.591284402634116	0.19220676080706003	-23.887215950967068	4.159101523935491e-126	3.436683672278e-123	Slc2a1
UN_vs_UH	ENSMUSG00000028967	5360.569980418351	-0.37608460413738337	0.15705065148487407	-2.3946707675619225	0.016635295001537414	0.04041853509386584	Errfi1
UN_vs_UH	ENSMUSG00000029135	8672.224583044635	-1.4912768700525174	0.2719567366177801	-5.483507739499108	4.16974026143879e-8	2.929608638397198e-7	Fosl2
UN_vs_UH	ENSMUSG00000029167	436.10032378840236	-0.01728169269864247	0.3275426385483006	-0.05276165807064551	0.9579218113529688	0.9757303991211362	Ppargc1a
UN_vs_UH	ENSMUSG00000029171	1361.6741562070802	0.1611482357760736	0.1417727246768608	1.1366659993547767	0.25567793812711714	0.38721485489727164	Pgm1
UN_vs_UH	ENSMUSG00000029322	1901.7760990428062	-2.223423431502514	0.7950348890802391	-2.7966363011750976	0.005163762504813382	0.014403041737498888	Plac8
UN_vs_UH	ENSMUSG00000029344	1736.8806815135704	-0.320022685140841	0.13104689140209197	-2.44204713073974	0.014604239885000755	0.03608340860822144	Tpst2
UN_vs_UH	ENSMUSG00000029385	3356.717196782824	-2.519968629458319	0.2201197506549216	-11.448171379263623	2.40158214994808e-30	1.0120192629659258e-28	Ccng2
UN_vs_UH	ENSMUSG00000029552	3908.6977446315973	-1.1835905558861888	0.10440024746966488	-11.337047416770726	8.599713926047632e-30	3.5072438447325156e-28	Tes
UN_vs_UH	ENSMUSG00000030096	13655.383780093105	0.28204191680941604	0.15618767591772048	1.8057885499109125	0.07095137466511574	0.13856769735896768	Slc6a6
UN_vs_UH	ENSMUSG00000030103	9636.979908762629	-3.299521383304176	0.26456766617326477	-12.471370485399099	1.0697031116942004e-35	6.1234059149844205e-34	Bhlhe40
UN_vs_UH	ENSMUSG00000030695	62434.61325216587	-2.420225927426657	0.10840274795823258	-22.326241474608803	2.055010053066271e-110	1.0848740571812355e-107	Aldoa
UN_vs_UH	ENSMUSG00000030790	907.8662929624703	-4.265455611709294	0.9971571426862156	-4.277616264392084	1.8890529970065666e-5	8.86455610076785e-5	Adm
UN_vs_UH	ENSMUSG00000031119	1714.65811795247	-0.11948824031248036	0.1382528860343382	-0.8642730270585656	0.38743792380426795	0.5298070040221695	Gpc4
UN_vs_UH	ENSMUSG00000031375	18820.901497476298	-1.7427326851486926	0.6222513040799331	-2.8006894862607226	0.005099356000937856	0.01424985455048139	Bgn
UN_vs_UH	ENSMUSG00000031609	1033.3918275234212	-1.9848340311882045	0.17859913721854903	-11.113346134250321	1.080338392350611e-28	4.073776021155429e-27	Sap30
UN_vs_UH	ENSMUSG00000031762	4041.263071496692	-5.933439040749477	0.2083741478023953	-28.47492888789763	2.394834355129915e-178	5.057091879916004e-175	Mt2
UN_vs_UH	ENSMUSG00000031765	11727.226048735209	-5.005422015917617	0.2760554729267227	-18.131942695612764	1.7834566684690662e-73	4.707582497813139e-71	Mt1
UN_vs_UH	ENSMUSG00000032035	4902.364358324732	-0.6826248444653662	0.13691220187804104	-4.985858346456485	6.168732955054248e-7	3.673982131332058e-6	Ets1
UN_vs_UH	ENSMUSG00000032114	509.44573643928044	-1.9247274530526093	0.1666511497069152	-11.549439991488656	7.430300142521162e-31	3.2688160696438587e-29	Slc37a4
UN_vs_UH	ENSMUSG00000032231	30217.214253098	-1.415888115056047	0.1271935182221763	-11.131763118485589	8.787984773914158e-29	3.3604758677714e-27	Anxa2
UN_vs_UH	ENSMUSG00000032238	988.5612841399665	-3.0420853158589187	0.23161745862309113	-13.134093318972448	2.099915227118272e-39	1.47265272661929e-37	Rora
UN_vs_UH	ENSMUSG00000032373	1607.5904242785678	-4.367080235846218	0.6045480480419804	-7.223710753827401	5.058779924082829e-13	6.10426110839328e-12	Car12
UN_vs_UH	ENSMUSG00000032648	31.06417209802425	-0.44985673061883813	0.6253079577864812	-0.7194162892333557	0.4718844632603837	0.6108687571870849	Pygm
UN_vs_UH	ENSMUSG00000032763	1112.1269811215975	-1.118351404401734	0.23064263503595284	-4.848849408208522	1.2417964494366006e-6	7.095713025118039e-6	Ilvbl
UN_vs_UH	ENSMUSG00000032968	471.6215055110963	-3.5659443606241155	0.23693980464817868	-15.050001268967984	3.452276800635095e-51	4.02518531264233e-49	Inha
UN_vs_UH	ENSMUSG00000033307	11191.052156699154	-2.0977862613840363	0.22558115675832124	-9.299474705821824	1.4114125186814338e-20	3.1857357384252553e-19	Mif
UN_vs_UH	ENSMUSG00000033350	403.3881614807875	1.6693695258177348	0.15578464251800073	10.715879940635618	8.57380273486534e-27	2.86220460766478e-25	Chst2
UN_vs_UH	ENSMUSG00000033792	772.7763480016883	-1.1087900024234012	0.3362859118941584	-3.297164594787956	9.76662476839709e-4	0.003264990390912695	Atp7a
UN_vs_UH	ENSMUSG00000033933	1438.5167804450682	-2.626328378621091	0.2009595016602595	-13.068943528040492	4.9548878833459755e-39	3.3631301508210808e-37	Vhl
UN_vs_UH	ENSMUSG00000034088	22514.799319969803	-0.7202360114894506	0.09045727684739704	-7.962167739191408	1.6905108703191055e-15	2.6227068645236408e-14	Hdlbp
UN_vs_UH	ENSMUSG00000034220	1303.6639230555086	0.14321838338275283	0.2173258143495113	0.6590030908726923	0.5098937838550496	0.644396244756344	Gpc1
UN_vs_UH	ENSMUSG00000034640	1595.3801538402943	-2.2386759008465233	0.27902022298618795	-8.023346397215596	1.029026386616778e-15	1.6270088583736995e-14	Tiparp
UN_vs_UH	ENSMUSG00000034744	935.0027367742804	-0.4194401272369576	0.12937695239344527	-3.242000367742532	0.0011869386925857433	0.0038852514386138563	Nagk
UN_vs_UH	ENSMUSG00000035232	1787.2066393336386	-1.7868631892604818	0.10677825912545548	-16.734335284124345	7.36750105353564e-63	1.29647553261523e-60	Pdk3
UN_vs_UH	ENSMUSG00000035274	1087.4913240921999	-0.3482435875784869	0.11654348638342271	-2.9880999649588436	0.0028071772089761976	0.008377889895821708	Tpbg
UN_vs_UH	ENSMUSG00000035493	21.415995632040662	1.1043674334308078	0.6871912883656028	1.6070742632046535	0.10803807829254702	0.19590341360078772	Tgfbi
UN_vs_UH	ENSMUSG00000035637	1109.1967717420102	-1.5576672244508971	0.18702879320145865	-8.328488880174994	8.188076001076282e-17	1.4211359305977603e-15	Grhpr
UN_vs_UH	ENSMUSG00000035847	1413.8166295301478	0.13366586521220053	0.17327508479301076	0.7714084536266352	0.44046486592381456	0.5813622318829151	Ids
UN_vs_UH	ENSMUSG00000036427	82092.78373588761	-2.904214406884381	0.14623795665912667	-19.859511670105995	9.119292755332924e-88	3.151130160274586e-85	Gpi1
UN_vs_UH	ENSMUSG00000036432	482.2647672283374	-1.7331656921055951	0.1576184105589283	-10.995959710287917	3.996393157894493e-28	1.4303474946475487e-26	Siah2
UN_vs_UH	ENSMUSG00000036478	4862.939102381698	-0.7286837918630455	0.15048298316019376	-4.842300282466751	1.2834461073042216e-6	7.320496179266726e-6	Btg1
UN_vs_UH	ENSMUSG00000037012	22905.747699574946	-3.321639950610613	0.14365959612460483	-23.12160162088685	2.8077675101321913e-118	1.8400559148297343e-115	Hk1
UN_vs_UH	ENSMUSG00000037411	113696.31349272371	-4.717342886926288	0.19149580753126216	-24.63418362909157	5.437576021933753e-134	5.439006962992157e-131	Serpine1
UN_vs_UH	ENSMUSG00000037664	63.08386873699903	1.0841806375873888	0.4297384786778417	2.5228847110061956	0.011639655448500598	0.029637145203477207	Cdkn1c
UN_vs_UH	ENSMUSG00000037820	8330.54940680807	1.7877969180386297	0.13522458641300403	13.220945727859917	6.642348525868235e-40	4.818237928783428e-38	Tgm2
UN_vs_UH	ENSMUSG00000037936	2547.5507019095608	-0.1614829025541745	0.12242624418945246	-1.3190219435653237	0.18716177651346563	0.303654563995084	Scarb1
UN_vs_UH	ENSMUSG00000038587	5400.081493059667	1.2948103193915377	0.16075782868429658	8.054415327631379	7.985961663433735e-16	1.2764777242519608e-14	Akap12
UN_vs_UH	ENSMUSG00000038894	617.193107667977	0.2581278084281293	0.21023666755714523	1.227796327954859	0.21952343448098594	0.34400089646364923	Irs2
UN_vs_UH	ENSMUSG00000039191	3858.699572056297	-1.3212457281869052	0.12633090954403442	-10.458610113357622	1.3380395428760295e-25	4.155137502019435e-24	Rbpj
UN_vs_UH	ENSMUSG00000039236	2615.2909820596533	-3.542492800873488	0.1503709481511725	-23.55835914070391	1.0306326245576187e-122	7.533528088352901e-120	Isg20
UN_vs_UH	ENSMUSG00000039308	375.5340681223927	-0.3492105232537039	0.14560914384248563	-2.3982733092055426	0.016472569135049256	0.040064138266139124	Ndst2
UN_vs_UH	ENSMUSG00000039910	7915.2834677484525	-1.1922414156360415	0.18244887221866657	-6.534660374371236	6.375404656790722e-11	6.188180056297634e-10	Cited2
UN_vs_UH	ENSMUSG00000039967	979.5135438253131	-0.8695523986309095	0.2167543793419437	-4.01169471763768	6.0284424684944317e-5	2.5962055090355017e-4	Zfp292
UN_vs_UH	ENSMUSG00000040128	2163.949000535437	-1.506345584905624	0.20908349328364728	-7.204517014942362	5.824994911365441e-13	6.966899200157344e-12	Pnrc1
UN_vs_UH	ENSMUSG00000040435	5527.535584826441	-1.6751667260455152	0.43540572431279867	-3.8473695509847343	1.1939281086286023e-4	4.8515295498153914e-4	Ppp1r15a
UN_vs_UH	ENSMUSG00000041237	86.5151700549626	1.816596371767976	0.34447231991974014	5.273562683327448	1.3380052426204967e-7	8.762505043419207e-7	Pklr
UN_vs_UH	ENSMUSG00000042622	2508.5707554947476	-2.8545895188048998	0.1390957785397013	-20.5224741453252	1.3563113762490274e-93	5.26055055216587e-91	Maff
UN_vs_UH	ENSMUSG00000044337	921.9454899808753	-0.6865817341364071	0.15634954628887468	-4.391325401532438	1.1266178460696177e-5	5.4690605784299066e-5	Ackr3
UN_vs_UH	ENSMUSG00000044786	2815.182375270364	1.8272015162441955	0.2643146095472548	6.912979647148578	4.745780598442973e-12	5.159814660950155e-11	Zfp36
UN_vs_UH	ENSMUSG00000045382	85.19074360952366	-1.4024544358716386	0.8968654175904719	-1.5637289702166102	0.11788123127661433	0.2105575940236894	Cxcr4
UN_vs_UH	ENSMUSG00000046223	1663.9555715036277	-0.45101514801681913	0.25838699295958867	-1.7455025225954668	0.08089743373345927	0.15464249930641658	Plaur
UN_vs_UH	ENSMUSG00000047557	1975.1015686248568	0.685371972830552	0.20998506847804996	3.263908133078495	0.0010988678952342395	0.003625691727244222	Lxn
UN_vs_UH	ENSMUSG00000047963	923.9038523346079	-3.119181401174602	0.16392998700154182	-19.027521798957167	1.0091349487321424e-80	2.9966577657272447e-78	Stbd1
UN_vs_UH	ENSMUSG00000048756	3887.769094826511	-2.258993374955694	0.1276584981212496	-17.69559730218751	4.5339745187214475e-70	1.0137433615094248e-67	Foxo3
UN_vs_UH	ENSMUSG00000050796	121.4396636267735	0.23608579441919678	0.22984395388948023	1.0271568619669582	0.3043466071536504	0.4416360440524644	B3galt6
UN_vs_UH	ENSMUSG00000050965	4023.3972482374334	0.2846864847095345	0.1590246831355427	1.7902031250512573	0.07342126290588785	0.14251568803251952	Prkca
UN_vs_UH	ENSMUSG00000051022	1120.2324184236086	-0.0031348301036566648	0.2331844532739611	-0.013443563923936436	0.9892739109905226	0.995823658812229	Hs3st1
UN_vs_UH	ENSMUSG00000052684	4100.618060008124	-0.6394119495439676	0.21127760973450557	-3.0264065858538522	0.0024747927674240544	0.007488208333847182	Jun
UN_vs_UH	ENSMUSG00000053470	4343.69201117671	-2.2097490245279396	0.12357866176360072	-17.881315374292285	1.6490027579499372e-71	3.966999672764374e-69	Kdm3a
UN_vs_UH	ENSMUSG00000054008	4427.494011545557	0.2664933999232216	0.14707097578900294	1.8120053837512398	0.06998536463699612	0.13710667507742616	Ndst1
UN_vs_UH	ENSMUSG00000055653	29.721977342412004	1.8026847382297957	0.6366623038195297	2.8314614002037577	0.004633582592883418	0.013096555201925842	Gpc3
UN_vs_UH	ENSMUSG00000056749	2121.3906355626928	-1.4004788618911521	0.21446621727478513	-6.530067437599213	6.574008447152613e-11	6.371189726574983e-10	Nfil3
UN_vs_UH	ENSMUSG00000056962	6390.206861164742	-2.7213639248292583	0.1154055802868342	-23.580869469790443	6.057192939379868e-123	4.604678072516576e-120	Jmjd6
UN_vs_UH	ENSMUSG00000057329	359.6613578503372	0.2643454632533786	0.3582835172835669	0.7378108411394205	0.4606294044621987	0.600800345330045	Bcl2
UN_vs_UH	ENSMUSG00000057337	15.860027171276204	0.3013105327591758	0.6670667419842115	0.45169473126919496	0.651488914372236	0.7633506052801692	Chst3
UN_vs_UH	ENSMUSG00000057666	194896.79694440367	-2.726180393541923	0.23439047742121502	-11.630934940427629	2.869374630703021e-31	1.2922385037087896e-29	Gapdh
UN_vs_UH	ENSMUSG00000060600	449.0776380018645	0.46169794036481016	0.5439340545737045	0.8488123449572487	0.3959857197946827	0.5382041482298466	Eno3
UN_vs_UH	ENSMUSG00000061099	15.337935608104324	-5.26206040234937	1.3664907784587432	-3.850783690091503	1.1774045743709517e-4	4.791557587991421e-4	Gapdhs
UN_vs_UH	ENSMUSG00000061731	6802.041173370015	-0.21036287905119155	0.09649444098568669	-2.180051792645706	0.029253622596350063	0.06591950408390242	Ext1
UN_vs_UH	ENSMUSG00000062070	43426.074493906286	-2.7695011298824337	0.12058741063543331	-22.966751796796984	1.0023035060214511e-116	6.1447671393347356e-114	Pgk1
UN_vs_UH	ENSMUSG00000062901	1145.4740607195097	-0.5720058345229158	0.20987471287043524	-2.725463333336588	0.0064211308055266364	0.01746830675050583	Klhl24
UN_vs_UH	ENSMUSG00000063229	44096.95501394863	-2.1486912722668428	0.13208913848810444	-16.266979229789946	1.6930662573487354e-59	2.68139368507606e-57	Ldha
UN_vs_UH	ENSMUSG00000063524	38533.068854282385	-1.9315721921047073	0.10978218900186722	-17.594586240868765	2.7102793298230145e-69	5.787512209358021e-67	Eno1
UN_vs_UH	ENSMUSG00000067279	499.12958214437754	-2.6095108285398423	0.6315547123963898	-4.131884027336661	3.5980195284116695e-5	1.6146484329979642e-4	Ppp1r3c
UN_vs_UH	ENSMUSG00000068877	110.70324374950303	-5.9375739181647935	0.5607988718619933	-10.587706602280699	3.398152855076422e-26	1.0872372897428855e-24	Selenbp2
UN_vs_UH	ENSMUSG00000074657	62.6109474132956	0.6995891023302534	0.35805516622450717	1.953858422731424	0.050717962772953804	0.10482815470364187	Kif5a
UN_vs_SN	ENSMUSG00000000078	6314.3670322891285	-0.3507248755959575	0.2526238732962272	-1.3883283120463317	0.1650370947890251	0.29068678515739893	Klf6
UN_vs_SN	ENSMUSG00000000489	2106.9920007153	-2.033539600288795	0.16234118515628645	-12.526332109323329	5.358404736948566e-36	4.306128712063029e-34	Pdgfb
UN_vs_SN	ENSMUSG00000000628	7163.78290522429	-0.7846855598411653	0.12647525739707882	-6.2042614183229885	5.495437207929687e-10	6.677965015336088e-9	Hk2
UN_vs_SN	ENSMUSG00000001020	13400.03061086188	-2.313758178289698	0.5519970840310823	-4.191613045114226	2.769781179392975e-5	1.5121831764906626e-4	S100a4
UN_vs_SN	ENSMUSG00000001891	3581.7519257005038	0.8080311266655722	0.1966687978766178	4.108588324074156	3.980849593673959e-5	2.1055804676398988e-4	Ugp2
UN_vs_SN	ENSMUSG00000002289	1089.3467945278965	3.41824459702244	0.22166368613747092	15.420859666217588	1.1851616653869848e-53	1.8970358198095932e-51	Angptl4
UN_vs_SN	ENSMUSG00000003031	4573.923287963147	0.11170058786097925	0.17022397630069216	0.6561977359973411	0.5116969054018911	0.665318407929165	Cdkn1b
UN_vs_SN	ENSMUSG00000003271	15.06410459633036	1.5714043212535949	0.5659847374913731	2.7764075904565297	0.005496325699183227	0.016932047366090875	Sult2b1
UN_vs_SN	ENSMUSG00000003528	1932.3234013234082	-0.4221763596600464	0.17334201425310172	-2.4355108683784787	0.014870777859537599	0.0400270916665817	Slc25a1
UN_vs_SN	ENSMUSG00000003541	10883.382802993712	-1.5109640164239249	0.2227505512325795	-6.783211121422945	1.1753368203693591e-11	1.8029833015061151e-10	Ier3
UN_vs_SN	ENSMUSG00000003617	28480.3234275706	-0.6907156941170152	0.1421660201408272	-4.858514667800394	1.1826964853397692e-6	8.346836633796536e-6	Cp
UN_vs_SN	ENSMUSG00000003865	12935.033120574648	0.3393199653728191	0.10832874733852192	3.1323168938016166	0.001734325704684685	0.006203849144813546	Gys1
UN_vs_SN	ENSMUSG00000003955	8015.998646993888	-0.5690991028827643	0.19588005756731716	-2.905344780630283	0.0036684875301541305	0.011991667976037807	Fam162a
UN_vs_SN	ENSMUSG00000004267	6882.019568426656	-0.8889541418235658	0.2800350018930517	-3.174439394412084	0.0015012623837139122	0.005473609378111515	Eno2
UN_vs_SN	ENSMUSG00000004791	1162.98645475317	-0.5587879485951978	0.41820719869808587	-1.3361509565946057	0.1814999373976886	0.3121933213689829	Pgf
UN_vs_SN	ENSMUSG00000004892	15.1272391422968	2.79008591659827	0.7303211729279693	3.82035468780453	1.3325989873392478e-4	6.282711980869347e-4	Bcan
UN_vs_SN	ENSMUSG00000005125	26801.30766085131	-0.0393658098003747	0.24648495357265437	-0.1597087742265418	0.8731104887952421	0.9281997727254335	Ndrg1
UN_vs_SN	ENSMUSG00000005413	2410.175970747603	-0.6167594987906873	0.16649691934226557	-3.7043297931706634	2.1195036475421932e-4	9.517403669610202e-4	Hmox1
UN_vs_SN	ENSMUSG00000005686	2616.23550354838	-2.7667571955870036	0.2653880767128913	-10.425325922159667	1.900067786650907e-25	9.417391811603786e-24	Ampd3
UN_vs_SN	ENSMUSG00000006494	3553.9991831635903	0.6232092747601462	0.1393606361572569	4.47191755107164	7.752131738623875e-6	4.7425948806969624e-5	Pdk1
UN_vs_SN	ENSMUSG00000007655	4742.038033218013	0.6801818657412576	0.14776589741114396	4.6031044893174435	4.162392624581118e-6	2.6843858379398967e-5	Cav1
UN_vs_SN	ENSMUSG00000010830	1357.9229840784274	3.4849435255412957	0.17595200114400564	19.80621705284891	2.6312677661336573e-87	1.0932637646182566e-84	Kdelr3
UN_vs_SN	ENSMUSG00000013418	3.4411310270139235	3.965114915836193	1.4638068108296234	2.708769276451812	0.006753328519268532	0.0201742388441603	B4galnt2
UN_vs_SN	ENSMUSG00000014813	999.6768225881731	-1.2802364191960185	0.17590929955301984	-7.277821141059968	3.392546997066134e-13	6.364040130519449e-12	Stc1
UN_vs_SN	ENSMUSG00000017009	9514.5564940403	0.20566264301682022	0.13456986313644473	1.528296441888272	0.12643895294448065	0.23548878141152296	Sdc4
UN_vs_SN	ENSMUSG00000017390	399.3679348284083	-0.14449145687769863	0.6026877580363184	-0.23974513328175395	0.8105278437944846	0.8936812000236404	Aldoc
UN_vs_SN	ENSMUSG00000017677	5374.620951310547	0.2608533315554023	0.19179272182010676	1.360079408018785	0.17380479661677792	0.30220461831826545	Wsb1
UN_vs_SN	ENSMUSG00000018500	231.75909427062697	2.16070069643375	0.4964064822189066	4.352684289648173	1.344807431340016e-5	7.846250229820087e-5	Adora2b
UN_vs_SN	ENSMUSG00000018906	16869.85842769317	1.4957044771059445	0.15184582888051742	9.850151881899015	6.844047284996261e-23	2.9503433859030242e-21	P4ha2
UN_vs_SN	ENSMUSG00000019850	3592.1442295979655	-0.015464430175754886	0.25209320567630844	-0.06134409745104932	0.9510851722204443	0.978095450281861	Tnfaip3
UN_vs_SN	ENSMUSG00000019916	15336.162914208218	-0.1749202418951444	0.2288312865008345	-0.7644070204294661	0.44462472639669215	0.6051879596483309	P4ha1
UN_vs_SN	ENSMUSG00000019929	2570.4811715244855	0.4544973172975809	0.5721454991003112	0.794373665461443	0.4269779304045828	0.5881374779530714	Dcn
UN_vs_SN	ENSMUSG00000020108	2952.8206761477795	-0.7144948948796188	0.2614863193669999	-2.73243700324075	0.006286769283227887	0.01899257898559316	Ddit4
UN_vs_SN	ENSMUSG00000020122	2934.0596091676075	-0.566124482026297	0.31331568272853566	-1.8068820465549469	0.0707806723953756	0.14705872651738428	Egfr
UN_vs_SN	ENSMUSG00000020186	671.5541498341166	2.3017420474859596	0.22912197026801986	10.0459246435139	9.574547976894102e-24	4.399335832771483e-22	Csrp2
UN_vs_SN	ENSMUSG00000020277	18857.896324619847	-0.6841457932237173	0.18086242730732646	-3.782686118998048	1.551450057335001e-4	7.180862150710715e-4	Pfkl
UN_vs_SN	ENSMUSG00000020303	2435.3666673146963	-1.6784245754934388	0.14324843120021477	-11.716879280496597	1.044491355925397e-31	6.98521479401067e-30	Stc2
UN_vs_SN	ENSMUSG00000020427	8511.061642449313	3.071251948085384	0.2543811781696282	12.073424496986137	1.4593251201670444e-33	1.0835627736358191e-31	Igfbp3
UN_vs_SN	ENSMUSG00000020475	5.133344751292531	0.5060129484524487	0.9645965580031932	0.5245850653872783	0.5998716710036346	0.737118927218662	Pgam2
UN_vs_SN	ENSMUSG00000020766	2864.196829151373	0.287085084073947	0.15967007293321078	1.7979893088295469	0.072178702012184	0.14943868669358876	Galk1
UN_vs_SN	ENSMUSG00000020875	1227.9747962010256	1.1592692167310799	0.1932699251358826	5.998187332643869	1.9953226058198253e-9	2.222741577093528e-8	Hoxb9
UN_vs_SN	ENSMUSG00000021196	5776.109621237322	-0.2499622955308965	0.1359631898095578	-1.8384556576012672	0.06599529017697718	0.13884367705895861	Pfkp
UN_vs_SN	ENSMUSG00000021250	424.63403795376087	0.919982881509438	0.2429837717608248	3.786190636694046	1.5297433387413678e-4	7.092314320736331e-4	Fos
UN_vs_SN	ENSMUSG00000021253	874.6360451516287	1.984602581954283	0.17808293668815803	11.144260190573625	7.637637041765108e-29	4.603326424431761e-27	Tgfb3
UN_vs_SN	ENSMUSG00000021360	902.2548755555877	0.34125626505858403	0.1434068174065953	2.3796376715552827	0.01732966829693021	0.045497951398555135	Gcnt2
UN_vs_SN	ENSMUSG00000021591	1928.3273938052732	-0.6040210827385342	0.15613938753864956	-3.868473498328661	1.095188368794257e-4	5.268991984679539e-4	Glrx
UN_vs_SN	ENSMUSG00000021754	2545.7048262552394	-0.27452583266337255	0.2408042919227496	-1.14003712505025	0.2542708345785484	0.4035598876503489	Map3k1
UN_vs_SN	ENSMUSG00000022051	6499.022354508105	0.20385805234695387	0.12055624538895807	1.6909787766634075	0.09084085617891484	0.18053058727008942	Bnip3l
UN_vs_SN	ENSMUSG00000022261	4367.793832733234	0.5200566034892199	0.14934655522682222	3.482213585036337	4.972868791951943e-4	0.002049170326424088	Sdc2
UN_vs_SN	ENSMUSG00000022443	42818.52359048103	-0.7196208890536091	0.20319468458065118	-3.541534024567361	3.978075491492899e-4	0.0016720589366739848	Myh9
UN_vs_SN	ENSMUSG00000022707	5118.369910656339	-0.8878436100031577	0.1632696000226705	-5.437899093768086	5.3912490992962626e-8	4.844929241189941e-7	Gbe1
UN_vs_SN	ENSMUSG00000022754	1089.3784622088635	3.146577171290787	0.7977130229926777	3.944497683497979	7.996742659527107e-5	3.9705159078374104e-4	Tmem45a
UN_vs_SN	ENSMUSG00000023067	11015.409930865335	-1.9995816564261861	0.29779432976739406	-6.7146397917920435	1.8853136033764193e-11	2.7997265434779255e-10	Cdkn1a
UN_vs_SN	ENSMUSG00000023456	40079.914459897525	-0.26684622167818506	0.1546534217936772	-1.7254466055990927	0.08444701841731053	0.16972842483051048	Tpi1
UN_vs_SN	ENSMUSG00000023951	13540.552708755617	-0.174413010643617	0.1954972144832085	-0.8921508733752191	0.3723120698880779	0.5329463392729897	Vegfa
UN_vs_SN	ENSMUSG00000024014	846.9522764961023	-0.44143761045037955	0.2810539620545987	-1.5706507292169896	0.11626379965932986	0.22010659037783745	Pim1
UN_vs_SN	ENSMUSG00000024190	5610.145479235898	-1.3665539810872647	0.22323689965395085	-6.121541659132602	9.267428139550163e-10	1.0856288944759182e-8	Dusp1
UN_vs_SN	ENSMUSG00000024302	460.17876003358606	-1.2123153705378742	0.22070117534861183	-5.493017282861967	3.9512410777010125e-8	3.627636848394235e-7	Dtna
UN_vs_SN	ENSMUSG00000024431	2986.3559209406626	-1.0024953149698148	0.17385812622935468	-5.7661688683295544	8.109380667269435e-9	8.196686628904634e-8	Nr3c1
UN_vs_SN	ENSMUSG00000024529	15194.660329044871	9.881796636311265	0.30048121994712035	32.88656987631472	3.420031346398844e-237	1.6696593033119155e-233	Lox
UN_vs_SN	ENSMUSG00000024589	1042.8563804463874	-0.12910245189901456	0.10541193476369903	-1.224742266503526	0.22067234368804112	0.36307098555396977	Nedd4l
UN_vs_SN	ENSMUSG00000024924	7252.301260816645	0.3258685920120154	0.1677584820227582	1.9424865323221505	0.05207822876818807	0.1144223773379316	Vldlr
UN_vs_SN	ENSMUSG00000024953	6675.903071274987	0.2704748872938566	0.22590927491158969	1.1972721677749079	0.23120048891884898	0.37598960256556324	Prdx5
UN_vs_SN	ENSMUSG00000025025	3582.6698688119477	-0.1555242925039551	0.09225244188484923	-1.6858555646481714	0.0918236223984319	0.18195146607778573	Mxi1
UN_vs_SN	ENSMUSG00000025027	5825.312762331156	-0.31093210046493214	0.0914336524538177	-3.4006308631494417	6.723054743243808e-4	0.0026831762318836106	Xpnpep1
UN_vs_SN	ENSMUSG00000025232	2756.635082566195	-0.48715873061322035	0.16734460538095264	-2.9111110543672734	0.0036014598600491478	0.011813905391585196	Hexa
UN_vs_SN	ENSMUSG00000025408	2891.357759115203	-0.4112645787533619	0.2726019021664934	-1.508663642787714	0.1313847611446157	0.2430439522543646	Ddit3
UN_vs_SN	ENSMUSG00000025537	19.05030674475873	1.3678473956161776	0.4531371738952831	3.0186166009242004	0.0025393166389278093	0.008671905801554983	Phkg1
UN_vs_SN	ENSMUSG00000025579	11821.160243636517	0.23005880083972408	0.16769748283725	1.3718679430805505	0.17010455146688122	0.29767915413973084	Gaa
UN_vs_SN	ENSMUSG00000025743	2567.873654168877	0.4417605357388141	0.19647738359442637	2.248404002827661	0.024550440180852458	0.061088302223711366	Sdc3
UN_vs_SN	ENSMUSG00000025746	334.8621063443403	1.7550524461612715	0.24391737224038426	7.195274490050019	6.233523330899757e-13	1.1344663896161273e-11	Il6
UN_vs_SN	ENSMUSG00000025791	6301.8523391031695	0.35727653978432133	0.1272552726705284	2.807557850348031	0.00499187129183037	0.015592012569875795	Pgm2
UN_vs_SN	ENSMUSG00000025959	1147.6456616349649	-1.3510994724333893	0.22596593609111937	-5.979217468816038	2.242120698121683e-9	2.4722830600180816e-8	Klf7
UN_vs_SN	ENSMUSG00000026199	1399.0987606593053	-0.5623243255813244	0.11083870102799655	-5.073357233222066	3.9085774442528303e-7	3.010915200448492e-6	Ankzf1
UN_vs_SN	ENSMUSG00000026335	3438.068733650469	-0.5025596818780598	0.18172958166923806	-2.7654258446088176	0.0056848528778882515	0.01742759921497673	Pam
UN_vs_SN	ENSMUSG00000026413	99.76875198952139	-1.269531478079337	0.30125604184412524	-4.214127857180747	2.5074521791208376e-5	1.3847716672475032e-4	Pkp1
UN_vs_SN	ENSMUSG00000026458	5.84325265027053	-0.6956946995845626	0.9356902558906187	-0.7435096125078048	0.4571732040015959	0.6167227360972067	Ppfia4
UN_vs_SN	ENSMUSG00000026628	1149.795985924897	0.008451117453778285	0.6518019635092727	0.012965774770419294	0.9896550983418181	1	Atf3
UN_vs_SN	ENSMUSG00000026773	3227.691284784846	2.121363353140377	0.3280162521365969	6.467250751517551	9.980196569806158e-11	1.3562510689991275e-9	Pfkfb3
UN_vs_SN	ENSMUSG00000026837	19357.256620413165	1.1876285546548535	0.11382665349815091	10.43365958812227	1.7405282596518835e-25	8.670672411857648e-24	Col5a1
UN_vs_SN	ENSMUSG00000026864	31234.84057894209	0.5393379662244467	0.18935270676345872	2.8483245655325806	0.0043950077104026606	0.013994082923323522	Hspa5
UN_vs_SN	ENSMUSG00000027506	1491.412212002817	-0.4015481069941283	0.1547306794148809	-2.5951421431909663	0.009455180690131305	0.027057556933892748	Tpd52
UN_vs_SN	ENSMUSG00000027954	410.6821093108071	1.1922404783407694	0.29823270569900745	3.9976852154640707	6.396493662772778e-5	3.230171405395056e-4	Efna1
UN_vs_SN	ENSMUSG00000027997	1150.141046739743	0.3168140396201678	0.15551617911581617	2.0371773626474563	0.0416322715021354	0.09520657773124228	Casp6
UN_vs_SN	ENSMUSG00000028039	140.1529212392958	2.9428013073425223	0.4051051141786525	7.264290684922675	3.7500081112730294e-13	7.000971166055423e-12	Efna3
UN_vs_SN	ENSMUSG00000028128	4631.758804916553	0.3794577114760827	0.437663376625885	0.8670081431109632	0.38593754798149177	0.5483078915620242	F3
UN_vs_SN	ENSMUSG00000028278	122.85863147318234	1.9458204273255006	0.36526247196036843	5.327184084590615	9.974705872562411e-8	8.532021738037616e-7	Rragd
UN_vs_SN	ENSMUSG00000028307	2.71844553401655	2.0821586914853984	1.5225914693380889	1.3675097578147921	0.17146558085219707	0.2994973043722455	Aldob
UN_vs_SN	ENSMUSG00000028494	2121.1646751601634	-0.7859863545578128	0.1459860584791727	-5.3839822976654075	7.28556720218672e-8	6.397147316740209e-7	Plin2
UN_vs_SN	ENSMUSG00000028527	1737.1676092121536	1.15721055101916	0.2537948057098657	4.5596305558044605	5.124369114965564e-6	3.24898311938466e-5	Ak4
UN_vs_SN	ENSMUSG00000028635	2.9374293311814688	0.6011686733904689	1.9738668469976923	0.30456394477918486	0.7606982839952225	0.8606675548360675	Edn2
UN_vs_SN	ENSMUSG00000028645	13420.197237185293	-0.8611341447547547	0.19265827803274457	-4.469748995723894	7.831144474585283e-6	4.786169191944066e-5	Slc2a1
UN_vs_SN	ENSMUSG00000028967	5360.569980418351	-0.9529572195228913	0.15664661405798563	-6.083484314382541	1.1759842755513339e-9	1.358853309642985e-8	Errfi1
UN_vs_SN	ENSMUSG00000029135	8672.224583044635	-0.05822250647387804	0.2720090532862477	-0.21404620828045678	0.8305110231160215	0.9042776280685624	Fosl2
UN_vs_SN	ENSMUSG00000029167	436.10032378840236	-1.5701674866503637	0.32251587117032626	-4.868496799716039	1.1245034353521017e-6	7.970708923976712e-6	Ppargc1a
UN_vs_SN	ENSMUSG00000029171	1361.6741562070802	0.21192547790911076	0.14055749316194815	1.50774941372164	0.13161867347418696	0.24336883590815367	Pgm1
UN_vs_SN	ENSMUSG00000029322	1901.7760990428062	2.401459017020186	0.7963039971848688	3.015756577274429	0.0025633895966768873	0.008745260664553852	Plac8
UN_vs_SN	ENSMUSG00000029344	1736.8806815135704	-0.63080416397489	0.12980449843772698	-4.859647944154378	1.1759467876847588e-6	8.307935251789493e-6	Tpst2
UN_vs_SN	ENSMUSG00000029385	3356.717196782824	0.635175101735032	0.22121145328078878	2.8713481707874755	0.004087250728966387	0.01316658400449614	Ccng2
UN_vs_SN	ENSMUSG00000029552	3908.6977446315973	-0.7256398448612523	0.10413610888886347	-6.968186660744856	3.2105208418686474e-12	5.308641066893391e-11	Tes
UN_vs_SN	ENSMUSG00000030096	13655.383780093105	0.03323861592755532	0.15604995810403643	0.21299983884260693	0.8313270883834409	0.9044746994192238	Slc6a6
UN_vs_SN	ENSMUSG00000030103	9636.979908762629	-1.415769645089811	0.2646693614083181	-5.349201122322714	8.834332344337211e-8	7.657205593440616e-7	Bhlhe40
UN_vs_SN	ENSMUSG00000030695	62434.61325216587	-0.7284052714996908	0.10843641756707306	-6.717349095834318	1.8506025122189823e-11	2.750271374323614e-10	Aldoa
UN_vs_SN	ENSMUSG00000030790	907.8662929624703	3.2686083160116155	1.012732043394902	3.2275154492539966	0.001248702978394765	0.004653563313376521	Adm
UN_vs_SN	ENSMUSG00000031119	1714.65811795247	1.636173986865199	0.1392910485361441	11.746440306540118	7.365675807030131e-32	4.994337401377931e-30	Gpc4
UN_vs_SN	ENSMUSG00000031375	18820.901497476298	4.8004609450423485	0.622911329754841	7.706491623666027	1.2932372288337771e-14	2.879627891067959e-13	Bgn
UN_vs_SN	ENSMUSG00000031609	1033.3918275234212	-0.15353464195256375	0.1799131198137597	-0.8533821330623241	0.3934474263330679	0.5556985436684075	Sap30
UN_vs_SN	ENSMUSG00000031762	4041.263071496692	2.84935475105087	0.2407915965384742	11.83328152648215	2.626682056472329e-32	1.8319231142425587e-30	Mt2
UN_vs_SN	ENSMUSG00000031765	11727.226048735209	0.28715414515731724	0.27700086014461706	1.0366543447099743	0.2998969765025723	0.4546532223540278	Mt1
UN_vs_SN	ENSMUSG00000032035	4902.364358324732	-0.17090699036415746	0.13673983694913558	-1.2498697832127104	0.21134711915932897	0.3512499185483724	Ets1
UN_vs_SN	ENSMUSG00000032114	509.44573643928044	0.24479522357219086	0.17111251391616425	1.4306097080201106	0.15254210359749368	0.27318802265699343	Slc37a4
UN_vs_SN	ENSMUSG00000032231	30217.214253098	0.020888591686805832	0.12722794594761164	0.16418241708788633	0.8695875424060234	0.926674244371341	Anxa2
UN_vs_SN	ENSMUSG00000032238	988.5612841399665	-0.335866107789271	0.2340057158612593	-1.4352901874773187	0.15120442277470203	0.27126504069309887	Rora
UN_vs_SN	ENSMUSG00000032373	1607.5904242785678	4.257578063764254	0.6317837930769596	6.738979553477758	1.595028431655247e-11	2.388628467282489e-10	Car12
UN_vs_SN	ENSMUSG00000032648	31.06417209802425	-0.6203220235795123	0.6098839907948109	-1.017114784028186	0.3090988280882848	0.4651727739602363	Pygm
UN_vs_SN	ENSMUSG00000032763	1112.1269811215975	-0.49692457249745187	0.2303770502148158	-2.1570055352045396	0.03100523316199631	0.0744827399664736	Ilvbl
UN_vs_SN	ENSMUSG00000032968	471.6215055110963	1.689039721317049	0.2625788142246111	6.432505708066138	1.2551731650341775e-10	1.6834492834332019e-9	Inha
UN_vs_SN	ENSMUSG00000033307	11191.052156699154	-0.37661284931824707	0.22565618508308974	-1.6689675453813642	0.09512381189205016	0.18723695178187236	Mif
UN_vs_SN	ENSMUSG00000033350	403.3881614807875	-0.8842536906591653	0.13120277830013174	-6.739595777738781	1.5882787055195682e-11	2.3803458604287127e-10	Chst2
UN_vs_SN	ENSMUSG00000033792	772.7763480016883	-0.19147980241486154	0.33627198993187235	-0.5694194228120361	0.5690715389138651	0.7142839061518163	Atp7a
UN_vs_SN	ENSMUSG00000033933	1438.5167804450682	0.20868272822290904	0.20297796901811643	1.0281053122779222	0.3039002920446902	0.4591245042242766	Vhl
UN_vs_SN	ENSMUSG00000034088	22514.799319969803	0.21261166818533422	0.09045733799222591	2.3504081913576376	0.01875283322262458	0.04861973668981638	Hdlbp
UN_vs_SN	ENSMUSG00000034220	1303.6639230555086	-1.2163258551372227	0.21502933363131205	-5.656557803516833	1.5443898138245064e-8	1.4996938977804557e-7	Gpc1
UN_vs_SN	ENSMUSG00000034640	1595.3801538402943	0.1370363099348011	0.27989527043576706	0.4895985191941621	0.6244180245248756	0.7575620331217016	Tiparp
UN_vs_SN	ENSMUSG00000034744	935.0027367742804	0.41047813341144024	0.1291706387198236	3.177797504754808	0.001483983547519096	0.0054197177325515065	Nagk
UN_vs_SN	ENSMUSG00000035232	1787.2066393336386	1.016528174533895	0.10991256101890132	9.248516867504215	2.2762914438210233e-20	8.293175245324056e-19	Pdk3
UN_vs_SN	ENSMUSG00000035274	1087.4913240921999	-0.1075201980915281	0.11525614329161649	-0.9328804089816262	0.350881718580127	0.5101644107239014	Tpbg
UN_vs_SN	ENSMUSG00000035493	21.415995632040662	-1.994788270200082	0.5672673962629547	-3.516486728025182	4.3729852113796966e-4	0.0018223571320491402	Tgfbi
UN_vs_SN	ENSMUSG00000035637	1109.1967717420102	1.8004614655097222	0.1917959789117906	9.38737858700248	6.151208662864799e-21	2.3324427722024036e-19	Grhpr
UN_vs_SN	ENSMUSG00000035847	1413.8166295301478	0.40315295807375473	0.17257469445587434	2.3361070366944037	0.019485663663209654	0.05015661704566528	Ids
UN_vs_SN	ENSMUSG00000036427	82092.78373588761	-0.7670339259117102	0.14627419679399406	-5.243808837945396	1.5729517024981478e-7	1.3026548280909174e-6	Gpi1
UN_vs_SN	ENSMUSG00000036432	482.2647672283374	0.3153408678888444	0.16150960810129392	1.9524588759516537	0.05088374884867474	0.11220165396532523	Siah2
UN_vs_SN	ENSMUSG00000036478	4862.939102381698	-0.5216273232358237	0.15024472133989775	-3.4718512476438312	5.168826576553093e-4	0.0021209675433269343	Btg1
UN_vs_SN	ENSMUSG00000037012	22905.747699574946	-0.7068423414169374	0.14382732938258883	-4.914520379758264	8.900006750601156e-7	6.434629093881502e-6	Hk1
UN_vs_SN	ENSMUSG00000037411	113696.31349272371	-0.3284475471084267	0.1915804471078806	-1.7144105886937149	0.08645334520806387	0.17319049294450875	Serpine1
UN_vs_SN	ENSMUSG00000037664	63.08386873699903	2.307941847192087	0.4336138692140865	5.322573863643176	1.0230922004863916e-7	8.724429908776531e-7	Cdkn1c
UN_vs_SN	ENSMUSG00000037820	8330.54940680807	0.7352039598611693	0.1346268973331857	5.461048084927829	4.733318115306769e-8	4.295178260023726e-7	Tgm2
UN_vs_SN	ENSMUSG00000037936	2547.5507019095608	0.3401970620595344	0.12206095835961606	2.787107906012385	0.005318076740205514	0.01643478439353272	Scarb1
UN_vs_SN	ENSMUSG00000038587	5400.081493059667	-0.8823731055144116	0.1595647002010182	-5.529876623105272	3.2045608921725115e-8	2.9686273767715753e-7	Akap12
UN_vs_SN	ENSMUSG00000038894	617.193107667977	-0.9848089565853627	0.20545008038925724	-4.793422103897397	1.6396013960361644e-6	1.1289892828559316e-5	Irs2
UN_vs_SN	ENSMUSG00000039191	3858.699572056297	0.01401714511944933	0.12651938359172732	0.11079049487533123	0.9117824829384837	0.9533780427726875	Rbpj
UN_vs_SN	ENSMUSG00000039236	2615.2909820596533	-0.1087677682323023	0.15310007562739592	-0.7104357577001698	0.47743395567271274	0.6352340591658195	Isg20
UN_vs_SN	ENSMUSG00000039308	375.5340681223927	0.23963857776759587	0.14412179823181623	1.6627504007557783	0.09636240876524382	0.18908411559160787	Ndst2
UN_vs_SN	ENSMUSG00000039910	7915.2834677484525	-1.4241463010635933	0.18225199768061576	-7.814160169367871	5.533069977594101e-15	1.2726712664600425e-13	Cited2
UN_vs_SN	ENSMUSG00000039967	979.5135438253131	-0.2123340917606466	0.21646362782507647	-0.9809227254207948	0.3266308498121335	0.4842223698683236	Zfp292
UN_vs_SN	ENSMUSG00000040128	2163.949000535437	0.13345087924306345	0.20946033573038664	0.6371176613353609	0.5240482052844125	0.676021492455675	Pnrc1
UN_vs_SN	ENSMUSG00000040435	5527.535584826441	-0.5764771982828327	0.4354256112133081	-1.323939574147892	0.18552311374042554	0.3174636667650745	Ppp1r15a
UN_vs_SN	ENSMUSG00000041237	86.5151700549626	-0.8483206019573608	0.2875152730540211	-2.9505236120029363	0.003172357955175123	0.010578860339593545	Pklr
UN_vs_SN	ENSMUSG00000042622	2508.5707554947476	-1.022923813235961	0.1397313266496805	-7.32064768697521	2.4677695174784686e-13	4.6878018616069585e-12	Maff
UN_vs_SN	ENSMUSG00000044337	921.9454899808753	2.365840084008482	0.16214964993086484	14.590472967516098	3.2295089938252807e-48	4.261206191312167e-46	Ackr3
UN_vs_SN	ENSMUSG00000044786	2815.182375270364	-0.5548151073220982	0.2627094591045222	-2.111896195946862	0.03469535374763987	0.08183728324482563	Zfp36
UN_vs_SN	ENSMUSG00000045382	85.19074360952366	-0.4035055932055612	0.8970464237743313	-0.4498157313952689	0.6528433136846705	0.7798815825309993	Cxcr4
UN_vs_SN	ENSMUSG00000046223	1663.9555715036277	-1.9369089521487888	0.256959150215006	-7.537808832758494	4.779337783091668e-14	9.855428535186281e-13	Plaur
UN_vs_SN	ENSMUSG00000047557	1975.1015686248568	0.6977745744687492	0.20934056779384522	3.3332028369957656	8.585232774726835e-4	0.0033297403301860108	Lxn
UN_vs_SN	ENSMUSG00000047963	923.9038523346079	5.704349402455329	0.31361029867239615	18.18929233702944	6.274504835511379e-74	1.750407577540946e-71	Stbd1
UN_vs_SN	ENSMUSG00000048756	3887.769094826511	-0.9784262268699991	0.12783983206134447	-7.6535318538317325	1.955331749588092e-14	4.23322820465147e-13	Foxo3
UN_vs_SN	ENSMUSG00000050796	121.4396636267735	-0.15533344324929407	0.21795147711194976	-0.7126973641454505	0.4760330479020642	0.6340613436621997	B3galt6
UN_vs_SN	ENSMUSG00000050965	4023.3972482374334	0.20656744843062166	0.15860899237228224	1.3023690860211303	0.1927902451379751	0.32713786129998096	Prkca
UN_vs_SN	ENSMUSG00000051022	1120.2324184236086	-1.567274876439299	0.23025818692277822	-6.806597834303788	9.993377991211506e-12	1.5537474953214832e-10	Hs3st1
UN_vs_SN	ENSMUSG00000052684	4100.618060008124	0.10377415492123258	0.21122465829088796	0.4912975396003247	0.6232160197908689	0.7566424389298004	Jun
UN_vs_SN	ENSMUSG00000053470	4343.69201117671	-0.4481186245259607	0.12403617878894883	-3.61280578699903	3.0290157562104747e-4	0.0013089316151201184	Kdm3a
UN_vs_SN	ENSMUSG00000054008	4427.494011545557	-0.46570843024448333	0.1464505974798846	-3.179969479526703	0.001472905644838584	0.005389606030570039	Ndst1
UN_vs_SN	ENSMUSG00000055653	29.721977342412004	5.435249320398897	0.7818128457857517	6.9521105334822995	3.59861257732386e-12	5.913478235238772e-11	Gpc3
UN_vs_SN	ENSMUSG00000056749	2121.3906355626928	1.2029989752028458	0.21561548884603915	5.5793717865132155	2.4138879717377845e-8	2.266269438081512e-7	Nfil3
UN_vs_SN	ENSMUSG00000056962	6390.206861164742	-0.04149489170736657	0.1161707581028041	-0.3571887830037753	0.7209504826472648	0.8324693132175844	Jmjd6
UN_vs_SN	ENSMUSG00000057329	359.6613578503372	-1.2640779331135192	0.35257328091595436	-3.5852913466090115	3.367021097941131e-4	0.0014406482909858549	Bcl2
UN_vs_SN	ENSMUSG00000057337	15.860027171276204	2.266015289980244	0.7083472226023254	3.1990176818303304	0.0013789671107882772	0.005083720924952516	Chst3
UN_vs_SN	ENSMUSG00000057666	194896.79694440367	-0.8792405054968655	0.23439642909942046	-3.751083192158747	1.7607226207927564e-4	8.035380074512959e-4	Gapdh
UN_vs_SN	ENSMUSG00000060600	449.0776380018645	-0.2526500981667547	0.541799826969457	-0.4663163138680688	0.6409891031444708	0.7702913973049369	Eno3
UN_vs_SN	ENSMUSG00000061099	15.337935608104324	-1.3881971853407344	1.6602277199423032	-0.8361486612143649	0.4030712758841345	0.5650521087914845	Gapdhs
UN_vs_SN	ENSMUSG00000061731	6802.041173370015	0.5685608368142441	0.09643782542864943	5.895620668416046	3.732756051342626e-9	3.98759628942116e-8	Ext1
UN_vs_SN	ENSMUSG00000062070	43426.074493906286	0.28768241303444736	0.12074155690379396	2.382629646424642	0.017189478026000952	0.04518456412595862	Pgk1
UN_vs_SN	ENSMUSG00000062901	1145.4740607195097	-0.5577020728433355	0.20902087754513468	-2.6681644407645773	0.0076266920049954424	0.022467045025426312	Klhl24
UN_vs_SN	ENSMUSG00000063229	44096.95501394863	0.12043166136744261	0.13215504274491693	0.911290699666281	0.3621422254242927	0.5226314992108239	Ldha
UN_vs_SN	ENSMUSG00000063524	38533.068854282385	-0.12585382497684697	0.10983750103897444	-1.145818356994387	0.2518703179828823	0.4007270302729123	Eno1
UN_vs_SN	ENSMUSG00000067279	499.12958214437754	2.0150543623492165	0.640306227987978	3.1470166527679786	0.0016494556731545458	0.005945103430299367	Ppp1r3c
UN_vs_SN	ENSMUSG00000068877	110.70324374950303	-0.5427085632839369	0.6418807993234746	-0.8454974254658144	0.39783316950951714	0.5601884509451721	Selenbp2
UN_vs_SN	ENSMUSG00000074657	62.6109474132956	-0.5376222011149379	0.3236303589013875	-1.6612230167156696	0.09666866455958668	0.18958980431049602	Kif5a
UN_vs_SH	ENSMUSG00000000078	6314.3670322891285	-0.10242427066963088	0.2526957854430499	-0.40532639074312643	0.685237610194813	0.7654779504538819	Klf6
UN_vs_SH	ENSMUSG00000000489	2106.9920007153	-1.8460551937434544	0.16256682120838623	-11.355670117810135	6.950491372615487e-30	2.0849338790235827e-28	Pdgfb
UN_vs_SH	ENSMUSG00000000628	7163.78290522429	-3.1562069772896946	0.12587901607180102	-25.073336889520995	9.718543892601376e-139	8.251466310205203e-136	Hk2
UN_vs_SH	ENSMUSG00000001020	13400.03061086188	-0.5391872635138155	0.5520482471576127	-0.9767031528312682	0.32871613384374965	0.432267249946178	S100a4
UN_vs_SH	ENSMUSG00000001891	3581.7519257005038	0.9845362465424073	0.19691716333218076	4.999748269182545	5.740521212409274e-7	2.6069976333936814e-6	Ugp2
UN_vs_SH	ENSMUSG00000002289	1089.3467945278965	-0.44591536059115594	0.19392159468568573	-2.2994621167070624	0.021478712180064526	0.04265164647674396	Angptl4
UN_vs_SH	ENSMUSG00000003031	4573.923287963147	-0.9579570862353205	0.16999300751911045	-5.635273475161194	1.7478075078585725e-8	9.68260567757793e-8	Cdkn1b
UN_vs_SH	ENSMUSG00000003271	15.06410459633036	1.745577735576432	0.5876710248284887	2.9703314640803966	0.0029747858370368827	0.007243343868535692	Sult2b1
UN_vs_SH	ENSMUSG00000003528	1932.3234013234082	-0.5663886776882706	0.17346056385157707	-3.2652302351150295	0.0010937513391510055	0.002917068581117295	Slc25a1
UN_vs_SH	ENSMUSG00000003541	10883.382802993712	-1.9972342995679375	0.22273915490291252	-8.966696046047636	3.0554182565104987e-19	4.742941789597537e-18	Ier3
UN_vs_SH	ENSMUSG00000003617	28480.3234275706	-0.1615764802483978	0.142212109587967	-1.1361654131742749	0.25588734269124647	0.3536393075315652	Cp
UN_vs_SH	ENSMUSG00000003865	12935.033120574648	-3.0151440003710652	0.10724808396163595	-28.1137330290173	6.655895505886446e-174	9.284023388496466e-171	Gys1
UN_vs_SH	ENSMUSG00000003955	8015.998646993888	-4.011928845348921	0.1950370154066203	-20.57008941089826	5.087215398676851e-94	1.482733467244202e-91	Fam162a
UN_vs_SH	ENSMUSG00000004267	6882.019568426656	-4.003818756439485	0.2794627524371878	-14.326842205346795	1.4873118069018752e-46	9.980833321367637e-45	Eno2
UN_vs_SH	ENSMUSG00000004791	1162.98645475317	-2.9257523194152757	0.3865269214387862	-7.569336460509966	3.751353891449864e-14	3.8154395204287986e-13	Pgf
UN_vs_SH	ENSMUSG00000004892	15.1272391422968	2.0693886695108996	0.7003002679601203	2.955001967282903	0.003126670571809769	0.007577267675142861	Bcan
UN_vs_SH	ENSMUSG00000005125	26801.30766085131	-3.5079814985006106	0.24624672080951387	-14.245799850525676	4.760658013421531e-46	3.119668781412606e-44	Ndrg1
UN_vs_SH	ENSMUSG00000005413	2410.175970747603	-0.844453072421555	0.16655605268812543	-5.070083367085945	3.9764148349905645e-7	1.8396453185902805e-6	Hmox1
UN_vs_SH	ENSMUSG00000005686	2616.23550354838	-3.1819908435446163	0.26536743658673123	-11.990886615451899	3.966368188520337e-33	1.4082770542804573e-31	Ampd3
UN_vs_SH	ENSMUSG00000006494	3553.9991831635903	-2.1376115181874265	0.13728293433514244	-15.57084664994831	1.1487653513558597e-54	1.0385689713554271e-52	Pdk1
UN_vs_SH	ENSMUSG00000007655	4742.038033218013	-0.03238360674428545	0.14761509152520935	-0.21937869908616392	0.8263550615658105	0.875966867997891	Cav1
UN_vs_SH	ENSMUSG00000010830	1357.9229840784274	0.288358574909634	0.1602506405912848	1.799422291515734	0.07195190601868148	0.12201083889656235	Kdelr3
UN_vs_SH	ENSMUSG00000013418	3.4411310270139235	1.0084557242582772	1.134608974783687	0.8888134561517453	0.3741033428694071	0.47970911284744777	B4galnt2
UN_vs_SH	ENSMUSG00000014813	999.6768225881731	-2.4980280173775284	0.17445012494293524	-14.319439542933338	1.6545211358289332e-46	1.1064893404269661e-44	Stc1
UN_vs_SH	ENSMUSG00000017009	9514.5564940403	-0.6929976284920794	0.13447055392340063	-5.15352698618938	2.556322671969575e-7	1.211647309180142e-6	Sdc4
UN_vs_SH	ENSMUSG00000017390	399.3679348284083	-3.6234143874505325	0.5890634929933045	-6.151144028699326	7.692601969166668e-10	5.044363037403851e-9	Aldoc
UN_vs_SH	ENSMUSG00000017677	5374.620951310547	-1.9243720170444034	0.19138298430893474	-10.055084175811777	8.72468414207896e-24	1.9015137491798878e-22	Wsb1
UN_vs_SH	ENSMUSG00000018500	231.75909427062697	0.2332796868954543	0.4832973318396877	0.48268358115586374	0.6293204230002676	0.718298510745761	Adora2b
UN_vs_SH	ENSMUSG00000018906	16869.85842769317	-2.308795137529434	0.15068789069035804	-15.321703203568468	5.476347612492326e-53	4.7319520432190325e-51	P4ha2
UN_vs_SH	ENSMUSG00000019850	3592.1442295979655	-0.6017412671989182	0.25203886882041343	-2.3874939211367434	0.016963683295564684	0.03461874881343789	Tnfaip3
UN_vs_SH	ENSMUSG00000019916	15336.162914208218	-3.2497608056898453	0.22852859231238806	-14.220368544727094	6.849128158738943e-46	4.4288004862203335e-44	P4ha1
UN_vs_SH	ENSMUSG00000019929	2570.4811715244855	2.688297611619559	0.5728224186669406	4.693073322576488	2.6913097481441224e-6	1.1153628345025132e-5	Dcn
UN_vs_SH	ENSMUSG00000020108	2952.8206761477795	-2.2840376893066185	0.261150951696011	-8.746043904773204	2.2096316419686842e-18	3.193907232003291e-17	Ddit4
UN_vs_SH	ENSMUSG00000020122	2934.0596091676075	-0.8099374060336235	0.3133333325744456	-2.5849066212615237	0.00974053736997434	0.02110900163809332	Egfr
UN_vs_SH	ENSMUSG00000020186	671.5541498341166	2.01015744053456	0.2293100198034687	8.76611254169083	1.8494115860929005e-18	2.6931625244759255e-17	Csrp2
UN_vs_SH	ENSMUSG00000020277	18857.896324619847	-2.9565683745131386	0.18069805908977252	-16.361926571907933	3.576324070029001e-60	3.7955682847568664e-58	Pfkl
UN_vs_SH	ENSMUSG00000020303	2435.3666673146963	-2.1477596750386603	0.14317916467964184	-15.000504297145428	7.286360431096433e-51	5.8314773155102924e-49	Stc2
UN_vs_SH	ENSMUSG00000020427	8511.061642449313	-0.3475308859788844	0.2527136405146194	-1.375196389364585	0.16907056740231255	0.2509585010818151	Igfbp3
UN_vs_SH	ENSMUSG00000020475	5.133344751292531	-0.899766423401905	0.8999614498721611	-0.9997832946396941	0.31741539193223367	0.42017948574109676	Pgam2
UN_vs_SH	ENSMUSG00000020766	2864.196829151373	-1.0797936575403224	0.15903992816715282	-6.789450108437214	1.125617481693076e-11	9.001252326987055e-11	Galk1
UN_vs_SH	ENSMUSG00000020875	1227.9747962010256	1.082740749764803	0.19362372142264364	5.591983987341027	2.2448952787443355e-8	1.2235086520602676e-7	Hoxb9
UN_vs_SH	ENSMUSG00000021196	5776.109621237322	-4.209170755022899	0.13331564260790613	-31.57296977821625	8.678352297102461e-219	2.118385795722711e-215	Pfkp
UN_vs_SH	ENSMUSG00000021250	424.63403795376087	2.8208373766014896	0.25158624582597566	11.21220823237168	3.5521893728489174e-29	1.0276615418221283e-27	Fos
UN_vs_SH	ENSMUSG00000021253	874.6360451516287	2.35758897909325	0.17982019701028537	13.110813013726151	2.855210989900911e-39	1.3904379104933913e-37	Tgfb3
UN_vs_SH	ENSMUSG00000021360	902.2548755555877	1.3535345142879853	0.14635201976833745	9.24848537403524	2.276962131927848e-20	3.859767058358248e-19	Gcnt2
UN_vs_SH	ENSMUSG00000021591	1928.3273938052732	0.054112301479851875	0.15681164032864753	0.345078346010811	0.7300354721102276	0.8011313683264133	Glrx
UN_vs_SH	ENSMUSG00000021754	2545.7048262552394	-1.3983909587244485	0.240541535746562	-5.813511393715442	6.117580600605984e-9	3.5983166858022186e-8	Map3k1
UN_vs_SH	ENSMUSG00000022051	6499.022354508105	-1.7496663545587945	0.11973706357634176	-14.612571097864324	2.3353557526172464e-48	1.6890676717447996e-46	Bnip3l
UN_vs_SH	ENSMUSG00000022261	4367.793832733234	0.5334969123138117	0.1495276742559296	3.567880761662121	3.598801967946472e-4	0.001050955657694911	Sdc2
UN_vs_SH	ENSMUSG00000022443	42818.52359048103	-0.8582578698216137	0.203199085978336	-4.223728988195924	2.4029298187192606e-5	8.632158480491118e-5	Myh9
UN_vs_SH	ENSMUSG00000022707	5118.369910656339	-5.33646421303511	0.15951219261976077	-33.454898496417606	2.1844192978811947e-245	8.531468009804794e-242	Gbe1
UN_vs_SH	ENSMUSG00000022754	1089.3784622088635	-0.15507334966216335	0.789841803488817	-0.19633469509614143	0.84434820705375	0.8892686080394737	Tmem45a
UN_vs_SH	ENSMUSG00000023067	11015.409930865335	-3.8754110439444736	0.2976883862676674	-13.018348120775817	9.623016068577935e-39	4.453039284056633e-37	Cdkn1a
UN_vs_SH	ENSMUSG00000023456	40079.914459897525	-2.1182019871554654	0.15458191636168125	-13.7027799694204	9.77103906210057e-43	5.483012954158044e-41	Tpi1
UN_vs_SH	ENSMUSG00000023951	13540.552708755617	-3.1616455856091803	0.1950968053482526	-16.205522073852336	4.609558235408996e-59	4.737655432687731e-57	Vegfa
UN_vs_SH	ENSMUSG00000024014	846.9522764961023	-0.38259970447201486	0.2813680973332021	-1.3597835294700527	0.17389843598656202	0.2568945198536639	Pim1
UN_vs_SH	ENSMUSG00000024190	5610.145479235898	-1.4741668843179185	0.2232793944376464	-6.60234182393216	4.0471300068995624e-11	3.040875520382249e-10	Dusp1
UN_vs_SH	ENSMUSG00000024302	460.17876003358606	-0.6239016531642164	0.22245510489613216	-2.8046182777218176	0.00503762008878601	0.011628208639930639	Dtna
UN_vs_SH	ENSMUSG00000024431	2986.3559209406626	-1.5951748433712742	0.17377369852273725	-9.17961036067006	4.326540757780355e-20	7.196651441050662e-19	Nr3c1
UN_vs_SH	ENSMUSG00000024529	15194.660329044871	7.477800416076021	0.2101855896616981	35.57713175347479	3.163363744738808e-277	3.0887083603629724e-273	Lox
UN_vs_SH	ENSMUSG00000024589	1042.8563804463874	-0.33595973072960483	0.10570674816158035	-3.178224063955371	0.0014818018928608337	0.003845398985220779	Nedd4l
UN_vs_SH	ENSMUSG00000024924	7252.301260816645	-3.0852213289773287	0.16602503995527326	-18.582867559065065	4.422310173263945e-77	8.147063496556444e-75	Vldlr
UN_vs_SH	ENSMUSG00000024953	6675.903071274987	-1.0625384955140358	0.22567978571718275	-4.708168665338894	2.49952245760921e-6	1.0420724712252915e-5	Prdx5
UN_vs_SH	ENSMUSG00000025025	3582.6698688119477	-2.487719295870654	0.09006737129914659	-27.620649520324413	6.287063594793335e-168	7.221986934066133e-165	Mxi1
UN_vs_SH	ENSMUSG00000025027	5825.312762331156	-0.8754345149470958	0.09134313663308806	-9.584020729040512	9.333886058746899e-22	1.769632300536014e-20	Xpnpep1
UN_vs_SH	ENSMUSG00000025232	2756.635082566195	-0.3960560036467966	0.16753185113004943	-2.3640639136694754	0.018075693878849615	0.03660881041964066	Hexa
UN_vs_SH	ENSMUSG00000025408	2891.357759115203	-2.4834184671390305	0.2720558009772048	-9.128342267353869	6.955617113297216e-20	1.1354121040918586e-18	Ddit3
UN_vs_SH	ENSMUSG00000025537	19.05030674475873	-0.36284655022400636	0.41522617823364727	-0.8738527801102006	0.3821984327817149	0.488389673822885	Phkg1
UN_vs_SH	ENSMUSG00000025579	11821.160243636517	-0.14250537611707856	0.16769420834058799	-0.8497930699410277	0.3954401432207454	0.5017453282117165	Gaa
UN_vs_SH	ENSMUSG00000025743	2567.873654168877	-0.2771765570531223	0.19622682477572265	-1.4125314282077441	0.1577935435518126	0.237450282690899	Sdc3
UN_vs_SH	ENSMUSG00000025746	334.8621063443403	2.2100323312443906	0.24901261353333498	8.875182264405801	6.981898062710095e-19	1.0577385986703083e-17	Il6
UN_vs_SH	ENSMUSG00000025791	6301.8523391031695	-2.376623012823551	0.1257557299581417	-18.898725438710585	1.1684106289564015e-79	2.281672276226061e-77	Pgm2
UN_vs_SH	ENSMUSG00000025959	1147.6456616349649	-1.9187132376002274	0.22583809673090105	-8.49596797606067	1.9629011615830282e-17	2.630853389388701e-16	Klf7
UN_vs_SH	ENSMUSG00000026199	1399.0987606593053	-2.3698544714292487	0.10879016684450797	-21.783719431338344	3.310727807161408e-105	1.2676841689852544e-102	Ankzf1
UN_vs_SH	ENSMUSG00000026335	3438.068733650469	-0.10081135276284296	0.18199385777861335	-0.5539272258598698	0.5796286515363962	0.6741104345901224	Pam
UN_vs_SH	ENSMUSG00000026413	99.76875198952139	-4.0663644241336625	0.2857114115268352	-14.232418657704656	5.765275052805822e-46	3.7528097077064034e-44	Pkp1
UN_vs_SH	ENSMUSG00000026458	5.84325265027053	-1.6498141926146435	0.9200383991992265	-1.79320145121181	0.07294071813674487	0.12340897104265758	Ppfia4
UN_vs_SH	ENSMUSG00000026628	1149.795985924897	-2.52725718021282	0.6511181094652737	-3.881411288480845	1.0385203512902848e-4	3.330633177861173e-4	Atf3
UN_vs_SH	ENSMUSG00000026773	3227.691284784846	0.12435464363761359	0.327239704733023	0.3800108661602288	0.7039373491332822	0.780473999538678	Pfkfb3
UN_vs_SH	ENSMUSG00000026837	19357.256620413165	0.6924125436967603	0.11379523374483536	6.084723594393827	1.1669244768619855e-9	7.515732580527986e-9	Col5a1
UN_vs_SH	ENSMUSG00000026864	31234.84057894209	-0.03509433386855126	0.18934308137060352	-0.18534785435260076	0.8529562058664357	0.8950780964823514	Hspa5
UN_vs_SH	ENSMUSG00000027506	1491.412212002817	-1.6572872347869172	0.1539004337698325	-10.768567665413416	4.844794508414468e-27	1.2564295771622538e-25	Tpd52
UN_vs_SH	ENSMUSG00000027954	410.6821093108071	-0.41520907409597796	0.2956214398095147	-1.4045296388635418	0.16016119218592575	0.24012497205426167	Efna1
UN_vs_SH	ENSMUSG00000027997	1150.141046739743	-0.8781405877214632	0.15419449560966159	-5.695019035857466	1.2335815705239036e-8	6.974421887595318e-8	Casp6
UN_vs_SH	ENSMUSG00000028039	140.1529212392958	-0.24501423993290158	0.3737532670763318	-0.6555507644107422	0.5121132134553343	0.6122533875569836	Efna3
UN_vs_SH	ENSMUSG00000028128	4631.758804916553	-0.6274048368169639	0.4375903985992943	-1.4337719447804533	0.15163735356762795	0.2297061149695287	F3
UN_vs_SH	ENSMUSG00000028278	122.85863147318234	0.15311417647707212	0.34721518775850385	0.4409777621351246	0.6592290961918932	0.7435269602885116	Rragd
UN_vs_SH	ENSMUSG00000028307	2.71844553401655	1.052697345086037	1.4564238966772936	0.7227959850752764	0.4698052343553771	0.5730033487284869	Aldob
UN_vs_SH	ENSMUSG00000028494	2121.1646751601634	-0.8084971930026064	0.1461793317623405	-5.53085845485371	3.186673918849019e-8	1.7004447152877419e-7	Plin2
UN_vs_SH	ENSMUSG00000028527	1737.1676092121536	-2.216858537281825	0.2464570416745255	-8.99490849285385	2.364290867035832e-19	3.705447195142514e-18	Ak4
UN_vs_SH	ENSMUSG00000028635	2.9374293311814688	-1.7204968721894904	1.7565806388296767	-0.979457950382382	0.32735375570151315	0.4308238402304319	Edn2
UN_vs_SH	ENSMUSG00000028645	13420.197237185293	-3.5261544304694286	0.19223653894783915	-18.342789824291437	3.7694699994843993e-75	6.514177889374455e-73	Slc2a1
UN_vs_SH	ENSMUSG00000028967	5360.569980418351	-0.3792475269203598	0.15684149707330103	-2.4180305212409166	0.015604767855809429	0.032164862432789376	Errfi1
UN_vs_SH	ENSMUSG00000029135	8672.224583044635	-0.9638397489250381	0.2719515558797323	-3.5441597155314164	3.938665694060333e-4	0.0011418388312590586	Fosl2
UN_vs_SH	ENSMUSG00000029167	436.10032378840236	-1.1163905127138836	0.32332988699427584	-3.4527909655739553	5.548187595547693e-4	0.0015629689464203022	Ppargc1a
UN_vs_SH	ENSMUSG00000029171	1361.6741562070802	0.057722528923016436	0.1407637731457082	0.41006665019746497	0.6817570560722469	0.7624621608715904	Pgm1
UN_vs_SH	ENSMUSG00000029322	1901.7760990428062	1.9361545384584615	0.7961930920403181	2.4317650552542314	0.0150254501549522	0.031098780140530635	Plac8
UN_vs_SH	ENSMUSG00000029344	1736.8806815135704	-0.21181923464159647	0.13044103889509337	-1.6238695769047895	0.10440364678071298	0.167251387558143	Tpst2
UN_vs_SH	ENSMUSG00000029385	3356.717196782824	-1.5482659465636601	0.2202108062840464	-7.030835464843522	2.0530048635074896e-12	1.766905199408297e-11	Ccng2
UN_vs_SH	ENSMUSG00000029552	3908.6977446315973	-1.1180816529298871	0.10411454730526169	-10.738957060934961	6.679466134689367e-27	1.7253520460081208e-25	Tes
UN_vs_SH	ENSMUSG00000030096	13655.383780093105	0.47873592680513244	0.1561291963305641	3.066280606425016	0.002167398031110223	0.005443023244794294	Slc6a6
UN_vs_SH	ENSMUSG00000030103	9636.979908762629	-3.1278660306399604	0.26454036058163377	-11.823776242547083	2.9415818851392947e-32	1.0024993202966866e-30	Bhlhe40
UN_vs_SH	ENSMUSG00000030695	62434.61325216587	-2.659734219381982	0.10838154362748167	-24.540471840147966	5.4666698893892635e-133	4.2701251839997415e-130	Aldoa
UN_vs_SH	ENSMUSG00000030790	907.8662929624703	-1.5175799720206047	0.9977236381586274	-1.5210424149330675	0.1282491937450428	0.19935128993498333	Adm
UN_vs_SH	ENSMUSG00000031119	1714.65811795247	1.1628574772215041	0.13909283728383712	8.360297337587136	6.256038048715618e-17	8.07454798514994e-16	Gpc4
UN_vs_SH	ENSMUSG00000031375	18820.901497476298	5.725309400806568	0.6238602166892533	9.177231129098207	4.4231818487201705e-20	7.338648695140824e-19	Bgn
UN_vs_SH	ENSMUSG00000031609	1033.3918275234212	-1.6066185300999927	0.17839229240997823	-9.006098348731841	2.1351769053275449e-19	3.365273172496876e-18	Sap30
UN_vs_SH	ENSMUSG00000031762	4041.263071496692	-1.3512757012602996	0.2106718907324732	-6.414124336009543	1.4163458070946207e-10	1.0068584244974064e-9	Mt2
UN_vs_SH	ENSMUSG00000031765	11727.226048735209	-2.8293043674447937	0.2761527508669526	-10.24543249546669	1.240687471471955e-24	2.8638469199650517e-23	Mt1
UN_vs_SH	ENSMUSG00000032035	4902.364358324732	-1.1636080097520014	0.13655558870676374	-8.521130630916218	1.580032003493724e-17	2.1279217216707203e-16	Ets1
UN_vs_SH	ENSMUSG00000032114	509.44573643928044	-1.681914943510487	0.16593499454292837	-10.135986975763364	3.8249120199022895e-24	8.555885672926907e-23	Slc37a4
UN_vs_SH	ENSMUSG00000032231	30217.214253098	-1.1447841398819532	0.12717731376304023	-9.001480735903433	2.2269355181117523e-19	3.498599903273234e-18	Anxa2
UN_vs_SH	ENSMUSG00000032238	988.5612841399665	-2.2559305068757642	0.23176427093435042	-9.733728575940765	2.1650816492584183e-22	4.266368763543733e-21	Rora
UN_vs_SH	ENSMUSG00000032373	1607.5904242785678	0.8777389459818737	0.6078381632929497	1.444033953423955	0.14872942472280135	0.22605761254567752	Car12
UN_vs_SH	ENSMUSG00000032648	31.06417209802425	-1.1774106169125076	0.6080669432700783	-1.9363174235070206	0.052828836117676276	0.09349363028748531	Pygm
UN_vs_SH	ENSMUSG00000032763	1112.1269811215975	-0.6939622143695715	0.2304964671975362	-3.010728202505784	0.0026062202657261475	0.006430916015807457	Ilvbl
UN_vs_SH	ENSMUSG00000032968	471.6215055110963	-1.2653399009881372	0.24020531413880622	-5.267743161822564	1.3811115364500956e-7	6.762875146388532e-7	Inha
UN_vs_SH	ENSMUSG00000033307	11191.052156699154	-1.3163717226347043	0.22559595643387728	-5.8350856258389365	5.376295017090525e-9	3.1853243050286336e-8	Mif
UN_vs_SH	ENSMUSG00000033350	403.3881614807875	0.22081863906661195	0.13571526071980908	1.6270730196105436	0.10372159046089247	0.16639080083137336	Chst2
UN_vs_SH	ENSMUSG00000033792	772.7763480016883	-0.7523400620362537	0.33609170109890746	-2.238496397192651	0.025188702099401328	0.04923773519490582	Atp7a
UN_vs_SH	ENSMUSG00000033933	1438.5167804450682	-1.4602206220484284	0.20132549656658488	-7.253033753553843	4.0753846863448095e-13	3.782514836261476e-12	Vhl
UN_vs_SH	ENSMUSG00000034088	22514.799319969803	0.06515952221630983	0.09048129375203005	0.7201435734869551	0.47143660156979833	0.5745624387102928	Hdlbp
UN_vs_SH	ENSMUSG00000034220	1303.6639230555086	-0.8236504058311259	0.2154244672191629	-3.8233837430972133	1.3163267104176023e-4	0.00041500206653269194	Gpc1
UN_vs_SH	ENSMUSG00000034640	1595.3801538402943	-1.067457381818633	0.2792743918999929	-3.822252998409125	1.3223791173221926e-4	4.167756520830823e-4	Tiparp
UN_vs_SH	ENSMUSG00000034744	935.0027367742804	0.4225254869039782	0.1299388517578531	3.25172557081983	0.0011470671548167357	0.003046365755373482	Nagk
UN_vs_SH	ENSMUSG00000035232	1787.2066393336386	-0.6071164636995678	0.1073889861740201	-5.65343323677306	1.572742179110711e-8	8.774411116363243e-8	Pdk3
UN_vs_SH	ENSMUSG00000035274	1087.4913240921999	-0.07690695070790476	0.11588411622141272	-0.6636539434012108	0.5069118233293384	0.6071500298071222	Tpbg
UN_vs_SH	ENSMUSG00000035493	21.415995632040662	-0.10732873839438221	0.5985160383656293	-0.17932474907015913	0.8576827148735802	0.8984334210543011	Tgfbi
UN_vs_SH	ENSMUSG00000035637	1109.1967717420102	-0.3674373257140004	0.18760359023272755	-1.9585836564118204	0.05016156514644506	0.08954703758842483	Grhpr
UN_vs_SH	ENSMUSG00000035847	1413.8166295301478	0.3604083679110684	0.17285544449617116	2.0850275729617045	0.037066797751051664	0.06894724416143652	Ids
UN_vs_SH	ENSMUSG00000036427	82092.78373588761	-3.339681442145536	0.1462238501568494	-22.839512422653158	1.857869749449581e-115	9.805535261419302e-113	Gpi1
UN_vs_SH	ENSMUSG00000036432	482.2647672283374	-0.9291743316609534	0.1581724368597713	-5.874438999031913	4.242776709475312e-9	2.5446235744052178e-8	Siah2
UN_vs_SH	ENSMUSG00000036478	4862.939102381698	-0.8925684001529786	0.15023816858359318	-5.941022900957086	2.8324903704152937e-9	1.7334024429166358e-8	Btg1
UN_vs_SH	ENSMUSG00000037012	22905.747699574946	-2.9472420660385	0.14364915375607476	-20.516946943127152	1.5196096261985415e-93	4.300715475421032e-91	Hk1
UN_vs_SH	ENSMUSG00000037411	113696.31349272371	-3.458253589764203	0.1915008254589593	-18.058687639993195	6.740611750807527e-73	1.0615376312078175e-70	Serpine1
UN_vs_SH	ENSMUSG00000037664	63.08386873699903	2.3111274828220303	0.43968904810050824	5.25627711858252	1.4700073491179618e-7	7.178370471011642e-7	Cdkn1c
UN_vs_SH	ENSMUSG00000037820	8330.54940680807	2.1227755275229048	0.13509640999395997	15.713041727887603	1.2312716859972354e-55	1.1395390276850242e-53	Tgm2
UN_vs_SH	ENSMUSG00000037936	2547.5507019095608	-0.13474571723131212	0.12197147857940845	-1.1047313585166316	0.2692760112169966	0.36835345125388835	Scarb1
UN_vs_SH	ENSMUSG00000038587	5400.081493059667	0.6827779382596847	0.15999699179561316	4.267442347490468	1.9772684781375582e-5	7.195694901429414e-5	Akap12
UN_vs_SH	ENSMUSG00000038894	617.193107667977	-0.6390486625858748	0.2062953931587147	-3.097735983344129	0.0019500507102975626	0.0049359157836281016	Irs2
UN_vs_SH	ENSMUSG00000039191	3858.699572056297	-0.4129246519820283	0.12647697940250174	-3.2648206332310665	0.0010953341445557908	0.0029204922412459696	Rbpj
UN_vs_SH	ENSMUSG00000039236	2615.2909820596533	-3.070379314597364	0.15032534347705523	-20.42489472219971	1.0047488801812774e-92	2.7634839622788716e-90	Isg20
UN_vs_SH	ENSMUSG00000039308	375.5340681223927	0.36169331992545256	0.1462309040953654	2.4734396751699763	0.01338193941989684	0.028084095969021547	Ndst2
UN_vs_SH	ENSMUSG00000039910	7915.2834677484525	-1.8395673921003082	0.18224436903348137	-10.09396011441291	5.8750434963717455e-24	1.2963598801937565e-22	Cited2
UN_vs_SH	ENSMUSG00000039967	979.5135438253131	-0.36240319409392113	0.2166640759875996	-1.6726501264319549	0.09439619276482625	0.15360127092005058	Zfp292
UN_vs_SH	ENSMUSG00000040128	2163.949000535437	-0.5763341096387621	0.20924323616426446	-2.7543739057176326	0.005880454454899151	0.01336025185077605	Pnrc1
UN_vs_SH	ENSMUSG00000040435	5527.535584826441	-2.1628875533396084	0.4353202694804148	-4.968497230604874	6.747376378925209e-7	3.0325147509240847e-6	Ppp1r15a
UN_vs_SH	ENSMUSG00000041237	86.5151700549626	0.21383243363304785	0.2967372542294545	0.7206120248982966	0.47114825332258825	0.574246853756304	Pklr
UN_vs_SH	ENSMUSG00000042622	2508.5707554947476	-2.2947798587241506	0.13908175815934903	-16.499502803918904	3.699258912918899e-61	4.104495912015924e-59	Maff
UN_vs_SH	ENSMUSG00000044337	921.9454899808753	0.8390297844258138	0.15797225061351686	5.311247900610859	1.0887710589934542e-7	5.394955909673731e-7	Ackr3
UN_vs_SH	ENSMUSG00000044786	2815.182375270364	1.7994333451135567	0.26369621949436545	6.823887534542399	8.860926181668295e-12	7.165058653234719e-11	Zfp36
UN_vs_SH	ENSMUSG00000045382	85.19074360952366	-0.4705454442796697	0.8979049003814795	-0.5240481971751753	0.6002450176455747	0.6926013179261866	Cxcr4
UN_vs_SH	ENSMUSG00000046223	1663.9555715036277	-1.1298489834657262	0.2573614965121004	-4.390124392257736	1.1328583748318114e-5	4.274871177529587e-5	Plaur
UN_vs_SH	ENSMUSG00000047557	1975.1015686248568	0.6708481319359638	0.20951897558125598	3.2018490452946797	0.001365485338914186	0.0035696382460932027	Lxn
UN_vs_SH	ENSMUSG00000047963	923.9038523346079	0.9682537515767919	0.17348409983372717	5.581224749154521	2.3883078613882243e-8	1.298048313865551e-7	Stbd1
UN_vs_SH	ENSMUSG00000048756	3887.769094826511	-2.362380618664912	0.12740449100835124	-18.542365343385423	9.399521261043095e-77	1.7154565531369117e-74	Foxo3
UN_vs_SH	ENSMUSG00000050796	121.4396636267735	0.3998041816459339	0.22492592179931098	1.7774926893604428	0.0754872126019913	0.12693656141321674	B3galt6
UN_vs_SH	ENSMUSG00000050965	4023.3972482374334	0.25545933498911344	0.15873767934362165	1.6093175611829191	0.10754692105901292	0.1714289669774226	Prkca
UN_vs_SH	ENSMUSG00000051022	1120.2324184236086	-1.3622048763225558	0.2305524285311634	-5.908438635849931	3.453654142790817e-9	2.0919031668864477e-8	Hs3st1
UN_vs_SH	ENSMUSG00000052684	4100.618060008124	-0.3184378298813972	0.2112048590205387	-1.507720188627055	0.13162615625340252	0.203644080123312	Jun
UN_vs_SH	ENSMUSG00000053470	4343.69201117671	-2.312341921765154	0.12335360561369581	-18.745637067202335	2.1014015700444745e-78	3.984094161148398e-76	Kdm3a
UN_vs_SH	ENSMUSG00000054008	4427.494011545557	0.3699812884150803	0.14681301121722917	2.5200851433231914	0.011732645039617242	0.024939054352198266	Ndst1
UN_vs_SH	ENSMUSG00000055653	29.721977342412004	5.56620971031003	0.8451959986265299	6.5857028657912435	4.527384492199382e-11	3.3770345440668265e-10	Gpc3
UN_vs_SH	ENSMUSG00000056749	2121.3906355626928	-0.12612714223485	0.2147879817620654	-0.5872169438910657	0.5570580140722389	0.6531901584485817	Nfil3
UN_vs_SH	ENSMUSG00000056962	6390.206861164742	-2.1017523898498585	0.11541289970018544	-18.210723370695117	4.243036065048778e-74	6.962857838510298e-72	Jmjd6
UN_vs_SH	ENSMUSG00000057329	359.6613578503372	-0.8601380208054883	0.35344225088257347	-2.433602713477676	0.014949393293761997	0.03096433519734666	Bcl2
UN_vs_SH	ENSMUSG00000057337	15.860027171276204	0.11921502886531879	0.6495924179480697	0.18352281457024208	0.8543878193270249	0.8959074980302928	Chst3
UN_vs_SH	ENSMUSG00000057666	194896.79694440367	-2.8244162025031327	0.23438791801903655	-12.050178295767527	1.93530855989372e-33	7.037747776090234e-32	Gapdh
UN_vs_SH	ENSMUSG00000060600	449.0776380018645	-0.6807964417442928	0.5417432118229835	-1.2566773830970408	0.20887048107244713	0.2996710568204208	Eno3
UN_vs_SH	ENSMUSG00000061099	15.337935608104324	-8.176724489395774	1.319774425521449	-6.195547005061196	5.80829547676444e-10	3.8737839504868846e-9	Gapdhs
UN_vs_SH	ENSMUSG00000061731	6802.041173370015	0.6777317526077918	0.09662386076426571	7.014124122624963	2.3139390809260996e-12	1.9775318324868652e-11	Ext1
UN_vs_SH	ENSMUSG00000062070	43426.074493906286	-2.2328857229176	0.12058581213649554	-18.516985401152454	1.5063922943380252e-76	2.7237804373919404e-74	Pgk1
UN_vs_SH	ENSMUSG00000062901	1145.4740607195097	-0.385933887484628	0.20943489043254962	-1.8427392240497837	0.06536709417220353	0.11236695554531607	Klhl24
UN_vs_SH	ENSMUSG00000063229	44096.95501394863	-1.4478126467670593	0.13209266035067033	-10.96058360035681	5.911690227571636e-28	1.5989402598894585e-26	Ldha
UN_vs_SH	ENSMUSG00000063524	38533.068854282385	-1.5003047353509014	0.10977535542512094	-13.66704511719187	1.597516343030712e-42	8.787689900479927e-41	Eno1
UN_vs_SH	ENSMUSG00000067279	499.12958214437754	-2.087287924897074	0.631521556621468	-3.3051728844597266	9.491783106160767e-4	0.00255733361613007	Ppp1r3c
UN_vs_SH	ENSMUSG00000068877	110.70324374950303	-6.084405390301681	0.559104524401708	-10.882411292973421	1.398146954981914e-27	3.6945891389562673e-26	Selenbp2
UN_vs_SH	ENSMUSG00000074657	62.6109474132956	-0.7573863050255975	0.32462359014134373	-2.333121584589171	0.0196417649051876	0.0393803270090866	Kif5a
UH_vs_SN	ENSMUSG00000000078	6314.3670322891285	-0.17994703552333868	0.25268487437976445	-0.7121401150940804	0.4763780155645199	0.5943092122254559	Klf6
UH_vs_SN	ENSMUSG00000000489	2106.9920007153	-0.8206714821597181	0.16123060476092363	-5.090047782036346	3.5797329935063577e-7	1.5940663110324113e-6	Pdgfb
UH_vs_SN	ENSMUSG00000000628	7163.78290522429	2.1216385744836557	0.12496712889997474	16.977573167915555	1.2036110523201338e-64	1.0774468223715769e-62	Hk2
UH_vs_SN	ENSMUSG00000001020	13400.03061086188	-1.8783904109882859	0.5520012001212098	-3.4028737810276937	6.668107723295564e-4	0.001871887107203173	S100a4
UH_vs_SN	ENSMUSG00000001891	3581.7519257005038	1.3857915791383493	0.19664308953838683	7.047242709578299	1.8249784221280068e-12	1.387731032252969e-11	Ugp2
UH_vs_SN	ENSMUSG00000002289	1089.3467945278965	6.3692411493510095	0.21862724712206744	29.132879058733394	1.3766770079432786e-186	1.2547785165126646e-183	Angptl4
UH_vs_SN	ENSMUSG00000003031	4573.923287963147	1.533058424668021	0.16987461069232232	9.024647170168963	1.8027535846084426e-19	2.3142647169378037e-18	Cdkn1b
UH_vs_SN	ENSMUSG00000003271	15.06410459633036	0.7924928805181379	0.5970114498425545	1.3274333025390657	0.18436538947378764	0.28162526013014316	Sult2b1
UH_vs_SN	ENSMUSG00000003528	1932.3234013234082	0.35191815562224443	0.17308496816288624	2.033210390003726	0.042031271804619644	0.08036722248748289	Slc25a1
UH_vs_SN	ENSMUSG00000003541	10883.382802993712	0.8670982400373572	0.22240742386855986	3.8986928806378423	9.6713346683556e-5	3.102377263955631e-4	Ier3
UH_vs_SN	ENSMUSG00000003617	28480.3234275706	0.2289478255078245	0.14213485329534953	1.610778920157477	0.10722791719785367	0.1799490516813494	Cp
UH_vs_SN	ENSMUSG00000003865	12935.033120574648	3.836367524679353	0.10716721951459934	35.79795708105244	1.1882711639557787e-280	4.765442675928255e-277	Gys1
UH_vs_SN	ENSMUSG00000003955	8015.998646993888	3.4197634680024827	0.19412293908403483	17.61648306036663	1.8410032015534285e-69	1.902876092657183e-67	Fam162a
UH_vs_SN	ENSMUSG00000004267	6882.019568426656	3.300962647321804	0.2784764678644815	11.853650229893725	2.0601716301438212e-32	5.597637063366383e-31	Eno2
UH_vs_SN	ENSMUSG00000004791	1162.98645475317	8.261124045779924	0.3251462276703047	25.407411628212486	2.0884558328511517e-142	8.724524241735686e-140	Pgf
UH_vs_SN	ENSMUSG00000004892	15.1272391422968	3.878889028251843	0.7207727741679731	5.3815698473481515	7.383904168418702e-8	3.571202276534776e-7	Bcan
UH_vs_SN	ENSMUSG00000005125	26801.30766085131	3.8636720652859147	0.246144852106764	15.696741297721992	1.5921314987152008e-55	1.0677398264962276e-53	Ndrg1
UH_vs_SN	ENSMUSG00000005413	2410.175970747603	0.6069072604924164	0.1659183657619941	3.6578666725961506	2.543232756542692e-4	7.616024975238061e-4	Hmox1
UH_vs_SN	ENSMUSG00000005686	2616.23550354838	1.1220330075786045	0.26175346887434076	4.286602246013617	1.814267171496869e-5	6.461755829992045e-5	Ampd3
UH_vs_SN	ENSMUSG00000006494	3553.9991831635903	3.3610669190934925	0.13757822038657536	24.430225290379315	8.166148718613679e-132	3.089577624634745e-129	Pdk1
UH_vs_SN	ENSMUSG00000007655	4742.038033218013	1.6153737731458153	0.14761530581365176	10.94313197565738	7.168005594463111e-28	1.5405449965720718e-26	Cav1
UH_vs_SN	ENSMUSG00000010830	1357.9229840784274	5.469578210646317	0.17456343129003957	31.33289813465305	1.6637369895724692e-215	2.5662503165313197e-212	Kdelr3
UH_vs_SN	ENSMUSG00000013418	3.4411310270139235	1.9343386369029683	1.6049434282790485	1.205237893635369	0.22811147764166492	0.335343940591691	B4galnt2
UH_vs_SN	ENSMUSG00000014813	999.6768225881731	2.340699871999175	0.16623532992607923	14.080640216733872	4.995516738500727e-45	2.286988621927319e-43	Stc1
UH_vs_SN	ENSMUSG00000017009	9514.5564940403	1.1226089848808802	0.13447620935954224	8.348011817312736	6.942163042336474e-17	7.432154475436785e-16	Sdc4
UH_vs_SN	ENSMUSG00000017390	399.3679348284083	5.4610770009901115	0.5800111249106079	9.415469404714917	4.709732189590854e-21	6.721676147023189e-20	Aldoc
UH_vs_SN	ENSMUSG00000017677	5374.620951310547	1.2327782944950225	0.19161036175304144	6.433776770819413	1.2447162597102532e-10	8.053904627205549e-10	Wsb1
UH_vs_SN	ENSMUSG00000018500	231.75909427062697	4.686635864876203	0.4918897666335074	9.527817374513663	1.6062468502931855e-21	2.3665291581248315e-20	Adora2b
UH_vs_SN	ENSMUSG00000018906	16869.85842769317	5.03420105412987	0.15130737653133647	33.27135245839956	1.002759681899148e-242	2.2341485712713015e-239	P4ha2
UH_vs_SN	ENSMUSG00000019850	3592.1442295979655	0.5485835907187606	0.25206950177620935	2.1763187805472812	0.029531432191647815	0.058834006786579435	Tnfaip3
UH_vs_SN	ENSMUSG00000019916	15336.162914208218	3.186873560315914	0.22835970190197033	13.955498863297548	2.9125661519264204e-44	1.2835775050204085e-42	P4ha1
UH_vs_SN	ENSMUSG00000019929	2570.4811715244855	-0.9148505102057666	0.5725006582826765	-1.5979903201334875	0.11004513138528056	0.183946730121511	Dcn
UH_vs_SN	ENSMUSG00000020108	2952.8206761477795	1.2927958033087574	0.2606364270867613	4.96015011316284	7.043872590913058e-7	3.02319634402801e-6	Ddit4
UH_vs_SN	ENSMUSG00000020122	2934.0596091676075	-0.6498015847324616	0.31355660418373704	-2.0723581518050014	0.03823205299561176	0.07407044702106348	Egfr
UH_vs_SN	ENSMUSG00000020186	671.5541498341166	1.9906760141491753	0.23007285778492337	8.652372267267173	5.043979752729939e-18	5.829503285402924e-17	Csrp2
UH_vs_SN	ENSMUSG00000020277	18857.896324619847	2.4207753179454228	0.18045538711271253	13.414813249290281	4.95178899925128e-41	1.9058209791360204e-39	Pfkl
UH_vs_SN	ENSMUSG00000020303	2435.3666673146963	0.908283878474572	0.1404121391904496	6.468699100457482	9.885021059560932e-11	6.460705420023332e-10	Stc2
UH_vs_SN	ENSMUSG00000020427	8511.061642449313	5.439932283967044	0.25415917373812097	21.40364325220938	1.2356517765464016e-101	2.9496773122986247e-99	Igfbp3
UH_vs_SN	ENSMUSG00000020475	5.133344751292531	2.1610257672421476	0.8960407920466519	2.411749315905737	0.01587619319400561	0.03388137781249473	Pgam2
UH_vs_SN	ENSMUSG00000020766	2864.196829151373	2.007549593622921	0.15887625614781317	12.635932154362726	1.3379905459378288e-36	4.39106160837076e-35	Galk1
UH_vs_SN	ENSMUSG00000020875	1227.9747962010256	1.0490342624131175	0.1938110454145466	5.41266500146736	6.209359217722149e-8	3.0375718720118205e-7	Hoxb9
UH_vs_SN	ENSMUSG00000021196	5776.109621237322	4.13485420177355	0.1315789332104546	31.42489531481484	9.249232245648604e-217	1.6860509544522347e-213	Pfkp
UH_vs_SN	ENSMUSG00000021250	424.63403795376087	-0.764968383443449	0.248814174514108	-3.074456609786411	0.002108863951150173	0.005413761727243268	Fos
UH_vs_SN	ENSMUSG00000021253	874.6360451516287	-0.31381450572799197	0.18347281510544466	-1.71041418614326	0.08718930958306739	0.15099058949474628	Tgfb3
UH_vs_SN	ENSMUSG00000021360	902.2548755555877	0.08812316397187633	0.1447755655284652	0.6086881004415755	0.5427311959234674	0.6552600664823551	Gcnt2
UH_vs_SN	ENSMUSG00000021591	1928.3273938052732	-0.23989413782651015	0.15626664787857125	-1.5351589163986072	0.12474479718484142	0.20400607230529288	Glrx
UH_vs_SN	ENSMUSG00000021754	2545.7048262552394	0.9920226699722527	0.2403743114548413	4.126991207871321	3.675404401273559e-5	1.2533879090873706e-4	Map3k1
UH_vs_SN	ENSMUSG00000022051	6499.022354508105	3.1359923434188417	0.11938028524340989	26.268929890934036	4.344771481357316e-152	2.1780339436044223e-149	Bnip3l
UH_vs_SN	ENSMUSG00000022261	4367.793832733234	1.6250800608702252	0.14913577084465277	10.896648414168787	1.1958126079008219e-27	2.5347182255419956e-26	Sdc2
UH_vs_SN	ENSMUSG00000022443	42818.52359048103	0.24339916510012438	0.20317674254362564	1.19796765147892	0.23092961065403655	0.3386674872255351	Myh9
UH_vs_SN	ENSMUSG00000022707	5118.369910656339	4.809751308361903	0.15328656908273683	31.377512962442434	4.1013831207962306e-216	6.853411194850501e-213	Gbe1
UH_vs_SN	ENSMUSG00000022754	1089.3784622088635	6.67068245544406	0.7965003811112641	8.37498965931094	5.522872095926566e-17	5.954012433737608e-16	Tmem45a
UH_vs_SN	ENSMUSG00000023067	11015.409930865335	1.7351659827317079	0.2970074880728727	5.8421624114270605	5.1527532872367684e-09	2.845579975645048e-8	Cdkn1a
UH_vs_SN	ENSMUSG00000023456	40079.914459897525	2.3729650708986534	0.1545138919567546	15.357616333700271	3.149429989296576e-53	1.9859235894771993e-51	Tpi1
UH_vs_SN	ENSMUSG00000023951	13540.552708755617	3.289036561604159	0.1948595292635554	16.879013174437077	6.420917311602945e-64	5.6470278040465895e-62	Vegfa
UH_vs_SN	ENSMUSG00000024014	846.9522764961023	-0.1467603772483014	0.28131561805644767	-0.5216929591831373	0.6018841276908146	0.7093141656453843	Pim1
UH_vs_SN	ENSMUSG00000024190	5610.145479235898	1.1176073700636666	0.22261176700316743	5.020432590374995	5.155524153653318e-7	2.253238237337758e-6	Dusp1
UH_vs_SN	ENSMUSG00000024302	460.17876003358606	-0.06752167746549347	0.21847264563765031	-0.30906238750585796	0.7572740698448355	0.8374619263472667	Dtna
UH_vs_SN	ENSMUSG00000024431	2986.3559209406626	0.3886921747181317	0.17318149004880973	2.2444210094772954	0.024805325996173366	0.05040498549607502	Nr3c1
UH_vs_SN	ENSMUSG00000024529	15194.660329044871	12.670182154374272	0.3003605550219055	42.18324258140429	0	0	Lox
UH_vs_SN	ENSMUSG00000024589	1042.8563804463874	0.815413546892101	0.10427200798050254	7.820061804550386	5.27974082531498e-15	4.91729507799424e-14	Nedd4l
UH_vs_SN	ENSMUSG00000024924	7252.301260816645	4.596626773071271	0.16577682282542183	27.727801116757675	3.228055502316364e-169	2.0227802791389915e-166	Vldlr
UH_vs_SN	ENSMUSG00000024953	6675.903071274987	2.6116315735268256	0.22553289242299238	11.57982565411633	5.215201131264736e-31	1.3203941045974809e-29	Prdx5
UH_vs_SN	ENSMUSG00000025025	3582.6698688119477	2.999013948546387	0.08847367412547459	33.89724658990813	7.313973415128193e-252	2.4443299153358423e-248	Mxi1
UH_vs_SN	ENSMUSG00000025027	5825.312762331156	1.032587570388422	0.09094851309352295	11.353539879498694	7.121975745888168e-30	1.6980958104227056e-28	Xpnpep1
UH_vs_SN	ENSMUSG00000025232	2756.635082566195	0.20620351005257345	0.16721252023859684	1.2331822387363103	0.21750778037742657	0.32297585990285527	Hexa
UH_vs_SN	ENSMUSG00000025408	2891.357759115203	1.8545233498318316	0.27160144732102315	6.828105549967308	8.604327348619545e-12	6.190669967510553e-11	Ddit3
UH_vs_SN	ENSMUSG00000025537	19.05030674475873	0.3109453843628248	0.5104767103874219	0.6091274646532562	0.5424399543689923	0.6550045745517905	Phkg1
UH_vs_SN	ENSMUSG00000025579	11821.160243636517	0.810911059874846	0.1676856981882982	4.835898759620245	1.3254537386652535e-6	5.5209801345483305e-6	Gaa
UH_vs_SN	ENSMUSG00000025743	2567.873654168877	2.2045913831497623	0.19583310383257965	11.25750110683277	2.12704841256844e-29	4.94224504853098e-28	Sdc3
UH_vs_SN	ENSMUSG00000025746	334.8621063443403	1.8758970123567906	0.24472875590709026	7.665208795769645	1.7854051156023668e-14	1.5989702268002973e-13	Il6
UH_vs_SN	ENSMUSG00000025791	6301.8523391031695	3.8159731123767133	0.1255365471584758	30.397308184360654	5.96182532657482e-203	7.032148320498722e-200	Pgm2
UH_vs_SN	ENSMUSG00000025959	1147.6456616349649	-0.4517445897424126	0.22520088735408378	-2.0059627430869478	0.04486022315954439	0.08499831756545252	Klf7
UH_vs_SN	ENSMUSG00000026199	1399.0987606593053	1.3541560594268494	0.10672386256694334	12.688409385271685	6.8564106099484415e-37	2.2762375091173206e-35	Ankzf1
UH_vs_SN	ENSMUSG00000026335	3438.068733650469	0.4068213463205219	0.18154070853325732	2.2409373060587914	0.025030136308500456	0.050815459477376854	Pam
UH_vs_SN	ENSMUSG00000026413	99.76875198952139	-1.2098573553888445	0.3216158406173526	-3.7618089739189524	1.6868886724493497e-4	5.211137214597806e-4	Pkp1
UH_vs_SN	ENSMUSG00000026458	5.84325265027053	-1.3340268549677228	1.048587448280117	-1.2722132590427062	0.20329735789421183	0.30533432855177406	Ppfia4
UH_vs_SN	ENSMUSG00000026628	1149.795985924897	1.250764249621891	0.6513229109563525	1.9203443155183422	0.05481442221281967	0.10136851371497373	Atf3
UH_vs_SN	ENSMUSG00000026773	3227.691284784846	3.228817977843117	0.327892871185451	9.84717345689699	7.049870520177986e-23	1.1336327479599758e-21	Pfkfb3
UH_vs_SN	ENSMUSG00000026837	19357.256620413165	2.628368214264151	0.11373538725347992	23.109502484098076	3.7157828848091027e-118	1.1120728120327182e-115	Col5a1
UH_vs_SN	ENSMUSG00000026864	31234.84057894209	1.0356497728972864	0.18935250535345474	5.469427357003233	4.5149192128576714e-8	2.2398109860520045e-7	Hspa5
UH_vs_SN	ENSMUSG00000027506	1491.412212002817	1.1492974353352243	0.1530661134396338	7.508503414039346	5.980712739325753e-14	5.160294829989673e-13	Tpd52
UH_vs_SN	ENSMUSG00000027954	410.6821093108071	1.1267819139871615	0.29948071819441796	3.7624522900191297	1.6825541270953896e-4	5.199348953077015e-4	Efna1
UH_vs_SN	ENSMUSG00000027997	1150.141046739743	1.8994354470900208	0.1537860605150313	12.35115484933283	4.8017152573443264e-35	1.4544410021188585e-33	Casp6
UH_vs_SN	ENSMUSG00000028039	140.1529212392958	3.758861871437116	0.403837472086763	9.307858064814594	1.3043614922565548e-20	1.800072721454125e-19	Efna3
UH_vs_SN	ENSMUSG00000028128	4631.758804916553	0.94170037854997235	0.4376535013880324	2.1517030608994077	0.03142074891749713	0.06221475829896835	F3
UH_vs_SN	ENSMUSG00000028278	122.85863147318234	3.512226815861484	0.3599871612977813	9.756533547473298	1.7296643439100422e-22	2.720253288163464e-21	Rragd
UH_vs_SN	ENSMUSG00000028307	2.71844553401655	2.0944290719464833	1.5448561569865271	1.355743745121216	0.17518071565537957	0.2708136389115466	Aldob
UH_vs_SN	ENSMUSG00000028494	2121.1646751601634	0.1569141190156399	0.14549995135855476	1.0784479139031276	0.2808339142983131	0.395177659614721	Plin2
UH_vs_SN	ENSMUSG00000028527	1737.1676092121536	5.431828752834985	0.2490728199540476	21.8081955061862	1.939771678599517e-105	4.923582493579432e-103	Ak4
UH_vs_SN	ENSMUSG00000028635	2.9374293311814688	4.236753328038889	1.7266787566859416	2.45370096298086	0.014139450868657963	0.03053902076888512	Edn2
UH_vs_SN	ENSMUSG00000028645	13420.197237185293	3.7301502578793615	0.19143113745555526	19.48559835907256	1.454689519118211e-84	2.2098056240423003e-82	Slc2a1
UH_vs_SN	ENSMUSG00000028967	5360.569980418351	-0.5768726153855078	0.15669450137595484	-3.6815115420127333	2.318552909902015e-4	7.00175044418e-4	Errfi1
UH_vs_SN	ENSMUSG00000029135	8672.224583044635	1.4330543635786397	0.2718830627941763	5.270848242074958	1.357947150410341e-7	6.360559743057266e-7	Fosl2
UH_vs_SN	ENSMUSG00000029167	436.10032378840236	-1.552885793951721	0.32423652437973666	-4.789361090402712	1.6731317174602604e-6	6.879154643943641e-6	Ppargc1a
UH_vs_SN	ENSMUSG00000029171	1361.6741562070802	0.050777242133037165	0.1415235447042773	0.35879006732865215	0.719752143744378	0.807497694480939	Pgm1
UH_vs_SN	ENSMUSG00000029322	1901.7760990428062	4.6248824485227	0.7960571583698666	5.809736650058328	6.2571189586708845e-9	3.4262083385928066e-8	Plac8
UH_vs_SN	ENSMUSG00000029344	1736.8806815135704	-0.310781478834049	0.13004544309291693	-2.389791379402636	0.016857945593781207	0.03580505508383654	Tpst2
UH_vs_SN	ENSMUSG00000029385	3356.717196782824	3.1551437311933506	0.2202943224106762	14.322401488457253	1.5854828206102886e-46	7.830566876570815e-45	Ccng2
UH_vs_SN	ENSMUSG00000029552	3908.6977446315973	0.45795071102493645	0.10355386471350991	4.4223430220773885	9.763628321925276e-6	3.6195281033693036e-5	Tes
UH_vs_SN	ENSMUSG00000030096	13655.383780093105	-0.24880330088186073	0.15615222981190774	-1.5933381238395077	0.11108435853991784	0.18537479672456994	Slc6a6
UH_vs_SN	ENSMUSG00000030103	9636.979908762629	1.8837517382143651	0.2640150862885511	7.135015520118985	9.677623960693384e-13	7.509896116866243e-12	Bhlhe40
UH_vs_SN	ENSMUSG00000030695	62434.61325216587	1.691820655926966	0.1082999960103642	15.62161328025405	5.187624989492478e-55	3.4558889132658857e-53	Aldoa
UH_vs_SN	ENSMUSG00000030790	907.8662929624703	7.5340639277209105	1.0106866348419423	7.454401461338346	9.027671806903803e-14	7.67696671213041e-13	Adm
UH_vs_SN	ENSMUSG00000031119	1714.65811795247	1.7556622271776794	0.1395974932215291	12.576602821883027	2.8398159027512517e-36	9.111038157114895e-35	Gpc4
UH_vs_SN	ENSMUSG00000031375	18820.901497476298	6.543193630191042	0.6228923084855722	10.504534316853904	8.232812383236764e-26	1.5559317050769425e-24	Bgn
UH_vs_SN	ENSMUSG00000031609	1033.3918275234212	1.831299389235641	0.177129395412942	10.338766103538774	4.705570874731242e-25	8.562260179683382e-24	Sap30
UH_vs_SN	ENSMUSG00000031762	4041.263071496692	8.782793791800348	0.2350389558575718	37.36739622483057	1.3231274888863503e-305	6.632838101787274e-302	Mt2
UH_vs_SN	ENSMUSG00000031765	11727.226048735209	5.292576161074934	0.2759432130874785	19.179946851590444	5.443598009920118e-82	7.741491297511929e-80	Mt1
UH_vs_SN	ENSMUSG00000032035	4902.364358324732	0.5117178541012087	0.13664314780580936	3.744921441859913	1.8045023038393827e-4	5.541176140365589e-4	Ets1
UH_vs_SN	ENSMUSG00000032114	509.44573643928044	2.1695226766248004	0.1654322632825381	13.114265824433053	2.7281133290174483e-39	9.856599724947364e-38	Slc37a4
UH_vs_SN	ENSMUSG00000032231	30217.214253098	1.436776706742853	0.12715411826209916	11.299490149279052	1.3198201672422877e-29	3.0989501163398538e-28	Anxa2
UH_vs_SN	ENSMUSG00000032238	988.5612841399665	2.706219208069647	0.2291702858872256	11.808770048842083	3.516679303332337e-32	9.478017928819896e-31	Rora
UH_vs_SN	ENSMUSG00000032373	1607.5904242785678	8.624658299610472	0.6299991375883425	13.689952549182763	1.1658536820980144e-42	4.82014392441843e-41	Car12
UH_vs_SN	ENSMUSG00000032648	31.06417209802425	-0.17046529296067417	0.6106713026974518	-0.27914410290396224	0.7801342385215337	0.8561262088236827	Pygm
UH_vs_SN	ENSMUSG00000032763	1112.1269811215975	0.6214268319042822	0.2296306324456172	2.7062018045499787	0.006805767404886016	0.015846404533316764	Ilvbl
UH_vs_SN	ENSMUSG00000032968	471.6215055110963	5.254984081941164	0.25272659906845	20.793157907838076	4.99154764326972e-96	1.0762420789553164e-93	Inha
UH_vs_SN	ENSMUSG00000033307	11191.052156699154	1.7211734120657893	0.22544538248752755	7.634547193092371	2.2661547001094353e-14	2.0160130455454477e-13	Mif
UH_vs_SN	ENSMUSG00000033350	403.3881614807875	-2.5536232164769	0.15238492248417138	-16.7577157559151	4.973690924443987e-63	4.24393406029578e-61	Chst2
UH_vs_SN	ENSMUSG00000033792	772.7763480016883	0.9173102000085397	0.33557071962681384	2.7335823609064427	0.006264945283290086	0.014704984527745851	Atp7a
UH_vs_SN	ENSMUSG00000033933	1438.5167804450682	2.8350111068439996	0.2004686459489202	14.141917771851295	2.0949638151607532e-45	9.792124573800332e-44	Vhl
UH_vs_SN	ENSMUSG00000034088	22514.799319969803	0.9328476796747848	0.09042923758522126	10.31577512522608	5.979682537850722e-25	1.0831489995391388e-23	Hdlbp
UH_vs_SN	ENSMUSG00000034220	1303.6639230555086	-1.3595442385199754	0.21605879025142316	-6.292473622285406	3.124464346381924e-10	1.9554231920614964e-9	Gpc1
UH_vs_SN	ENSMUSG00000034640	1595.3801538402943	2.375712210781324	0.27869413270216586	8.524442864106486	1.5354707981517405e-17	1.7171924397400277e-16	Tiparp
UH_vs_SN	ENSMUSG00000034744	935.0027367742804	0.829918260648398	0.12931054256676439	6.418024734680102	1.3805382992717321e-10	8.90687064896936e-10	Nagk
UH_vs_SN	ENSMUSG00000035232	1787.2066393336386	2.803391363794377	0.1081942943757366	25.910713498983352	5.0436239890473945e-148	2.298517005190417e-145	Pdk3
UH_vs_SN	ENSMUSG00000035274	1087.4913240921999	0.24072338948695882	0.11557318859280084	2.0828653463486226	0.037263499119874095	0.07249516681398228	Tpbg
UH_vs_SN	ENSMUSG00000035493	21.415995632040662	-3.0991557036308897	0.654819641969287	-4.732838639828476	2.2140149366611624e-6	8.97239844582248e-6	Tgfbi
UH_vs_SN	ENSMUSG00000035637	1109.1967717420102	3.358128689960619	0.19060790761615248	17.61799251646601	1.792539011597116e-69	1.8623830186811072e-67	Grhpr
UH_vs_SN	ENSMUSG00000035847	1413.8166295301478	0.2694870928615542	0.17324233578907494	1.5555498696903893	0.11981516719942406	0.19726855510984903	Ids
UH_vs_SN	ENSMUSG00000036427	82092.78373588761	2.1371804809726704	0.14615412009491177	14.622786409201437	2.0100259993077865e-48	1.0805641109415477e-46	Gpi1
UH_vs_SN	ENSMUSG00000036432	482.2647672283374	2.0485065599944394	0.15689079784050813	13.056894274174754	5.8047982538764236e-39	2.0674567422154536e-37	Siah2
UH_vs_SN	ENSMUSG00000036478	4862.939102381698	0.20705646862722185	0.1501367754521319	1.3791189267498134	0.167858089218284	0.26136747981092023	Btg1
UH_vs_SN	ENSMUSG00000037012	22905.747699574946	2.614797609193676	0.14336296291233927	18.239003687392543	2.530284168197331e-74	2.9498405895751676e-72	Hk1
UH_vs_SN	ENSMUSG00000037411	113696.31349272371	4.388895339817862	0.19143021981154948	22.92686778575735	2.5073921764993087e-116	7.182603989023448e-114	Serpine1
UH_vs_SN	ENSMUSG00000037664	63.08386873699903	1.2237612096046986	0.4453005741231804	2.74816894636695	0.00599291203704728	0.014137632019632007	Cdkn1c
UH_vs_SN	ENSMUSG00000037820	8330.54940680807	-1.0525929581774607	0.13526180525785722	-7.781893463353112	7.144702521538767e-15	6.589952850133181e-14	Tgm2
UH_vs_SN	ENSMUSG00000037936	2547.5507019095608	0.5016799646137089	0.12234940664233085	4.100387393624972	4.124590992680026e-5	1.3980104561396193e-4	Scarb1
UH_vs_SN	ENSMUSG00000038587	5400.081493059667	-2.1771834249059494	0.16052360040517782	-13.563011416455387	6.6354914826370975e-42	2.6664303649266347e-40	Akap12
UH_vs_SN	ENSMUSG00000038894	617.193107667977	-1.242936765013492	0.2079517806628371	-5.977043144577488	2.2722403626988227e-9	1.3040344519987634e-8	Irs2
UH_vs_SN	ENSMUSG00000039191	3858.699572056297	1.3352628733063547	0.12606287664579618	10.592038741572551	3.2444735716543316e-26	6.316328549399287e-25	Rbpj
UH_vs_SN	ENSMUSG00000039236	2615.2909820596533	3.4337250326411857	0.14879428764836006	23.076995003705914	7.882894466133238e-118	2.3245264681603484e-115	Isg20
UH_vs_SN	ENSMUSG00000039308	375.5340681223927	0.5888491010212997	0.14476246342158702	4.067691907856069	4.7481101204395906e-5	1.5950595432242363e-4	Ndst2
UH_vs_SN	ENSMUSG00000039910	7915.2834677484525	-0.231904885427552	0.1820293851124802	-1.2739969718858994	0.20266448933703587	0.3045663149356399	Cited2
UH_vs_SN	ENSMUSG00000039967	979.5135438253131	0.657218306870263	0.21596183432620242	3.0432150612203026	0.0023406498943477068	0.005959963388121933	Zfp292
UH_vs_SN	ENSMUSG00000040128	2163.949000535437	1.6397964641486873	0.20885154710739284	7.851493019132356	4.1111339683980044e-15	3.8593847534792497e-14	Pnrc1
UH_vs_SN	ENSMUSG00000040435	5527.535584826441	1.0986895277626825	0.4352190641761504	2.524451749011618	0.011587891132851596	0.025573452894116243	Ppp1r15a
UH_vs_SN	ENSMUSG00000041237	86.5151700549626	-2.6649169737253366	0.3375626138347964	-7.89458566945909	2.9128126081598273e-15	2.77339593631628e-14	Pklr
UH_vs_SN	ENSMUSG00000042622	2508.5707554947476	1.8316657055689387	0.13665100000712557	13.403968543760586	5.731457179598492e-41	2.2016701027836968e-39	Maff
UH_vs_SN	ENSMUSG00000044337	921.9454899808753	3.0524218181448894	0.16190025977343103	18.853717853303984	2.7389885269095643e-79	3.566376489713674e-77	Ackr3
UH_vs_SN	ENSMUSG00000044786	2815.182375270364	-2.3820166235662934	0.26413676630172067	-9.018118366927157	1.9134751141062593e-19	2.4516934816650937e-18	Zfp36
UH_vs_SN	ENSMUSG00000045382	85.19074360952366	0.9989488426660774	0.8936409771610568	1.1178413570957382	0.2636347546583111	0.376042402931317	Cxcr4
UH_vs_SN	ENSMUSG00000046223	1663.9555715036277	-1.4858938041319696	0.25700755292401606	-5.781518041889112	7.402953991589953e-9	4.0217836206817054e-8	Plaur
UH_vs_SN	ENSMUSG00000047557	1975.1015686248568	0.012402601638197291	0.2101025280486246	0.05903118707513564	0.9529272677228943	0.979550805986542	Lxn
UH_vs_SN	ENSMUSG00000047963	923.9038523346079	8.823530803629932	0.31101708518815147	28.36992314519342	4.753742999497351e-177	3.530446467626699e-174	Stbd1
UH_vs_SN	ENSMUSG00000048756	3887.769094826511	1.2805671480856944	0.1262280896475459	10.14486673815071	3.492547678075332e-24	6.026898970806071e-23	Foxo3
UH_vs_SN	ENSMUSG00000050796	121.4396636267735	-0.3914192376684909	0.22581689099063607	-1.7333479172057233	0.08303384877609715	0.1448199300389928	B3galt6
UH_vs_SN	ENSMUSG00000050965	4023.3972482374334	-0.07811903627891281	0.15895245391422147	-0.4914616563332182	0.6230999653205721	0.7277623049842052	Prkca
UH_vs_SN	ENSMUSG00000051022	1120.2324184236086	-1.564140046335642	0.23128255604908823	-6.762896748701028	1.3525963599882904e-11	9.577069989578107e-11	Hs3st1
UH_vs_SN	ENSMUSG00000052684	4100.618060008124	0.7431861044652002	0.21117809552518177	3.5192385962993	4.327872962333001e-4	0.0012493882614555334	Jun
UH_vs_SN	ENSMUSG00000053470	4343.69201117671	1.761630400001979	0.12267894163554467	14.359680451396793	9.26533634171767e-47	4.62160508268962e-45	Kdm3a
UH_vs_SN	ENSMUSG00000054008	4427.494011545557	-0.7322018301677049	0.14682121095123316	-4.987030316831446	6.131444694700462e-7	2.6514498386485586e-6	Ndst1
UH_vs_SN	ENSMUSG00000055653	29.721977342412004	3.6325645821691017	0.8011247354674895	4.534330824337048	5.778639662427918e-6	2.2117442739264096e-5	Gpc3
UH_vs_SN	ENSMUSG00000056749	2121.3906355626928	2.603477837093998	0.21515380192288042	12.100543024692572	1.0491485984546586e-33	2.9882851841211384e-32	Nfil3
UH_vs_SN	ENSMUSG00000056962	6390.206861164742	2.679869033121892	0.11496852169951545	23.309589385919594	3.543958111109932e-120	1.0767189097572174e-117	Jmjd6
UH_vs_SN	ENSMUSG00000057329	359.6613578503372	-1.5284233963668978	0.35542790803593144	-4.300234623704293	1.7061737519446557e-5	6.10496004175486e-5	Bcl2
UH_vs_SN	ENSMUSG00000057337	15.860027171276204	1.9647047572210685	0.7247618237755887	2.7108281545323347	0.006711539996757101	0.015653594421109685	Chst3
UH_vs_SN	ENSMUSG00000057666	194896.79694440367	1.8469398880450574	0.23437151708938203	7.880393961612203	3.263504737897007e-15	3.094080236610439e-14	Gapdh
UH_vs_SN	ENSMUSG00000060600	449.0776380018645	-0.7143480385315648	0.5433166742480201	-1.3147913038381556	0.18858005086117904	0.2867743955610771	Eno3
UH_vs_SN	ENSMUSG00000061099	15.337935608104324	3.873863217008635	1.2273830407107833	3.156197444902989	0.0015984061965483643	0.004196836592010973	Gapdhs
UH_vs_SN	ENSMUSG00000061731	6802.041173370015	0.7789237158654355	0.09653672994682454	8.068677241237518	7.106384996512602e-16	7.0858892068657726e-15	Ext1
UH_vs_SN	ENSMUSG00000062070	43426.074493906286	3.0571835429168814	0.12056499852088448	25.3571399695021	7.496292341466856e-142	3.0676664087978245e-139	Pgk1
UH_vs_SN	ENSMUSG00000062901	1145.4740607195097	0.014303761679580251	0.20891608444876703	0.06846654108668208	0.9454142538988628	0.9741249997009402	Klhl24
UH_vs_SN	ENSMUSG00000063229	44096.95501394863	2.2691229336342853	0.1320620229821365	17.182251811644747	3.6063643815837294e-66	3.3791971298839693e-64	Ldha
UH_vs_SN	ENSMUSG00000063524	38533.068854282385	1.8057183671278605	0.10972358633232078	16.456975455203093	7.4743000726879e-61	6.092466059249504e-59	Eno1
UH_vs_SN	ENSMUSG00000067279	499.12958214437754	4.624565190889059	0.6378610461613657	7.250113827642547	4.1642151992423364e-13	3.3333669930222483e-12	Ppp1r3c
UH_vs_SN	ENSMUSG00000068877	110.70324374950303	5.394865354880856	0.4573453706590888	11.796042336902232	4.091035986107284e-32	1.0981720695237385e-30	Selenbp2
UH_vs_SN	ENSMUSG00000074657	62.6109474132956	-1.2372113034451913	0.34876942371004954	-3.547361721920183	3.891099512578137e-4	0.0011330863698259773	Kif5a
UH_vs_SH	ENSMUSG00000000078	6314.3670322891285	0.06835356940298791	0.25275676916330725	0.27043220100200116	0.7868277698388335	0.8593977677394005	Klf6
UH_vs_SH	ENSMUSG00000000489	2106.9920007153	-0.6331870756143778	0.16145779290555617	-3.9216879174407953	8.793083310334382e-5	4.2387393454507486e-4	Pdgfb
UH_vs_SH	ENSMUSG00000000628	7163.78290522429	-0.249882842964873	0.12436365735515728	-2.009291526794347	0.04450622597731013	0.09864359493822626	Hk2
UH_vs_SH	ENSMUSG00000001020	13400.03061086188	-0.10381949621240351	0.5520523628637608	-0.18806095797478686	0.8508288659976112	0.9036346393400593	S100a4
UH_vs_SH	ENSMUSG00000001891	3581.7519257005038	1.5622966990151843	0.19689148742530238	7.934810790679286	2.108164693484145e-15	4.231062706511652e-14	Ugp2
UH_vs_SH	ENSMUSG00000002289	1089.3467945278965	2.505081191737414	0.1904433470004774	13.153944368196461	1.615236097186801e-39	1.4535636177817442e-37	Angptl4
UH_vs_SH	ENSMUSG00000003031	4573.923287963147	0.4634007505717211	0.1696431662710825	2.7316204994147926	0.006302368955035712	0.01882996648622053	Cdkn1b
UH_vs_SH	ENSMUSG00000003271	15.06410459633036	0.9666662948409748	0.6176092233049408	1.5651746417713213	0.1175419656760532	0.21403949139518527	Sult2b1
UH_vs_SH	ENSMUSG00000003528	1932.3234013234082	0.2077058375940203	0.17320369371251212	1.199199815789008	0.23045025889195986	0.3593000124265223	Slc25a1
UH_vs_SH	ENSMUSG00000003541	10883.382802993712	0.3808279568933443	0.22239600998984255	1.7123866426863406	0.0868254389896274	0.16844100661528352	Ier3
UH_vs_SH	ENSMUSG00000003617	28480.3234275706	0.758087039376442	0.1421809528468095	5.331846665799393	9.721901401313388e-8	8.21542463645577e-7	Cp
UH_vs_SH	ENSMUSG00000003865	12935.033120574648	0.48190355893546843	0.10607472346242826	4.5430574146739024	5.544414247051161e-6	3.4481312552998434e-5	Gys1
UH_vs_SH	ENSMUSG00000003955	8015.998646993888	-0.023066274463673667	0.19327223275974076	-0.11934603400762517	0.9050012142270347	0.938697812260346	Fam162a
UH_vs_SH	ENSMUSG00000004267	6882.019568426656	0.1860980327058851	0.27790100935985046	0.6696558358480417	0.5030772112773907	0.6342215482133561	Eno2
UH_vs_SH	ENSMUSG00000004791	1162.98645475317	5.894159674959846	0.2832417369918107	20.809643866610884	3.5396436349268932e-96	1.9749188829386395e-93	Pgf
UH_vs_SH	ENSMUSG00000004892	15.1272391422968	3.1581917811644717	0.6903367718399797	4.574856664156581	4.765461308671931e-6	3.0019331753466283e-5	Bcan
UH_vs_SH	ENSMUSG00000005125	26801.30766085131	0.39505637658567855	0.2459062898964722	1.6065322149831927	0.10815702259169052	0.20044513022402322	Ndrg1
UH_vs_SH	ENSMUSG00000005413	2410.175970747603	0.3792136868615486	0.16597770526277572	2.2847266520595517	0.022328860837797292	0.055034455943519564	Hmox1
UH_vs_SH	ENSMUSG00000005686	2616.23550354838	0.7067993596209919	0.26173254262617535	2.7004641934438087	0.006924279007391044	0.02038247218214234	Ampd3
UH_vs_SH	ENSMUSG00000006494	3553.9991831635903	0.6002461261459204	0.13547318514144688	4.430737533181983	9.391133760384322e-6	5.567397087819825e-5	Pdk1
UH_vs_SH	ENSMUSG00000007655	4742.038033218013	0.9028083006602723	0.14746434593036525	6.122214118703589	9.22838947575599e-10	1.0544879443099062e-8	Cav1
UH_vs_SH	ENSMUSG00000010830	1357.9229840784274	2.2729932600146556	0.1587247701910196	14.320343682206559	1.633135700236555e-46	2.1120446327297645e-44	Kdelr3
UH_vs_SH	ENSMUSG00000013418	3.4411310270139235	-1.0223205546749472	1.3116590139988689	-0.7794103069197745	0.43573805426866336	0.5734662841190497	B4galnt2
UH_vs_SH	ENSMUSG00000014813	999.6768225881731	1.1229082738176654	0.1646904657830039	6.818295573328507	9.212694986774275e-12	1.3306620392139648e-10	Stc1
UH_vs_SH	ENSMUSG00000017009	9514.5564940403	0.22394871337198066	0.13437683093645766	1.6665723682520728	0.0955994670929147	0.18202675442574476	Sdc4
UH_vs_SH	ENSMUSG00000017390	399.3679348284083	1.9821540704172775	0.5658411326109044	3.503022237480724	4.600110577759469e-4	0.0018765606718714625	Aldoc
UH_vs_SH	ENSMUSG00000017677	5374.620951310547	-0.952447054104783	0.19120023346234788	-4.981411564501796	6.312212994998749e-7	4.630537016015611e-6	Wsb1
UH_vs_SH	ENSMUSG00000018500	231.75909427062697	2.7592148553379077	0.4786569334959362	5.764493653493339	8.190335987265934e-9	8.227411582270019e-8	Adora2b
UH_vs_SH	ENSMUSG00000018906	16869.85842769317	1.2297014394944916	0.15014528581496453	8.190076916633576	2.6105928646469957e-16	5.670707170281038e-15	P4ha2
UH_vs_SH	ENSMUSG00000019850	3592.1442295979655	-0.037693246304402635	0.2520151598125369	-0.1495673765516368	0.8811059483407907	0.9226853796224239	Tnfaip3
UH_vs_SH	ENSMUSG00000019916	15336.162914208218	0.11203299652121329	0.2280563818397422	0.4912513108268996	0.623248711966518	0.7345081983875779	P4ha1
UH_vs_SH	ENSMUSG00000019929	2570.4811715244855	1.3189497841162112	0.5731771581748343	2.301120631387576	0.021384813470218363	0.05299525855919089	Dcn
UH_vs_SH	ENSMUSG00000020108	2952.8206761477795	-0.27674699111824236	0.2602999645413385	-1.0631848974927227	0.2876981098928886	0.4248142676739756	Ddit4
UH_vs_SH	ENSMUSG00000020122	2934.0596091676075	-0.893614508739788	0.31357424042192134	-2.8497701454603197	0.004375083418135119	0.013738001123869206	Egfr
UH_vs_SH	ENSMUSG00000020186	671.5541498341166	1.6990914071977756	0.2302601306452117	7.379008265290015	1.5947293250088376e-13	2.7079890659802242e-12	Csrp2
UH_vs_SH	ENSMUSG00000020277	18857.896324619847	0.14835273665600188	0.18029064782974932	0.8228532008831273	0.4105914786492802	0.5499658102819385	Pfkl
UH_vs_SH	ENSMUSG00000020303	2435.3666673146963	0.43894877892935036	0.1403414729177695	3.1277196241665806	0.0017616814641934788	0.006199748600395993	Stc2
UH_vs_SH	ENSMUSG00000020427	8511.061642449313	2.021149449902776	0.2524901699172457	8.0048639143663	1.1959885920617093e-15	2.471456637648789e-14	Igfbp3
UH_vs_SH	ENSMUSG00000020475	5.133344751292531	0.7552463953877938	0.8260589385301902	0.9142766456006234	0.36057149906525787	0.502085013815342	Pgam2
UH_vs_SH	ENSMUSG00000020766	2864.196829151373	0.6406708520086519	0.15824295036787386	4.048653355610838	5.15131755387757e-5	2.6094663863066454e-4	Galk1
UH_vs_SH	ENSMUSG00000020875	1227.9747962010256	0.9725057954468406	0.19416385565890368	5.008686050998518	5.480288294583044e-7	4.066074081178484e-6	Hoxb9
UH_vs_SH	ENSMUSG00000021196	5776.109621237322	0.17564574228154778	0.12884132599621903	1.3632717679939297	0.1727968761606443	0.2879407285318766	Pfkp
UH_vs_SH	ENSMUSG00000021250	424.63403795376087	1.1358861116486025	0.25722173080750943	4.415980360923071	1.0055321398683386e-5	5.909127784336117e-5	Fos
UH_vs_SH	ENSMUSG00000021253	874.6360451516287	0.05917189141097472	0.18515951140881792	0.3195725186394975	0.7492924096790138	0.8320831490595268	Tgfb3
UH_vs_SH	ENSMUSG00000021360	902.2548755555877	1.1004014132012776	0.14769347571281283	7.4505756458801695	9.293383544109516e-14	1.621815852094465e-12	Gcnt2
UH_vs_SH	ENSMUSG00000021591	1928.3273938052732	0.4182392463918759	0.15693835553766852	2.664990626153781	0.007699046880008202	0.022333182928223436	Glrx
UH_vs_SH	ENSMUSG00000021754	2545.7048262552394	-0.13184245608882317	0.24011108479638374	-0.5490894191770725	0.5829440861068518	0.7014006231358351	Map3k1
UH_vs_SH	ENSMUSG00000022051	6499.022354508105	1.182467936513094	0.11855297804926619	9.974173200623474	1.9774146129781886e-23	7.4980490412112745e-22	Bnip3l
UH_vs_SH	ENSMUSG00000022261	4367.793832733234	1.6385203696948172	0.1493171455611156	10.973424140526244	5.12923950389935e-28	2.5103706524347496e-26	Sdc2
UH_vs_SH	ENSMUSG00000022443	42818.52359048103	0.10476218433211985	0.2031811443314598	0.5156097760785121	0.606126981010179	0.7207238437049732	Myh9
UH_vs_SH	ENSMUSG00000022707	5118.369910656339	0.36113070532995073	0.1492780951939022	2.419180823957234	0.0155555053808966	0.04052940748207455	Gbe1
UH_vs_SH	ENSMUSG00000022754	1089.3784622088635	3.3690319344911095	0.788617059799904	4.272075898720647	1.9366163323977637e-5	1.0743819244052139e-4	Tmem45a
UH_vs_SH	ENSMUSG00000023067	11015.409930865335	-0.14066340478657965	0.2969012639428889	-0.47377166037810226	0.6356627457143966	0.7453597993461474	Cdkn1a
UH_vs_SH	ENSMUSG00000023456	40079.914459897525	0.5216093054213731	0.1544423219303513	3.3773728528673814	7.318177759476998e-4	0.0028355034779179926	Tpi1
UH_vs_SH	ENSMUSG00000023951	13540.552708755617	0.30180398663859576	0.19445780712030325	1.552028129433146	0.12065549309566895	0.2184056793819265	Vegfa
UH_vs_SH	ENSMUSG00000024014	846.9522764961023	-0.08792247126993676	0.281629461437515	-0.3121920228840976	0.7548945941823968	0.8360697388381264	Pim1
UH_vs_SH	ENSMUSG00000024190	5610.145479235898	1.0099944668330127	0.22265438115891348	4.536153573875364	5.728947008773139e-6	3.552711247612635e-5	Dusp1
UH_vs_SH	ENSMUSG00000024302	460.17876003358606	0.5208920399081644	0.22024432315227843	2.3650645449236665	0.018026928862598535	0.04593291581795723	Dtna
UH_vs_SH	ENSMUSG00000024431	2986.3559209406626	-0.2039873536833278	0.17309673235457887	-1.1784587202112586	0.2386137798601389	0.3693152011657916	Nr3c1
UH_vs_SH	ENSMUSG00000024529	15194.660329044871	10.266185934139028	0.21001305098061318	48.88356169391932	0	0	Lox
UH_vs_SH	ENSMUSG00000024589	1042.8563804463874	0.6085562680615108	0.10457003523853096	5.81960469529684	5.8986966683476225e-9	6.03719856077004e-8	Nedd4l
UH_vs_SH	ENSMUSG00000024924	7252.301260816645	1.185536852081927	0.16402243938943314	7.227894283825065	4.905403288184849e-13	7.962819236215604e-12	Vldlr
UH_vs_SH	ENSMUSG00000024953	6675.903071274987	1.2786181907189333	0.22530301989147464	5.675104538478117	1.386039866325239e-8	1.3492814810368526e-7	Prdx5
UH_vs_SH	ENSMUSG00000025025	3582.6698688119477	0.6668189451796881	0.08619286143549573	7.736359300227157	1.0230408345938032e-14	1.9339730317471237e-13	Mxi1
UH_vs_SH	ENSMUSG00000025027	5825.312762331156	0.4680851559062582	0.09085751396724148	5.151859603764038	2.5791609536440156e-7	2.025979690376522e-6	Xpnpep1
UH_vs_SH	ENSMUSG00000025232	2756.635082566195	0.2973062370189972	0.16739991373943228	1.7760238364386	0.07572898842091873	0.1513494714853854	Hexa
UH_vs_SH	ENSMUSG00000025408	2891.357759115203	-0.21763053855383677	0.2710533306331603	-0.8029067122896743	0.4220286561016813	0.5606136053434804	Ddit3
UH_vs_SH	ENSMUSG00000025537	19.05030674475873	-1.419748561477359	0.47714351550768275	-2.9755168315904714	0.0029249529856944373	0.009676178537123662	Phkg1
UH_vs_SH	ENSMUSG00000025579	11821.160243636517	0.43834688291804347	0.16768242346216855	2.614149258267015	0.008944994996007186	0.02544840650961951	Gaa
UH_vs_SH	ENSMUSG00000025743	2567.873654168877	1.485654290357826	0.1955817196814872	7.596079494429616	3.0523706185343804e-14	5.544808691975757e-13	Sdc3
UH_vs_SH	ENSMUSG00000025746	334.8621063443403	2.3308768974399094	0.24980744811380567	9.330694160800295	1.0517976769601351e-20	3.296870792243582e-19	Il6
UH_vs_SH	ENSMUSG00000025791	6301.8523391031695	1.0820735597688407	0.12401622426406136	8.725258055468913	2.6557432240884366e-18	6.998833155195545e-17	Pgm2
UH_vs_SH	ENSMUSG00000025959	1147.6456616349649	-1.0193583549092506	0.22507261352960733	-4.529019941269569	5.9257906816598205e-6	3.667792089744944e-5	Klf7
UH_vs_SH	ENSMUSG00000026199	1399.0987606593053	-0.4533740864210748	0.10459476859188462	-4.334577078038027	1.4604061319791266e-5	8.309676848860251e-5	Ankzf1
UH_vs_SH	ENSMUSG00000026335	3438.068733650469	0.8085696754357388	0.18180525920545662	4.447449314554651	8.689595390464828e-6	5.1988486147364326e-5	Pam
UH_vs_SH	ENSMUSG00000026413	99.76875198952139	-4.00669030144317	0.3071034934422878	-13.046710268687074	6.635114067519808e-39	5.836509347321027e-37	Pkp1
UH_vs_SH	ENSMUSG00000026458	5.84325265027053	-2.2881463479978037	1.0346447304653958	-2.2115285378862053	0.026999257911207705	0.06471585435816761	Ppfia4
UH_vs_SH	ENSMUSG00000026628	1149.795985924897	-1.2849440480447072	0.6506385538096068	-1.974896877108076	0.04827985187742852	0.10536532716388289	Atf3
UH_vs_SH	ENSMUSG00000026773	3227.691284784846	1.2318092683403539	0.3271160309119507	3.765664632534986	1.6610662900139384e-4	7.545313447637169e-4	Pfkfb3
UH_vs_SH	ENSMUSG00000026837	19357.256620413165	2.1331522033060577	0.11370394228298085	18.760582619001653	1.5865097333320093e-78	5.845540013680656e-76	Col5a1
UH_vs_SH	ENSMUSG00000026864	31234.84057894209	0.46121747280428843	0.1893428799503753	2.435884956039374	0.014855408334214773	0.03901767504378562	Hspa5
UH_vs_SH	ENSMUSG00000027506	1491.412212002817	-0.10644169245756438	0.15222678959180386	-0.6992310140875189	0.4844076714273661	0.6177439435534255	Tpd52
UH_vs_SH	ENSMUSG00000027954	410.6821093108071	-0.4806676384495859	0.29688042941067905	-1.6190613824014357	0.10543405671379955	0.196417732469497	Efna1
UH_vs_SH	ENSMUSG00000027997	1150.141046739743	0.7044808197483898	0.1524493782971408	4.621080306246171	3.817469583540583e-6	2.4465883172753693e-5	Casp6
UH_vs_SH	ENSMUSG00000028039	140.1529212392958	0.5710463241616918	0.37237891355749214	1.533508755117862	0.12515055113802326	0.22452365297412202	Efna3
UH_vs_SH	ENSMUSG00000028128	4631.758804916553	-0.06516216974307422	0.437580521718268	-0.14891469457369552	0.8816209459098415	0.923175174632816	F3
UH_vs_SH	ENSMUSG00000028278	122.85863147318234	1.7195205650130554	0.3416613387720949	5.0328215981149125	4.833128631384962e-7	3.6175291649553676e-6	Rragd
UH_vs_SH	ENSMUSG00000028307	2.71844553401655	1.064967725547122	1.4796844318783773	0.7197262487888749	0.47169356147889613	0.6058825145405435	Aldob
UH_vs_SH	ENSMUSG00000028494	2121.1646751601634	0.13440328057084636	0.1456938695193718	0.9225047080857152	0.35626537567469435	0.49747231005902265	Plin2
UH_vs_SH	ENSMUSG00000028527	1737.1676092121536	2.057759664534	0.24159168012218926	8.517510468461712	1.6301962174079672e-17	4.0043360671123e-16	Ak4
UH_vs_SH	ENSMUSG00000028635	2.9374293311814688	1.915087782458929	1.4733801388766454	1.2997920441082207	0.19367225302257027	0.31417442739863366	Edn2
UH_vs_SH	ENSMUSG00000028645	13420.197237185293	1.0651299721646883	0.19100668897719786	5.576401422736783	2.4554495193480637e-8	2.293162037964084e-7	Slc2a1
UH_vs_SH	ENSMUSG00000028967	5360.569980418351	-0.0031629227829764292	0.15688932490480414	-0.020160216667995723	0.9839155639300613	0.9908159618619141	Errfi1
UH_vs_SH	ENSMUSG00000029135	8672.224583044635	0.5274371211274796	0.2718255387563771	1.9403516076544733	0.05233697345522196	0.11243795451903899	Fosl2
UH_vs_SH	ENSMUSG00000029167	436.10032378840236	-1.099108820015241	0.3250462308345958	-3.3813922936228034	7.211949993657183e-4	0.0027982308658084138	Ppargc1a
UH_vs_SH	ENSMUSG00000029171	1361.6741562070802	-0.10342570685305716	0.14172841860797245	-0.7297457197990587	0.4655456290252951	0.6002615356563881	Pgm1
UH_vs_SH	ENSMUSG00000029322	1901.7760990428062	4.159577969960976	0.7959462191451797	5.225953550515293	1.7325985437327342e-7	1.4004215381627827e-6	Plac8
UH_vs_SH	ENSMUSG00000029344	1736.8806815135704	0.10820345049924457	0.13068080991666647	0.8279980095642547	0.4076716271335339	0.5473366472783534	Tpst2
UH_vs_SH	ENSMUSG00000029385	3356.717196782824	0.9717026828946588	0.21928949055307237	4.4311411387929125	9.37357082839944e-6	5.558672673458374e-5	Ccng2
UH_vs_SH	ENSMUSG00000029552	3908.6977446315973	0.06550890295630167	0.1035321818844182	0.6327395189008461	0.5269037583600291	0.6542075656952345	Tes
UH_vs_SH	ENSMUSG00000030096	13655.383780093105	0.19669400999571632	0.156231416162786	1.2589914040769505	0.20803343671016297	0.3320644884809598	Slc6a6
UH_vs_SH	ENSMUSG00000030103	9636.979908762629	0.17165535266421614	0.26388576571025907	0.6504911403697691	0.515375022730354	0.6448544527377684	Bhlhe40
UH_vs_SH	ENSMUSG00000030695	62434.61325216587	-0.239508291955325	0.10824505291620767	-2.212648850943128	0.026921864310783177	0.06457808208585848	Aldoa
UH_vs_SH	ENSMUSG00000030790	907.8662929624703	2.7478756396886896	0.995647401686318	2.759888324957852	0.005782112313317341	0.017451791229437564	Adm
UH_vs_SH	ENSMUSG00000031119	1714.65811795247	1.2823457175339845	0.13939971768889295	9.199055340957544	3.611103015387443e-20	1.091604019883684e-18	Gpc4
UH_vs_SH	ENSMUSG00000031375	18820.901497476298	7.46804208595526	0.6238412243669399	11.97106217777394	5.0379502970276164e-33	3.290337571918237e-31	Bgn
UH_vs_SH	ENSMUSG00000031609	1033.3918275234212	0.37821550108821195	0.1755844585681166	2.154037459650714	0.031237234371012126	0.07308023395197373	Sap30
UH_vs_SH	ENSMUSG00000031762	4041.263071496692	4.582163339489178	0.204071956880721	22.45366492059185	1.1784407997502682e-111	8.2187828348297275e-109	Mt2
UH_vs_SH	ENSMUSG00000031765	11727.226048735209	2.1761176484728235	0.2750918432599283	7.910513167839213	2.5633006036767264e-15	5.1234528340428984e-14	Mt1
UH_vs_SH	ENSMUSG00000032035	4902.364358324732	-0.48098316528663504	0.13645876901626428	-3.5247508734987014	4.238812292219956e-4	0.001743376715300575	Ets1
UH_vs_SH	ENSMUSG00000032114	509.44573643928044	0.24281250954212263	0.16007112115271915	1.51690390992178	0.12929094631723392	0.2300076158953215	Slc37a4
UH_vs_SH	ENSMUSG00000032231	30217.214253098	0.27110397517409407	0.1271034566703555	2.132939435921132	0.03292969476332238	0.076444493501921	Anxa2
UH_vs_SH	ENSMUSG00000032238	988.5612841399665	0.7861548089831543	0.22688107543490849	3.4650523736991885	5.301282281097421e-4	0.002128360205289277	Rora
UH_vs_SH	ENSMUSG00000032373	1607.5904242785678	5.244819181828092	0.605982992001	8.655060044687586	4.9265223753894966e-18	1.2625345006116285e-16	Car12
UH_vs_SH	ENSMUSG00000032648	31.06417209802425	-0.7275538862936695	0.608856604248173	-1.1949511284222103	0.2321061250171596	0.36119458681636135	Pygm
UH_vs_SH	ENSMUSG00000032763	1112.1269811215975	0.4243891900321625	0.22975043747170865	1.8471746765854216	0.06472182827829367	0.13358924665664507	Ilvbl
UH_vs_SH	ENSMUSG00000032968	471.6215055110963	2.3006044596359785	0.2293941884350079	10.029044220044778	1.1361099700723665e-23	4.393258513974886e-22	Inha
UH_vs_SH	ENSMUSG00000033307	11191.052156699154	0.781414538749332	0.22538509752792493	3.4670195470777108	5.26263618223523e-4	0.0021150187150996	Mif
UH_vs_SH	ENSMUSG00000033350	403.3881614807875	-1.4485508867511228	0.15628700309339344	-9.268530703640806	1.887276976086838e-20	5.813051228552646e-19	Chst2
UH_vs_SH	ENSMUSG00000033792	772.7763480016883	0.35644994038714756	0.3353900539842308	1.0627922210355916	0.2878761880107005	0.42498081338622307	Atp7a
UH_vs_SH	ENSMUSG00000033933	1438.5167804450682	1.1661077565726625	0.198795316217389	5.865871383496212	4.4678003106103226e-9	4.653184238165247e-8	Vhl
UH_vs_SH	ENSMUSG00000034088	22514.799319969803	0.7853955337057604	0.09045320078763917	8.68289377121841	3.858247002580283e-18	9.966117389733831e-17	Hdlbp
UH_vs_SH	ENSMUSG00000034220	1303.6639230555086	-0.9668687892138788	0.2164520444781909	-4.466896081045322	7.93626564088603e-6	4.79663867023282e-5	Gpc1
UH_vs_SH	ENSMUSG00000034640	1595.3801538402943	1.1712185190278903	0.27807057245483824	4.211947020097242	2.531789329090695e-5	1.3748827035173274e-4	Tiparp
UH_vs_SH	ENSMUSG00000034744	935.0027367742804	0.8419656141409358	0.13007792935982193	6.472778420479682	9.62170020482431e-11	1.2345109172129378e-9	Nagk
UH_vs_SH	ENSMUSG00000035232	1787.2066393336386	1.179746725560914	0.10562967682273178	11.168705245030432	5.802043617014176e-29	2.958284797729839e-27	Pdk3
UH_vs_SH	ENSMUSG00000035274	1087.4913240921999	0.2713366368705822	0.11619944812912632	2.3350940235883058	0.0195385094696968	0.04909895932624362	Tpbg
UH_vs_SH	ENSMUSG00000035493	21.415995632040662	-1.2116961718251902	0.6820687924767682	-1.7765014104005667	0.07565030965911712	0.15123866165266575	Tgfbi
UH_vs_SH	ENSMUSG00000035637	1109.1967717420102	1.1902298987368967	0.18638879799775404	6.385737294959318	1.705736122328863e-10	2.1297707798489795e-9	Grhpr
UH_vs_SH	ENSMUSG00000035847	1413.8166295301478	0.22674250269886786	0.17352200558214087	1.3067074803462537	0.19131207720167923	0.31112110622871353	Ids
UH_vs_SH	ENSMUSG00000036427	82092.78373588761	-0.43546703526115493	0.1461037320850544	-2.980533276231763	0.0028774697360423184	0.009543347317499049	Gpi1
UH_vs_SH	ENSMUSG00000036432	482.2647672283374	0.8039913604446417	0.15345321368394702	5.239325662482027	1.611644151075949e-7	1.3145383519894977e-6	Siah2
UH_vs_SH	ENSMUSG00000036478	4862.939102381698	-0.16388460828993306	0.15013021798914905	-1.0916164013148781	0.27500174400014143	0.4107253580753164	Btg1
UH_vs_SH	ENSMUSG00000037012	22905.747699574946	0.37439788457211337	0.14318420945754096	2.614798698756899	0.00892800571077041	0.025409889823768315	Hk1
UH_vs_SH	ENSMUSG00000037411	113696.31349272371	1.2590892971620853	0.19135053566352847	6.5800144890948875	4.7040242653716435e-11	6.232034318465228e-10	Serpine1
UH_vs_SH	ENSMUSG00000037664	63.08386873699903	1.2269468452346415	0.4512184264841862	2.7191860376687034	0.006544278926601398	0.019430846720187335	Cdkn1c
UH_vs_SH	ENSMUSG00000037820	8330.54940680807	0.33497860948427477	0.13572912164678902	2.4679936436632754	0.01358727323237644	0.036272354296903224	Tgm2
UH_vs_SH	ENSMUSG00000037936	2547.5507019095608	0.026737185322862372	0.12226013796335126	0.21869094676530726	0.8268908017304817	0.8873240782609544	Scarb1
UH_vs_SH	ENSMUSG00000038587	5400.081493059667	-0.6120323811318531	0.16095331653834574	-3.802545944966854	1.4321669563584934e-4	6.586768728543438e-4	Akap12
UH_vs_SH	ENSMUSG00000038894	617.193107667977	-0.8971764710140041	0.20878696487240392	-4.297090441265316	1.7305460077540018e-5	9.691454671471221e-5	Irs2
UH_vs_SH	ENSMUSG00000039191	3858.699572056297	0.9083210762048771	0.1260203188626116	7.207735104964591	5.689016183774645e-13	9.181413887334816e-12	Rbpj
UH_vs_SH	ENSMUSG00000039236	2615.2909820596533	0.47211348627612404	0.1459377121463034	3.235034175421549	0.0012162817164949337	0.004482270118836208	Isg20
UH_vs_SH	ENSMUSG00000039308	375.5340681223927	0.7109038431791564	0.14686236888601184	4.840612667298925	1.2943944474306929e-6	8.978852970592503e-6	Ndst2
UH_vs_SH	ENSMUSG00000039910	7915.2834677484525	-0.6473259764642668	0.18202174715023944	-3.5563111913763175	3.7609855206982096e-4	0.0015680619486981456	Cited2
UH_vs_SH	ENSMUSG00000039967	979.5135438253131	0.5071492045369884	0.2161627478502398	2.3461452520410573	0.018968713604472227	0.047913729047747204	Zfp292
UH_vs_SH	ENSMUSG00000040128	2163.949000535437	0.9300114752668619	0.2086338141039545	4.457625813251306	8.287239873533053e-6	4.9810163204171585e-5	Pnrc1
UH_vs_SH	ENSMUSG00000040435	5527.535584826441	-0.4877208272940932	0.4351136725160993	-1.120904393727245	0.2623285604606967	0.39658993022191574	Ppp1r15a
UH_vs_SH	ENSMUSG00000041237	86.5151700549626	-1.6027639381349283	0.34545112319375165	-4.639625783575736	3.490406393967153e-6	2.258471042458269e-5	Pklr
UH_vs_SH	ENSMUSG00000042622	2508.5707554947476	0.5598096600807493	0.13598671861561942	4.116649521216181	3.8441997084120496e-5	2.0125879867525606e-4	Maff
UH_vs_SH	ENSMUSG00000044337	921.9454899808753	1.525611518562221	0.15771625505953754	9.673140653677745	3.9215497145375526e-22	1.3506176865165666e-20	Ackr3
UH_vs_SH	ENSMUSG00000044786	2815.182375270364	-0.027768171130638734	0.26511821416066866	-0.10473882836963622	0.9165830508104902	0.9461877579017419	Zfp36
UH_vs_SH	ENSMUSG00000045382	85.19074360952366	0.9319089915919689	0.8945027275338482	1.041817942982969	0.29749609363524077	0.43541982988890804	Cxcr4
UH_vs_SH	ENSMUSG00000046223	1663.9555715036277	-0.6788338354489071	0.2574098235585627	-2.637171441494995	0.008360056803180175	0.024047015650685292	Plaur
UH_vs_SH	ENSMUSG00000047557	1975.1015686248568	-0.014523840894588186	0.2102802893013359	-0.06906896001923998	0.9449347283212839	0.9647979272968209	Lxn
UH_vs_SH	ENSMUSG00000047963	923.9038523346079	4.087435152751395	0.16875112101363898	24.22167703656935	1.3151111124005624e-129	1.284074490147909e-126	Stbd1
UH_vs_SH	ENSMUSG00000048756	3887.769094826511	-0.10338724370921848	0.12578717063595327	-0.8219220067238534	0.4111212872204952	0.5503411363340985	Foxo3
UH_vs_SH	ENSMUSG00000050796	121.4396636267735	0.16371838722673712	0.23255556715920667	0.7039968521358	0.4814347339646027	0.6145145097627793	B3galt6
UH_vs_SH	ENSMUSG00000050965	4023.3972482374334	-0.029227149720421078	0.15908086302852376	-0.18372511415895793	0.8542291060196051	0.9054436235249912	Prkca
UH_vs_SH	ENSMUSG00000051022	1120.2324184236086	-1.3590700462188992	0.23157549598283775	-5.868799030099544	4.3896312362871485e-9	4.5815456324006113e-08	Hs3st1
UH_vs_SH	ENSMUSG00000052684	4100.618060008124	0.3209741196625705	0.2111582918930221	1.5200640087824908	0.12849488913964396	0.22900868806415692	Jun
UH_vs_SH	ENSMUSG00000053470	4343.69201117671	-0.10259289723721422	0.12198877448388969	-0.8410027698963649	0.40034638267547673	0.5403251199728184	Kdm3a
UH_vs_SH	ENSMUSG00000054008	4427.494011545557	0.10348788849185872	0.14718271209944805	0.703125299267038	0.48197766704128125	0.615086909030332	Ndst1
UH_vs_SH	ENSMUSG00000055653	29.721977342412004	3.7635249720802344	0.8630907991627431	4.360520325012281	1.2975352829021418e-5	7.452432060150889e-5	Gpc3
UH_vs_SH	ENSMUSG00000056749	2121.3906355626928	1.2743517196563021	0.21432451231555621	5.945898142439429	2.749450851292752e-9	2.943600670177898e-8	Nfil3
UH_vs_SH	ENSMUSG00000056962	6390.206861164742	0.6196115349794002	0.1142026854677516	5.425542599472106	5.777874712929849e-8	5.075588726679896e-7	Jmjd6
UH_vs_SH	ENSMUSG00000057329	359.6613578503372	-1.1244834840588669	0.35628991510384345	-3.1560912515054698	0.0015989882732878465	0.005701121599555426	Bcl2
UH_vs_SH	ENSMUSG00000057337	15.860027171276204	-0.18209550389385698	0.6674535212377087	-0.27282124986947964	0.7849906239656802	0.8581111120018922	Chst3
UH_vs_SH	ENSMUSG00000057666	194896.79694440367	-0.09823580896120974	0.23436300510703534	-0.41916090347256263	0.6750985429312351	0.7769979575859702	Gapdh
UH_vs_SH	ENSMUSG00000060600	449.0776380018645	-1.142494382109103	0.5432602162908295	-2.1030334043409478	0.03546284957463855	0.08149194239745135	Eno3
UH_vs_SH	ENSMUSG00000061099	15.337935608104324	-2.9146640870464045	0.7013690161428418	-4.155678423143802	3.243237280738366e-5	1.7200960787142535e-4	Gapdhs
UH_vs_SH	ENSMUSG00000061731	6802.041173370015	0.8880946316589835	0.09672257504871146	9.18187539167274	4.2364788878157015e-20	1.2708135133834873e-18	Ext1
UH_vs_SH	ENSMUSG00000062070	43426.074493906286	0.5366154069648341	0.12040902538697972	4.456604521465219	8.326801139231568e-6	5.0032545429819716e-5	Pgk1
UH_vs_SH	ENSMUSG00000062901	1145.4740607195097	0.18607194703828778	0.20933030460490504	0.8888915887715558	0.3740613463442363	0.5152842812789395	Klhl24
UH_vs_SH	ENSMUSG00000063229	44096.95501394863	0.7008786254997835	0.13199959663043517	5.30970278236579	1.0980415214827507e-7	9.190979353414127e-7	Ldha
UH_vs_SH	ENSMUSG00000063524	38533.068854282385	0.43126745675380607	0.1096613761652326	3.932719721700306	8.399014821142551e-5	4.063824614154404e-4	Eno1
UH_vs_SH	ENSMUSG00000067279	499.12958214437754	0.5222229036427684	0.6290422303475249	0.8301873522136305	0.4064328650182797	0.5462368195510644	Ppp1r3c
UH_vs_SH	ENSMUSG00000068877	110.70324374950303	-0.14683147213688758	0.3312880023261984	-0.44321397426373405	0.6576109720813264	0.7637125817903146	Selenbp2
UH_vs_SH	ENSMUSG00000074657	62.6109474132956	-1.456975407355851	0.34969125471789625	-4.166462236898734	3.093631112018804e-5	1.64521863713244e-4	Kif5a
SN_vs_SH	ENSMUSG00000000078	6314.3670322891285	0.2483006049263266	0.25259233533819464	0.9830092611237714	0.32560288065147625	0.45650880735725086	NA
SN_vs_SH	ENSMUSG00000000489	2106.9920007153	0.18748440654534035	0.1602478021111447	1.1699655413389376	0.2420148362201153	0.3636206725525065	NA
SN_vs_SH	ENSMUSG00000000628	7163.78290522429	-2.371521417448529	0.1248128229142145	-19.000623189802436	1.6853150688529616e-80	1.1653081986427443e-77	NA
SN_vs_SH	ENSMUSG00000001020	13400.03061086188	1.7745709147758824	0.5519599427249208	3.215035689030557	0.0013042830535750596	0.004399240334783363	NA
SN_vs_SH	ENSMUSG00000001891	3581.7519257005038	0.1765051198768352	0.1970451492085601	0.8957597818864116	0.3703810740471132	0.5027334527037645	NA
SN_vs_SH	ENSMUSG00000002289	1089.3467945278965	-3.8641599576135963	0.2205061581879928	-17.52404553853413	9.390418106902195e-69	3.552767243011374e-66	NA
SN_vs_SH	ENSMUSG00000003031	4573.923287963147	-1.0696576740962997	0.16984272848189635	-6.297930348017903	3.0164598981938037e-10	3.4563459359189804e-9	NA
SN_vs_SH	ENSMUSG00000003271	15.06410459633036	0.17417341432283684	0.6125199780766041	0.2843554831791202	0.77613797069829	0.85338150948303515	NA
SN_vs_SH	ENSMUSG00000003528	1932.3234013234082	-0.1442123180282242	0.17280995355444972	-0.8345139562969974	0.40399142616399675	0.5367635884866461	NA
SN_vs_SH	ENSMUSG00000003541	10883.382802993712	-0.4862702831440129	0.2223904044475329	-2.1865614406881275	0.02877455482301324	0.06430261599365447	NA
SN_vs_SH	ENSMUSG00000003617	28480.3234275706	0.5291392138686174	0.14214615972503525	3.7225009447471105	1.9725917054574764e-4	8.102091126143653e-4	NA
SN_vs_SH	ENSMUSG00000003865	12935.033120574648	-3.3544639657438844	0.10715547866968056	-31.304642631334012	4.0345479036719287e-215	4.045037728221476e-211	NA
SN_vs_SH	ENSMUSG00000003955	8015.998646993888	-3.442829742466156	0.19406373450231718	-17.740716735640515	2.0332493668795636e-70	8.493899230139377e-68	NA
SN_vs_SH	ENSMUSG00000004267	6882.019568426656	-3.114864614615919	0.27844474409633024	-11.18665257886249	4.739917630859623e-29	3.3349062573332336e-27	NA
SN_vs_SH	ENSMUSG00000004791	1162.98645475317	-2.366964370820078	0.3377104890460647	-7.008856543088353	2.402736542678387e-12	3.6571440536415e-11	NA
SN_vs_SH	ENSMUSG00000004892	15.1272391422968	-0.7206972470873712	0.8078431464758302	-0.8921252228621013	0.37232581683936433	0.5049288028718337	NA
SN_vs_SH	ENSMUSG00000005125	26801.30766085131	-3.4686156887002357	0.24614042042918188	-14.092019842381825	4.2522310207408796e-45	6.876269066765816e-43	NA
SN_vs_SH	ENSMUSG00000005413	2410.175970747603	-0.22769357363086778	0.16580052448435809	-1.3732982711544366	0.16965963984987298	0.27524401394106435	NA
SN_vs_SH	ENSMUSG00000005686	2616.23550354838	-0.4152336479576126	0.2617864858684153	-1.5861538710838043	0.11270440896795948	0.19872923044543825	NA
SN_vs_SH	ENSMUSG00000006494	3553.9991831635903	-2.7608207929475728	0.13758244994769425	-20.06666398219522	1.4437618782463816e-89	1.5237006938208656e-86	NA
SN_vs_SH	ENSMUSG00000007655	4742.038033218013	-0.712565472485543	0.1477174230693243	-4.823841749196596	1.408191605067437e-6	8.921661315896445e-6	NA
SN_vs_SH	ENSMUSG00000010830	1357.9229840784274	-3.196584950631662	0.17625727752751685	-18.135903353735955	1.6594961916260362e-73	9.243393787357021e-71	NA
SN_vs_SH	ENSMUSG00000013418	3.4411310270139235	-2.9566591915779155	1.491181195061594	-1.9827631956261285	0.047393886870919125	0.09778189315111331	NA
SN_vs_SH	ENSMUSG00000014813	999.6768225881731	-1.21779159818151	0.16681154682231544	-7.300403487527628	2.8690603128278513e-13	4.84262604316701e-12	NA
SN_vs_SH	ENSMUSG00000017009	9514.5564940403	-0.8986602715088996	0.1344153387032689	-6.685697333194643	2.2982759367799708e-11	3.080550072480747e-10	NA
SN_vs_SH	ENSMUSG00000017390	399.3679348284083	-3.4789229305728337	0.5811296514988666	-5.986483259974592	2.1442664636001415e-9	2.1737528376193144e-8	NA
SN_vs_SH	ENSMUSG00000017677	5374.620951310547	-2.185225348599806	0.1913072228252963	-11.422597204264346	3.2245122901052466e-30	2.5356047231839378e-28	NA
SN_vs_SH	ENSMUSG00000018500	231.75909427062697	-1.9274210095382958	0.49699878237981693	-3.8781201843374338	1.05266713630757e-4	4.5847266327626835e-4	NA
SN_vs_SH	ENSMUSG00000018906	16869.85842769317	-3.8044996146353784	0.1513489839593366	-25.137265643339536	1.9475005261149275e-139	3.9051280549656524e-136	NA
SN_vs_SH	ENSMUSG00000019850	3592.1442295979655	-0.5862768370231632	0.2519078513681275	-2.3273464238572026	0.019946834800037103	0.04702809305236261	NA
SN_vs_SH	ENSMUSG00000019916	15336.162914208218	-3.074840563794701	0.2283386800502172	-13.46613969704331	2.4747004670582506e-41	3.494555898975496e-39	NA
SN_vs_SH	ENSMUSG00000019929	2570.4811715244855	2.233800294321978	0.5728237361844017	3.8996294203892408	9.634002981434047e-5	4.234198616088308e-4	NA
SN_vs_SH	ENSMUSG00000020108	2952.8206761477795	-1.5695427944269997	0.2604299975995861	-6.026735817277809	1.6730413722666214e-9	1.724823938133177e-8	NA
SN_vs_SH	ENSMUSG00000020122	2934.0596091676075	-0.24381292400732643	0.3130860679568237	-0.7787408925553008	0.43613236233271563	0.5679520801075213	NA
SN_vs_SH	ENSMUSG00000020186	671.5541498341166	-0.2915846069513998	0.23264184428886828	-1.2533626865051117	0.21007374446611812	0.32603705294385454	NA
SN_vs_SH	ENSMUSG00000020277	18857.896324619847	-2.272422581289421	0.18043448141641222	-12.594170268625401	2.2733791838810177e-36	2.5901022383626234e-34	NA
SN_vs_SH	ENSMUSG00000020303	2435.3666673146963	-0.4693350995452216	0.14032651533153526	-3.344593132925528	8.240335796281598e-4	0.002926588972494484	NA
SN_vs_SH	ENSMUSG00000020427	8511.061642449313	-3.4187828340642685	0.2543004187398482	-13.443874182376854	3.3445730139788753e-41	4.657317921965584e-39	NA
SN_vs_SH	ENSMUSG00000020475	5.133344751292531	-1.4057793718543539	0.9031990097360735	-1.5564447665472319	0.11960236707638428	0.20815808994462284	NA
SN_vs_SH	ENSMUSG00000020766	2864.196829151373	-1.3668787416142694	0.1588984561988163	-8.602215366422495	7.819188934170835e-18	2.1419450342622073e-16	NA
SN_vs_SH	ENSMUSG00000020875	1227.9747962010256	-0.07652846696627706	0.19429549776794655	-0.3938766870330547	0.693672083016617	0.7909873533494003	NA
SN_vs_SH	ENSMUSG00000021196	5776.109621237322	-3.9592084594920025	0.1314990209495828	-30.108273285243527	3.776063034148559e-199	2.5239205320248966e-195	NA
SN_vs_SH	ENSMUSG00000021250	424.63403795376087	1.9008544950920516	0.25222092032081417	7.536466414737709	4.8287725935428177e-14	8.923953449433346e-13	NA
SN_vs_SH	ENSMUSG00000021253	874.6360451516287	0.3729863971389667	0.18156265147332504	2.0543123495515014	0.03994547023451188	0.0847694538197092	NA
SN_vs_SH	ENSMUSG00000021360	902.2548755555877	1.0122782492294014	0.14621506375513924	6.923214498094567	4.415084644369654e-12	6.481059830812614e-11	NA
SN_vs_SH	ENSMUSG00000021591	1928.3273938052732	0.6581333842183861	0.15609958769439833	4.216112252050512	2.485500747876015e-5	1.2330346609700605e-4	NA
SN_vs_SH	ENSMUSG00000021754	2545.7048262552394	-1.123865126061076	0.24013660769844972	-4.680107447309173	2.867246093721971e-6	1.7193187401708422e-5	NA
SN_vs_SH	ENSMUSG00000022051	6499.022354508105	-1.9535244069057482	0.11951636983913447	-16.345245505156615	4.702730384774218e-60	1.3281570376829946e-57	NA
SN_vs_SH	ENSMUSG00000022261	4367.793832733234	0.01344030882459178	0.14956167517656968	0.08986465823363109	0.9283947661268281	0.9589201016912398	NA
SN_vs_SH	ENSMUSG00000022443	42818.52359048103	-0.13863698076800451	0.20316352591411918	-0.6823910942882967	0.49499168553992784	0.6228566783214593	NA
SN_vs_SH	ENSMUSG00000022707	5118.369910656339	-4.448620603031952	0.15324485443533062	-29.029494134886413	2.7932072552773705e-185	9.334898647136973e-182	NA
SN_vs_SH	ENSMUSG00000022754	1089.3784622088635	-3.301650520952951	0.7974917416138677	-4.14004352480374	3.4723993126020345e-5	1.6733609953447728e-4	NA
SN_vs_SH	ENSMUSG00000023067	11015.409930865335	-1.8758293875182874	0.296970574063478	-6.316549689927614	2.674674756271015e-10	3.0929975901237832e-9	NA
SN_vs_SH	ENSMUSG00000023456	40079.914459897525	-1.8513557654772803	0.15451206646417598	-11.981949422095923	4.418107213469715e-33	4.0825753845389275e-31	NA
SN_vs_SH	ENSMUSG00000023951	13540.552708755617	-2.9872325749655633	0.19484274680657118	-15.331505144151546	4.709462187378495e-53	9.836889143886832e-51	NA
SN_vs_SH	ENSMUSG00000024014	846.9522764961023	0.058837905978364656	0.2805468554165748	0.209725772513109	0.8338817092940407	0.8945669867578641	NA
SN_vs_SH	ENSMUSG00000024190	5610.145479235898	-0.1076129032306541	0.2226831902066363	-0.48325562037617636	0.6289142470765993	0.7384033690160067	NA
SN_vs_SH	ENSMUSG00000024302	460.17876003358606	0.5884137173736578	0.21829788154539403	2.6954623343483974	0.007029102430258503	0.019160897489334354	NA
SN_vs_SH	ENSMUSG00000024431	2986.3559209406626	-0.5926795284014595	0.1728505529494757	-3.4288552642044485	6.061326727106668e-4	0.002230942061893225	NA
SN_vs_SH	ENSMUSG00000024529	15194.660329044871	-2.403996220235244	0.3246060983933733	-7.40588741904031	1.3027632040791612e-13	2.3036162053082313e-12	NA
SN_vs_SH	ENSMUSG00000024589	1042.8563804463874	-0.20685727883059027	0.10431994582733405	-1.9829120614476896	0.04737725315868753	0.09776769376741817	NA
SN_vs_SH	ENSMUSG00000024924	7252.301260816645	-3.411089920989344	0.1658572088234897	-20.566425452266774	5.486382738347353e-94	6.111830370518951e-91	NA
SN_vs_SH	ENSMUSG00000024953	6675.903071274987	-1.3330133828078925	0.22562172580648612	-5.908178292861774	3.459115322295712e-9	3.406786858677486e-8	NA
SN_vs_SH	ENSMUSG00000025025	3582.6698688119477	-2.332195003366699	0.08851464339694647	-26.348126297113385	5.392535702270172e-153	1.3516390737740186e-149	NA
SN_vs_SH	ENSMUSG00000025027	5825.312762331156	-0.5645024144821637	0.0909005523690701	-6.2101098372889725	5.294757987411224e-10	5.87226145816205e-9	NA
SN_vs_SH	ENSMUSG00000025232	2756.635082566195	0.09110272696642377	0.16705230980466196	0.5453544885009507	0.5855097353545151	0.7020172773243036	NA
SN_vs_SH	ENSMUSG00000025408	2891.357759115203	-2.0721538883856687	0.27142425715450985	-7.634372513750983	2.2692290949269737e-14	4.3253404763760144e-13	NA
SN_vs_SH	ENSMUSG00000025537	19.05030674475873	-1.7306939458401838	0.4443543671514066	-3.8948507627707816	9.825920774792881e-5	4.3088983881873317e-4	NA
SN_vs_SH	ENSMUSG00000025579	11821.160243636517	-0.3725641769568026	0.16766755620854984	-2.2220409564113663	0.026280537864811254	0.059478255673272605	NA
SN_vs_SH	ENSMUSG00000025743	2567.873654168877	-0.7189370927919364	0.19622682171800157	-3.6638064383732623	2.484946005753623e-4	9.93780161694688e-4	NA
SN_vs_SH	ENSMUSG00000025746	334.8621063443403	0.4549798850831189	0.2530004268828175	1.7983364324276514	0.07212370962774259	0.1382756119567353	NA
SN_vs_SH	ENSMUSG00000025791	6301.8523391031695	-2.7338995526078724	0.12564022107576583	-21.759748026543402	5.585441748508797e-105	7.999948424364171e-102	NA
SN_vs_SH	ENSMUSG00000025959	1147.6456616349649	-0.567613765166838	0.22362191985553276	-2.538274269058845	0.011140064228126705	0.028477889839673212	NA
SN_vs_SH	ENSMUSG00000026199	1399.0987606593053	-1.8075301458479243	0.10543909582911587	-17.142883592034696	7.103860926183735e-66	2.4990634963480046e-63	NA
SN_vs_SH	ENSMUSG00000026335	3438.068733650469	0.40174832911521685	0.18163376011478333	2.2118593419050088	0.026976385310123408	0.060794879149601355	NA
SN_vs_SH	ENSMUSG00000026413	99.76875198952139	-2.7968329460543253	0.23595079124001575	-11.853458644303966	2.0648884500016726e-32	1.824015118917777e-30	NA
SN_vs_SH	ENSMUSG00000026458	5.84325265027053	-0.9541194930300808	0.8614087501548456	-1.1076268877679378	0.26802298636563493	0.39326773910461815	NA
SN_vs_SH	ENSMUSG00000026628	1149.795985924897	-2.535708297666598	0.6508121296006779	-3.89622163192079	9.770498640794198e-5	4.2879850896302313e-4	NA
SN_vs_SH	ENSMUSG00000026773	3227.691284784846	-1.9970087095027635	0.32802321110637317	-6.088010365995602	1.143224714849166e-9	1.2109847851112243e-8	NA
SN_vs_SH	ENSMUSG00000026837	19357.256620413165	-0.49521601095809326	0.11392345547460267	-4.3469188052191186	1.3806329826125236e-5	7.249136571706291e-5	NA
SN_vs_SH	ENSMUSG00000026864	31234.84057894209	-0.5744323000929981	0.18934740102161646	-3.0337480049563457	0.0024153609189023055	0.007562900865994539	NA
SN_vs_SH	ENSMUSG00000027506	1491.412212002817	-1.2557391277927887	0.15247593744580035	-8.235654417531673	1.785787412498434e-16	4.262929666121262e-15	NA
SN_vs_SH	ENSMUSG00000027954	410.6821093108071	-1.6074495524367476	0.2974383943074699	-5.404310886559873	6.505802184581232e-8	5.24967184729267e-7	NA
SN_vs_SH	ENSMUSG00000027997	1150.141046739743	-1.194954627341631	0.1539162097176432	-7.763669788476184	8.25065424776526e-15	1.6544211897618898e-13	NA
SN_vs_SH	ENSMUSG00000028039	140.1529212392958	-3.187815547275424	0.40378199713196444	-7.894892714183042	2.905650746408189e-15	6.146003034491246e-14	NA
SN_vs_SH	ENSMUSG00000028128	4631.758804916553	-1.0068625482930467	0.43758184192394345	-2.3009696743039227	0.021393345265754062	0.049898727378027266	NA
SN_vs_SH	ENSMUSG00000028278	122.85863147318234	-1.7927062508484284	0.3656626583743692	-4.902623250671216	9.456524451535463e-7	6.198830608113407e-6	NA
SN_vs_SH	ENSMUSG00000028307	2.71844553401655	-1.0294613463993614	1.575551718062264	-0.653397368424994	0.5135001349089948	0.6390705502231357	NA
SN_vs_SH	ENSMUSG00000028494	2121.1646751601634	-0.022510838444793527	0.14514276231394452	-0.15509446069451588	0.8767468490717366	0.9238808039091105	NA
SN_vs_SH	ENSMUSG00000028527	1737.1676092121536	-3.3740690883009847	0.24973295742442495	-13.510708090349096	1.3521462545426276e-41	1.9366597640063405e-39	NA
SN_vs_SH	ENSMUSG00000028635	2.9374293311814688	-2.3216655455799593	1.7769608545875262	-1.3065372484634006	0.19136992059080835	0.3026778393821493	NA
SN_vs_SH	ENSMUSG00000028645	13420.197237185293	-2.6650202857146734	0.19146103628662453	-13.919387136947465	4.830280943945884e-44	7.393648357862815e-42	NA
SN_vs_SH	ENSMUSG00000028967	5360.569980418351	0.5737096926025315	0.15648487095983488	3.666231048941377	2.461515430834615e-4	9.857860479148331e-4	NA
SN_vs_SH	ENSMUSG00000029135	8672.224583044635	-0.90561724245116	0.27187788066313406	-3.3309706558042897	8.654372488467762e-4	0.003056313440273962	NA
SN_vs_SH	ENSMUSG00000029167	436.10032378840236	0.4537769739364803	0.31998024929974345	1.4181405725182805	0.15614972792027945	0.25762007110888957	NA
SN_vs_SH	ENSMUSG00000029171	1361.6741562070802	-0.15420294898609432	0.14051280395883753	-1.0974298757234056	0.27245351942200746	0.39826762568101065	NA
SN_vs_SH	ENSMUSG00000029322	1901.7760990428062	-0.4653044785617247	0.7972138748685305	-0.5836632969270118	0.5594468653756153	0.6797569256808966	NA
SN_vs_SH	ENSMUSG00000029344	1736.8806815135704	0.41898492933329357	0.12943490317514955	3.237032045107098	0.0012077984819274996	0.004105573005528093	NA
SN_vs_SH	ENSMUSG00000029385	3356.717196782824	-2.1834410482986923	0.22038530589597713	-9.907380346534023	3.8665112551904804e-23	1.7306090109169534e-21	NA
SN_vs_SH	ENSMUSG00000029552	3908.6977446315973	-0.39244180806863477	0.1032658229508122	-3.800306789358213	1.4451705980873984e-4	6.109753496278413e-4	NA
SN_vs_SH	ENSMUSG00000030096	13655.383780093105	0.44549731087757705	0.1560937369468098	2.854037065109049	0.0043167494583715394	0.012561233513171689	NA
SN_vs_SH	ENSMUSG00000030103	9636.979908762629	-1.7120963855501492	0.2639877236178122	-6.485515167473598	8.842910279281263e-11	1.0932061462401225e-9	NA
SN_vs_SH	ENSMUSG00000030695	62434.61325216587	-1.9313289478822913	0.10827877156001586	-17.836635196879843	3.6714962878081664e-71	1.6004531209375945e-68	NA
SN_vs_SH	ENSMUSG00000030790	907.8662929624703	-4.78618828803222	1.0112455245184753	-4.73296362949172	2.2126514864531355e-6	1.355992897504837e-5	NA
SN_vs_SH	ENSMUSG00000031119	1714.65811795247	-0.473316509643695	0.14042940214173555	-3.3704943724390146	7.503343855259766e-4	0.002689134065874331	NA
SN_vs_SH	ENSMUSG00000031375	18820.901497476298	0.924848455764219	0.6244995691627258	1.480943304739465	0.1386216820391444	0.23425265196771647	NA
SN_vs_SH	ENSMUSG00000031609	1033.3918275234212	-1.4530838881474288	0.1769208323731034	-8.21318704336107	2.1539362802077796e-16	5.0932464965479245e-15	NA
SN_vs_SH	ENSMUSG00000031762	4041.263071496692	-4.200630452311169	0.2370784044055453	-17.718317544965373	3.0283487152069807e-70	1.2144889687466075e-67	NA
SN_vs_SH	ENSMUSG00000031765	11727.226048735209	-3.1164585126021107	0.2760405306055901	-11.289858434067941	1.4727368447961424e-29	1.0897165760831088e-27	NA
SN_vs_SH	ENSMUSG00000032035	4902.364358324732	-0.9927010193878438	0.13628583062433278	-7.283963526070368	3.2415268673874885e-13	5.434707085690127e-12	NA
SN_vs_SH	ENSMUSG00000032114	509.44573643928044	-1.9267101670826778	0.16471080860301168	-11.697533291372892	1.3121233714669946e-31	1.1243887967801784e-29	NA
SN_vs_SH	ENSMUSG00000032231	30217.214253098	-1.165672731568759	0.12713790878248427	-9.16856933334547	4.7933817528498564e-20	1.6374257394914025e-18	NA
SN_vs_SH	ENSMUSG00000032238	988.5612841399665	-1.920064399086493	0.2293186651639746	-8.372909364850647	5.621284015247168e-17	1.4308845472512239e-15	NA
SN_vs_SH	ENSMUSG00000032373	1607.5904242785678	-3.37983911778238	0.6331569950645011	-5.338074354588894	9.393893653427322e-8	7.355187643050553e-7	NA
SN_vs_SH	ENSMUSG00000032648	31.06417209802425	-0.5570885933329953	0.5930049055515101	-0.9394333640712269	0.3475082897817125	0.48070062270301456	NA
SN_vs_SH	ENSMUSG00000032763	1112.1269811215975	-0.19703764187211964	0.22948382012835472	-0.858612349061963	0.39055442270026286	0.5237524577596103	NA
SN_vs_SH	ENSMUSG00000032968	471.6215055110963	-2.954379622305186	0.25579064672669716	-11.549990823010159	7.382831994195463e-31	6.017908420634448e-29	NA
SN_vs_SH	ENSMUSG00000033307	11191.052156699154	-0.9397588733164571	0.22546019108938836	-4.168180949265098	3.0704015223463884e-5	1.4936363737527844e-4	NA
SN_vs_SH	ENSMUSG00000033350	403.3881614807875	1.1050723297257772	0.131798868687155	8.384535775863426	5.092633094863578e-17	1.299204565117105e-15	NA
SN_vs_SH	ENSMUSG00000033792	772.7763480016883	-0.5608602596213922	0.3353760948366847	-1.672332251034498	0.09445882341269227	0.1722211608539103	NA
SN_vs_SH	ENSMUSG00000033933	1438.5167804450682	-1.6689033502713373	0.20083553541260518	-8.309801085961556	9.586262766585875e-17	2.3731326048837033e-15	NA
SN_vs_SH	ENSMUSG00000034088	22514.799319969803	-0.14745214596902442	0.09045326193522236	-1.6301473580313943	0.10307035665021139	0.1847637038753834	NA
SN_vs_SH	ENSMUSG00000034220	1303.6639230555086	0.39267544930609677	0.21414619396440343	1.8336793292313636	0.06670160876105144	0.1298292233427105	NA
SN_vs_SH	ENSMUSG00000034640	1595.3801538402943	-1.2044936917534341	0.27894859878952183	-4.317977207916624	1.574656862901822e-5	8.182176578105036e-5	NA
SN_vs_SH	ENSMUSG00000034744	935.0027367742804	0.012047353492537898	0.12987272925842008	0.0927627652189101	0.9260920324702948	0.9574631314820496	NA
SN_vs_SH	ENSMUSG00000035232	1787.2066393336386	-1.6236446382334628	0.1087970728384359	-14.923605901094248	2.3142178298328425e-50	4.336887469514781e-48	NA
SN_vs_SH	ENSMUSG00000035274	1087.4913240921999	0.03061324738362334	0.1149082507983434	0.266414701911594	0.7899198437698979	0.8632143220065903	NA
SN_vs_SH	ENSMUSG00000035493	21.415995632040662	1.8874595318057001	0.5610511343890209	3.364148855809952	7.678011930411265e-4	0.0027463341995827093	NA
SN_vs_SH	ENSMUSG00000035637	1109.1967717420102	-2.1678987912237226	0.1911719433733129	-11.340046834123232	8.309997718234882e-30	6.311820994168403e-28	NA
SN_vs_SH	ENSMUSG00000035847	1413.8166295301478	-0.04274459016268636	0.172822615974526	-0.24733215569996292	0.8046511750186468	0.8732982078370378	NA
SN_vs_SH	ENSMUSG00000036427	82092.78373588761	-2.572647516233826	0.14614000550369619	-17.603992194791303	2.2955731380022707e-69	8.852083185234911e-67	NA
SN_vs_SH	ENSMUSG00000036432	482.2647672283374	-1.2445151995497978	0.15744738452233553	-7.904324376841271	2.6939068654657606e-15	5.722269117194855e-14	NA
SN_vs_SH	ENSMUSG00000036478	4862.939102381698	-0.3709410769171549	0.14989139543816768	-2.4747322942241428	0.013333607897387483	0.033242012378268536	NA
SN_vs_SH	ENSMUSG00000037012	22905.747699574946	-2.240399724621563	0.14335249894803767	-15.628605996144243	4.648618551302691e-55	1.0838848743107157e-52	NA
SN_vs_SH	ENSMUSG00000037411	113696.31349272371	-3.129806042655776	0.1914352394632452	-16.349163567957856	4.409917501958253e-60	1.2632523678466699e-57	NA
SN_vs_SH	ENSMUSG00000037664	63.08386873699903	0.003185635629942781	0.45491086434270794	0.0070027688491143105	0.9944126445186326	1	NA
SN_vs_SH	ENSMUSG00000037820	8330.54940680807	1.3875715676617355	0.13513366414011127	10.268141373144838	9.807592164998617e-25	4.879946354653902e-23	NA
SN_vs_SH	ENSMUSG00000037936	2547.5507019095608	-0.47494277929084655	0.12189435436803531	-3.8963476344183507	9.76541939085943e-5	4.2866941686846164e-4	NA
SN_vs_SH	ENSMUSG00000038587	5400.081493059667	1.5651510437740963	0.15976164806128954	9.796788295358944	1.1622233770774892e-22	5.011807130571573e-21	NA
SN_vs_SH	ENSMUSG00000038894	617.193107667977	0.34576029399948793	0.20396636000573234	1.6951829409014827	0.09004072201131005	0.16593112377270372	NA
SN_vs_SH	ENSMUSG00000039191	3858.699572056297	-0.4269417971014776	0.1262092567243971	-3.3828089015197165	7.174853855366614e-4	0.0025917883175610042	NA
SN_vs_SH	ENSMUSG00000039236	2615.2909820596533	-2.9616115463650616	0.1487481996545625	-19.91023456581527	3.317580723235163e-88	3.023824030105068e-85	NA
SN_vs_SH	ENSMUSG00000039308	375.5340681223927	0.1220547421578567	0.1453878446383575	0.8395113254581885	0.4011824365196967	0.533986738605573	NA
SN_vs_SH	ENSMUSG00000039910	7915.2834677484525	-0.41542109103671476	0.1818244101463954	-2.2847377351712	0.022328210569004563	0.051784094185713565	NA
SN_vs_SH	ENSMUSG00000039967	979.5135438253131	-0.15006910233327453	0.21587119950843306	-0.6951788968375656	0.48694319573490574	0.6154932527027439	NA
SN_vs_SH	ENSMUSG00000040128	2163.949000535437	-0.7097849888818255	0.2090114672796801	-3.3959141004070172	6.839982183293291e-4	0.0024837979489206277	NA
SN_vs_SH	ENSMUSG00000040435	5527.535584826441	-1.5864103550567756	0.43513357275671416	-3.6458008629542067	2.665603426495128e-4	0.0010590584487434182	NA
SN_vs_SH	ENSMUSG00000041237	86.5151700549626	1.0621530355904087	0.2886872666953306	3.679251418841982	2.339195720027677e-4	9.422569822819403e-4	NA
SN_vs_SH	ENSMUSG00000042622	2508.5707554947476	-1.2718560454881895	0.13663672885796524	-9.308302797634244	1.2989124003424523e-20	4.659354463625555e-19	NA
SN_vs_SH	ENSMUSG00000044337	921.9454899808753	-1.526810299582668	0.16346787257495968	-9.34012461000577	9.622080759173704e-21	3.5016690269138134e-19	NA
SN_vs_SH	ENSMUSG00000044786	2815.182375270364	2.354248452435655	0.263517958934458	8.933920336796483	4.1117345354744523e-19	1.2943249749659924e-17	NA
SN_vs_SH	ENSMUSG00000045382	85.19074360952366	-0.06703985107410855	0.8946842114295104	-0.07493130002483611	0.9402693727348894	0.9668023493954204	NA
SN_vs_SH	ENSMUSG00000046223	1663.9555715036277	0.8070599686830627	0.25597653038843976	3.1528670517502673	0.0016167542147925672	0.005305917432900255	NA
SN_vs_SH	ENSMUSG00000047557	1975.1015686248568	-0.026926442532785477	0.20963669629376977	-0.12844336420496105	0.8977981156653465	0.9376379070479963	NA
SN_vs_SH	ENSMUSG00000047963	923.9038523346079	-4.7360956508785375	0.31615710510219985	-14.980196789654824	9.892369776079308e-51	1.9073249879802145e-48	NA
SN_vs_SH	ENSMUSG00000048756	3887.769094826511	-1.383954391794913	0.1259711983512024	-10.98627630687855	4.449050389349848e-28	2.9249953576145294e-26	NA
SN_vs_SH	ENSMUSG00000050796	121.4396636267735	0.555137624895228	0.22080918369639327	2.514105688912502	0.0119334665562159	0.030224816393234967	NA
SN_vs_SH	ENSMUSG00000050965	4023.3972482374334	0.04889188655849175	0.1586653194732537	0.30814475854462625	0.7579721847153933	0.8404123996634264	NA
SN_vs_SH	ENSMUSG00000051022	1120.2324184236086	0.2050700001167432	0.22862863748474171	0.8969567521060402	0.3697419948471571	0.502001928409181	NA
SN_vs_SH	ENSMUSG00000052684	4100.618060008124	-0.4222119848026297	0.21110531052569173	-2.0000064600518237	0.04549956633198138	0.09451541532051078	NA
SN_vs_SH	ENSMUSG00000053470	4343.69201117671	-1.8642232972391932	0.12245223191924187	-15.224085898807152	2.447556037424726e-52	5.059628212622743e-50	NA
SN_vs_SH	ENSMUSG00000054008	4427.494011545557	0.8356897186595637	0.14656280678090333	5.7019221794028265	1.1846391193469543e-8	1.0647415338926547e-7	NA
SN_vs_SH	ENSMUSG00000055653	29.721977342412004	0.13096038991113249	0.9750988310584462	0.1343047348020899	0.8931616093346072	0.9345275351033444	NA
SN_vs_SH	ENSMUSG00000056749	2121.3906355626928	-1.3291261174376958	0.21547453959091314	-6.168367362385801	6.899869258499291e-10	7.531637363714086e-9	NA
SN_vs_SH	ENSMUSG00000056962	6390.206861164742	-2.0602574981424917	0.11497586894763091	-17.919042639120175	8.375713952239251e-72	3.9058096783791034e-69	NA
SN_vs_SH	ENSMUSG00000057329	359.6613578503372	0.40393991230803106	0.3505472069009363	1.1523124542315448	0.24919270102524022	0.37195266048519554	NA
SN_vs_SH	ENSMUSG00000057337	15.860027171276204	-2.1468002611149255	0.7087114395463723	-3.0291598827430195	0.002452348619435171	0.0076667437662790855	NA
SN_vs_SH	ENSMUSG00000057666	194896.79694440367	-1.9451756970062672	0.23436895748223208	-8.299630283390814	1.0443588548441211e-16	2.5663583035948917e-15	NA
SN_vs_SH	ENSMUSG00000060600	449.0776380018645	-0.428146343577538	0.5411233322822452	-0.7912176726362644	0.42881698040900634	0.5611552118792533	NA
SN_vs_SH	ENSMUSG00000061099	15.337935608104324	-6.788527304055039	1.1751497265059094	-5.7767339352062574	7.616458105501253e-9	7.054282583441623e-8	NA
SN_vs_SH	ENSMUSG00000061731	6802.041173370015	0.10917091579354779	0.09666609310676115	1.129361002238664	0.25874557688712163	0.3826511031595665	NA
SN_vs_SH	ENSMUSG00000062070	43426.074493906286	-2.5205681359520473	0.12056339972544393	-20.906578129781305	4.6651468980206476e-97	5.846595349944377e-94	NA
SN_vs_SH	ENSMUSG00000062901	1145.4740607195097	0.1717681853587075	0.20847423966640677	0.8239300243213021	0.40997931938579774	0.5428552994920743	NA
SN_vs_SH	ENSMUSG00000063229	44096.95501394863	-1.5682443081345019	0.1320655455687512	-11.874742207596448	1.6012691848367574e-32	1.4398497620783256e-30	NA
SN_vs_SH	ENSMUSG00000063524	38533.068854282385	-1.3744509103740545	0.109716749106987	-12.527266088004485	5.295688011424594e-36	5.709093333606773e-34	NA
SN_vs_SH	ENSMUSG00000067279	499.12958214437754	-4.102342287246291	0.6378282132384107	-6.431735382819914	1.2615522889095538e-10	1.5238943673020706e-9	NA
SN_vs_SH	ENSMUSG00000068877	110.70324374950303	-5.541696827017744	0.4552661917041438	-12.172432146288239	4.358975540911373e-34	4.2225206544132775e-32	NA
SN_vs_SH	ENSMUSG00000074657	62.6109474132956	-0.21976410391065956	0.3143518497429884	-0.6991023087356952	0.4844880958049686	0.6133566069247572	NA
