# Supplementary material for: Derivation of Genetically Defined Murine Hepatoblastoma Cell Lines with Angiogenic Potential
Source: Cancers (Basel). 2025 Sep 14;17(18):3002. doi: 10.3390/cancers17183002 (PMC12468702; doi:10.3390/cancers17183002)
Supplement: Supplementary file 1 [file cancers-17-03002-s001.zip › cancers-3808479-Supplementary file 5.csv]

comparison	gene	baseMean	log2FoldChange	lfcSE	stat	pvalue	padj	gene_name
UN_vs_UH	ENSMUSG00000000049	10.09873540123108	-2.384853981471137	0.8559376987405013	-2.7862471590869426	0.005332219793230877	0.014828627036926077	Apoh
UN_vs_UH	ENSMUSG00000000753	7319.782708560114	-2.37774985650284	0.47844685932963443	-4.969726125560471	6.704753732852454e-7	3.968353930017468e-6	Serpinf1
UN_vs_UH	ENSMUSG00000001247	109.32789503824439	0.37861434529095594	0.2775431411014804	1.36416394146278	0.17251597410063302	0.2847292999848775	Lsr
UN_vs_UH	ENSMUSG00000001249	9.330637984822218	0.4372056266685236	1.1659170433285784	0.3749886230501825	0.7076689278260861	0.8095616669677221	Hpn
UN_vs_UH	ENSMUSG00000001666	675.8027257397463	-0.39577710527246934	0.20912349211781844	-1.8925521052866303	0.0584174581850514	0.1180339573978598	Ddt
UN_vs_UH	ENSMUSG00000001670	5.128639794033339	-2.3891968257898375	1.2957645156594386	-1.8438510986496115	0.06520484342782058	0.1293682064250684	Tat
UN_vs_UH	ENSMUSG00000002985	192.2545766030715	-0.8908335047518207	0.2725219594677022	-3.268850357937476	0.0010798539497008212	0.003567911042083468	Apoe
UN_vs_UH	ENSMUSG00000003617	28480.3234275706	-0.9196635196248396	0.1422008084046415	-6.467357885954335	9.973125856974817e-11	9.47696284559032e-10	Cp
UN_vs_UH	ENSMUSG00000005320	388.75315946582083	2.011706496161352	0.37165245355326215	5.412870214976399	6.202244550093151e-8	4.256903491315288e-7	Fgfr4
UN_vs_UH	ENSMUSG00000005514	5498.688116415114	-0.9622406520235658	0.18534875243911814	-5.191514047765899	2.0859084601093841e-7	1.3258424844273862e-6	Por
UN_vs_UH	ENSMUSG00000006373	4208.199648084521	-1.387294713639615	0.13597493314460138	-10.202576912939595	1.9308037584204075e-24	5.526344191081302e-23	Pgrmc1
UN_vs_UH	ENSMUSG00000006522	4.325075534031257	-1.175776299843715	1.17628961240453	-0.9995636171947777	0.3175217376684809	0.45557154041895515	Itih3
UN_vs_UH	ENSMUSG00000008540	915.0927025239539	1.612333214572278	0.19618737875949335	8.218333028185477	2.0635128163481733e-16	3.4582946273983277e-15	Mgst1
UN_vs_UH	ENSMUSG00000009281	61.01658419707176	-6.019432798445628	0.541721898696185	-11.111665991227573	1.1008622722908332e-28	4.142948016809363e-27	Rarres2
UN_vs_UH	ENSMUSG00000010064	173.3548306135059	-4.716301879143354	0.39017994004768325	-12.087504751184754	1.2296480402750162e-33	6.367700546437789e-32	Slc38a3
UN_vs_UH	ENSMUSG00000015083	58.10052397124599	0.31549397922253136	0.3086896775917586	1.0220425304916463	0.3067607713165429	0.4443588764383306	C8g
UN_vs_UH	ENSMUSG00000015224	20.411961015277516	1.207594769111129	0.6269586147915737	1.9261156009676688	0.054089941041519554	0.11059487138182669	Cyp2j9
UN_vs_UH	ENSMUSG00000016194	62.14889666480078	-1.3666717296866162	0.599037167980579	-2.2814473003299924	0.02252199179681019	0.05271867599149377	Hsd11b1
UN_vs_UH	ENSMUSG00000016534	10262.469641756425	-0.3923443803580106	0.1602409274655252	-2.4484654860876347	0.014346617426329984	0.03553466234685278	Lamp2
UN_vs_UH	ENSMUSG00000017057	2947.6302884413335	-0.673065238647909	0.1799803211837818	-3.7396601707395973	1.8426920263254131e-4	7.207318781707034e-4	Il13ra1
UN_vs_UH	ENSMUSG00000017344	1.4641304612254014	0.5294846123682808	1.5728381947686032	0.3366427736364699	0.7363862076360141	NA	Vtn
UN_vs_UH	ENSMUSG00000018796	1110.9766222253245	0.5019035332453456	0.15316996208032235	3.2767752007547495	0.0010499993154194647	0.0034795530932078336	Acsl1
UN_vs_UH	ENSMUSG00000020017	13.845411954712583	-2.181754938877566	0.9280652269357494	-2.3508637922802063	0.01872988865600209	0.04485967661087835	Hal
UN_vs_UH	ENSMUSG00000020098	649.2156930873598	0.6716894128186196	0.20698621827081523	3.245092443496886	0.0011741250080152495	0.0038466205442733697	Pcbd1
UN_vs_UH	ENSMUSG00000020485	1287.7790251607921	-0.40497947779641935	0.15932473445245987	-2.5418493819442656	0.011026767924470632	0.028243089542394118	Supt4a
UN_vs_UH	ENSMUSG00000020534	838.620474536879	2.2700922899826996	0.1796146880194158	12.63867846786177	1.2920734011759763e-36	7.921243544951429e-35	Shmt1
UN_vs_UH	ENSMUSG00000020572	2798.1538415244468	-2.3154781779202462	0.14030075942477	-16.503675300216873	3.452258506035643e-61	5.705232426713687e-59	Nampt
UN_vs_UH	ENSMUSG00000020609	206.88539962675486	2.8208416191329344	0.4803759641791231	5.872153957480471	4.301689617574248e-9	3.395083520847117e-8	Apob
UN_vs_UH	ENSMUSG00000020884	1.5906596972823068	0.46268541245308187	1.4909640382172833	0.31032633959857664	0.7563128030808695	0.8466587042794325	Asgr1
UN_vs_UH	ENSMUSG00000021033	428.1420496155203	0.19603337772681448	0.1553584697570597	1.2618132634375183	0.2070159883996412	0.32856534402525306	Gstz1
UN_vs_UH	ENSMUSG00000021048	1227.8186364594294	1.5626479666878734	0.16457700074525716	9.494935255908814	2.203482654228616e-21	5.2543523015827914e-20	Mthfd1
UN_vs_UH	ENSMUSG00000021069	401.34692576053163	-4.30389359180932	0.5612327297639146	-7.668643262519232	1.738251407399784e-14	2.4344486365241633e-13	Pygl
UN_vs_UH	ENSMUSG00000021091	2601.4720169703596	-0.9828956583079034	0.2731164799331133	-3.5988149032552568	3.196706041477465e-4	0.0011940526399032865	Serpina3n
UN_vs_UH	ENSMUSG00000021238	178.77617176979518	0.3254430194007491	0.22887366047446503	1.4219330381927375	0.15504569101770102	0.26229689850377497	Aldh6a1
UN_vs_UH	ENSMUSG00000021751	21.88992427608851	1.6233856450817294	0.620644490860742	2.615644977095235	0.00890591041993499	0.023433037177192927	Acox2
UN_vs_UH	ENSMUSG00000021765	1001.5345756996605	0.8436682844570921	0.13198784986615955	6.392014759787376	1.637140911640521e-10	1.5207166679241497e-9	Fst
UN_vs_UH	ENSMUSG00000021794	2456.923620863026	0.6188613555574367	0.11578670539373738	5.344839491312699	9.04972103353882e-8	6.109767255502851e-7	Glud1
UN_vs_UH	ENSMUSG00000021922	8.421898452149728	0.45536268526505513	0.8093373995578366	0.562636405427245	0.5736824966609315	0.6978708218038151	Itih4
UN_vs_UH	ENSMUSG00000022094	1707.6533839610354	-0.16625418420827134	0.29229233345137784	-0.5687942008096745	0.5694958106534371	0.6947344426130415	Slc39a14
UN_vs_UH	ENSMUSG00000022323	1186.8543082754625	0.32565169664028554	0.1518229334329333	2.14494404288493	0.03195732125307015	0.07085133505390057	Hrsp12
UN_vs_UH	ENSMUSG00000022533	3518.5981975564305	-0.22087189889765826	0.22985654314448728	-0.9609119491491643	0.3365964421622391	0.4763937580647419	Atp13a3
UN_vs_UH	ENSMUSG00000022546	140.50135838298138	-0.4885399649415794	0.226521728445342	-2.156702442165324	0.0310288565896205	0.06910512713469948	Gpt
UN_vs_UH	ENSMUSG00000022766	7.069553566524498	1.2964675483515973	0.8543202563969775	1.5175427934008472	0.1291296976953864	0.22654019243984294	Serpind1
UN_vs_UH	ENSMUSG00000022821	5.979860897167267	-0.5582386916270443	1.163113697944682	-0.47995195363402415	0.6312615575183473	0.7461363207062748	Hgd
UN_vs_UH	ENSMUSG00000022868	5.049033733340896	0.5934371038477229	1.5588429230585612	0.3806907643288118	0.7034327227630965	0.8062602497279302	Ahsg
UN_vs_UH	ENSMUSG00000022912	1915.7086944429616	0.5375596171418382	0.12957178447821283	4.148739783947542	3.343105563554814e-5	1.507371796805676e-4	Pros1
UN_vs_UH	ENSMUSG00000022982	6086.540907952405	0.02551223401406394	0.13021705172529752	0.1959208389073643	0.8446721262639205	0.9044619613861197	Sod1
UN_vs_UH	ENSMUSG00000023070	7.05090812330385	1.217801413046964	0.8393261672111214	1.4509274947228499	0.14680005086898218	0.25116447306130774	Rgn
UN_vs_UH	ENSMUSG00000023921	868.672970729971	0.17916985718194728	0.1375928218935738	1.3021744500634833	0.19285675722556653	0.3109563647299476	Mut
UN_vs_UH	ENSMUSG00000024039	141.80185840191962	2.4491237813190354	0.5626078283364029	4.353163354589191	1.3418708612365015e-5	6.435088498056955e-5	Cbs
UN_vs_UH	ENSMUSG00000024052	1513.5769231790425	-1.1527084367885176	0.1629761456667047	-7.072865983380602	1.5176604507477776e-12	1.735447464889381e-11	Lpin2
UN_vs_UH	ENSMUSG00000024164	34456.27885827649	1.2000338948186864	0.20204612289109433	5.9394057042387365	2.860571546726219e-9	2.3143960087497573e-8	C3
UN_vs_UH	ENSMUSG00000024292	2.4750707253547204	1.828924521380381	1.4294756751481685	1.2794373161969397	0.20074310018198427	0.3206254827261628	Cyp4f14
UN_vs_UH	ENSMUSG00000024304	8885.07348973884	-1.7627055686309103	0.22176259080349822	-7.948615509244422	1.8860743085659143e-15	2.916586023945907e-14	Cdh2
UN_vs_UH	ENSMUSG00000024386	5.584551224919492	-0.6230254368201942	1.0553372220995514	-0.5903567350545164	0.5549515100811755	0.6832062884652391	Proc
UN_vs_UH	ENSMUSG00000024507	2338.1713281445336	0.46584245724677903	0.10231570478726257	4.5529907477583285	5.2888600035025685e-6	2.7234018295195698e-5	Hsd17b4
UN_vs_UH	ENSMUSG00000024646	2238.031189581517	1.1167171877100637	0.148659124357105	7.511931692988554	5.826118851271508e-14	7.630970969566851e-13	Cyb5a
UN_vs_UH	ENSMUSG00000024747	6.08440200906625	1.4330715777526872	0.9371514436759635	1.5291782213251297	0.1262202680776452	0.2221126106310784	Aldh1a7
UN_vs_UH	ENSMUSG00000024863	1.9545005243898828	-2.0020109469694116	1.669343003100327	-1.1992807609048886	0.23041879340301555	0.35712845935608467	Mbl2
UN_vs_UH	ENSMUSG00000024990	2561.840104302866	-1.9033809171050116	0.17494660287145897	-10.879782092730945	1.439065650513923e-27	4.9998981148111716e-26	Rbp4
UN_vs_UH	ENSMUSG00000025002	29.68109110448026	-1.7910956566199736	0.5465845887958987	-3.2768864935721607	0.0010495855420308332	0.003478788494296475	Cyp2c55
UN_vs_UH	ENSMUSG00000025068	1306.5880594930297	1.2847642417518184	0.1712470416123638	7.502402550462865	6.265859459661412e-14	8.193266708947182e-13	Gsto1
UN_vs_UH	ENSMUSG00000025075	365.47602383873897	1.2260068599728235	0.24366856369063306	5.031452729903184	4.867771373958833e-7	2.9415578684288595e-6	Habp2
UN_vs_UH	ENSMUSG00000025194	72.37477792490758	2.3275502431874466	0.6092916665584169	3.82009203627322	1.3340188621256054e-4	5.360048303318632e-4	Abcc2
UN_vs_UH	ENSMUSG00000025289	2570.153284832827	-1.0102985056489697	0.12058778739309944	-8.3781162876431	5.3781495031941376e-17	9.499231534219757e-16	Prdx4
UN_vs_UH	ENSMUSG00000025479	3.6326158291634463	-2.3731440184043473	1.53420029363802	-1.5468280303720683	0.12190471916344194	0.2159679183581345	Cyp2e1
UN_vs_UH	ENSMUSG00000025533	769.3092612790967	-0.8167075972392207	0.165625199017026	-4.931058812827537	8.178510404793869e-7	4.784013242324022e-6	Asl
UN_vs_UH	ENSMUSG00000025588	2.409026260696861	0.5266841043454464	1.6414803349925464	0.3208592226892794	0.748317076913106	0.8410767074772949	Nat1
UN_vs_UH	ENSMUSG00000025991	3.7519891322133114	-0.03276030711919317	1.0542687758970888	-0.03107396127834391	0.9752105555282429	0.9868418405736784	Cps1
UN_vs_UH	ENSMUSG00000026170	32.073535927602	-1.734049475383123	0.702187683161884	-2.469495715981323	0.013530363864892692	0.03376024314320691	Cyp27a1
UN_vs_UH	ENSMUSG00000026180	1.6135116046740186	1.7360518946518104	1.778343753185757	0.9762184007123571	0.32895624656569894	0.4680949279711494	Cxcr2
UN_vs_UH	ENSMUSG00000026365	2583.864332712659	1.4335426553181432	0.20391366004740843	7.030145282983273	2.063185964167189e-12	2.3325906751336956e-11	Cfh
UN_vs_UH	ENSMUSG00000026405	157.42411307730228	0.7055562087559917	0.2896531975998694	2.435865423210884	0.014856210500976892	0.03662026985357534	C4bp
UN_vs_UH	ENSMUSG00000026579	1.6474117478324257	1.122216717368224	1.6494417380847817	0.6803615377595967	0.49627556846827287	0.6324240304607203	F5
UN_vs_UH	ENSMUSG00000026715	28.651066907245333	-0.4166046570089345	0.47303306124396427	-0.8807093861755952	0.37847513519631587	0.5207220146185633	Serpinc1
UN_vs_UH	ENSMUSG00000026874	3.705187739763977	-1.3979553902557564	1.636757214440371	-0.8541006435910141	0.39304922735646325	0.535361611546591	Hc
UN_vs_UH	ENSMUSG00000027067	11358.974976187255	0.4546602744670734	0.12415918467664916	3.6619141439367247	2.5033776354854606e-4	9.542056149699394e-4	Ssrp1
UN_vs_UH	ENSMUSG00000027082	2203.1842245041094	-2.7518559592458325	0.5025977204943479	-5.475265499690581	4.368561238912679e-8	3.059119614794969e-7	Tfpi
UN_vs_UH	ENSMUSG00000027187	4167.334717998083	-0.41582172345295004	0.12392620020982559	-3.3553979929095035	7.925087793302089e-4	0.0027021222373826014	Cat
UN_vs_UH	ENSMUSG00000027199	2.2544085776212777	-0.2999927622666941	1.3336880019926727	-0.22493473872335418	0.8220300440956609	0.8910207104473655	Gatm
UN_vs_UH	ENSMUSG00000027227	1649.1013942023797	0.3460770533188832	0.19464574454679479	1.777984173888183	0.07540645418734018	0.14575871255394632	Sord
UN_vs_UH	ENSMUSG00000027249	4.685303782456722	-3.031991843379898	1.2954641294833913	-2.340467616489701	0.01925960858371843	0.04598930281864163	F2
UN_vs_UH	ENSMUSG00000027690	42.01893217907472	2.7287390298172385	0.5798545530365788	4.70590256733761	2.5274521675741034e-6	1.3743699125821414e-5	Slc2a2
UN_vs_UH	ENSMUSG00000027801	183.0898094123391	2.1320452696439283	0.19658597647997061	10.84535788269289	2.0981309782171075e-27	7.249996225639296e-26	Tm4sf4
UN_vs_UH	ENSMUSG00000027875	3.0770459909119103	1.5552836561101249	1.2965237380434753	1.199579776655021	0.23030258462170888	0.3569819032452926	Hmgcs2
UN_vs_UH	ENSMUSG00000028001	5.947703734056908	2.611553410452252	0.9929149776183647	2.6301883538068904	0.008533757253746095	0.0225349529814429	Fga
UN_vs_UH	ENSMUSG00000028011	4.228150369412141	0.6339575717991761	0.9967657133130343	0.6360146254349358	0.5247668894243035	0.6567361210001902	Tdo2
UN_vs_UH	ENSMUSG00000028088	50.35158444269372	-0.8237327774254487	0.35505249872918226	-2.320030926056809	0.020339204415328795	0.04823391314116842	Fmo5
UN_vs_UH	ENSMUSG00000028158	188.26774857285858	0.9108586388790241	0.26457404398176615	3.442736200312221	5.758607419196496e-4	0.002029340515516955	Mttp
UN_vs_UH	ENSMUSG00000028223	382.37279575050536	0.601755033138469	0.1668375409981817	3.6068323084732308	3.0995783063796187e-4	0.0011602813809876828	Decr1
UN_vs_UH	ENSMUSG00000028307	2.71844553401655	-0.012270380461084895	1.423160653424035	-0.0086219222204908	0.9931207866065694	0.9981100237682629	Aldob
UN_vs_UH	ENSMUSG00000028378	516.4810008351205	0.2788743521003491	0.16024955295012402	1.7402504217103545	0.08181505545241446	0.15605129755852437	Ptgr1
UN_vs_UH	ENSMUSG00000028494	2121.1646751601634	-0.9429004735734526	0.1465339941462773	-6.434687589503661	1.237275464927778e-10	1.1663898914162906e-9	Plin2
UN_vs_UH	ENSMUSG00000028672	267.1539805779856	-0.4740436462561603	0.1861848460271075	-2.546091458953336	0.010893664255711626	0.02794736624997293	Hmgcl
UN_vs_UH	ENSMUSG00000029102	285.8250586459196	-3.3945915791254997	0.2596234004922526	-13.075060155168092	4.572021206603013e-39	3.114382187508612e-37	Hgfac
UN_vs_UH	ENSMUSG00000029260	395.96518624991137	0.5501489999352974	0.28917763341982167	1.902460413100495	0.05711098946810401	0.11573836157403676	Ugt2b34
UN_vs_UH	ENSMUSG00000029368	39.399939117065024	-0.05944207213179079	1.4319157753263039	-0.04151226849794652	0.9668875124387161	0.9815553215051439	Alb
UN_vs_UH	ENSMUSG00000029369	26.716549754343806	2.613556739287793	0.5543389499110748	4.7147268646864005	2.420351997772056e-6	1.3218043022315497e-5	Afm
UN_vs_UH	ENSMUSG00000029455	4283.57233285732	0.2531402976431639	0.14317270819015376	1.7680764780041565	0.07704811917595139	0.14846390600618029	Aldh2
UN_vs_UH	ENSMUSG00000029478	7931.307917096101	-0.8117897068125239	0.192734694703853	-4.211954199838703	2.5317088390453778e-5	1.1647331514417187e-4	Ncor2
UN_vs_UH	ENSMUSG00000029597	6.519247824769575	-2.259735328051258	0.9238177114764561	-2.4460835725261463	0.014441752049732297	0.0357330422738136	Sds
UN_vs_UH	ENSMUSG00000029727	81.4900562582122	-0.8985514560291281	0.37261713334872193	-2.4114603855003067	0.0158887778152658	0.038833104729825936	Cyp3a13
UN_vs_UH	ENSMUSG00000029759	264.1109415350707	-0.6726719120765494	0.2747676259789733	-2.4481483569247926	0.01435925171476131	0.035559965141728364	Pon3
UN_vs_UH	ENSMUSG00000030513	3021.4802148456733	0.22797024445358846	0.29097130816432104	0.7834801509874169	0.4333452051834795	0.5743183838571847	Pcsk6
UN_vs_UH	ENSMUSG00000030530	4630.085705241146	0.11381498953442012	0.1021887336970818	1.113772383869655	0.265376847232169	0.3986000933887119	Furin
UN_vs_UH	ENSMUSG00000030630	1264.4846306986683	-0.3294693454281146	0.18943621768457114	-1.7392099011220317	0.08199784850524716	0.15626517114701824	Fah
UN_vs_UH	ENSMUSG00000030834	1.5598749003604933	0.24418654394564004	1.6869355562944002	0.1447515543996425	0.8849070332429605	0.9315713824174633	Abcc6
UN_vs_UH	ENSMUSG00000030861	1495.83784641165	0.32077569280884416	0.15650524176263766	2.0496162888610843	0.040401889623293795	0.08662199376601655	Acadsb
UN_vs_UH	ENSMUSG00000030895	53.001101314272105	-0.1648462082478282	0.33952568224195634	-0.4855191134859535	0.6273081578581639	0.7426643954459854	Hpx
UN_vs_UH	ENSMUSG00000030935	2.717893072225812	0.8914264352624359	1.659226074676033	0.5372543554298281	0.5910919297840049	0.7128718248361856	Acsm3
UN_vs_UH	ENSMUSG00000031271	59.263222018917496	2.339087927515409	0.5520630302868247	4.236994327079164	2.2653185733265503e-5	1.0495460625565843e-4	Serpina7
UN_vs_UH	ENSMUSG00000031594	5.562279259775584	1.7394960228522753	0.999785708502683	1.7398688619558391	0.08188204739484942	0.15616340298435655	Fgl1
UN_vs_UH	ENSMUSG00000031604	1040.6022204592227	1.4401028327533205	0.21692888625057893	6.638594138587098	3.1668906315308416e-11	3.1744069858778293e-10	Msmo1
UN_vs_UH	ENSMUSG00000031722	342.39195288230053	2.1232841437475805	0.39295253796870105	5.403411197503709	6.53853333357644e-8	4.4731758820957617e-7	Hp
UN_vs_UH	ENSMUSG00000031980	228.1626580992514	2.9995455466081307	0.28048002371242836	10.694328625996967	1.082003945779904e-26	3.5700494773519227e-25	Agt
UN_vs_UH	ENSMUSG00000032018	983.3490687033702	0.8567781704117741	0.1486003599174611	5.765653400083719	8.134207614901662e-9	6.176213173040595e-8	Sc5d
UN_vs_UH	ENSMUSG00000032047	2054.188692421644	0.7375804442595817	0.16613433154529436	4.439662996799009	9.009985377226932e-6	4.451124826987207e-5	Acat1
UN_vs_UH	ENSMUSG00000032083	4.308573571384163	-0.7914632248786065	1.1755264594061128	-0.6732840580027959	0.500766592944897	0.6362102479388841	Apoa1
UN_vs_UH	ENSMUSG00000032207	13.334527061420584	-3.200408655685336	1.287326293101735	-2.4860897138783242	0.012915540152594716	0.03249175799489788	Lipc
UN_vs_UH	ENSMUSG00000032271	124.19231836914145	-0.2433608157299677	0.4012494088293006	-0.6065075994504411	0.5441777375343244	0.6737084165096628	Nnmt
UN_vs_UH	ENSMUSG00000032374	17803.800600173887	-3.9473025089791647	0.2306682444269774	-17.11246608212151	1.1981738146762041e-65	2.2545834997941843e-63	Plod2
UN_vs_UH	ENSMUSG00000032527	647.8022627598945	0.9163042450823041	0.2892559911917159	3.167796944523742	0.0015359876031245927	0.004901182739654615	Pccb
UN_vs_UH	ENSMUSG00000032554	630.1828356139769	-1.3903663652330025	0.3624784460727182	-3.8357214899174332	1.2519621949395475e-4	5.060302321315631e-4	Trf
UN_vs_UH	ENSMUSG00000032591	377.72732979422796	-1.7558573071809072	0.3469094367279795	-5.061428491948806	4.161268121146641e-7	2.533960289727392e-6	Mst1
UN_vs_UH	ENSMUSG00000032786	1642.583494135175	-0.4185791120032983	0.14347118074636045	-2.917513537044733	0.003528343329326367	0.01027995783747472	Alas1
UN_vs_UH	ENSMUSG00000033022	8.20991242292269	-0.5951298660987829	0.7513885243297782	-0.7920401321401941	0.42833727618049927	0.5697473357930003	Cdo1
UN_vs_UH	ENSMUSG00000033831	5.152947987038692	1.1233601941701317	1.1504057756687822	0.976490398370151	0.32882150371589985	0.467984382952396	Fgb
UN_vs_UH	ENSMUSG00000033860	1.9866447472659947	-2.0020200887159287	2.44475415504733	-0.8189044630858475	0.41284092335862194	0.5551575566709552	Fgg
UN_vs_UH	ENSMUSG00000034926	1291.1372268247494	-0.4661556721045805	0.3005110157515911	-1.5512099313188399	0.12085138291986075	0.21463232710886399	Dhcr24
UN_vs_UH	ENSMUSG00000035237	63.88223133499299	-0.8453037205231316	0.3422449532935475	-2.4698792849637865	0.013515865295466481	0.0337341780319132	Lcat
UN_vs_UH	ENSMUSG00000035811	8.003551823406914	1.7641239613601416	0.8049039874044035	2.191719744175901	0.02839974917934767	0.06426208276622246	Ugt2b35
UN_vs_UH	ENSMUSG00000036138	783.929453438824	-0.13814186907270612	0.16171689417667898	-0.8542203940782052	0.3929828853116744	0.5353432260207798	Acaa1a
UN_vs_UH	ENSMUSG00000036880	1464.680886332252	0.06477724821012924	0.10892467368998907	0.5946976567907104	0.5520455884231641	0.6804790769219246	Acaa2
UN_vs_UH	ENSMUSG00000036980	1276.7917896019537	0.6077888720166166	0.10511639519463686	5.782055890436648	7.379318100976063e-9	5.63228676743173e-8	Taf6
UN_vs_UH	ENSMUSG00000037254	107.95891053744755	-0.2288300630142085	0.33555221393555895	-0.6819506875855514	0.4952701328097909	0.6313797205560823	Itih2
UN_vs_UH	ENSMUSG00000037411	113696.31349272371	-4.717342886926288	0.19149580753126216	-24.63418362909157	5.437576021933753e-134	5.439006962992157e-131	Serpine1
UN_vs_UH	ENSMUSG00000037580	143.91676358063896	-1.7322534570420343	0.22865145954364002	-7.575956263298723	3.564919023287804e-14	4.801650321586443e-13	Gch1
UN_vs_UH	ENSMUSG00000037942	38.02433346429058	1.5089240292162929	0.43956734149389287	3.4327482658018558	5.974965749633878e-4	0.002097805728279916	Crp
UN_vs_UH	ENSMUSG00000038224	3.54027134059444	-1.1943048615252925	1.227723784537671	-0.9727797706346765	0.33066276884937496	0.47009851925277124	Serpinf2
UN_vs_UH	ENSMUSG00000038521	4351.165097183421	-0.18800661378648087	0.18692218547779704	-1.0058014959856791	0.3145110675381204	0.45234469793869975	C1s1
UN_vs_UH	ENSMUSG00000038776	5999.0013130537645	-1.6074235834383666	0.30586036723506754	-5.255416378294572	1.476899478826031e-7	9.596059690628622e-7	Ephx1
UN_vs_UH	ENSMUSG00000039196	32.32870510419219	3.518950540013712	0.6860449629271789	5.129329315383715	2.9077628085254784e-7	1.8130587984260733e-6	Orm1
UN_vs_UH	ENSMUSG00000039653	1.8485623852356416	3.645279875718145	1.9603897668464512	1.8594668965152092	0.06296098726495981	0.12570370448267268	Baat
UN_vs_UH	ENSMUSG00000040017	8.553301219519048	2.8555868254638073	1.276276823187036	2.237435306811433	0.02525790311771041	0.05809348284546609	Saa4
UN_vs_UH	ENSMUSG00000040564	5.086135363178461	0.3094178810648197	1.3881411614167951	0.2229008761248855	0.8236126544936533	0.8922509547199385	Apoc1
UN_vs_UH	ENSMUSG00000040618	1522.1742430804038	-0.9215000052154344	0.21195514103284885	-4.347618089021111	1.376239754044764e-5	6.594915916697111e-5	Pck2
UN_vs_UH	ENSMUSG00000040963	1.8679559962533974	0.41930205985583147	2.3206716068872684	0.1806813418199415	0.8566177048082976	0.9128641628284007	Asgr2
UN_vs_UH	ENSMUSG00000041354	811.351789187594	-0.06004549309151067	0.1537933364615341	-0.3904297447017733	0.6962187965394196	0.8001716393463758	Rgl2
UN_vs_UH	ENSMUSG00000041550	2.130632882401982	-0.8468761241893875	1.592777041490455	-0.5316978473000313	0.5949352831337725	0.7163115192717576	Serpina5
UN_vs_UH	ENSMUSG00000042476	44.86667739790798	1.0684734003622298	0.4741357165616709	2.253518060420688	0.024226503290558702	0.056053651696745574	Abcb4
UN_vs_UH	ENSMUSG00000044986	172.62689060840114	0.7185536825828239	0.20626415850712324	3.483657499119068	4.946120047647681e-4	0.0017705115181929907	Tst
UN_vs_UH	ENSMUSG00000045867	205.86792783983142	-0.6414229236244674	0.28578186726108873	-2.2444493409320017	0.024803504903518462	0.05719371641487119	Cradd
UN_vs_UH	ENSMUSG00000046598	6.24409092668731	-0.02891599713913803	0.8508020951944989	-0.03398674886023599	0.97288771747517	0.9852257191141689	Bdh1
UN_vs_UH	ENSMUSG00000047631	1.376607321992409	-3.5880367910912208	2.5558139508868996	-1.4038724492626418	0.16035683506298862	NA	Apof
UN_vs_UH	ENSMUSG00000047638	69.49915445715177	2.2981780408082226	0.31416564186900425	7.3151794293485475	2.570377008393108e-13	3.1844859872562596e-12	Nr1h4
UN_vs_UH	ENSMUSG00000047797	2.674992640663339	2.79920499641148	1.5613477664930981	1.792813270997723	0.07300278676398486	0.1418147066656249	Gjb1
UN_vs_UH	ENSMUSG00000049091	865.0998344167733	1.084493398249559	0.16052170109181374	6.7560547319970174	1.4179987122676438e-11	1.4678140265058045e-10	Sephs2
UN_vs_UH	ENSMUSG00000049115	1.4397233017017605	1.5124976861140207	1.901541261726368	0.7954061878945803	0.4263772616143495	NA	Agtr1a
UN_vs_UH	ENSMUSG00000051223	6493.663592335815	0.7494719374333189	0.14014445772247291	5.347852848505025	8.900377992791415e-8	6.01749141775172e-7	Bzw1
UN_vs_UH	ENSMUSG00000053460	699.5456760110014	-0.5422510016663659	0.11782856001324793	-4.602033680165475	4.1838552626491106e-6	2.1947051964296535e-5	Ggcx
UN_vs_UH	ENSMUSG00000053964	119.79158369844374	0.030104468093463736	0.3629662561014454	0.08294012897179577	0.9338991456411729	0.9619136924974727	Lgals4
UN_vs_UH	ENSMUSG00000054422	2.251412134817593	-1.9451011059019845	1.653019306010487	-1.1766959398655956	0.23931688897765638	0.36728259481710107	Fabp1
UN_vs_UH	ENSMUSG00000054757	17.159714344443156	1.613312091063395	0.5231203423400669	3.0840171189799053	0.00204225843605428	0.006314156755687586	Akr1c20
UN_vs_UH	ENSMUSG00000055737	1196.9413339095684	-1.7284721445490479	0.2479220485054553	-6.971837135780259	3.1282858784543808e-12	3.482898249562127e-11	Ghr
UN_vs_UH	ENSMUSG00000056035	1.561785832815161	-2.770010985800023	2.8452042630305767	-0.973571923039908	0.3302691327662087	0.4697122553484843	Cyp3a11
UN_vs_UH	ENSMUSG00000056973	22.886581391126107	2.3475909079184256	0.8422663781835247	2.7872309387219776	0.00531605794235893	0.014796672699843508	Ces1d
UN_vs_UH	ENSMUSG00000057465	6.361046955617553	5.581203584118169	1.414281453151267	3.9463174544799897	7.936237639418531e-5	3.330275918241316e-4	Saa2
UN_vs_UH	ENSMUSG00000058207	3.4923221766732526	-1.7330180377492166	1.325215810474063	-1.3077251448798157	0.19096655149595712	0.3083795829025971	Serpina3k
UN_vs_UH	ENSMUSG00000058952	4.600376867466366	0.8042175640480819	0.980525643170205	0.8201902414789589	0.41210766415415584	0.5543676498619572	Cfi
UN_vs_UH	ENSMUSG00000059481	1.3827704863752948	-1.185601064074781	1.8528737633397758	-0.6398714729155394	0.5222561614323835	NA	Plg
UN_vs_UH	ENSMUSG00000060459	15.255238285623598	2.0823275323601425	0.8525300145571679	2.4425269454492717	0.014584840803602837	0.03605422729870863	Kng2
UN_vs_UH	ENSMUSG00000060807	1.8678486872002105	-1.3420003952520159	2.0483173952745894	-0.6551720931277414	0.51235695973439	0.6463128799960332	Serpina6
UN_vs_UH	ENSMUSG00000061740	19.872449460921302	-1.0770711488699087	0.8086972124010837	-1.3318596037594865	0.18290632752933292	0.2979714344843967	Cyp2d22
UN_vs_UH	ENSMUSG00000063558	378.68884017457583	1.8901848842683342	0.24474081596438862	7.7232106823708895	1.1343544697435929e-14	1.635690948215249e-13	Aox1
UN_vs_UH	ENSMUSG00000064373	7642.235168837109	2.131717691820598	0.1909183849534508	11.165596714744614	6.008635586088369e-29	2.3210186852359644e-27	Sepp1
UN_vs_UH	ENSMUSG00000066361	6.237379863197784	2.5009883696355573	1.0139155643530102	2.466663356954643	0.013637850581316788	0.03399178364562958	Serpina3c
UN_vs_UH	ENSMUSG00000067231	1.4320014699418433	3.2038096261290736	2.0558106573860733	1.5584166832769808	0.119134504339868	NA	Cyp2c65
UN_vs_UH	ENSMUSG00000070704	16.899425744624107	0.948977889044638	0.609098822020595	1.5580031593174728	0.11923249920043368	0.21253176208068297	Ugt2b36
UN_vs_UH	ENSMUSG00000071178	3.055346545875813	0.8722179481226724	1.7692065039067502	0.4929995148653628	0.6220129301283746	0.7382349176974806	Serpina1b
UN_vs_UH	ENSMUSG00000072115	20.172317572177064	-0.8096135261827072	0.47312053010454913	-1.7112204494778542	0.0870404250351967	0.16410746803511045	Ang
UN_vs_UH	ENSMUSG00000072849	1.6009553907360536	-3.001182461945293	2.730547228071678	-1.0991139179323914	0.2717183798675155	0.4055609683014319	Serpina1e
UN_vs_UH	ENSMUSG00000073418	180.76698962262245	-0.47066139281937863	0.25790750419690117	-1.824923219217573	0.06801261676616631	0.13392561011367718	C4b
UN_vs_UH	ENSMUSG00000074115	4.309342991864465	3.8306653849681402	1.5225148036342329	2.516011913857499	0.011869117056273524	0.030185008651743384	Saa1
UN_vs_UH	ENSMUSG00000074179	4.063031066900403	5.314201915391409	1.7182057989865696	3.092878582138313	0.0019822521878586105	0.006156676389974324	Gm10639
UN_vs_UH	ENSMUSG00000074183	75.10439498157454	4.014823232855323	0.738255432047908	5.438257625437678	5.3804138663077714e-8	3.7197077311451146e-7	Gsta1
UN_vs_UH	ENSMUSG00000074207	3.020529300072397	1.837101804116248	1.3892255097201458	1.3223927945912288	0.18603738696501806	0.30219149908292037	Adh1
UN_vs_UH	ENSMUSG00000074604	500.59678416416443	0.4951327695539754	0.21867782136073954	2.264211187366756	0.023561128836799946	0.054747432882184005	Mgst2
UN_vs_UH	ENSMUSG00000076441	1749.4153769464328	-0.8028283324552702	0.2420784812209563	-3.316396932127525	9.11862151657367e-4	0.0030699628329934918	Ass1
UN_vs_UH	ENSMUSG00000078676	3073.903380060243	-0.03994244912009759	0.11846830121955006	-0.337157270838844	0.7359983462812111	0.8319543550273252	Casc3
UN_vs_UH	ENSMUSG00000079012	21.33653020705619	-0.8635243683949771	0.5372772541015229	-1.6072230153108382	0.10800545500164808	0.1958629458307559	Serpina3m
UN_vs_UH	ENSMUSG00000090175	34.106258050709265	5.347030689153122	1.1403442714413956	4.688961766251935	2.7459468309577407e-6	1.4813147749745065e-5	Ugt1a9
UN_vs_UH	ENSMUSG00000090231	165.96201368765549	1.876657728965762	0.2753575495982196	6.8153487409516655	9.40353679905785e-12	9.917548105776606e-11	Cfb
UN_vs_UH	ENSMUSG00000094936	521.1048846796104	0.26315874694191893	0.15523138268440967	1.6952676861542169	0.09002465185436788	0.16882953507916534	Rbm4
UN_vs_UH	ENSMUSG00000098470	405.48464917910337	-0.7683137829034012	0.16112926929259488	-4.76830675318349	1.8578075919895923e-6	1.0338984856738566e-5	C1rb
UN_vs_SN	ENSMUSG00000000049	10.09873540123108	1.16133954982759	0.973972123712783	1.19237452649113	0.23311442400631147	0.37809455747468856	Apoh
UN_vs_SN	ENSMUSG00000000753	7319.782708560114	2.751828652808149	0.4792189660771177	5.7423199990071225	9.338812786572222e-9	9.390748511646877e-8	Serpinf1
UN_vs_SN	ENSMUSG00000001247	109.32789503824439	3.5684898105223493	0.31431418820985463	11.353257168714942	7.145047335417212e-30	4.486446442637534e-28	Lsr
UN_vs_SN	ENSMUSG00000001249	9.330637984822218	2.584065000963637	1.279850771442073	2.019036170952993	0.043483460148994194	0.0987377918359952	Hpn
UN_vs_SN	ENSMUSG00000001666	675.8027257397463	0.19187249743423335	0.20834615014113955	0.9209313313649112	0.35708627948766414	0.5172982838156607	Ddt
UN_vs_SN	ENSMUSG00000001670	5.128639794033339	-2.583857929376961	1.2663572273640993	-2.0403862934909895	0.04131186598948481	0.09454331642360944	Tat
UN_vs_SN	ENSMUSG00000002985	192.2545766030715	-0.6867048411008095	0.26923753775879455	-2.5505538596776836	0.010755190447559215	0.03028949510526916	Apoe
UN_vs_SN	ENSMUSG00000003617	28480.3234275706	-0.6907156941170152	0.1421660201408272	-4.858514667800394	1.1826964853397692e-6	8.346836633796536e-6	Cp
UN_vs_SN	ENSMUSG00000005320	388.75315946582083	2.893362465304007	0.37147136508659595	7.788924631187973	6.758190244877293e-15	1.536367160674782e-13	Fgfr4
UN_vs_SN	ENSMUSG00000005514	5498.688116415114	-1.2985257874145584	0.18506252998046058	-7.016686670995259	2.2719130699589617e-12	3.827948095785902e-11	Por
UN_vs_SN	ENSMUSG00000006373	4208.199648084521	0.5119744210366697	0.13642659132858115	3.7527465580635075	1.749076640109532e-4	7.989700263873437e-4	Pgrmc1
UN_vs_SN	ENSMUSG00000006522	4.325075534031257	-1.2164165129044064	1.1205851600122334	-1.0855190273009923	0.27769184109727313	0.43020755834570007	Itih3
UN_vs_SN	ENSMUSG00000008540	915.0927025239539	-0.38011122973867095	0.1909886997998953	-1.9902288990758359	0.04656572622290604	0.10428159422946205	Mgst1
UN_vs_SN	ENSMUSG00000009281	61.01658419707176	2.368579780527692	0.9915422971488053	2.388783400706736	0.016904265140342146	0.04454277285934441	Rarres2
UN_vs_SN	ENSMUSG00000010064	173.3548306135059	4.108484481479207	0.814413983209102	5.044712598487332	4.5420356065184244e-7	3.4539280110627644e-06	Slc38a3
UN_vs_SN	ENSMUSG00000015083	58.10052397124599	-0.06019171123351917	0.2831922693663461	-0.21254715521790374	0.8316801935165015	0.9044746994192238	C8g
UN_vs_SN	ENSMUSG00000015224	20.411961015277516	-1.8297503301668145	0.4820853664928679	-3.795490295584163	1.4735195924182035e-4	6.854428442292206e-4	Cyp2j9
UN_vs_SN	ENSMUSG00000016194	62.14889666480078	-0.17868221938725343	0.6002982942257993	-0.29765571734249	0.7659659446074125	0.8642620307559687	Hsd11b1
UN_vs_SN	ENSMUSG00000016534	10262.469641756425	0.7346682432324948	0.16026993503888104	4.5839429775413985	4.562887197031682e-6	2.9195301829500223e-5	Lamp2
UN_vs_SN	ENSMUSG00000017057	2947.6302884413335	1.9384371122547233	0.18105214612602555	10.706512757409842	9.486834561510207e-27	5.189325078912362e-25	Il13ra1
UN_vs_SN	ENSMUSG00000017344	1.4641304612254014	1.979178364053266	1.639736379089171	1.2070100958256753	0.22742825595204774	0.37102915473948106	Vtn
UN_vs_SN	ENSMUSG00000018796	1110.9766222253245	-0.29635382994316334	0.15055688819274912	-1.9683843994155816	0.04902382551983755	0.10875125124973163	Acsl1
UN_vs_SN	ENSMUSG00000020017	13.845411954712583	-1.3660502863638415	0.9262179308238649	-1.4748691867244985	0.14024771588805146	0.2555807135266278	Hal
UN_vs_SN	ENSMUSG00000020098	649.2156930873598	-0.981253818336143	0.2007194011316338	-4.888684465995526	1.015120499408143e-6	7.2639329836724865e-6	Pcbd1
UN_vs_SN	ENSMUSG00000020485	1287.7790251607921	0.20522972506663176	0.15895144066634723	1.2911473101865534	0.19665260157452738	0.33225637516759615	Supt4a
UN_vs_SN	ENSMUSG00000020534	838.620474536879	-0.4599277182438098	0.16878881146266905	-2.724870886039338	0.0064326636934437164	0.019352496781015083	Shmt1
UN_vs_SN	ENSMUSG00000020572	2798.1538415244468	-0.4154809225617683	0.14096678841458407	-2.9473674418958646	0.0032049212771242475	0.010669229918118361	Nampt
UN_vs_SN	ENSMUSG00000020609	206.88539962675486	4.468871429502338	0.48708313307580703	9.174761197914087	4.5257645329395624e-20	1.609820214922473e-18	Apob
UN_vs_SN	ENSMUSG00000020884	1.5906596972823068	1.0607595552803775	1.4409194556592293	0.7361685284449668	0.4616281423855681	0.6209308695760692	Asgr1
UN_vs_SN	ENSMUSG00000021033	428.1420496155203	0.8206121413992568	0.15400428543153913	5.328501990056963	9.902611256632295e-8	8.488946120259677e-7	Gstz1
UN_vs_SN	ENSMUSG00000021048	1227.8186364594294	-0.23919861024548134	0.15966568172918366	-1.4981216229746674	0.13410165411281882	0.24677130621137638	Mthfd1
UN_vs_SN	ENSMUSG00000021069	401.34692576053163	8.205946625272052	1.3045729018425691	6.2901403315077555	3.1717911218234037e-10	4.008979742845788e-9	Pygl
UN_vs_SN	ENSMUSG00000021091	2601.4720169703596	1.3997849737504295	0.27368972445858814	5.114495900492714	3.1457992185839127e-7	2.4651351179978587e-6	Serpina3n
UN_vs_SN	ENSMUSG00000021238	178.77617176979518	1.520762273112306	0.2309798428538426	6.583960982580635	4.580773833428237e-11	6.515174903072586e-10	Aldh6a1
UN_vs_SN	ENSMUSG00000021751	21.88992427608851	5.475795876265966	0.8532701479597117	6.417423472928662	1.3859999109950936e-10	1.8462350792573116e-9	Acox2
UN_vs_SN	ENSMUSG00000021765	1001.5345756996605	-0.1272769115137359	0.1280780068848062	-0.993745254235641	0.3203469048707604	0.4776828312703275	Fst
UN_vs_SN	ENSMUSG00000021794	2456.923620863026	0.13392271102714418	0.11449965769850177	1.1696341606521374	0.24214822401398015	0.38920189142607564	Glud1
UN_vs_SN	ENSMUSG00000021922	8.421898452149728	-0.7518540237705246	0.7126224600622026	-1.0550523817406732	0.2914013685593554	0.4452231498457212	Itih4
UN_vs_SN	ENSMUSG00000022094	1707.6533839610354	0.164593025985735	0.29199985360090414	0.5636750291344165	0.5729753145658629	0.7167830968591831	Slc39a14
UN_vs_SN	ENSMUSG00000022323	1186.8543082754625	-0.16395933163514256	0.1497101743664784	-1.0951782824979108	0.2734385382127603	0.42557645446870035	Hrsp12
UN_vs_SN	ENSMUSG00000022533	3518.5981975564305	-0.7682026893215197	0.22943683078433727	-3.348209991810791	8.133535702166285e-4	0.0031747288665181536	Atp13a3
UN_vs_SN	ENSMUSG00000022546	140.50135838298138	-1.064221726155941	0.2154991510870512	-4.938403333784118	7.876480514657539e-7	5.754280265253738e-6	Gpt
UN_vs_SN	ENSMUSG00000022766	7.069553566524498	1.8307317216379257	0.8319129599213788	2.2006289237409424	0.027762304258381488	0.06774238130172107	Serpind1
UN_vs_SN	ENSMUSG00000022821	5.979860897167267	-1.494891537944934	1.105352674527017	-1.3524113818104266	0.17624375037877105	0.3053794118660789	Hgd
UN_vs_SN	ENSMUSG00000022868	5.049033733340896	2.4860245143377786	1.6021080133067898	1.551720916248689	0.12072901572964599	0.2268882897862118	Ahsg
UN_vs_SN	ENSMUSG00000022912	1915.7086944429616	-0.6580907888948853	0.12728713471479658	-5.170128075939673	2.3393361225745035e-7	1.8822080278867884e-6	Pros1
UN_vs_SN	ENSMUSG00000022982	6086.540907952405	-0.6634040155090759	0.12971450835042939	-5.114339359147561	3.148408918813783e-7	2.4661905080864644e-6	Sod1
UN_vs_SN	ENSMUSG00000023070	7.05090812330385	0.08071321766341276	0.7256338920133499	0.11123132278105861	0.9114329137552478	0.953114594613499	Rgn
UN_vs_SN	ENSMUSG00000023921	868.672970729971	-0.166273526822555	0.13488800931075803	-1.2326783356961724	0.2176957976765434	0.3591723164098969	Mut
UN_vs_SN	ENSMUSG00000024039	141.80185840191962	1.125948469601852	0.5459270944590544	2.0624520765314394	0.039164715676842196	0.09042428088642401	Cbs
UN_vs_SN	ENSMUSG00000024052	1513.5769231790425	-0.6852129206856673	0.16255840758951046	-4.215179828876981	2.4957923726132448e-5	1.3787223041694893e-4	Lpin2
UN_vs_SN	ENSMUSG00000024164	34456.27885827649	-0.8931713718654798	0.20189963670457084	-4.423838430043392	9.69625465749381e-6	5.811800520305068e-5	C3
UN_vs_SN	ENSMUSG00000024292	2.4750707253547204	5.228290324641239	1.654782973368163	3.159502127339104	0.001580389466814842	0.005734270811586814	Cyp4f14
UN_vs_SN	ENSMUSG00000024304	8885.07348973884	-0.9852680591640179	0.2217456863153672	-4.443234389519386	8.8616535933018e-6	5.355938451562908e-5	Cdh2
UN_vs_SN	ENSMUSG00000024386	5.584551224919492	0.3404827283768525	1.056277712772679	0.3223420548021424	0.747193576782647	0.8517355794259076	Proc
UN_vs_SN	ENSMUSG00000024507	2338.1713281445336	-0.3418357998534242	0.10041820195677241	-3.404121894161939	6.637712548884791e-4	0.002654541279021548	Hsd17b4
UN_vs_SN	ENSMUSG00000024646	2238.031189581517	-0.8314908843664303	0.14569109434485164	-5.707218331398394	1.1483743810017162e-8	1.1406640341913283e-7	Cyb5a
UN_vs_SN	ENSMUSG00000024747	6.08440200906625	-0.30879647419503214	0.7604562931130671	-0.4060673532346182	0.684693112527911	0.8058753707404652	Aldh1a7
UN_vs_SN	ENSMUSG00000024863	1.9545005243898828	0.5559804211564012	1.8722062896631393	0.2969653633929609	0.7664929529016165	0.8646068844883761	Mbl2
UN_vs_SN	ENSMUSG00000024990	2561.840104302866	-1.857313773715464	0.17455887278119467	-10.640042205379968	1.9404142901943205e-26	1.0353117557080517e-24	Rbp4
UN_vs_SN	ENSMUSG00000025002	29.68109110448026	1.381783682275533	0.5983565975103974	2.3092979805433203	0.02092705164901961	0.05329504726989654	Cyp2c55
UN_vs_SN	ENSMUSG00000025068	1306.5880594930297	-0.3947251029666234	0.16756128917390226	-2.355705813154498	0.018487552497348993	0.048072559942507476	Gsto1
UN_vs_SN	ENSMUSG00000025075	365.47602383873897	-1.3174672340107199	0.22758983776633443	-5.788778826598392	7.089998021646703e-9	7.248873369985174e-8	Habp2
UN_vs_SN	ENSMUSG00000025194	72.37477792490758	-2.5702058534831744	0.48554372018050346	-5.293459160645074	1.2002405539776006e-7	1.0107070952166703e-6	Abcc2
UN_vs_SN	ENSMUSG00000025289	2570.153284832827	0.5465199670684063	0.12104983623255121	4.514834419259157	6.336625575402076e-6	3.9345508501256514e-5	Prdx4
UN_vs_SN	ENSMUSG00000025479	3.6326158291634463	-0.4767644302244167	1.5686236874788975	-0.30393805348603126	0.7611750858473403	0.8608958112143438	Cyp2e1
UN_vs_SN	ENSMUSG00000025533	769.3092612790967	-0.09869859292668251	0.16524999798279355	-0.5972683457276615	0.5503282347691679	0.6983889893795366	Asl
UN_vs_SN	ENSMUSG00000025588	2.409026260696861	0.9970807383216499	1.5806069715978652	0.630821422553693	0.5281572945157141	0.6800194928003472	Nat1
UN_vs_SN	ENSMUSG00000025991	3.7519891322133114	1.8489811146309456	1.1325168964386525	1.632630047679914	0.1025468277098062	0.1989206766183665	Cps1
UN_vs_SN	ENSMUSG00000026170	32.073535927602	-1.609362398960102	0.6892635729276436	-2.3349012803974873	0.019548578458874984	0.05026924415919288	Cyp27a1
UN_vs_SN	ENSMUSG00000026180	1.6135116046740186	0.21836585160149405	1.4580635140319584	0.1497642931875105	0.8809505814766491	0.9329125770047711	Cxcr2
UN_vs_SN	ENSMUSG00000026365	2583.864332712659	-1.81258968181924	0.2004229832493545	-9.043821484106552	1.5128823843000665e-19	5.1830819650195965e-18	Cfh
UN_vs_SN	ENSMUSG00000026405	157.42411307730228	0.45611102711838153	0.2834282995014252	1.609264240447126	0.10755857477782725	0.20673577774383206	C4bp
UN_vs_SN	ENSMUSG00000026579	1.6474117478324257	0.7611136402441048	1.4437690085283155	0.5271713381768284	0.598074610518788	0.7356650342870613	F5
UN_vs_SN	ENSMUSG00000026715	28.651066907245333	-0.25258350541632396	0.4597744885400269	-0.5493638984154612	0.582755744135389	0.724529996963487	Serpinc1
UN_vs_SN	ENSMUSG00000026874	3.705187739763977	2.697957231209236	1.961232708944967	1.3756436035887782	0.1689320000785048	0.29597201664570627	Hc
UN_vs_SN	ENSMUSG00000027067	11358.974976187255	-0.17042114038978384	0.1238717437788369	-1.3757870454625807	0.16888757330859783	0.295920729615998	Ssrp1
UN_vs_SN	ENSMUSG00000027082	2203.1842245041094	-0.830980013502624	0.5028248867221619	-1.6526230810086886	0.09840759764931445	0.19232835818093874	Tfpi
UN_vs_SN	ENSMUSG00000027187	4167.334717998083	0.0030328578448494924	0.12368807842012247	0.0245202115158423	0.9804376621027215	0.995140528706907	Cat
UN_vs_SN	ENSMUSG00000027199	2.2544085776212777	-0.2916305207930835	1.2715688915431527	-0.22934700804072522	0.8185992198697924	0.8981167775137373	Gatm
UN_vs_SN	ENSMUSG00000027227	1649.1013942023797	0.9838537249210434	0.19437629994919653	5.061593029490683	4.1576777979731345e-7	3.1864651506601007e-6	Sord
UN_vs_SN	ENSMUSG00000027249	4.685303782456722	-0.8330863903510174	1.3568100331004505	-0.6140037072450956	0.5392128774243231	0.6893452746541526	F2
UN_vs_SN	ENSMUSG00000027690	42.01893217907472	-1.2340829822012391	0.43997829332844773	-2.804872424194766	0.005033649870051894	0.015699906510521222	Slc2a2
UN_vs_SN	ENSMUSG00000027801	183.0898094123391	5.276677181803477	0.25498747359115387	20.693868241794828	3.933548556984386e-95	1.9203584055197775e-92	Tm4sf4
UN_vs_SN	ENSMUSG00000027875	3.0770459909119103	2.8182797119695984	1.335479576076543	2.1103128512450335	0.034831417377386285	0.08207890895928555	Hmgcs2
UN_vs_SN	ENSMUSG00000028001	5.947703734056908	5.3289689707903944	1.3039432234586703	4.08681058723973	4.373438853594914e-5	2.2908936140826576e-4	Fga
UN_vs_SN	ENSMUSG00000028011	4.228150369412141	0.3594133071021595	0.8917564475896602	0.403039762789069	0.6869189730847196	0.8074492088363573	Tdo2
UN_vs_SN	ENSMUSG00000028088	50.35158444269372	-0.010482105521174755	0.35318198079442076	-0.029679049586836512	0.9763230205684209	0.9930535937111371	Fmo5
UN_vs_SN	ENSMUSG00000028158	188.26774857285858	1.3026532171643992	0.2602973031373584	5.004482188111614	5.601239062211015e-7	4.208580084911762e-6	Mttp
UN_vs_SN	ENSMUSG00000028223	382.37279575050536	1.2555463348920184	0.1656049101885588	7.58157673865132	3.4138042497025265e-14	7.175970870634116e-13	Decr1
UN_vs_SN	ENSMUSG00000028307	2.71844553401655	2.0821586914853984	1.5225914693380889	1.3675097578147921	0.17146558085219707	0.2994973043722455	Aldob
UN_vs_SN	ENSMUSG00000028378	516.4810008351205	1.5512912325235362	0.16140458058779267	9.611197073057934	7.171037389843084e-22	2.8933061601003254e-20	Ptgr1
UN_vs_SN	ENSMUSG00000028494	2121.1646751601634	-0.7859863545578128	0.1459860584791727	-5.3839822976654075	7.28556720218672e-8	6.397147316740209e-7	Plin2
UN_vs_SN	ENSMUSG00000028672	267.1539805779856	0.8356897154083228	0.18835917494450802	4.436681757894316	9.135620022961216e-6	5.501091205932366e-5	Hmgcl
UN_vs_SN	ENSMUSG00000029102	285.8250586459196	-2.153237697881612	0.2619507873840891	-8.220008496192822	2.0348876450942925e-16	5.298304791120179e-15	Hgfac
UN_vs_SN	ENSMUSG00000029260	395.96518624991137	-0.34608544698699395	0.2847153125671823	-1.2155491177009687	0.22415672717818613	0.3671642818600586	Ugt2b34
UN_vs_SN	ENSMUSG00000029368	39.399939117065024	3.4730157640371884	1.4557306641981949	2.3857543496551257	0.017044131692303916	0.04485684685812815	Alb
UN_vs_SN	ENSMUSG00000029369	26.716549754343806	0.7714836235462873	0.4662418558063379	1.654685468365022	0.09798831627751813	0.19167743566737191	Afm
UN_vs_SN	ENSMUSG00000029455	4283.57233285732	-0.9638095578561473	0.1422635879921946	-6.774815477794834	1.2456513877368376e-11	1.906354255464339e-10	Aldh2
UN_vs_SN	ENSMUSG00000029478	7931.307917096101	-0.8152819988024819	0.1925688604656852	-4.233716691426135	2.2986048724408053e-5	1.2799303093534087e-4	Ncor2
UN_vs_SN	ENSMUSG00000029597	6.519247824769575	-0.5418299415835598	0.9522520211724371	-0.5689984684059214	0.5693571793373569	0.7144128380196559	Sds
UN_vs_SN	ENSMUSG00000029727	81.4900562582122	0.048845329890881285	0.3725964081241497	0.13109447333857804	0.8957005730702249	0.9426699429218729	Cyp3a13
UN_vs_SN	ENSMUSG00000029759	264.1109415350707	-0.006177464019009477	0.27403446824577327	-0.022542653333189805	0.9820150881945762	0.9961451686802598	Pon3
UN_vs_SN	ENSMUSG00000030513	3021.4802148456733	4.617058653234687	0.29415909264723866	15.69578764907177	1.6162403460898062e-55	2.8180304891465836e-53	Pcsk6
UN_vs_SN	ENSMUSG00000030530	4630.085705241146	-0.8061665043618639	0.10118593374081089	-7.967179572872945	1.6233669073033582e-15	3.9185548783461034e-14	Furin
UN_vs_SN	ENSMUSG00000030630	1264.4846306986683	-0.7503106634657938	0.18791764943368522	-3.992763137081347	6.530779680111045e-5	3.2937258675931944e-4	Fah
UN_vs_SN	ENSMUSG00000030834	1.5598749003604933	3.645059623193363	1.881716317691151	1.9370930617564173	0.05273396860110128	0.11557676081282894	Abcc6
UN_vs_SN	ENSMUSG00000030861	1495.83784641165	0.04077766253778833	0.15507701525623946	0.26295104061946184	0.7925883153800146	0.8816168046674029	Acadsb
UN_vs_SN	ENSMUSG00000030895	53.001101314272105	2.115495438177335	0.38299020985301496	5.523627977303194	3.3207020968081804e-8	3.0733019216336565e-7	Hpx
UN_vs_SN	ENSMUSG00000030935	2.717893072225812	-0.41925474617750175	1.381718478641922	-0.30342993356329956	0.7615622365933339	0.8609702068563774	Acsm3
UN_vs_SN	ENSMUSG00000031271	59.263222018917496	0.46282684243499933	0.5094347813367448	0.9085104892535069	0.3636085744551351	0.5241030588987214	Serpina7
UN_vs_SN	ENSMUSG00000031594	5.562279259775584	2.6417323536902075	0.9951680288293361	2.654559106764919	0.007941212586805147	0.023298677793739623	Fgl1
UN_vs_SN	ENSMUSG00000031604	1040.6022204592227	-0.7104791649606496	0.21203711693823135	-3.350730170357955	8.059879631700756e-4	0.0031516485672377324	Msmo1
UN_vs_SN	ENSMUSG00000031722	342.39195288230053	-1.3001487822258082	0.37866581597381876	-3.433499215877732	5.958439271062924e-4	0.0024125316625609947	Hp
UN_vs_SN	ENSMUSG00000031980	228.1626580992514	-0.5235456827917645	0.23873134140102126	-2.1930328867557933	0.0283050097356234	0.06884297298757676	Agt
UN_vs_SN	ENSMUSG00000032018	983.3490687033702	-0.13683470946842002	0.14496023342036896	-0.9439465309883588	0.34519697235020413	0.5039626996534826	Sc5d
UN_vs_SN	ENSMUSG00000032047	2054.188692421644	-0.09217188596623181	0.16467858293388846	-0.559707791530092	0.5756787669396952	0.7188806088245535	Acat1
UN_vs_SN	ENSMUSG00000032083	4.308573571384163	1.034962561299282	1.2291919387039725	0.8419861282124249	0.39979571816588116	0.5620337473431234	Apoa1
UN_vs_SN	ENSMUSG00000032207	13.334527061420584	2.3240817546360293	1.6987753878601937	1.3680924336698108	0.1712831447881187	0.29927094638927787	Lipc
UN_vs_SN	ENSMUSG00000032271	124.19231836914145	1.8929958017690434	0.40798591811804796	4.639855734484732	3.4865248513240185e-6	2.2847267549213233e-5	Nnmt
UN_vs_SN	ENSMUSG00000032374	17803.800600173887	-0.08479821692991114	0.23112914975413104	-0.36688672553902096	0.7137035135368217	0.8270845773157116	Plod2
UN_vs_SN	ENSMUSG00000032527	647.8022627598945	-0.31883847065550325	0.2860997894773217	-1.1144309866078272	0.26509433611667677	0.4156706436234514	Pccb
UN_vs_SN	ENSMUSG00000032554	630.1828356139769	-4.5358464443277855	0.3527486128409705	-12.85858052792026	7.697726694274682e-38	6.771225535396215e-36	Trf
UN_vs_SN	ENSMUSG00000032591	377.72732979422796	-1.9812801905056254	0.34284367536112503	-5.778960887695239	7.516339566406174e-9	7.62885026261849e-8	Mst1
UN_vs_SN	ENSMUSG00000032786	1642.583494135175	-0.5386937595189761	0.14237433851902323	-3.783643633554083	1.545490674459008e-4	7.158525116422085e-4	Alas1
UN_vs_SN	ENSMUSG00000033022	8.20991242292269	1.5281029621143387	0.8309271039587363	1.8390337188835089	0.06591022671801827	0.13872546964318397	Cdo1
UN_vs_SN	ENSMUSG00000033831	5.152947987038692	5.728058025446595	1.5988625005468338	3.582583257464302	3.402131330707196e-4	0.001453441711355286	Fgb
UN_vs_SN	ENSMUSG00000033860	1.9866447472659947	2.35339122776793	2.6796133329050047	0.8782577690851341	0.3798038481274264	0.5411754502905788	Fgg
UN_vs_SN	ENSMUSG00000034926	1291.1372268247494	-0.6303505691253384	0.2999845570153369	-2.101276730365528	0.0356166811960533	0.08359029761449159	Dhcr24
UN_vs_SN	ENSMUSG00000035237	63.88223133499299	-0.7022167495283983	0.3311176944023394	-2.120746675274739	0.03394312633408648	0.08034440861236856	Lcat
UN_vs_SN	ENSMUSG00000035811	8.003551823406914	0.14699686075951293	0.6562317684484724	0.22400143947169357	0.8227561831578007	0.9003925437553998	Ugt2b35
UN_vs_SN	ENSMUSG00000036138	783.929453438824	0.2922892209658759	0.1606999974987488	1.8188501898897145	0.06893428880538936	0.14401934222655863	Acaa1a
UN_vs_SN	ENSMUSG00000036880	1464.680886332252	-0.6590706301762832	0.10594958465501965	-6.220606077147637	4.952381103982434e-10	6.059529962316352e-9	Acaa2
UN_vs_SN	ENSMUSG00000036980	1276.7917896019537	0.3370684690593904	0.1024084042661081	3.291414132218274	9.968504410230125e-4	0.003802868783373378	Taf6
UN_vs_SN	ENSMUSG00000037254	107.95891053744755	-0.0036339770125961134	0.33082067765488443	-0.010984733597538652	0.9912356269162752	1	Itih2
UN_vs_SN	ENSMUSG00000037411	113696.31349272371	-0.3284475471084267	0.1915804471078806	-1.7144105886937149	0.08645334520806387	0.17319049294450875	Serpine1
UN_vs_SN	ENSMUSG00000037580	143.91676358063896	-1.2880256596247102	0.22517156723512768	-5.720196716842733	1.0640079181633727e-8	1.0628105690994549e-7	Gch1
UN_vs_SN	ENSMUSG00000037942	38.02433346429058	2.588156956697158	0.44276384854061246	5.845456816828982	5.051799812041382e-9	5.3152773022383676e-8	Crp
UN_vs_SN	ENSMUSG00000038224	3.54027134059444	-0.5472683270444868	1.2115387813835856	-0.45171342053079194	0.6514754487562284	0.7787715819852858	Serpinf2
UN_vs_SN	ENSMUSG00000038521	4351.165097183421	0.08190332571684836	0.18675082485295125	0.4385700881446684	0.6609730747524858	0.7868976530980029	C1s1
UN_vs_SN	ENSMUSG00000038776	5999.0013130537645	-0.7654654371235058	0.305847610742646	-2.5027674248127543	0.012322649102050203	0.03399783719480593	Ephx1
UN_vs_SN	ENSMUSG00000039196	32.32870510419219	1.0258980654217948	0.5790090669151058	1.7718169266116377	0.07642495185364005	0.15645523218344512	Orm1
UN_vs_SN	ENSMUSG00000039653	1.8485623852356416	5.5618905736660995	1.9603897668464512	2.837135077792792	0.00455203493421398	0.014432884915624389	Baat
UN_vs_SN	ENSMUSG00000040017	8.553301219519048	-1.6930691083443479	0.7750021121476396	-2.1845993472877328	0.028918235837830573	0.07011612980396766	Saa4
UN_vs_SN	ENSMUSG00000040564	5.086135363178461	-1.8960654494336997	1.2674854087901133	-1.4959268456144215	0.13467271966607813	0.2476354867833497	Apoc1
UN_vs_SN	ENSMUSG00000040618	1522.1742430804038	0.57096172648894306	0.212366398637849	2.688569049299607	0.007175899302318115	0.021283560385125782	Pck2
UN_vs_SN	ENSMUSG00000040963	1.8679559962533974	2.3359121648631613	2.320671606887268	1.0065673048830617	0.3141427528213835	0.47105733526038374	Asgr2
UN_vs_SN	ENSMUSG00000041354	811.351789187594	-0.23054224265633586	0.15160503416731486	-1.5206766973311985	0.12834098923945275	0.2384424523453374	Rgl2
UN_vs_SN	ENSMUSG00000041550	2.130632882401982	0.4990331754733921	1.6443518375445165	0.3034832108793639	0.7615216403167587	0.8609702068563774	Serpina5
UN_vs_SN	ENSMUSG00000042476	44.86667739790798	-1.549415807886316	0.37101429555008525	-4.1761620144287726	2.9646870183764107e-5	1.6072850664868002e-4	Abcb4
UN_vs_SN	ENSMUSG00000044986	172.62689060840114	-0.38907545350081374	0.1906395203920056	-2.0408960990919987	0.041261155645448015	0.09443833186173334	Tst
UN_vs_SN	ENSMUSG00000045867	205.86792783983142	-1.0712317630467465	0.2800096591026249	-3.82569575092456	1.304032650004351e-4	6.162911323641086e-4	Cradd
UN_vs_SN	ENSMUSG00000046598	6.24409092668731	1.2651187446972894	0.8709784998682168	1.4525258027479528	0.14635545998462401	0.2642164576666116	Bdh1
UN_vs_SN	ENSMUSG00000047631	1.376607321992409	-1.32078189250876	2.6791154237267563	-0.4929917840835315	0.6220183925722841	0.7556784353708823	Apof
UN_vs_SN	ENSMUSG00000047638	69.49915445715177	-0.21015111817691676	0.23642781781853645	-0.8888595264124646	0.37407857960870816	0.5350477186405078	Nr1h4
UN_vs_SN	ENSMUSG00000047797	2.674992640663339	1.9974301939968298	1.3003731303279777	1.5360438841834894	0.12452761770570848	0.23275031762606002	Gjb1
UN_vs_SN	ENSMUSG00000049091	865.0998344167733	-0.749849995440301	0.1542385811280856	-4.861624049935968	1.1642658311410232e-6	8.231637635960138e-6	Sephs2
UN_vs_SN	ENSMUSG00000049115	1.4397233017017605	4.9087159176743	2.075591961807338	2.364971539685477	0.018031456540914044	0.047049476661006076	Agtr1a
UN_vs_SN	ENSMUSG00000051223	6493.663592335815	0.0736181689693587	0.13968498022889553	0.5270299558959303	0.5981727861995311	0.7356650342870613	Bzw1
UN_vs_SN	ENSMUSG00000053460	699.5456760110014	0.32916021449872035	0.11763412055761567	2.7981695526639476	0.005139312665014534	0.015980970974905067	Ggcx
UN_vs_SN	ENSMUSG00000053964	119.79158369844374	0.8139641302315178	0.36165462194539166	2.2506670199680814	0.0244066351075296	0.06080020032910295	Lgals4
UN_vs_SN	ENSMUSG00000054422	2.251412134817593	2.672597316978753	1.9916479531077396	1.341902474686086	0.17962761926998036	0.3098735114049626	Fabp1
UN_vs_SN	ENSMUSG00000054757	17.159714344443156	0.19122512392225186	0.4301090504921687	0.4445968381819337	0.6566111328381181	0.7827966946244915	Akr1c20
UN_vs_SN	ENSMUSG00000055737	1196.9413339095684	-1.1546438393613365	0.2476930756956531	-4.66159110874814	3.1377410852371704e-6	2.0707606594292486e-5	Ghr
UN_vs_SN	ENSMUSG00000056035	1.561785832815161	-0.4382360520068223	2.905287888477852	-0.1508408353419407	0.8801012728445071	0.9324336835995841	Cyp3a11
UN_vs_SN	ENSMUSG00000056973	22.886581391126107	-2.590188945856639	0.5523898982396025	-4.689059220871431	2.7446395608719818e-6	1.8217988220499e-5	Ces1d
UN_vs_SN	ENSMUSG00000057465	6.361046955617553	0.1633440268215446	0.811655307513087	0.20124802401900252	0.8405046418307187	0.9092274897889584	Saa2
UN_vs_SN	ENSMUSG00000058207	3.4923221766732526	-0.1656652306188253	1.3508243772287747	-0.12264009549390027	0.9023921024744755	0.946854708351059	Serpina3k
UN_vs_SN	ENSMUSG00000058952	4.600376867466366	2.3920806531646956	1.028739094755134	2.3252549313624282	0.020058332641602578	0.05136364015541767	Cfi
UN_vs_SN	ENSMUSG00000059481	1.3827704863752948	1.9596755390220668	2.0965769640347065	0.9347024090405043	0.34994168505278866	0.5091388187834047	Plg
UN_vs_SN	ENSMUSG00000060459	15.255238285623598	-1.3816056561889067	0.6270460938282029	-2.2033558135320064	0.027569679967537272	0.06739868683100499	Kng2
UN_vs_SN	ENSMUSG00000060807	1.8678486872002105	-2.3797529872194807	1.8433686808058125	-1.290980481549243	0.1967104457530615	0.3322977149364866	Serpina6
UN_vs_SN	ENSMUSG00000061740	19.872449460921302	6.58728430735927	1.4223190438835431	4.631368985521806	3.6325583031759285e-6	2.370875619800118e-5	Cyp2d22
UN_vs_SN	ENSMUSG00000063558	378.68884017457583	-0.6586040303297528	0.22762602902124007	-2.893359925319866	0.003811442546945577	0.012382274173474168	Aox1
UN_vs_SN	ENSMUSG00000064373	7642.235168837109	1.0306825120062604	0.1904216138674059	5.412634054892234	6.210432808600349e-8	5.525163183888274e-7	Sepp1
UN_vs_SN	ENSMUSG00000066361	6.237379863197784	0.03937470268160361	0.7406831785267597	0.05315997962843039	0.9576044421323829	0.9814264483027801	Serpina3c
UN_vs_SN	ENSMUSG00000067231	1.4320014699418433	5.120419994749086	2.0558106573860737	2.4907060270130166	0.012748955614067478	0.03502554941354948	Cyp2c65
UN_vs_SN	ENSMUSG00000070704	16.899425744624107	-0.05189541499159147	0.555753782010894	-0.09337842884994385	0.9256029269155485	0.9625205792005342	Ugt2b36
UN_vs_SN	ENSMUSG00000071178	3.055346545875813	1.8772491287601605	1.7726963612322257	1.058979512687248	0.28960911018438285	0.443498016286122	Serpina1b
UN_vs_SN	ENSMUSG00000072115	20.172317572177064	1.2476619153066006	0.501725953582364	2.4867398355580237	0.01289196392102721	0.03533889267964899	Ang
UN_vs_SN	ENSMUSG00000072849	1.6009553907360536	1.3766360290872899	2.943163100906022	0.4677403126804311	0.6399703088767892	0.7693130681600588	Serpina1e
UN_vs_SN	ENSMUSG00000073418	180.76698962262245	1.7565368988093932	0.26619351968550103	6.598721489857019	4.1471855184481075e-11	5.924377381437794e-10	C4b
UN_vs_SN	ENSMUSG00000074115	4.309342991864465	-1.7304798873930283	0.9860785507143426	-1.7549107889421394	0.07927456843573154	0.1613585337099193	Saa1
UN_vs_SN	ENSMUSG00000074179	4.063031066900403	1.3542259572738446	1.3005641218422896	1.0412604304011872	0.297754696044035	0.45231845230244383	Gm10639
UN_vs_SN	ENSMUSG00000074183	75.10439498157454	0.6334308179203084	0.6729021405827494	0.9413416598314609	0.3465298001955869	0.5053796817191502	Gsta1
UN_vs_SN	ENSMUSG00000074207	3.020529300072397	0.5742831935634477	1.178091934325568	0.4874689120864004	0.6259260684754228	0.7586794280422107	Adh1
UN_vs_SN	ENSMUSG00000074604	500.59678416416443	-0.8558480601765796	0.2129966042067368	-4.0181300700263005	5.8661814866996436e-5	2.988155852373436e-4	Mgst2
UN_vs_SN	ENSMUSG00000076441	1749.4153769464328	-1.6230734973643697	0.24088838791476883	-6.737865247114551	1.6073052262341323e-11	2.4033274470061357e-10	Ass1
UN_vs_SN	ENSMUSG00000078676	3073.903380060243	-0.15684938335443477	0.11771568787933134	-1.3324424822222405	0.18271483014425569	0.31386219417598776	Casc3
UN_vs_SN	ENSMUSG00000079012	21.33653020705619	1.195568664175939	0.561830368738594	2.1279886789676334	0.033338022233379644	0.07912310381300895	Serpina3m
UN_vs_SN	ENSMUSG00000090175	34.106258050709265	-0.961708291659493	0.5093727211372068	-1.8880247248270745	0.05902263125620979	0.1269145629165325	Ugt1a9
UN_vs_SN	ENSMUSG00000090231	165.96201368765549	3.395707154669854	0.2820506908126361	12.03935060356081	2.206860123129362e-33	1.6201340031755706e-31	Cfb
UN_vs_SN	ENSMUSG00000094936	521.1048846796104	0.32455489657385034	0.15229278731484275	2.1311245417216065	0.03307888337953391	0.07863231097206794	Rbm4
UN_vs_SN	ENSMUSG00000098470	405.48464917910337	0.028634499907672525	0.16061050593124562	0.17828534778372732	0.8584988852447338	0.9210397885429712	C1rb
UN_vs_SH	ENSMUSG00000000049	10.09873540123108	-1.3879678876549484	0.8641951688795735	-1.606081516811121	0.10825600039944895	0.17243255920068834	Apoh
UN_vs_SH	ENSMUSG00000000753	7319.782708560114	1.9643566936495054	0.47900311489897485	4.100926763417399	4.114987890459911e-5	1.4204964384815477e-4	Serpinf1
UN_vs_SH	ENSMUSG00000001247	109.32789503824439	2.6170124653993896	0.2993800032932387	8.741440432265815	2.3015687102005198e-18	3.321879805823781e-17	Lsr
UN_vs_SH	ENSMUSG00000001249	9.330637984822218	-2.075012499522414	1.0803933099262562	-1.9206084307057096	0.05478109150165714	0.09644474890410754	Hpn
UN_vs_SH	ENSMUSG00000001666	675.8027257397463	-1.2082067638778224	0.20685663649554664	-5.840792852221754	5.1952971475668614e-9	3.080891670139255e-8	Ddt
UN_vs_SH	ENSMUSG00000001670	5.128639794033339	-1.5743027681370343	1.3049585847561704	-1.206400560544372	0.2276630800261103	0.3212518698424657	Tat
UN_vs_SH	ENSMUSG00000002985	192.2545766030715	-1.0315597803199053	0.26925151047787754	-3.8312126030010187	1.2751326074512517e-4	4.0305583616555594e-4	Apoe
UN_vs_SH	ENSMUSG00000003617	28480.3234275706	-0.1615764802483978	0.142212109587967	-1.1361654131742749	0.25588734269124647	0.3536393075315652	Cp
UN_vs_SH	ENSMUSG00000005320	388.75315946582083	3.494589222554898	0.3759659282210214	9.294962549107675	1.472580332157256e-20	2.5358508577043115e-19	Fgfr4
UN_vs_SH	ENSMUSG00000005514	5498.688116415114	-1.320603753341503	0.18511343007046618	-7.134024542891326	9.74759385961119e-13	8.679936748312235e-12	Por
UN_vs_SH	ENSMUSG00000006373	4208.199648084521	-0.5531951287456653	0.13606335110090065	-4.065717360844889	4.788494067483458e-5	1.6299409473560566e-4	Pgrmc1
UN_vs_SH	ENSMUSG00000006522	4.325075534031257	-2.237595777775048	1.0989058534669458	-2.0362033478260595	0.04172994023647205	0.07645921119701879	Itih3
UN_vs_SH	ENSMUSG00000008540	915.0927025239539	2.3288273270627347	0.1967439801827654	11.836841589254062	2.517562710527594e-32	8.594923883073926e-31	Mgst1
UN_vs_SH	ENSMUSG00000009281	61.01658419707176	4.414997591002991	1.2949626918658896	3.409362770630478	6.511482850941194e-4	0.0018128918892668896	Rarres2
UN_vs_SH	ENSMUSG00000010064	173.3548306135059	-3.8221023338939846	0.39085887180822587	-9.778727335039976	1.3894663981235376e-22	2.780071703130783e-21	Slc38a3
UN_vs_SH	ENSMUSG00000015083	58.10052397124599	-0.9711657536411603	0.27746840668281947	-3.50009489459217	4.6509255983610034e-4	0.0013299644909180505	C8g
UN_vs_SH	ENSMUSG00000015224	20.411961015277516	-0.28149989971561584	0.5121957095842463	-0.5495944117613006	0.5825975925878204	0.6767572296743178	Cyp2j9
UN_vs_SH	ENSMUSG00000016194	62.14889666480078	1.2163804366593765	0.6183729366194416	1.9670660933338355	0.04917559160965824	0.08803639099316155	Hsd11b1
UN_vs_SH	ENSMUSG00000016534	10262.469641756425	0.7050175174498422	0.16032594978148185	4.397401159392813	1.0955474743429487e-5	4.1440652477000404e-5	Lamp2
UN_vs_SH	ENSMUSG00000017057	2947.6302884413335	0.9674444746004708	0.1805049404997228	5.359656483208317	8.338034437060304e-8	4.21281077585805e-7	Il13ra1
UN_vs_SH	ENSMUSG00000017344	1.4641304612254014	2.0717022953151205	1.7231441895864001	1.2022802896212554	0.22925495086927863	0.32305460243724005	Vtn
UN_vs_SH	ENSMUSG00000018796	1110.9766222253245	0.5239533791952614	0.15196448102804366	3.4478673940825066	5.650313712403544e-4	0.001589674775620464	Acsl1
UN_vs_SH	ENSMUSG00000020017	13.845411954712583	-1.484026212091221	0.929899825578492	-1.5958990111305873	0.11051134235826202	0.17555238701473527	Hal
UN_vs_SH	ENSMUSG00000020098	649.2156930873598	-0.5772153076967741	0.20158527576088042	-2.8633803015527004	0.004191471485379598	0.009865138624381438	Pcbd1
UN_vs_SH	ENSMUSG00000020485	1287.7790251607921	0.1252173107449252	0.1592528090077244	0.7862800758437589	0.431703422414762	0.5376812572814257	Supt4a
UN_vs_SH	ENSMUSG00000020534	838.620474536879	1.6401952824837251	0.1730035429868206	9.480703424719314	2.5257462766855502e-21	4.635598993525885e-20	Shmt1
UN_vs_SH	ENSMUSG00000020572	2798.1538415244468	-1.9379698370460998	0.14020586737429702	-13.822316236398638	1.8695596077394462e-43	1.0801408289921865e-41	Nampt
UN_vs_SH	ENSMUSG00000020609	206.88539962675486	4.916675157307786	0.49962952767116964	9.840641685500398	7.522946639707107e-23	1.5383047327769672e-21	Apob
UN_vs_SH	ENSMUSG00000020884	1.5906596972823068	0.0888444824631315	1.3773684116586389	0.06450306374904025	0.9485696676750467	0.9648635125905016	Asgr1
UN_vs_SH	ENSMUSG00000021033	428.1420496155203	0.275200472623675	0.1533031188285529	1.7951394252549187	0.07263148866984977	0.12300301021115483	Gstz1
UN_vs_SH	ENSMUSG00000021048	1227.8186364594294	0.6081496929326867	0.16079668536344174	3.7821034156152686	1.5550872681205748e-4	4.840252497905417e-4	Mthfd1
UN_vs_SH	ENSMUSG00000021069	401.34692576053163	3.287949660149746	0.6302988671592441	5.216493050302517	1.8234241371135216e-7	8.818183890429135e-7	Pygl
UN_vs_SH	ENSMUSG00000021091	2601.4720169703596	1.209619616094734	0.273792031719958	4.418023448293653	9.960761678666754e-6	3.79095213527586e-5	Serpina3n
UN_vs_SH	ENSMUSG00000021238	178.77617176979518	0.33637017723541657	0.2252149085997677	1.4935520002949019	0.13529275319274997	0.20854028608003958	Aldh6a1
UN_vs_SH	ENSMUSG00000021751	21.88992427608851	2.2625237040147357	0.6223022115824117	3.635731421010881	2.7719301903799954e-4	8.236496159120595e-4	Acox2
UN_vs_SH	ENSMUSG00000021765	1001.5345756996605	0.9818149753359595	0.13057758469720887	7.519016204907228	5.5189945311400406e-14	5.534241417482273e-13	Fst
UN_vs_SH	ENSMUSG00000021794	2456.923620863026	0.9329508293940828	0.11543370413405837	8.082135424768184	6.364237267167472e-16	7.568868779125847e-15	Glud1
UN_vs_SH	ENSMUSG00000021922	8.421898452149728	-0.4658572969212194	0.7293274951922701	-0.6387491216115567	0.5229861515017604	0.6223567072837525	Itih4
UN_vs_SH	ENSMUSG00000022094	1707.6533839610354	0.15855129996395606	0.2921494742062581	0.5427060938402324	0.5873321778480244	0.6813248645013793	Slc39a14
UN_vs_SH	ENSMUSG00000022323	1186.8543082754625	-0.0032681135728365044	0.15024227639619914	-0.021752290042639302	0.9826455522015549	0.9868906780185129	Hrsp12
UN_vs_SH	ENSMUSG00000022533	3518.5981975564305	-0.19990630099464	0.22964407069981935	-0.8705049531017447	0.38402451357839384	0.4903060281895309	Atp13a3
UN_vs_SH	ENSMUSG00000022546	140.50135838298138	-0.6251117014594865	0.2199113383979529	-2.842562398161938	0.0044752469866141875	0.010446165808582578	Gpt
UN_vs_SH	ENSMUSG00000022766	7.069553566524498	3.081025210186937	0.9631571790117325	3.19888101062413	0.0013796209775223999	0.00360417905673009	Serpind1
UN_vs_SH	ENSMUSG00000022821	5.979860897167267	-0.2735546933608075	1.1484659971530347	-0.23819137357042358	0.8117326674996987	0.8648114091348966	Hgd
UN_vs_SH	ENSMUSG00000022868	5.049033733340896	2.6928344761433176	1.6438012039611365	1.6381752669691942	0.1013851374857958	0.16306841785393503	Ahsg
UN_vs_SH	ENSMUSG00000022912	1915.7086944429616	0.2789671884595575	0.1282632321301281	2.174958355770532	0.029633237231617517	0.05673868581812206	Pros1
UN_vs_SH	ENSMUSG00000022982	6086.540907952405	-0.1964863323075728	0.12989753603118231	-1.5126255532699682	0.13037479956614012	0.2019480515529138	Sod1
UN_vs_SH	ENSMUSG00000023070	7.05090812330385	0.958697650565069	0.7755324776954119	1.2361798869003584	0.21639170520982265	0.30828753332876757	Rgn
UN_vs_SH	ENSMUSG00000023921	868.672970729971	0.13168150391788433	0.13596406805334374	0.9685022359453146	0.3327936028679347	0.43671752414522064	Mut
UN_vs_SH	ENSMUSG00000024039	141.80185840191962	0.26071115367750597	0.5445694769205598	0.47874727601660594	0.6321184289165372	0.720775935996855	Cbs
UN_vs_SH	ENSMUSG00000024052	1513.5769231790425	-0.9421775413445144	0.16262818567018134	-5.793445567026744	6.89568417498488e-9	4.034119849284144e-8	Lpin2
UN_vs_SH	ENSMUSG00000024164	34456.27885827649	0.2760624394025834	0.2019376910906621	1.3670674251625579	0.1716041724986604	0.25402412678546393	C3
UN_vs_SH	ENSMUSG00000024292	2.4750707253547204	0.5347928253356747	1.2407651572826142	0.4310185712394749	0.666454867129567	0.7499873592638844	Cyp4f14
UN_vs_SH	ENSMUSG00000024304	8885.07348973884	-1.4217278897382184	0.22173643683354902	-6.411791900514157	1.4381906693817645e-10	1.0205608818945125e-9	Cdh2
UN_vs_SH	ENSMUSG00000024386	5.584551224919492	-1.7571133269348502	0.9904253261693129	-1.7740997534169196	0.0760466515796421	0.1277096392169739	Proc
UN_vs_SH	ENSMUSG00000024507	2338.1713281445336	0.3311446417980936	0.10125473204693876	3.2704115166151895	0.001073911330583094	0.0028680717264259656	Hsd17b4
UN_vs_SH	ENSMUSG00000024646	2238.031189581517	-0.01419958438709919	0.1462735513480534	-0.09707554275011562	0.9226664031712354	0.9480074461290058	Cyb5a
UN_vs_SH	ENSMUSG00000024747	6.08440200906625	0.5653703138694753	0.8081095589110534	0.6996208714958465	0.48416410459462045	0.5868510107705138	Aldh1a7
UN_vs_SH	ENSMUSG00000024863	1.9545005243898828	-2.5899216455751484	1.6079058616452249	-1.6107420884237063	0.10723594807495984	0.171031002450818	Mbl2
UN_vs_SH	ENSMUSG00000024990	2561.840104302866	-1.6578323081371003	0.1747684480045234	-9.48587875595366	2.4034932068642276e-21	4.4195306349947866e-20	Rbp4
UN_vs_SH	ENSMUSG00000025002	29.68109110448026	-0.9571284473400541	0.5493526764607245	-1.7422841252116539	0.08145873982444986	0.13549627523780725	Cyp2c55
UN_vs_SH	ENSMUSG00000025068	1306.5880594930297	0.895874196179077	0.16909113409228033	5.29817368005918	1.1696668421134468e-7	5.776746103386796e-7	Gsto1
UN_vs_SH	ENSMUSG00000025075	365.47602383873897	-0.4728287155169009	0.22969145957749323	-2.058538512431622	0.03953846826950985	0.07298489539341983	Habp2
UN_vs_SH	ENSMUSG00000025194	72.37477792490758	0.008872891126520652	0.5017973185150183	0.017682221086351015	0.985892363949459	0.9892416230858412	Abcc2
UN_vs_SH	ENSMUSG00000025289	2570.153284832827	0.5938786007099544	0.1214625369780811	4.889397302948847	1.011451728353413e-6	4.429609632492812e-6	Prdx4
UN_vs_SH	ENSMUSG00000025479	3.6326158291634463	-0.17190901257257554	1.6089606632995714	-0.10684475791970802	0.914912138996162	0.9420724624475113	Cyp2e1
UN_vs_SH	ENSMUSG00000025533	769.3092612790967	-0.1153809720842957	0.16584679720531115	-0.6957081718102704	0.48661160685746685	0.5889037840054916	Asl
UN_vs_SH	ENSMUSG00000025588	2.409026260696861	-1.3340788594963109	1.458491694694927	-0.9146976046204778	0.3603504022278016	0.46574377223539015	Nat1
UN_vs_SH	ENSMUSG00000025991	3.7519891322133114	0.5424621154884002	1.0537155914034706	0.514808853464796	0.6066865980201668	0.6982940496631617	Cps1
UN_vs_SH	ENSMUSG00000026170	32.073535927602	-3.433504680583399	0.6781311841843897	-5.063186534789705	4.1230606927296335e-7	1.9047818596551757e-6	Cyp27a1
UN_vs_SH	ENSMUSG00000026180	1.6135116046740186	-0.7634998967316734	1.4155219992190125	-0.5393769204243524	0.5896268028084697	0.6831750448109527	Cxcr2
UN_vs_SH	ENSMUSG00000026365	2583.864332712659	0.09297103563622003	0.20119534273824738	0.46209337836002584	0.6440143584882361	0.7309259788770355	Cfh
UN_vs_SH	ENSMUSG00000026405	157.42411307730228	2.6102749450211933	0.30564497939637575	8.54021862284889	1.3396812767638175e-17	1.8167566647669327e-16	C4bp
UN_vs_SH	ENSMUSG00000026579	1.6474117478324257	-0.3509767296468287	1.3823567386551707	-0.25389736225995996	0.7995748526480922	0.8554263804586614	F5
UN_vs_SH	ENSMUSG00000026715	28.651066907245333	-0.16705775564292769	0.46646771519827945	-0.35813358609805857	0.7202433456686543	0.7937528662314572	Serpinc1
UN_vs_SH	ENSMUSG00000026874	3.705187739763977	-2.32800071198336	1.5924301622056796	-1.461916991548841	0.14376395815716272	0.21944990032776313	Hc
UN_vs_SH	ENSMUSG00000027067	11358.974976187255	0.3420004836238537	0.12399184506443446	2.7582498143013146	0.0058111769236267406	0.01321540269763398	Ssrp1
UN_vs_SH	ENSMUSG00000027082	2203.1842245041094	-2.1701739074108257	0.5025966023252916	-4.317923952072882	1.575036757199103e-5	5.8142377683523785e-5	Tfpi
UN_vs_SH	ENSMUSG00000027187	4167.334717998083	-0.16577244120176968	0.123760553258055	-1.3394610547361974	0.18042062475942205	0.26500593909755504	Cat
UN_vs_SH	ENSMUSG00000027199	2.2544085776212777	1.3023978952948374	1.4585162319634724	0.8929608507280947	0.3718781382758301	0.4774514322321111	Gatm
UN_vs_SH	ENSMUSG00000027227	1649.1013942023797	0.5157488481855147	0.19427970038070472	2.6546718322854557	0.00793855963516377	0.017554545640978157	Sord
UN_vs_SH	ENSMUSG00000027249	4.685303782456722	-2.945161838177049	1.2820244919880346	-2.2972742381933657	0.021603130445780255	0.04287691140819156	F2
UN_vs_SH	ENSMUSG00000027690	42.01893217907472	1.6442822879417338	0.48493419468276416	3.3907328168874455	6.97060207853124e-4	0.0019295465869430953	Slc2a2
UN_vs_SH	ENSMUSG00000027801	183.0898094123391	5.410696842149543	0.28217809026227886	19.17475888053679	6.014666282722632e-82	1.2629505717097585e-79	Tm4sf4
UN_vs_SH	ENSMUSG00000027875	3.0770459909119103	1.4217720156882299	1.2297530576806137	1.1561443224786732	0.24762212924919552	0.3442663348980699	Hmgcs2
UN_vs_SH	ENSMUSG00000028001	5.947703734056908	5.870458404680974	1.4389324394225722	4.079731781595475	4.508769396560563e-5	1.5427939158232815e-4	Fga
UN_vs_SH	ENSMUSG00000028011	4.228150369412141	-0.517076184311274	0.86654968009766975	-0.5967069126988701	0.550703076550048	0.6470206172233522	Tdo2
UN_vs_SH	ENSMUSG00000028088	50.35158444269372	-0.8526428813074437	0.34745619121945776	-2.453957945935416	0.014129350429302917	0.02945009661473235	Fmo5
UN_vs_SH	ENSMUSG00000028158	188.26774857285858	0.04257713262903145	0.25588588702578347	0.16639109379542025	0.8678491823796436	0.9064212886297095	Mttp
UN_vs_SH	ENSMUSG00000028223	382.37279575050536	1.855462445778792	0.17083084191302686	10.86140198690493	1.7602573423416284e-27	4.625586581422461e-26	Decr1
UN_vs_SH	ENSMUSG00000028307	2.71844553401655	1.052697345086037	1.4564238966772936	0.7227959850752764	0.4698052343553771	0.5730033487284869	Aldob
UN_vs_SH	ENSMUSG00000028378	516.4810008351205	1.6848700360535174	0.1636197296735629	10.297474756956237	7.233522668671866e-25	1.695753069313616e-23	Ptgr1
UN_vs_SH	ENSMUSG00000028494	2121.1646751601634	-0.8084971930026064	0.1461793317623405	-5.53085845485371	3.186673918849019e-8	1.7004447152877419e-7	Plin2
UN_vs_SH	ENSMUSG00000028672	267.1539805779856	-0.37365759791478287	0.1840200678283223	-2.03052635685027	0.04230306484432268	0.0774003794884225	Hmgcl
UN_vs_SH	ENSMUSG00000029102	285.8250586459196	-5.666053233283153	0.25043370226166234	-22.62496294273944	2.4616998944154237e-113	1.2650546194248526e-110	Hgfac
UN_vs_SH	ENSMUSG00000029260	395.96518624991137	0.04177816159923207	0.28588081783138186	0.1461383870248813	0.883812143234568	0.9183783075126187	Ugt2b34
UN_vs_SH	ENSMUSG00000029368	39.399939117065024	2.7925746133712095	1.449902183255703	1.9260434570148615	0.05409894785135384	0.09543308524311091	Alb
UN_vs_SH	ENSMUSG00000029369	26.716549754343806	2.917215260471124	0.5374264639409666	5.428119856769026	5.6950791521412466e-8	2.935737542897448e-7	Afm
UN_vs_SH	ENSMUSG00000029455	4283.57233285732	-0.1552961254635827	0.14258820643744838	-1.0891232125267607	0.2760995548576387	0.37596207428073136	Aldh2
UN_vs_SH	ENSMUSG00000029478	7931.307917096101	-1.6202273537614127	0.19251917299166388	-8.415927248095798	3.8979917983880053e-17	5.112154723903356e-16	Ncor2
UN_vs_SH	ENSMUSG00000029597	6.519247824769575	-1.2861518180867861	0.9363991928900556	-1.3735080378671318	0.16959446415914184	0.251525837024358	Sds
UN_vs_SH	ENSMUSG00000029727	81.4900562582122	-3.367698636021646	0.34464507669479244	-9.771497879263139	1.492292282202825e-22	2.979701808472062e-21	Cyp3a13
UN_vs_SH	ENSMUSG00000029759	264.1109415350707	1.0810437234775625	0.280094140901796	3.8595727850536794	1.1358542320613086e-4	3.62315606724816e-4	Pon3
UN_vs_SH	ENSMUSG00000030513	3021.4802148456733	3.7989680626089877	0.2931855920626124	12.957553732032249	2.1293017264637177e-38	9.670000956833367e-37	Pcsk6
UN_vs_SH	ENSMUSG00000030530	4630.085705241146	-0.3130880211750308	0.10148962149858495	-3.084926483634547	0.002036024724140751	0.00513821282153277	Furin
UN_vs_SH	ENSMUSG00000030630	1264.4846306986683	-1.1072048581773186	0.1879099325795073	-5.8922103955779175	3.810635568705168e-9	2.2967312156072385e-8	Fah
UN_vs_SH	ENSMUSG00000030834	1.5598749003604933	-0.909333722981559	1.5366065671735007	-0.5917804481691277	0.5539976174114155	0.650070032015991	Abcc6
UN_vs_SH	ENSMUSG00000030861	1495.83784641165	-0.0627074956192377	0.15527608797660433	-0.40384515372828	0.6863265900081159	0.7663958652813136	Acadsb
UN_vs_SH	ENSMUSG00000030895	53.001101314272105	-1.4644862383246908	0.3161754903133214	-4.631877812139785	3.6236400167935604e-6	1.4732967363719477e-5	Hpx
UN_vs_SH	ENSMUSG00000030935	2.717893072225812	-1.8133723992057604	1.3394926019364932	-1.3537755987484985	0.17580798081231555	0.2590882385708926	Acsm3
UN_vs_SH	ENSMUSG00000031271	59.263222018917496	0.7280948270159633	0.5133361222149223	1.4183588403528056	0.15608602595323762	0.23553817509272593	Serpina7
UN_vs_SH	ENSMUSG00000031594	5.562279259775584	1.3800269325318986	0.9328194082119652	1.4794149010869573	0.13902945998677774	0.21340727044661184	Fgl1
UN_vs_SH	ENSMUSG00000031604	1040.6022204592227	0.4878816599265897	0.21330190992011097	2.287282191281449	0.02217935727627465	0.04390456045525508	Msmo1
UN_vs_SH	ENSMUSG00000031722	342.39195288230053	5.5650683325118475	0.47611209129334386	11.688567533318698	1.4582538302101652e-31	4.802155277629698e-30	Hp
UN_vs_SH	ENSMUSG00000031980	228.1626580992514	3.55779527151081	0.279799916095972	12.715497992824552	4.850097706160776e-37	2.081597978151816e-35	Agt
UN_vs_SH	ENSMUSG00000032018	983.3490687033702	0.8450380844483406	0.1469353527466065	5.7510875950026055	8.867115498195636e-9	5.121473867162507e-8	Sc5d
UN_vs_SH	ENSMUSG00000032047	2054.188692421644	0.39404442126999395	0.16515434258562242	2.3859161987563606	0.01703663270412519	0.03473857820258502	Acat1
UN_vs_SH	ENSMUSG00000032083	4.308573571384163	-0.5581112691338984	1.1612245207498089	-0.48062304848120413	0.6307844312973918	0.7196330183078499	Apoa1
UN_vs_SH	ENSMUSG00000032207	13.334527061420584	-6.114684850015124	1.2297728069872105	-4.972206911124776	6.619500027058287e-7	2.9791564076606185e-6	Lipc
UN_vs_SH	ENSMUSG00000032271	124.19231836914145	3.869418791124377	0.4530658717322148	8.540521439697851	1.3361749525631356e-17	1.8132609085234823e-16	Nnmt
UN_vs_SH	ENSMUSG00000032374	17803.800600173887	-4.205656257957059	0.23063730983833014	-18.23493458584432	2.7257987297433733e-74	4.549521161916974e-72	Plod2
UN_vs_SH	ENSMUSG00000032527	647.8022627598945	1.0320680015089216	0.28812840408064677	3.581972436219954	3.4100977967913985e-4	9.997356219147641e-4	Pccb
UN_vs_SH	ENSMUSG00000032554	630.1828356139769	-4.522961147745336	0.3529233544357852	-12.81570372404554	1.3391783916500767e-37	5.8635595587763895e-36	Trf
UN_vs_SH	ENSMUSG00000032591	377.72732979422796	-4.175523198006566	0.3404394537647951	-12.26509780764534	1.3944381296500233e-34	5.328882151821068e-33	Mst1
UN_vs_SH	ENSMUSG00000032786	1642.583494135175	-0.698328660888463	0.1425154862711491	-4.90001949373998	9.582714687887133e-7	4.216567202006758e-6	Alas1
UN_vs_SH	ENSMUSG00000033022	8.20991242292269	-1.1905794181980403	0.7126498460921744	-1.6706373048792467	0.09479333931972998	0.15408060015279568	Cdo1
UN_vs_SH	ENSMUSG00000033831	5.152947987038692	5.355487501353375	1.598853905512174	3.3495790221294843	8.093446569156825e-4	0.0022107822716812765	Fgb
UN_vs_SH	ENSMUSG00000033860	1.9866447472659947	0.45018842735592224	2.5422680295416953	0.177081417901117	0.8594444376227612	0.8995831766697736	Fgg
UN_vs_SH	ENSMUSG00000034926	1291.1372268247494	1.3848296813795973	0.30189180317842834	4.587172181555111	4.4929012531089776e-6	1.8036698110206075e-5	Dhcr24
UN_vs_SH	ENSMUSG00000035237	63.88223133499299	-1.9486175807193762	0.32398572530274744	-6.014516778165139	1.8042408061656256e-9	1.1350906721263639e-8	Lcat
UN_vs_SH	ENSMUSG00000035811	8.003551823406914	1.6316563104589774	0.7387471052752816	2.208680479162038	0.027196873146239732	0.0526363269375391	Ugt2b35
UN_vs_SH	ENSMUSG00000036138	783.929453438824	0.013943881852132224	0.1608203473799889	0.08670471168169656	0.9309062311445128	0.9532548242655537	Acaa1a
UN_vs_SH	ENSMUSG00000036880	1464.680886332252	-0.8549974225534211	0.10610461424006684	-8.058060704305921	7.751432549549891e-16	9.140698963019944e-15	Acaa2
UN_vs_SH	ENSMUSG00000036980	1276.7917896019537	0.08857809604900538	0.10256006713886515	0.8636704179324655	0.3877689686480832	0.49440796681638605	Taf6
UN_vs_SH	ENSMUSG00000037254	107.95891053744755	-0.013495994351736177	0.33280341760300247	-0.04055245120059254	0.9676526913923971	0.976655538061368	Itih2
UN_vs_SH	ENSMUSG00000037411	113696.31349272371	-3.458253589764203	0.1915008254589593	-18.058687639993195	6.740611750807527e-73	1.0615376312078175e-70	Serpine1
UN_vs_SH	ENSMUSG00000037580	143.91676358063896	-1.9346772115846713	0.22360219949720214	-8.652317445602225	5.04640403317282e-18	7.120388580910319e-17	Gch1
UN_vs_SH	ENSMUSG00000037942	38.02433346429058	3.799306010227398	0.5090224156990328	7.463926721203168	8.39813190850972e-14	8.329036054310706e-13	Crp
UN_vs_SH	ENSMUSG00000038224	3.54027134059444	-1.2106485926173927	1.1979472898187362	-1.0106025556438116	0.3122066921546728	0.41460539166245836	Serpinf2
UN_vs_SH	ENSMUSG00000038521	4351.165097183421	1.2319016949484678	0.18728497651751946	6.57768560967959	4.778272013824715e-11	3.556024995654308e-10	C1s1
UN_vs_SH	ENSMUSG00000038776	5999.0013130537645	-1.941540920972378	0.3057608580039281	-6.349867454085425	2.1550052410819545e-10	1.5067290493322021e-9	Ephx1
UN_vs_SH	ENSMUSG00000039196	32.32870510419219	2.808731958102238	0.6183106428451927	4.542590347754153	5.556716866973087e-6	2.1979251970478114e-5	Orm1
UN_vs_SH	ENSMUSG00000039653	1.8485623852356416	3.318533907090521	1.867307463643363	1.7771759454201632	0.07553929586796211	0.12701320558890683	Baat
UN_vs_SH	ENSMUSG00000040017	8.553301219519048	0.4176713747924746	0.8408443805667979	0.49672850820615577	0.6193805160378866	0.7099408767498885	Saa4
UN_vs_SH	ENSMUSG00000040564	5.086135363178461	0.8426426948649736	1.3836413193255026	0.6090037086170171	0.5425219807061454	0.6397788537923967	Apoc1
UN_vs_SH	ENSMUSG00000040618	1522.1742430804038	0.39803016307057215	0.2125289592408641	1.8728278936306046	0.06109215484399365	0.10616780277596403	Pck2
UN_vs_SH	ENSMUSG00000040963	1.8679559962533974	-3.2312775437446115	2.0250820060361603	-1.5956279963542934	0.11057187310319172	0.17561905416157686	Asgr2
UN_vs_SH	ENSMUSG00000041354	811.351789187594	-0.12312402603453375	0.1523135372217045	-0.8083590485809342	0.4188839191775342	0.52519840601598	Rgl2
UN_vs_SH	ENSMUSG00000041550	2.130632882401982	-2.317962547798909	1.4585555996031914	-1.5892178182508259	0.11201122504914061	0.17764600038655223	Serpina5
UN_vs_SH	ENSMUSG00000042476	44.86667739790798	-1.9757598461919397	0.3704688831883447	-5.3331330534107835	9.653252493642167e-8	4.828604372332076e-7	Abcb4
UN_vs_SH	ENSMUSG00000044986	172.62689060840114	0.7578862515531248	0.19992648240494057	3.790824719348916	1.5014789117738153e-4	4.687590757652928e-4	Tst
UN_vs_SH	ENSMUSG00000045867	205.86792783983142	-1.2215634289261164	0.2805521732480484	-4.354139961860424	1.3359033929591008e-5	4.9928270732450375e-5	Cradd
UN_vs_SH	ENSMUSG00000046598	6.24409092668731	0.10692760521374327	0.8302305404752517	0.12879266661587074	0.8975217083938787	0.9288676623835742	Bdh1
UN_vs_SH	ENSMUSG00000047631	1.376607321992409	-3.9436364048106434	2.5141603266038013	-1.5685699766561103	0.11674817276864424	0.18377062049218804	Apof
UN_vs_SH	ENSMUSG00000047638	69.49915445715177	1.4609127594669933	0.26307876741199193	5.553138224869151	2.8058602650096492e-8	1.5131963340267449e-7	Nr1h4
UN_vs_SH	ENSMUSG00000047797	2.674992640663339	1.7790794098043754	1.3132397894824532	1.3547254842967476	0.17550503531396133	0.2587281858402655	Gjb1
UN_vs_SH	ENSMUSG00000049091	865.0998344167733	0.5094516076267712	0.15647917197000116	3.2557151294514703	0.001131071728409402	0.003007566545803214	Sephs2
UN_vs_SH	ENSMUSG00000049115	1.4397233017017605	3.5743564441225972	2.075576828463671	1.7221026921794622	0.08505091751572606	0.14066861330118563	Agtr1a
UN_vs_SH	ENSMUSG00000051223	6493.663592335815	1.1082285814893904	0.14004432424458124	7.91341303881704	2.5042678287441314e-15	2.799275452759897e-14	Bzw1
UN_vs_SH	ENSMUSG00000053460	699.5456760110014	0.1123519991645439	0.11803603558631222	0.9518449057227787	0.34117564415216567	0.4459489945785469	Ggcx
UN_vs_SH	ENSMUSG00000053964	119.79158369844374	-0.9558844495277982	0.3542832354857203	-2.6980798236678796	0.006974071567220193	0.015616290513092069	Lgals4
UN_vs_SH	ENSMUSG00000054422	2.251412134817593	1.37222762857714	1.8965749115195807	0.7235293582354091	0.46935472395174593	0.5726111670238857	Fabp1
UN_vs_SH	ENSMUSG00000054757	17.159714344443156	1.6245045166867398	0.48758499400997857	3.3317360801581475	8.630606232773632e-4	0.0023421133756754238	Akr1c20
UN_vs_SH	ENSMUSG00000055737	1196.9413339095684	-0.8345523009583349	0.24816788949388613	-3.3628536820791837	7.714123893150273e-4	0.002117832298403466	Ghr
UN_vs_SH	ENSMUSG00000056035	1.561785832815161	1.966084628435696	3.0446396190807654	0.6457528228018311	0.5184394453790826	0.6181137730852143	Cyp3a11
UN_vs_SH	ENSMUSG00000056973	22.886581391126107	1.5571890924121172	0.6762219384450329	2.3027781322695056	0.02129132950605073	0.042326894288319115	Ces1d
UN_vs_SH	ENSMUSG00000057465	6.361046955617553	2.71524042126886	0.9788561564561693	2.773891141573917	0.00553902093868057	0.012656915620238027	Saa2
UN_vs_SH	ENSMUSG00000058207	3.4923221766732526	0.8880899089759443	1.4658391039789922	0.6058577005929513	0.5446092501213744	0.6414819612986428	Serpina3k
UN_vs_SH	ENSMUSG00000058952	4.600376867466366	2.9549591512573703	1.142587450520664	2.586199550774717	0.009704073112769043	0.021041654424400827	Cfi
UN_vs_SH	ENSMUSG00000059481	1.3827704863752948	-0.9039806860072501	1.8310063097918092	-0.49370702939305294	0.6215131001141048	0.7116751389133481	Plg
UN_vs_SH	ENSMUSG00000060459	15.255238285623598	-0.415355375340632	0.6465454874419447	-0.6424225107254005	0.5205988875452786	0.6202718167165467	Kng2
UN_vs_SH	ENSMUSG00000060807	1.8678486872002105	-3.603377288257663	1.8098389681496527	-1.9909933157985278	0.046481622106026785	0.08395517844044811	Serpina6
UN_vs_SH	ENSMUSG00000061740	19.872449460921302	4.302927783015026	1.0723758457671988	4.012518372172609	6.007440188887876e-5	2.007414305417564e-4	Cyp2d22
UN_vs_SH	ENSMUSG00000063558	378.68884017457583	0.23136023084869048	0.22998470387334025	1.0059809498292016	0.3144247340032943	0.41695938838440016	Aox1
UN_vs_SH	ENSMUSG00000064373	7642.235168837109	4.0097553703318525	0.1918654195087308	20.89879135384993	5.491792389125654e-97	1.624904875376451e-94	Sepp1
UN_vs_SH	ENSMUSG00000066361	6.237379863197784	2.050122760498471	0.8704016374545036	2.355375578674313	0.018503992632839788	0.037352281179873416	Serpina3c
UN_vs_SH	ENSMUSG00000067231	1.4320014699418433	2.876186541229119	1.9670965890408723	1.462148100532016	0.14370063010108403	0.21940468370711252	Cyp2c65
UN_vs_SH	ENSMUSG00000070704	16.899425744624107	1.1510483607654054	0.5928516517049796	1.9415453384588037	0.0521921656856677	0.09256276555351184	Ugt2b36
UN_vs_SH	ENSMUSG00000071178	3.055346545875813	5.269338540263937	2.061266736887916	2.556359371625791	0.010577381590501216	0.022738342987594425	Serpina1b
UN_vs_SH	ENSMUSG00000072115	20.172317572177064	1.6848008379948662	0.5390291340965985	3.125621105468737	0.0017742999575600191	0.004526261211134168	Ang
UN_vs_SH	ENSMUSG00000072849	1.6009553907360536	1.9658344900583684	2.943129655272087	0.6679401590537914	0.5041717913932089	0.6046515052235782	Serpina1e
UN_vs_SH	ENSMUSG00000073418	180.76698962262245	1.3114342137537376	0.2653619203271498	4.942058800814164	7.730189235899206e-7	3.4480387254143376e-6	C4b
UN_vs_SH	ENSMUSG00000074115	4.309342991864465	1.560449898081981	1.2052635357613244	1.2946960160843972	0.1954251148231059	0.2832946063592615	Saa1
UN_vs_SH	ENSMUSG00000074179	4.063031066900403	2.4662819422844646	1.3837005931156612	1.782381213504555	0.07468708696895039	0.1258186192485907	Gm10639
UN_vs_SH	ENSMUSG00000074183	75.10439498157454	2.877761896619876	0.6909129620616803	4.16515835516047	3.111365282735451e-5	1.0955416740219598e-4	Gsta1
UN_vs_SH	ENSMUSG00000074207	3.020529300072397	1.189097568671026	1.2380168289893811	0.9604857872907195	0.3368107806990083	0.4410111925365586	Adh1
UN_vs_SH	ENSMUSG00000074604	500.59678416416443	0.07554252821392295	0.21510575238527874	0.3511878570249378	0.7254474193814219	0.7977981322524967	Mgst2
UN_vs_SH	ENSMUSG00000076441	1749.4153769464328	-2.1150703198566494	0.24083950397867296	-8.782073891183337	1.604875954420296e-18	2.3581653602648262e-17	Ass1
UN_vs_SH	ENSMUSG00000078676	3073.903380060243	-0.35872079469425044	0.11778961594027348	-3.045436491414861	0.0023234284197117677	0.005799068274556672	Casc3
UN_vs_SH	ENSMUSG00000079012	21.33653020705619	1.247050241625029	0.5764676277174496	2.163261528774447	0.030521070251385427	0.05825398760555149	Serpina3m
UN_vs_SH	ENSMUSG00000090175	34.106258050709265	0.6475392183195007	0.5287066685889888	1.224760830136022	0.22066534722393033	0.313370147668454	Ugt1a9
UN_vs_SH	ENSMUSG00000090231	165.96201368765549	4.71699501230339	0.32342467856904655	14.584524078908156	3.523707057162163e-48	2.5298143901567178e-46	Cfb
UN_vs_SH	ENSMUSG00000094936	521.1048846796104	0.1715828346117273	0.15281254161706437	1.1228321497439637	0.261508788341965	0.3598579112636102	Rbm4
UN_vs_SH	ENSMUSG00000098470	405.48464917910337	-0.4484110397865381	0.1601896327704091	-2.7992513125316965	0.005122125490484172	0.011806523439350201	C1rb
UH_vs_SN	ENSMUSG00000000049	10.09873540123108	3.546193531298727	0.9117828368870889	3.88929620939758	1.00535350245052e-4	3.219314664825587e-4	Apoh
UH_vs_SN	ENSMUSG00000000753	7319.782708560114	5.1295785093109885	0.47909899956006624	10.706719308579721	9.465698390896105e-27	1.9018655724874617e-25	Serpinf1
UH_vs_SN	ENSMUSG00000001247	109.32789503824439	3.189875465231393	0.31851562704825054	10.01481621103687	1.3120554642238698e-23	2.190619164747463e-22	Lsr
UH_vs_SN	ENSMUSG00000001249	9.330637984822218	2.146859374295113	1.3194681268225232	1.6270642167500264	0.10372345984538942	0.17496607648302845	Hpn
UH_vs_SN	ENSMUSG00000001666	675.8027257397463	0.5876496027067027	0.2085781156252318	2.817407765647752	0.00484130176592212	0.011614953698285517	Ddt
UH_vs_SN	ENSMUSG00000001670	5.128639794033339	-0.19466110358712319	1.1066822158445286	-0.17589611615704323	0.8603755566386295	0.914930737228228	Tat
UH_vs_SN	ENSMUSG00000002985	192.2545766030715	0.20412866365101123	0.26656254678089975	0.7657814877451413	0.44380633104558453	0.5640339598934252	Apoe
UH_vs_SN	ENSMUSG00000003617	28480.3234275706	0.2289478255078245	0.14213485329534953	1.610778920157477	0.10722791719785367	0.1799490516813494	Cp
UH_vs_SN	ENSMUSG00000005320	388.75315946582083	0.881655969142655	0.3756025509266779	2.3473109193945936	0.018909468000302923	0.039641678237540424	Fgfr4
UH_vs_SN	ENSMUSG00000005514	5498.688116415114	-0.3362851353909924	0.18487343992147526	-1.8190018833090846	0.06891114275416692	0.12366263061630169	Por
UH_vs_SN	ENSMUSG00000006373	4208.199648084521	1.8992691346762849	0.13601878531611364	13.963285514293485	2.611136044761593e-44	1.155816776369966e-42	Pgrmc1
UH_vs_SN	ENSMUSG00000006522	4.325075534031257	-0.04064021306069151	1.0474704985877943	-0.038798432142464034	0.9690510948639653	0.9888787418898523	Itih3
UH_vs_SN	ENSMUSG00000008540	915.0927025239539	-1.9924444443109488	0.19558912916630364	-10.18688744514442	2.2691311127538277e-24	3.960018892335923e-23	Mgst1
UH_vs_SN	ENSMUSG00000009281	61.01658419707176	8.388012578973319	0.8934372986167987	9.3884736981089425	6.08759825196156e-21	8.602432709537223e-20	Rarres2
UH_vs_SN	ENSMUSG00000010064	173.3548306135059	8.82478636062256	0.789731011473243	11.174420444956219	5.440433751117149e-29	1.2326731929649839e-27	Slc38a3
UH_vs_SN	ENSMUSG00000015083	58.10052397124599	-0.37568569045605055	0.30155900127068486	-1.245811562158704	0.21283358379226214	0.31749285985734566	C8g
UH_vs_SN	ENSMUSG00000015224	20.411961015277516	-3.0373450992779434	0.5923591851603751	-5.127539464852923	2.9355345814559906e-7	1.3212870802997873e-6	Cyp2j9
UH_vs_SN	ENSMUSG00000016194	62.14889666480078	1.1879895102993627	0.5947950650020629	1.9973089559766983	0.04579163105919014	0.086558614818899	Hsd11b1
UH_vs_SN	ENSMUSG00000016534	10262.469641756425	1.1270126235905056	0.16028326154594935	7.0313806489857225	2.044997524930284e-12	1.5462402100264725e-11	Lamp2
UH_vs_SN	ENSMUSG00000017057	2947.6302884413335	2.611502350902632	0.18098692605338593	14.429232032662481	3.3883283259964157e-47	1.7200698631108893e-45	Il13ra1
UH_vs_SN	ENSMUSG00000017344	1.4641304612254014	1.4496937516849853	1.7188079874140587	0.843429727055228	0.3989881521802563	0.5204938148148136	Vtn
UH_vs_SN	ENSMUSG00000018796	1110.9766222253245	-0.798257363188509	0.15242131537848894	-5.237176711185674	1.6305156273733275e-7	7.563057913506815e-7	Acsl1
UH_vs_SN	ENSMUSG00000020017	13.845411954712583	0.8157046525137244	0.8735137147007143	0.9338200863774685	0.35039670644056986	0.4701341423584013	Hal
UH_vs_SN	ENSMUSG00000020098	649.2156930873598	-1.6529432311547625	0.20489928298603857	-8.067101099945727	7.198693713074193e-16	7.174364131936566e-15	Pcbd1
UH_vs_SN	ENSMUSG00000020485	1287.7790251607921	0.6102092028630511	0.1590590873942127	3.8363680620818985	1.2486722888084044e-4	3.934377236830001e-4	Supt4a
UH_vs_SN	ENSMUSG00000020534	838.620474536879	-2.7300200082265094	0.17883007352679792	-15.266000591435267	1.288363045794596e-52	7.99822160813413e-51	Shmt1
UH_vs_SN	ENSMUSG00000020572	2798.1538415244468	1.899997255358478	0.13918440913167895	13.650934520697195	1.993061263157442e-42	8.189521403449392e-41	Nampt
UH_vs_SN	ENSMUSG00000020609	206.88539962675486	1.6480298103694029	0.49642939752945436	3.319766755496427	9.009268588425151e-4	0.00247267798706681	Apob
UH_vs_SN	ENSMUSG00000020884	1.5906596972823068	0.5980741428272957	1.5492677449976002	0.38603665812988447	0.6994695198434444	0.7909679917813247	Asgr1
UH_vs_SN	ENSMUSG00000021033	428.1420496155203	0.6245787636724422	0.15661299189920863	3.9880392814052246	6.662163429953801e-5	2.1882101959493989e-4	Gstz1
UH_vs_SN	ENSMUSG00000021048	1227.8186364594294	-1.8018465769333547	0.16405973465114365	-10.982869018804633	4.620133168933789e-28	1.0037151712184219e-26	Mthfd1
UH_vs_SN	ENSMUSG00000021069	401.34692576053163	12.509840217081372	1.3013364426902512	9.613071459998304	7.04164971435112e-22	1.0632466872904268e-20	Pygl
UH_vs_SN	ENSMUSG00000021091	2601.4720169703596	2.382680632058333	0.2735555223055075	8.710043986600091	3.037569008049509e-18	3.564033572229886e-17	Serpina3n
UH_vs_SN	ENSMUSG00000021238	178.77617176979518	1.1953192537115571	0.2356557085207791	5.0723118960903895	3.930115461370959e-7	1.7392777583626233e-6	Aldh6a1
UH_vs_SN	ENSMUSG00000021751	21.88992427608851	3.852410231184237	0.8771657911742758	4.391883803433504	1.1237275396195841e-5	4.1291890460787796e-5	Acox2
UH_vs_SN	ENSMUSG00000021765	1001.5345756996605	-0.970945195970828	0.13130475838501962	-7.394592609688711	1.4184246964283832e-13	1.1836143159709505e-12	Fst
UH_vs_SN	ENSMUSG00000021794	2456.923620863026	-0.48493864453029256	0.11560424885424818	-4.194816793816071	2.730922280146362e-5	9.479046834255643e-5	Glud1
UH_vs_SN	ENSMUSG00000021922	8.421898452149728	-1.2072167090355796	0.7739227338386974	-1.5598672273751688	0.11879126054752713	0.1959296502712529	Itih4
UH_vs_SN	ENSMUSG00000022094	1707.6533839610354	0.33084721019400637	0.2921730118548457	1.1323674561645496	0.2574799809769694	0.3692068491526166	Slc39a14
UH_vs_SN	ENSMUSG00000022323	1186.8543082754625	-0.4896110282754281	0.15116925586604602	-3.238826740731474	0.0012002245884786067	0.003233490983786728	Hrsp12
UH_vs_SN	ENSMUSG00000022533	3518.5981975564305	-0.5473307904238613	0.22954880266203187	-2.3843765860530524	0.017108085256501225	0.03627102194579854	Atp13a3
UH_vs_SN	ENSMUSG00000022546	140.50135838298138	-0.5756817612143618	0.21549305552423983	-2.6714631699563327	0.007552135959731616	0.017428407211939046	Gpt
UH_vs_SN	ENSMUSG00000022766	7.069553566524498	0.5342641732863285	0.8945292579023453	0.5972573491214453	0.5503355754668656	0.6619476311715907	Serpind1
UH_vs_SN	ENSMUSG00000022821	5.979860897167267	-0.9366528463178895	1.101294787362977	-0.8505014797724426	0.3950463380757028	0.5165614066575802	Hgd
UH_vs_SN	ENSMUSG00000022868	5.049033733340896	1.8925874104900557	1.62612472551699	1.1638636205401465	0.24447928458536097	0.35436202945481415	Ahsg
UH_vs_SN	ENSMUSG00000022912	1915.7086944429616	-1.1956504060367235	0.1288013906282038	-9.282899821229961	1.649275599541873e-20	2.266708315422456e-19	Pros1
UH_vs_SN	ENSMUSG00000022982	6086.540907952405	-0.6889162495231398	0.12993893072291726	-5.3018463803753315	1.1463728952396465e-7	5.42916138293467e-7	Sod1
UH_vs_SN	ENSMUSG00000023070	7.05090812330385	-1.1370881953835514	0.8295517951043557	-1.3707259776835374	0.17046039357211373	0.26466131926562325	Rgn
UH_vs_SN	ENSMUSG00000023921	868.672970729971	-0.34544338400450225	0.13660136824492353	-2.5288427813192116	0.011443927689800234	0.02528077977700499	Mut
UH_vs_SN	ENSMUSG00000024039	141.80185840191962	-1.3231753117171832	0.5642484182348303	-2.3450226335707702	0.019025924595049055	0.039839999997903476	Cbs
UH_vs_SN	ENSMUSG00000024052	1513.5769231790425	0.46749551610285034	0.16167378684234499	2.8915974892004304	0.0038328865569930664	0.009395144274568052	Lpin2
UH_vs_SN	ENSMUSG00000024164	34456.27885827649	-2.093205266684166	0.20201494346252588	-10.361635782020548	3.7056963567702967e-25	6.792195918277696e-24	C3
UH_vs_SN	ENSMUSG00000024292	2.4750707253547204	3.399365803260857	1.8142956630687324	1.873655916429359	0.06097786567688174	0.1112278870693016	Cyp4f14
UH_vs_SN	ENSMUSG00000024304	8885.07348973884	0.7774375094668925	0.22151046325607665	3.5097100969363133	4.485955017695363e-4	0.0012916767664392218	Cdh2
UH_vs_SN	ENSMUSG00000024386	5.584551224919492	0.9635081651970466	1.0473364095594588	0.919960536464427	0.35759338216559683	0.47791520059028736	Proc
UH_vs_SN	ENSMUSG00000024507	2338.1713281445336	-0.8076782571002032	0.10173416010363083	-7.939105766219204	2.0364407095297627e-15	1.966989841401291e-14	Hsd17b4
UH_vs_SN	ENSMUSG00000024646	2238.031189581517	-1.9482080720764938	0.14800348636761057	-13.163257973785436	1.4279320343650227e-39	5.205980573288625e-38	Cyb5a
UH_vs_SN	ENSMUSG00000024747	6.08440200906625	-1.7418680519477194	0.9163239997146256	-1.9009302959326573	0.05731114323059966	0.10537346818815188	Aldh1a7
UH_vs_SN	ENSMUSG00000024863	1.9545005243898828	2.557991368125813	1.6831142680947317	1.5197966154855505	0.1285621000217958	0.20911155334499104	Mbl2
UH_vs_SN	ENSMUSG00000024990	2561.840104302866	0.0460671433895478	0.1731483894699934	0.266055858391517	0.7901961899751231	0.8639122186021029	Rbp4
UH_vs_SN	ENSMUSG00000025002	29.68109110448026	3.1728793388955063	0.5781922894236265	5.487585007503999	4.074659448602009e-8	2.0375329492111592e-7	Cyp2c55
UH_vs_SN	ENSMUSG00000025068	1306.5880594930297	-1.6794893447184418	0.17068581675800393	-9.83965379560271	7.597181353227641e-23	1.2157915442531578e-21	Gsto1
UH_vs_SN	ENSMUSG00000025075	365.47602383873897	-2.5434740939835434	0.23997147513413916	-10.59906846245702	3.009630129199892e-26	5.870535345400413e-25	Habp2
UH_vs_SN	ENSMUSG00000025194	72.37477792490758	-4.897756096670621	0.5950074261495344	-8.231420115821782	1.850068824012895e-16	1.9191712394778358e-15	Abcc2
UH_vs_SN	ENSMUSG00000025289	2570.153284832827	1.5568184727173757	0.12067917333382218	12.900473459582885	4.4734025331244327e-38	1.5546042910608515e-36	Prdx4
UH_vs_SN	ENSMUSG00000025479	3.6326158291634463	1.8963795881799304	1.4677402950074647	1.29204028439533	0.1963431940987984	0.29686877756515656	Cyp2e1
UH_vs_SN	ENSMUSG00000025533	769.3092612790967	0.7180090043125383	0.16456554472789214	4.363057926249147	1.282569656469382e-5	4.669224174205528e-5	Asl
UH_vs_SN	ENSMUSG00000025588	2.409026260696861	0.47039663397620346	1.687869330069666	0.27869256558906014	0.7804807683627957	0.8562784027581539	Nat1
UH_vs_SN	ENSMUSG00000025991	3.7519891322133114	1.8817414217501385	1.155007817271076	1.629202325397336	0.10327019486725268	0.1743369209865424	Cps1
UH_vs_SN	ENSMUSG00000026170	32.073535927602	0.12468707642302103	0.6464208029328753	0.192888403122708	0.847046367450975	0.9057686518839031	Cyp27a1
UH_vs_SN	ENSMUSG00000026180	1.6135116046740186	-1.517686043050316	1.7602108634680773	-0.862218314037715	0.38856739352359365	0.5097182634394282	Cxcr2
UH_vs_SN	ENSMUSG00000026365	2583.864332712659	-3.246132337137383	0.20314947001614642	-15.97903423956449	1.788960902378117e-57	1.2675704598758306e-55	Cfh
UH_vs_SN	ENSMUSG00000026405	157.42411307730228	-0.24944518163761015	0.2896915700841797	-0.8610715926774307	0.3891986137282328	0.5105128934701723	C4bp
UH_vs_SN	ENSMUSG00000026579	1.6474117478324257	-0.36110307712411915	1.6735603628866298	-0.215769377150683	0.8291675195386117	0.8924566345565347	F5
UH_vs_SN	ENSMUSG00000026715	28.651066907245333	0.1640211515926105	0.4613418791173107	0.35553059242406854	0.7221921305230738	0.8092878395690554	Serpinc1
UH_vs_SN	ENSMUSG00000026874	3.705187739763977	4.095912621464993	1.9113828418784515	2.1429054042567675	0.03212069494819267	0.06345656897548368	Hc
UH_vs_SN	ENSMUSG00000027067	11358.974976187255	-0.6250814148568572	0.12408121134057268	-5.037679823588771	4.71208795830782e-7	2.0670922717127195e-6	Ssrp1
UH_vs_SN	ENSMUSG00000027082	2203.1842245041094	1.9208759457432087	0.5019495081776912	3.8268310147705424	1.2980355914882138e-4	4.0764619703244576e-4	Tfpi
UH_vs_SN	ENSMUSG00000027187	4167.334717998083	0.41885458129779957	0.12372858129844566	3.3852694090743722	7.110842608179397e-4	0.001986716120652268	Cat
UH_vs_SN	ENSMUSG00000027199	2.2544085776212777	0.008362241473610614	1.2877138811119802	0.006493866064711179	0.9948186809433643	1	Gatm
UH_vs_SN	ENSMUSG00000027227	1649.1013942023797	0.6377766716021601	0.1950166381825885	3.2703705568189934	0.001074066858643099	0.0029096445081750097	Sord
UH_vs_SN	ENSMUSG00000027249	4.685303782456722	2.1989054530288805	1.1263094629020762	1.9523102002207524	0.05090138716481899	0.09494193303541472	F2
UH_vs_SN	ENSMUSG00000027690	42.01893217907472	-3.9628220120184774	0.5703363999156119	-6.948218652368714	3.699273563754186e-12	2.7422489279260236e-11	Slc2a2
UH_vs_SN	ENSMUSG00000027801	183.0898094123391	3.1446319121595483	0.2670014359097898	11.77758427195128	5.093189326322644e-32	1.3599018957579448e-30	Tm4sf4
UH_vs_SN	ENSMUSG00000027875	3.0770459909119103	1.2629960558594733	1.452523653080612	0.8695184089985897	0.3845636434580937	0.5055907539091067	Hmgcs2
UH_vs_SN	ENSMUSG00000028001	5.947703734056908	2.7174155603381425	1.4027745044209763	1.937172048518098	0.05272431580480752	0.09797312394754892	Fga
UH_vs_SN	ENSMUSG00000028011	4.228150369412141	-0.27454426469701654	0.9912022882908551	-0.2769810642491729	0.7817946460727478	0.8573833797267307	Tdo2
UH_vs_SN	ENSMUSG00000028088	50.35158444269372	0.813250671904274	0.3474322818744771	2.3407458498577034	0.019245262902494474	0.04027358613740114	Fmo5
UH_vs_SN	ENSMUSG00000028158	188.26774857285858	0.39179457828537506	0.2686596127697444	1.4583307637726846	0.14474939452411553	0.23059623889708147	Mttp
UH_vs_SN	ENSMUSG00000028223	382.37279575050536	0.6537913017535492	0.16923628626577103	3.863186295206373	1.119175902390749e-4	3.55653172658309e-4	Decr1
UH_vs_SN	ENSMUSG00000028307	2.71844553401655	2.0944290719464833	1.5448561569865271	1.355743745121216	0.17518071565537957	0.2708136389115466	Aldob
UH_vs_SN	ENSMUSG00000028378	516.4810008351205	1.272416880423187	0.16322147449462024	7.79564627977384	6.4079656658377804e-15	5.932249655188328e-14	Ptgr1
UH_vs_SN	ENSMUSG00000028494	2121.1646751601634	0.1569141190156399	0.14549995135855476	1.0784479139031276	0.2808339142983131	0.395177659614721	Plin2
UH_vs_SN	ENSMUSG00000028672	267.1539805779856	1.309733361664483	0.1884389591074799	6.950438316300881	3.641529989037297e-12	2.7034416638347233e-11	Hmgcl
UH_vs_SN	ENSMUSG00000029102	285.8250586459196	1.241353881243888	0.18239278847834814	6.805937293903751	1.0039343647680624e-11	7.179348032214403e-11	Hgfac
UH_vs_SN	ENSMUSG00000029260	395.96518624991137	-0.8962344469222913	0.2879140669448291	-3.1128539721333945	0.0018528767160844548	0.0048033463362541036	Ugt2b34
UH_vs_SN	ENSMUSG00000029368	39.399939117065024	3.532457836168979	1.4569412034540583	2.4245713058250864	0.01532647314506185	0.03280598201374682	Alb
UH_vs_SN	ENSMUSG00000029369	26.716549754343806	-1.8420731157415058	0.5571105905610851	-3.3064765720685565	9.447725058632806e-4	0.002586290551204164	Afm
UH_vs_SN	ENSMUSG00000029455	4283.57233285732	-1.2169498554993112	0.14273738638649866	-8.52579612326726	1.5176236204657357e-17	1.698180180668467e-16	Aldh2
UH_vs_SN	ENSMUSG00000029478	7931.307917096101	-0.0034922919899579405	0.19248240142515397	-0.01814343526525413	0.9855244273146909	0.9995626776199211	Ncor2
UH_vs_SN	ENSMUSG00000029597	6.519247824769575	1.7179053864676983	0.8508749580247231	2.0189868913944258	0.04348858199144348	0.0828220197637406	Sds
UH_vs_SN	ENSMUSG00000029727	81.4900562582122	0.9473967859200094	0.36236218183266716	2.6145023775066614	0.008935753860893628	0.020266908315647442	Cyp3a13
UH_vs_SN	ENSMUSG00000029759	264.1109415350707	0.6664944480575399	0.27345178078943794	2.4373381154564533	0.014795837471908537	0.031812795730936094	Pon3
UH_vs_SN	ENSMUSG00000030513	3021.4802148456733	4.389088408781098	0.2942840485914066	14.914462505832413	2.654058206184504e-50	1.5470690450701068e-48	Pcsk6
UH_vs_SN	ENSMUSG00000030530	4630.085705241146	-0.9199814938962841	0.10166204414057665	-9.04940975438334	1.4374321471173782e-19	1.8607740099417476e-18	Furin
UH_vs_SN	ENSMUSG00000030630	1264.4846306986683	-0.42084131803767916	0.18818267056737015	-2.236344700438377	0.02532920049393969	0.051344634887229956	Fah
UH_vs_SN	ENSMUSG00000030834	1.5598749003604933	3.4008730792477233	1.9534429783125793	1.7409635791803155	0.08168996281315574	0.1429110583778464	Abcc6
UH_vs_SN	ENSMUSG00000030861	1495.83784641165	-0.2799980302710558	0.15615888888273644	-1.7930329312301474	0.07296765857254504	0.12996513498815715	Acadsb
UH_vs_SN	ENSMUSG00000030895	53.001101314272105	2.280341646425163	0.38844401150672797	5.8704512848067605	4.346104760606887e-9	2.4208793627060574e-8	Hpx
UH_vs_SN	ENSMUSG00000030935	2.717893072225812	-1.3106811814399377	1.6017949863712162	-0.818257762442632	0.41321001856609135	0.5347227515620381	Acsm3
UH_vs_SN	ENSMUSG00000031271	59.263222018917496	-1.8762610850804098	0.5521518924723589	-3.3980886612180488	6.785842435621388e-4	0.0019022747451290375	Serpina7
UH_vs_SN	ENSMUSG00000031594	5.562279259775584	0.9022363308379323	1.0966084949038946	0.8227515426250671	0.41064929800262845	0.532037198652756	Fgl1
UH_vs_SN	ENSMUSG00000031604	1040.6022204592227	-2.1505819977139704	0.21613625705640016	-9.950121404909783	2.5187574938084492e-23	4.1466441104964715e-22	Msmo1
UH_vs_SN	ENSMUSG00000031722	342.39195288230053	-3.4234329259733887	0.39125940216653893	-8.749778042435924	2.1377279284718682e-18	2.5379348976742394e-17	Hp
UH_vs_SN	ENSMUSG00000031980	228.1626580992514	-3.523091229399895	0.2787095864172497	-12.640724973577179	1.2588782533464452e-36	4.144996179984059e-35	Agt
UH_vs_SN	ENSMUSG00000032018	983.3490687033702	-0.9936128798801941	0.14796439883897153	-6.715215874066674	1.8778799860928173e-11	1.3115726047068328e-10	Sc5d
UH_vs_SN	ENSMUSG00000032047	2054.188692421644	-0.8297523302258136	0.16586297220944837	-5.002637533698717	5.655120929918222e-7	2.4593650189803314e-6	Acat1
UH_vs_SN	ENSMUSG00000032083	4.308573571384163	1.8264257861778888	1.214439204239572	1.5039252519203015	0.13260061422234232	0.214705064307688	Apoa1
UH_vs_SN	ENSMUSG00000032207	13.334527061420584	5.5244904103213655	1.4150125574615506	3.9041988575931628	9.453802582142532e-5	3.0365515540298557e-4	Lipc
UH_vs_SN	ENSMUSG00000032271	124.19231836914145	2.136356617499011	0.4087987980383394	5.225936641082423	1.7327569122730803e-7	8.015049966528213e-7	Nnmt
UH_vs_SN	ENSMUSG00000032374	17803.800600173887	3.8625042920492536	0.23043462820382196	16.76182231011229	4.641761812822763e-63	3.977632814988121e-61	Plod2
UH_vs_SN	ENSMUSG00000032527	647.8022627598945	-1.2351427157378074	0.2886318175020294	-4.279302006367067	1.8748032994425067e-5	6.661980464366675e-5	Pccb
UH_vs_SN	ENSMUSG00000032554	630.1828356139769	-3.1454800790947837	0.3435446491598202	-9.155957127515839	5.3878049451664243e-20	7.183262284606193e-19	Trf
UH_vs_SN	ENSMUSG00000032591	377.72732979422796	-0.22542288332471822	0.3322820970289747	-0.6784081518092187	0.497512941896118	0.6138023448533168	Mst1
UH_vs_SN	ENSMUSG00000032786	1642.583494135175	-0.12011464751567784	0.14247811921667816	-0.8430392552628354	0.39920648971154526	0.5207447652677534	Alas1
UH_vs_SN	ENSMUSG00000033022	8.20991242292269	2.123232828213122	0.8261648895017641	2.5699867607464912	0.010170240162716278	0.0227604526498646	Cdo1
UH_vs_SN	ENSMUSG00000033831	5.152947987038692	4.6046978312764635	1.6310799576680821	2.823097549343746	0.004756209766873845	0.011428582174398362	Fgb
UH_vs_SN	ENSMUSG00000033860	1.9866447472659947	4.355411316483859	2.61528932999189	1.6653650005513405	0.09583995762987277	0.1636116831597317	Fgg
UH_vs_SN	ENSMUSG00000034926	1291.1372268247494	-0.16419489702075787	0.30000171892216626	-0.5473131874399603	0.5841635853762753	0.6926234752817569	Dhcr24
UH_vs_SN	ENSMUSG00000035237	63.88223133499299	0.14308697099473333	0.32353923496529285	0.44225539140587616	0.6583044071597379	0.757376784231285	Lcat
UH_vs_SN	ENSMUSG00000035811	8.003551823406914	-1.6171271006006287	0.7983332115085722	-2.0256292451429156	0.04280279228815305	0.08165522378832514	Ugt2b35
UH_vs_SN	ENSMUSG00000036138	783.929453438824	0.430431090038582	0.16144778891512065	2.6660698974631125	0.007674373509766564	0.017682010527156053	Acaa1a
UH_vs_SN	ENSMUSG00000036880	1464.680886332252	-0.7238478783864125	0.10734983077405406	-6.742887931606903	1.5526897307939046e-11	1.0924398063817324e-10	Acaa2
UH_vs_SN	ENSMUSG00000036980	1276.7917896019537	-0.27072040295722616	0.10495671984095938	-2.5793527405148335	0.009898565219895872	0.02222439030224522	Taf6
UH_vs_SN	ENSMUSG00000037254	107.95891053744755	0.2251960860016124	0.3328420987016559	0.6765853444622931	0.4986690802675548	0.6148243659746394	Itih2
UH_vs_SN	ENSMUSG00000037411	113696.31349272371	4.388895339817862	0.19143021981154948	22.92686778575735	2.5073921764993087e-116	7.182603989023448e-114	Serpine1
UH_vs_SN	ENSMUSG00000037580	143.91676358063896	0.4442277974173241	0.208029039579547	2.135412432394846	0.032727336049036305	0.06452153598026507	Gch1
UH_vs_SN	ENSMUSG00000037942	38.02433346429058	1.0792329274808654	0.4667767837874384	2.3120964130305337	0.020772370791729975	0.04310987157066543	Crp
UH_vs_SN	ENSMUSG00000038224	3.54027134059444	0.6470365344808058	1.1549118777417429	0.5602475365878034	0.5753106067801563	0.6847624350372606	Serpinf2
UH_vs_SN	ENSMUSG00000038521	4351.165097183421	0.2699099395033292	0.186839133503957	1.444611385428058	0.14856707295791144	0.2357416275185598	C1s1
UH_vs_SN	ENSMUSG00000038776	5999.0013130537645	0.8419581463148607	0.30560161006323866	2.755084131070621	0.005867704533310337	0.01387654337798548	Ephx1
UH_vs_SN	ENSMUSG00000039196	32.32870510419219	-2.4930524745919174	0.6893959936004525	-3.616285121663755	2.988611837766271e-4	8.866347769032292e-4	Orm1
UH_vs_SN	ENSMUSG00000039653	1.8485623852356416	1.9166106979479547	2.262774065688977	0.8470181477726891	0.39698500619751637	0.5185553608411568	Baat
UH_vs_SN	ENSMUSG00000040017	8.553301219519048	-4.548655933808155	1.24436348364105	-3.6554077595548153	2.5677352202041996e-4	7.68137052596369e-4	Saa4
UH_vs_SN	ENSMUSG00000040564	5.086135363178461	-2.2054833304985193	1.3266242633703293	-1.662477757564468	0.0964170194641107	0.1644148375112125	Apoc1
UH_vs_SN	ENSMUSG00000040618	1522.1742430804038	1.4924617317043773	0.21206476326729534	7.037763882645679	1.953493459010736e-12	1.4815223464479306e-11	Pck2
UH_vs_SN	ENSMUSG00000040963	1.8679559962533974	1.91661010500733	2.395596010644302	0.8000556423083425	0.4236785596709169	0.5446946514407403	Asgr2
UH_vs_SN	ENSMUSG00000041354	811.351789187594	-0.1704967495648252	0.15266391349768732	-1.1168110764264405	0.2640751118776124	0.37659015314486055	Rgl2
UH_vs_SN	ENSMUSG00000041550	2.130632882401982	1.3459092996627797	1.5970770132162957	0.8427328729453701	0.39937785781819113	0.5209344178085193	Serpina5
UH_vs_SN	ENSMUSG00000042476	44.86667739790798	-2.617889208248546	0.44770898718264396	-5.847300999523093	4.996129766939778e-9	2.7613669814409158e-8	Abcb4
UH_vs_SN	ENSMUSG00000044986	172.62689060840114	-1.1076291360836377	0.20244237456316075	-5.471330488361093	4.466694500689249e-8	2.2186316107956607e-7	Tst
UH_vs_SN	ENSMUSG00000045867	205.86792783983142	-0.429808839422279	0.2789517402468518	-1.5407999930092915	0.12336547116026061	0.2021181818535457	Cradd
UH_vs_SN	ENSMUSG00000046598	6.24409092668731	1.294034741836427	0.8909962235446109	1.4523459332840107	0.14640544159078603	0.2328090336858399	Bdh1
UH_vs_SN	ENSMUSG00000047631	1.376607321992409	2.2672548985824603	2.49610769725349	0.9083161359893084	0.3637112196905368	0.4838865032666298	Apof
UH_vs_SN	ENSMUSG00000047638	69.49915445715177	-2.5083291589851395	0.3101324516092509	-8.087928709071344	6.068790772551201e-16	6.075456443893993e-15	Nr1h4
UH_vs_SN	ENSMUSG00000047797	2.674992640663339	-0.8017748024146499	1.626569402706198	-0.49292381934684154	0.6220664162388404	0.726988913534283	Gjb1
UH_vs_SN	ENSMUSG00000049091	865.0998344167733	-1.83434339368986	0.15915180902862225	-11.525746423403628	9.786039668270398e-31	2.4437069418201494e-29	Sephs2
UH_vs_SN	ENSMUSG00000049115	1.4397233017017605	3.396218231560279	2.197629302895051	1.5454008676924107	0.12224933057287268	0.20069949047382046	Agtr1a
UH_vs_SN	ENSMUSG00000051223	6493.663592335815	-0.6758537684639601	0.14007953118106675	-4.824786053790769	1.401536320430865e-6	5.81253491153665e-6	Bzw1
UH_vs_SN	ENSMUSG00000053460	699.5456760110014	0.8714112161650862	0.1174756417212838	7.417803413515698	1.1907866775074375e-13	1.0007399185825288e-12	Ggcx
UH_vs_SN	ENSMUSG00000053964	119.79158369844374	0.7838596621380541	0.36555940903695244	2.144274344361953	0.03201091123055366	0.06328332761461718	Lgals4
UH_vs_SN	ENSMUSG00000054422	2.251412134817593	4.617698422880738	1.9234219396707128	2.4007724606028367	0.016360506118586016	0.03482599455306654	Fabp1
UH_vs_SN	ENSMUSG00000054757	17.159714344443156	-1.422086967141143	0.5190013927993155	-2.74004460656819	0.006143084645332774	0.014449399801549887	Akr1c20
UH_vs_SN	ENSMUSG00000055737	1196.9413339095684	0.5738283051877114	0.24627669089779458	2.330014680219378	0.019805375238389083	0.041295350346280325	Ghr
UH_vs_SN	ENSMUSG00000056035	1.561785832815161	2.3317749337932008	2.760630655847491	0.8446529885677029	0.3983046145813085	0.5198388526154906	Cyp3a11
UH_vs_SN	ENSMUSG00000056973	22.886581391126107	-4.937779853775065	0.8115552045314014	-6.084342539120526	1.1697029249827904e-9	6.888365066594688e-9	Ces1d
UH_vs_SN	ENSMUSG00000057465	6.361046955617553	-5.417859557296625	1.4107036833495485	-3.840536904555718	1.227655141477871e-4	3.8736335006946137e-4	Saa2
UH_vs_SN	ENSMUSG00000058207	3.4923221766732526	1.5673528071303913	1.2850915762152697	1.2196428924905185	0.22260027895672282	0.32929312121025983	Serpina3k
UH_vs_SN	ENSMUSG00000058952	4.600376867466366	1.587863089116614	1.0779947129039373	1.4729785499960166	0.14075681971695742	0.22543576269683946	Cfi
UH_vs_SN	ENSMUSG00000059481	1.3827704863752948	3.1452766030968475	2.0326112787490422	1.5474068435911603	0.12176517204397438	0.2000280915774909	Plg
UH_vs_SN	ENSMUSG00000060459	15.255238285623598	-3.4639331885490496	0.8272270248120116	-4.187403318135348	2.8216415396818277e-5	9.778699646335985e-5	Kng2
UH_vs_SN	ENSMUSG00000060807	1.8678486872002105	-1.0377525919674648	1.7548719656995688	-0.5913551599496726	0.5542824778899946	0.6656556843853213	Serpina6
UH_vs_SN	ENSMUSG00000061740	19.872449460921302	7.664355456229179	1.419042171063983	5.401076594138514	6.624213232686407e-8	3.2271312862446024e-7	Cyp2d22
UH_vs_SN	ENSMUSG00000063558	378.68884017457583	-2.548788914598087	0.24287118071552696	-10.494406570137537	9.165179784611361e-26	1.728882267554346e-24	Aox1
UH_vs_SN	ENSMUSG00000064373	7642.235168837109	-1.1010351798143374	0.19097222931914443	-5.765420363681966	8.145455793151185e-9	4.408439394447168e-8	Sepp1
UH_vs_SN	ENSMUSG00000066361	6.237379863197784	-2.4616136669539537	1.0056732764962502	-2.447727034698761	0.014376052189200135	0.03098995898708247	Serpina3c
UH_vs_SN	ENSMUSG00000067231	1.4320014699418433	1.916610368620012	2.3374773489444785	0.8199482101871426	0.4122456317578557	0.5337260723145999	Cyp2c65
UH_vs_SN	ENSMUSG00000070704	16.899425744624107	-1.0008733040362294	0.6015627505508134	-1.6637886955596772	0.09615466384821779	0.16406382468300104	Ugt2b36
UH_vs_SN	ENSMUSG00000071178	3.055346545875813	1.005031180637488	1.8184179162910303	0.5526953796668581	0.5804720176798416	0.6893878760078289	Serpina1b
UH_vs_SN	ENSMUSG00000072115	20.172317572177064	2.0572754414893075	0.4956817454178264	4.150395814465918	3.3190081867020676e-5	1.1392117795232773e-4	Ang
UH_vs_SN	ENSMUSG00000072849	1.6009553907360536	4.377818491032583	2.79480983498822	1.5664101493513727	0.1172526284189522	0.19382932440699338	Serpina1e
UH_vs_SN	ENSMUSG00000073418	180.76698962262245	2.227198291628772	0.2662708632899998	8.364408572946619	6.041721557180388e-17	6.485471127654237e-16	C4b
UH_vs_SN	ENSMUSG00000074115	4.309342991864465	-5.561145272361169	1.4732917414202604	-3.7746395476297163	1.6023918938281318e-4	4.966944234818627e-4	Saa1
UH_vs_SN	ENSMUSG00000074179	4.063031066900403	-3.959975958117564	1.7353160564686823	-2.281991193106344	0.02248986021305825	0.0462435066645041	Gm10639
UH_vs_SN	ENSMUSG00000074183	75.10439498157454	-3.381392414935015	0.7386677117572821	-4.577690835965635	4.701368323280217e-6	1.8202710488205235e-5	Gsta1
UH_vs_SN	ENSMUSG00000074207	3.020529300072397	-1.2628186105528	1.3935806766687644	-0.9061682841150325	0.3648467872904198	0.4850754395138243	Adh1
UH_vs_SN	ENSMUSG00000074604	500.59678416416443	-1.3509808297305548	0.21655221040978048	-6.238591733485896	4.415276740978529e-10	2.7183030153546656e-9	Mgst2
UH_vs_SN	ENSMUSG00000076441	1749.4153769464328	-0.8202451649090994	0.24047899044333051	-3.410880773397093	6.475339959400667e-4	0.001820576512421511	Ass1
UH_vs_SN	ENSMUSG00000078676	3073.903380060243	-0.11690693423433718	0.11810714946566	-0.9898379121268032	0.32225335080260437	0.44011879786771707	Casc3
UH_vs_SN	ENSMUSG00000079012	21.33653020705619	2.0590930325709165	0.5556720884256219	3.7055901771221165	2.1089907586926545e-4	6.408468357827718e-4	Serpina3m
UH_vs_SN	ENSMUSG00000090175	34.106258050709265	-6.308738980812616	1.1352970751252642	-5.55690586987246	2.745987470707874e-8	1.399657873986637e-7	Ugt1a9
UH_vs_SN	ENSMUSG00000090231	165.96201368765549	1.5190494257040918	0.2927537294993643	5.18883031243293	2.1161912044877097e-7	9.690309667135775e-7	Cfb
UH_vs_SN	ENSMUSG00000094936	521.1048846796104	0.06139614963193142	0.15492401479462473	0.396298467434641	0.691884857695823	0.784843308622314	Rbm4
UH_vs_SN	ENSMUSG00000098470	405.48464917910337	0.7969482828110738	0.15941852252835023	4.999094648298151	5.760012537146237e-7	2.5016194800705293e-6	C1rb
UH_vs_SH	ENSMUSG00000000049	10.09873540123108	0.9968860938161885	0.7934479723211136	1.2563975567294565	0.20897186704437123	0.33315394070066795	Apoh
UH_vs_SH	ENSMUSG00000000753	7319.782708560114	4.342106550152345	0.47888309436354903	9.0671535522112	1.2216668490037006e-19	3.555396457130293e-18	Serpinf1
UH_vs_SH	ENSMUSG00000001247	109.32789503824439	2.2383981201084335	0.30378805371186385	7.368288820966949	1.7283203750741228e-13	2.9272021061966587e-12	Lsr
UH_vs_SH	ENSMUSG00000001249	9.330637984822218	-2.512218126190938	1.1270437536439801	-2.229033361010506	0.02581168515862038	0.06219007868939405	Hpn
UH_vs_SH	ENSMUSG00000001666	675.8027257397463	-0.8124296586053531	0.20709027039741906	-3.923070152191362	8.742768061699171e-5	4.217608070871082e-4	Ddt
UH_vs_SH	ENSMUSG00000001670	5.128639794033339	0.8148940576528033	1.1506532183906926	0.7082012587532818	0.47882028459325987	0.612217803806533	Tat
UH_vs_SH	ENSMUSG00000002985	192.2545766030715	-0.14072627556808448	0.2665766600832574	-0.5279017132412596	0.5975675555449234	0.7138059227233462	Apoe
UH_vs_SH	ENSMUSG00000003617	28480.3234275706	0.758087039376442	0.1421809528468095	5.331846665799393	9.721901401313388e-8	8.21542463645577e-7	Cp
UH_vs_SH	ENSMUSG00000005320	388.75315946582083	1.4828827263935458	0.38004825937631487	3.9018274385128286	9.546920830627509e-5	4.559360967974908e-4	Fgfr4
UH_vs_SH	ENSMUSG00000005514	5498.688116415114	-0.35836310131793697	0.1849243920710729	-1.937889844083984	0.052636663279355365	0.11295480884826939	Por
UH_vs_SH	ENSMUSG00000006373	4208.199648084521	0.8340995848939499	0.13565445313087496	6.148707732353158	7.811676964919684e-10	8.999789249023693e-9	Pgrmc1
UH_vs_SH	ENSMUSG00000006522	4.325075534031257	-1.061819477931333	1.024244939519702	-1.036685110135131	0.29988263355898653	0.43813467515635857	Itih3
UH_vs_SH	ENSMUSG00000008540	915.0927025239539	0.7164941124904566	0.2012128663633422	3.560876227450783	3.696192948575916e-4	0.001544602095009426	Mgst1
UH_vs_SH	ENSMUSG00000009281	61.01658419707176	10.43443038944862	1.2214759581544585	8.54247709076003	1.3137475170680128e-17	3.27230376445206e-16	Rarres2
UH_vs_SH	ENSMUSG00000010064	173.3548306135059	0.8941995452493698	0.33641581578697377	2.658018747298128	0.007860152053033314	0.022736342659107477	Slc38a3
UH_vs_SH	ENSMUSG00000015083	58.10052397124599	-1.2866597328636917	0.2961902851788068	-4.344030838442083	1.3989186459852911e-5	7.981850812194244e-5	C8g
UH_vs_SH	ENSMUSG00000015224	20.411961015277516	-1.489094668826745	0.6171122177608565	-2.413004678840761	0.015821616465387406	0.04113493893437429	Cyp2j9
UH_vs_SH	ENSMUSG00000016194	62.14889666480078	2.583052166345993	0.6130319904349856	4.213568307443714	2.5136751886747458e-5	1.3661856132602402e-4	Hsd11b1
UH_vs_SH	ENSMUSG00000016534	10262.469641756425	1.0973618978078528	0.16033927163223122	6.843999518251911	7.701218009566402e-12	1.1189686405566421e-10	Lamp2
UH_vs_SH	ENSMUSG00000017057	2947.6302884413335	1.6405097132483797	0.18043952264337493	9.091742702571448	9.746411755015472e-20	2.857776707987119e-18	Il13ra1
UH_vs_SH	ENSMUSG00000017344	1.4641304612254014	1.54221768294684	1.798552034709569	0.8574773780152978	0.39118111179708726	0.5310060637582927	Vtn
UH_vs_SH	ENSMUSG00000018796	1110.9766222253245	0.02204984594991576	0.15381184696646433	0.143355966297728	0.8860090575082625	0.9263296324564381	Acsl1
UH_vs_SH	ENSMUSG00000020017	13.845411954712583	0.697728726786345	0.8774168830700232	0.7952077743763474	0.4264926501931238	0.5649537697036577	Hal
UH_vs_SH	ENSMUSG00000020098	649.2156930873598	-1.2489047205153938	0.20574756728836668	-6.070082562701625	1.2784450743968254e-9	1.4282308588570484e-8	Pcbd1
UH_vs_SH	ENSMUSG00000020485	1287.7790251607921	0.5301967885413446	0.15936025215807756	3.3270328162847993	8.777603591861731e-4	0.003336104378004591	Supt4a
UH_vs_SH	ENSMUSG00000020534	838.620474536879	-0.6298970074989746	0.18281345134200067	-3.4455725378795377	5.698510016020299e-4	0.002267790984162307	Shmt1
UH_vs_SH	ENSMUSG00000020572	2798.1538415244468	0.3775083408741467	0.1384136899829556	2.7273916396610294	0.006383722095375454	0.019035169503510745	Nampt
UH_vs_SH	ENSMUSG00000020609	206.88539962675486	2.0958335381748516	0.5087453469273909	4.119612200549469	3.795105891698201e-5	1.9895524255861063e-4	Apob
UH_vs_SH	ENSMUSG00000020884	1.5906596972823068	-0.3738409299899504	1.490343645385016	-0.2508421001744012	0.8019361906788596	0.8702050417635457	Asgr1
UH_vs_SH	ENSMUSG00000021033	428.1420496155203	0.07916709489686047	0.15592355660557328	0.5077301763781775	0.6116425827614016	0.724979687826617	Gstz1
UH_vs_SH	ENSMUSG00000021048	1227.8186364594294	-0.9544982737551867	0.16516065076622655	-5.779211145796542	7.505168864094698e-9	7.585969853935883e-8	Mthfd1
UH_vs_SH	ENSMUSG00000021069	401.34692576053163	7.591843251959067	0.6235725705489781	12.174754969217766	4.236644836193324e-34	2.933801431247632e-32	Pygl
UH_vs_SH	ENSMUSG00000021091	2601.4720169703596	2.1925152744026373	0.27365787975868294	8.011884314590326	1.1296410351193578e-15	2.341786638408792e-14	Serpina3n
UH_vs_SH	ENSMUSG00000021238	178.77617176979518	0.010927157834667476	0.2300079998296421	0.047507729482282324	0.9621085700572624	0.9763579564557615	Aldh6a1
UH_vs_SH	ENSMUSG00000021751	21.88992427608851	0.6391380589330061	0.6546830429537729	0.976255710014068	0.3289377620771345	0.4689945584388393	Acox2
UH_vs_SH	ENSMUSG00000021765	1001.5345756996605	0.13814669087886747	0.13374404406551418	1.032918451390603	0.301642063149654	0.4400419278824786	Fst
UH_vs_SH	ENSMUSG00000021794	2456.923620863026	0.314089473836646	0.11652944170178134	2.695365816996312	0.007031139073406166	0.020650335964126274	Glud1
UH_vs_SH	ENSMUSG00000021922	8.421898452149728	-0.9212199821862745	0.7893314459063544	-1.1670889167838465	0.24317446322759315	0.37486994064731455	Itih4
UH_vs_SH	ENSMUSG00000022094	1707.6533839610354	0.32480548417222743	0.2923225438023973	1.1111202028666929	0.266516612870258	0.40152263664020976	Slc39a14
UH_vs_SH	ENSMUSG00000022323	1186.8543082754625	-0.32891981021312205	0.1516962399243276	-2.1682792558154436	0.030137445773325933	0.07094925148420841	Hrsp12
UH_vs_SH	ENSMUSG00000022533	3518.5981975564305	0.0209655979030183	0.2297559415670889	0.09125160272251907	0.9272926729072027	0.9534631063885771	Atp13a3
UH_vs_SH	ENSMUSG00000022546	140.50135838298138	-0.13657173651790708	0.21990536513725842	-0.6210477694924044	0.534568193251364	0.6611176490065	Gpt
UH_vs_SH	ENSMUSG00000022766	7.069553566524498	1.7845576618353398	1.0177302713048002	1.7534681950134137	0.07952167422759863	0.15709653559095055	Serpind1
UH_vs_SH	ENSMUSG00000022821	5.979860897167267	0.28468399826623686	1.1445609826741225	0.24872768037322796	0.8035714357376479	0.871047875771379	Hgd
UH_vs_SH	ENSMUSG00000022868	5.049033733340896	2.0993973722955945	1.6672172808515189	1.2592224159428955	0.20795000715540635	0.3319871428943755	Ahsg
UH_vs_SH	ENSMUSG00000022912	1915.7086944429616	-0.25859242868228083	0.12976609829815036	-1.9927579858965885	0.04628795441319172	0.10176887793073722	Pros1
UH_vs_SH	ENSMUSG00000022982	6086.540907952405	-0.22199856632163673	0.13012164272645108	-1.7060848731239462	0.08799227855252409	0.17028175756354083	Sod1
UH_vs_SH	ENSMUSG00000023070	7.05090812330385	-0.2591037624818952	0.8735342272290787	-0.2966154666930377	0.7667601013085825	0.8445450690423781	Rgn
UH_vs_SH	ENSMUSG00000023921	868.672970729971	-0.04748835326406295	0.1376640350090177	-0.34495831290251094	0.730125710724375	0.8176336093029932	Mut
UH_vs_SH	ENSMUSG00000024039	141.80185840191962	-2.1884126276415294	0.5629349768230063	-3.88750516088396	1.0127983498779416e-4	4.802798974360477e-4	Cbs
UH_vs_SH	ENSMUSG00000024052	1513.5769231790425	0.21053089544400336	0.16174394660457547	1.3016307556702575	0.1930426408446601	0.31333527474146144	Lpin2
UH_vs_SH	ENSMUSG00000024164	34456.27885827649	-0.923971455416103	0.20205297612249803	-4.572916831751737	4.809810918766676e-6	3.0288935060198533e-5	C3
UH_vs_SH	ENSMUSG00000024292	2.4750707253547204	-1.2941316960447062	1.446671518025075	-0.8945580803383696	0.3710233690264585	0.5122046973702817	Cyp4f14
UH_vs_SH	ENSMUSG00000024304	8885.07348973884	0.34097767889269215	0.22150120397486664	1.5393942460528671	0.12370807790533686	0.22256968355771312	Cdh2
UH_vs_SH	ENSMUSG00000024386	5.584551224919492	-1.1340878901146563	0.9808839412511823	-1.1561896799615785	0.2476035801218161	0.37988707672995164	Proc
UH_vs_SH	ENSMUSG00000024507	2338.1713281445336	-0.13469781544868545	0.1025599571186336	-1.3133567840017446	0.1890627525670349	0.30872292266318735	Hsd17b4
UH_vs_SH	ENSMUSG00000024646	2238.031189581517	-1.130916772097163	0.14857687841824607	-7.611660603836458	2.705963749007347e-14	4.933899168124694e-13	Cyb5a
UH_vs_SH	ENSMUSG00000024747	6.08440200906625	-0.8677012638832121	0.9562408680218731	-0.9074086800726072	0.36419072096570343	0.5060439565717993	Aldh1a7
UH_vs_SH	ENSMUSG00000024863	1.9545005243898828	-0.5879106986057366	1.3831416449076894	-0.42505458553015635	0.6707968832380315	0.7737799950305558	Mbl2
UH_vs_SH	ENSMUSG00000024990	2561.840104302866	0.24554860896791145	0.17335966992567375	1.4164113779934397	0.1566550945495883	0.2664186027210302	Rbp4
UH_vs_SH	ENSMUSG00000025002	29.68109110448026	0.8339672092799193	0.5273178190019532	1.5815266983739653	0.11375765937163233	0.20833344951788765	Cyp2c55
UH_vs_SH	ENSMUSG00000025068	1306.5880594930297	-0.3888900455727414	0.1721879031181404	-2.258521292903595	0.023913178600515547	0.058335609208103385	Gsto1
UH_vs_SH	ENSMUSG00000025075	365.47602383873897	-1.6988355754897244	0.24196557735576896	-7.02098039752108	2.2031676746439695e-12	3.369104021178343e-11	Habp2
UH_vs_SH	ENSMUSG00000025194	72.37477792490758	-2.318677352060926	0.6083433426460966	-3.811461701833425	1.3814746170800847e-4	6.377389591686745e-4	Abcc2
UH_vs_SH	ENSMUSG00000025289	2570.153284832827	1.6041771063589239	0.12109313736304217	13.247465061125103	4.667024413494346e-40	4.3606532414697406e-38	Prdx4
UH_vs_SH	ENSMUSG00000025479	3.6326158291634463	2.2012350058317716	1.510773728587698	1.4570249430333493	0.14510949511308402	0.2513739484713485	Cyp2e1
UH_vs_SH	ENSMUSG00000025533	769.3092612790967	0.7013266251549252	0.1651648171793365	4.246222876833523	2.1740437900345903e-5	1.1932188626137008e-4	Asl
UH_vs_SH	ENSMUSG00000025588	2.409026260696861	-1.8607629638417573	1.5740969349480534	-1.182114596966142	0.23716023324612448	0.3675898908508865	Nat1
UH_vs_SH	ENSMUSG00000025991	3.7519891322133114	0.5752224226075934	1.0778520146024042	0.5336747668647075	0.5935665699210675	0.710286658338048	Cps1
UH_vs_SH	ENSMUSG00000026170	32.073535927602	-1.699455205200276	0.6345372540236149	-2.6782591477868203	0.0074005935371632215	0.021586077758584524	Cyp27a1
UH_vs_SH	ENSMUSG00000026180	1.6135116046740186	-2.4995517913834835	1.7251353769855833	-1.4489018222738423	0.1473650021930522	0.2542625696082279	Cxcr2
UH_vs_SH	ENSMUSG00000026365	2583.864332712659	-1.3405716196819233	0.20391150238216263	-6.574281509482867	4.888866012262813e-11	6.450660505910014e-10	Cfh
UH_vs_SH	ENSMUSG00000026405	157.42411307730228	1.9047187362652014	0.31146180742586893	6.1154166926824365	9.630498300498781e-10	1.092762177874144e-8	C4bp
UH_vs_SH	ENSMUSG00000026579	1.6474117478324257	-1.4731934470150527	1.620877196845509	-0.9088865275433125	0.3634100260093858	0.5053749961979369	F5
UH_vs_SH	ENSMUSG00000026715	28.651066907245333	0.2495469013660068	0.4680126898096839	0.533205416860565	0.5938913922142555	0.7104141566407338	Serpinc1
UH_vs_SH	ENSMUSG00000026874	3.705187739763977	-0.9300453217276036	1.5306159872348013	-0.6076281245486114	0.5434341432183758	0.6686102538286569	Hc
UH_vs_SH	ENSMUSG00000027067	11358.974976187255	-0.11265979084321968	0.12420111006677309	-0.9070755549821692	0.36436684396014674	0.5062148355758214	Ssrp1
UH_vs_SH	ENSMUSG00000027082	2203.1842245041094	0.5816820518350072	0.5017208259225526	1.1593739422026657	0.24630379357413207	0.3783387462373673	Tfpi
UH_vs_SH	ENSMUSG00000027187	4167.334717998083	0.2500492822511804	0.12380103242419759	2.019767342443478	0.043407526112861285	0.09662169952490085	Cat
UH_vs_SH	ENSMUSG00000027199	2.2544085776212777	1.6023906575615314	1.4726129785364257	1.0881274855760723	0.27653883140088653	0.412736953500192	Gatm
UH_vs_SH	ENSMUSG00000027227	1649.1013942023797	0.16967179486663142	0.19492035590783982	0.8704672945849424	0.38404508483394945	0.5244864967226635	Sord
UH_vs_SH	ENSMUSG00000027249	4.685303782456722	0.08683000520284942	1.0350012197894598	0.08389362596163162	0.9331410074418074	0.9572084673700485	F2
UH_vs_SH	ENSMUSG00000027690	42.01893217907472	-1.0844567418755047	0.6056928376904773	-1.7904400950332626	0.07338318948615986	0.147765201514305	Slc2a2
UH_vs_SH	ENSMUSG00000027801	183.0898094123391	3.2786515725056145	0.29307955937298497	11.186899487360936	4.7267407981559155e-29	2.4226717665718824e-27	Tm4sf4
UH_vs_SH	ENSMUSG00000027875	3.0770459909119103	-0.13351164042189514	1.3559538184064137	-0.09846326520087893	0.9215644402995946	0.949422864160933	Hmgcs2
UH_vs_SH	ENSMUSG00000028001	5.947703734056908	3.2589049942287214	1.5290628222131057	2.131308764352736	0.033063713506568324	0.07671912991400502	Fga
UH_vs_SH	ENSMUSG00000028011	4.228150369412141	-1.15103375611045	0.9685868583115249	-1.1883640029113889	0.23469003201483443	0.36416582798455993	Tdo2
UH_vs_SH	ENSMUSG00000028088	50.35158444269372	-0.02891010388199496	0.34161013545350777	-0.0846289406595477	0.9325563902786433	0.9568098139736956	Fmo5
UH_vs_SH	ENSMUSG00000028158	188.26774857285858	-0.8682815062499928	0.26438776089977506	-3.2841214105184835	0.0010230084137360167	0.003825604807245679	Mttp
UH_vs_SH	ENSMUSG00000028223	382.37279575050536	1.2537074126403231	0.17435340771541322	7.190610318822537	6.450233490606458e-13	1.0367091325478428e-11	Decr1
UH_vs_SH	ENSMUSG00000028307	2.71844553401655	1.064967725547122	1.4796844318783773	0.7197262487888749	0.47169356147889613	0.6058825145405435	Aldob
UH_vs_SH	ENSMUSG00000028378	516.4810008351205	1.4059956839531682	0.16541229400006227	8.499946708632425	1.8967775413303558e-17	4.641638073571327e-16	Ptgr1
UH_vs_SH	ENSMUSG00000028494	2121.1646751601634	0.13440328057084636	0.1456938695193718	0.9225047080857152	0.35626537567469435	0.49747231005902265	Plin2
UH_vs_SH	ENSMUSG00000028672	267.1539805779856	0.10038604834137749	0.1841017324342315	0.5452748706601085	0.5855644845566771	0.7040295402794352	Hmgcl
UH_vs_SH	ENSMUSG00000029102	285.8250586459196	-2.2714616541576524	0.165426585256659	-13.730934786772542	6.627289436381803e-43	7.110863083168344e-41	Hgfac
UH_vs_SH	ENSMUSG00000029260	395.96518624991137	-0.5083708383360653	0.28906667472964787	-1.758662906443725	0.07863478132358136	0.15569096721959816	Ugt2b34
UH_vs_SH	ENSMUSG00000029368	39.399939117065024	2.8520166855030005	1.451117579464188	1.9653932430176209	0.04936874094621261	0.10716682672272564	Alb
UH_vs_SH	ENSMUSG00000029369	26.716549754343806	0.30365852118333114	0.6179141352781973	0.4914251088407583	0.6231258089189741	0.734407676780115	Afm
UH_vs_SH	ENSMUSG00000029455	4283.57233285732	-0.40843642310674666	0.14306092972437284	-2.8549823064456334	0.004303922662401642	0.013543368493101626	Aldh2
UH_vs_SH	ENSMUSG00000029478	7931.307917096101	-0.8084376469488889	0.19243269163319374	-4.201145034596799	2.6556838415990332e-5	1.4314157896424488e-4	Ncor2
UH_vs_SH	ENSMUSG00000029597	6.519247824769575	0.9735835099644723	0.8330954285715011	1.1686338402238798	0.24255118798784514	0.374150964028065	Sds
UH_vs_SH	ENSMUSG00000029727	81.4900562582122	-2.4691471799925173	0.33355434000678896	-7.402533512057621	1.3361045985803492e-13	2.2967826233342482e-12	Cyp3a13
UH_vs_SH	ENSMUSG00000029759	264.1109415350707	1.7537156355541121	0.27952408563382053	6.273933895812821	3.520380183250607e-10	4.230522105754945e-9	Pon3
UH_vs_SH	ENSMUSG00000030513	3021.4802148456733	3.570997818155399	0.2933109627145998	12.174784689619957	4.23510192643309e-34	2.933801431247632e-32	Pcsk6
UH_vs_SH	ENSMUSG00000030530	4630.085705241146	-0.4269030107094509	0.10196431386414634	-4.18678844127997	2.829293142567554e-5	1.5149557578299753e-4	Furin
UH_vs_SH	ENSMUSG00000030630	1264.4846306986683	-0.777735512749204	0.1881749645629748	-4.133044555397944	3.579892944564222e-5	1.8863504970709693e-4	Fah
UH_vs_SH	ENSMUSG00000030834	1.5598749003604933	-1.1535202669271991	1.6236507406957923	-0.7104485207409043	0.4774260435335549	0.6109952013974219	Abcc6
UH_vs_SH	ENSMUSG00000030861	1495.83784641165	-0.3834831884280818	0.15635658411918385	-2.4526193801712193	0.01418203119356526	0.03757757193323506	Acadsb
UH_vs_SH	ENSMUSG00000030895	53.001101314272105	-1.2996400300768627	0.322760265769054	-4.026641962820788	5.657908502780963e-5	2.8439546265715993e-4	Hpx
UH_vs_SH	ENSMUSG00000030935	2.717893072225812	-2.7047988344681966	1.5655157921304366	-1.7277365377371017	0.08403546973625713	0.16420705368153085	Acsm3
UH_vs_SH	ENSMUSG00000031271	59.263222018917496	-1.610993100499446	0.5557534219646469	-2.8987551616046114	0.003746473261079634	0.011994644650017004	Serpina7
UH_vs_SH	ENSMUSG00000031594	5.562279259775584	-0.35946909032037694	1.0403568759921946	-0.34552478924844815	0.7296998773643311	0.8173058975959925	Fgl1
UH_vs_SH	ENSMUSG00000031604	1040.6022204592227	-0.9522211728267309	0.2173772004375041	-4.380501593130482	1.184064267716095e-5	6.851083561469601e-5	Msmo1
UH_vs_SH	ENSMUSG00000031722	342.39195288230053	3.441784188764267	0.48618806761057515	7.079121060455669	1.4507161418971377e-12	2.264555141404261e-11	Hp
UH_vs_SH	ENSMUSG00000031980	228.1626580992514	0.5582497249026794	0.314601921739168	1.77446381069953	0.07598646303997521	0.1517553334265326	Agt
UH_vs_SH	ENSMUSG00000032018	983.3490687033702	-0.011740085963433542	0.14989993962166626	-0.07831948427107073	0.9375739188602	0.9601921275174107	Sc5d
UH_vs_SH	ENSMUSG00000032047	2054.188692421644	-0.3435360229895878	0.1663353441891378	-2.0653218632773402	0.03889255624118787	0.08808465550732594	Acat1
UH_vs_SH	ENSMUSG00000032083	4.308573571384163	0.23335195574470807	1.1455968917663288	0.203694648110398	0.8385921247081213	0.8955010122655543	Apoa1
UH_vs_SH	ENSMUSG00000032207	13.334527061420584	-2.914276194329788	0.7929468653712133	-3.6752477645087698	2.376187015605049e-4	0.0010404076242317354	Lipc
UH_vs_SH	ENSMUSG00000032271	124.19231836914145	4.112779606854345	0.4537980075883944	9.063018210923337	1.268898398751286e-19	3.6873583230379635e-18	Nnmt
UH_vs_SH	ENSMUSG00000032374	17803.800600173887	-0.2583537489778935	0.2299413027986	-1.1235639088475515	0.261198074267985	0.39533994685360496	Plod2
UH_vs_SH	ENSMUSG00000032527	647.8022627598945	0.11576375642661745	0.29064275929335537	0.3983025646607396	0.6904071702125827	0.7878416179265879	Pccb
UH_vs_SH	ENSMUSG00000032554	630.1828356139769	-3.1325947825123337	0.34372407195019705	-9.113690422491628	7.962628570085157e-20	2.3488551467767815e-18	Trf
UH_vs_SH	ENSMUSG00000032591	377.72732979422796	-2.4196658908256583	0.32980089362860693	-7.336747527283766	2.18846878221251e-13	3.677832906974689e-12	Mst1
UH_vs_SH	ENSMUSG00000032786	1642.583494135175	-0.27974954888516473	0.1426191642546968	-1.961514431437652	0.0498190432050604	0.10792551040740056	Alas1
UH_vs_SH	ENSMUSG00000033022	8.20991242292269	-0.5954495520992574	0.7070914952701535	-0.8421110366654293	0.39972580410175024	0.5396367440372609	Cdo1
UH_vs_SH	ENSMUSG00000033831	5.152947987038692	4.2321273071832435	1.631071284016498	2.5946918130773957	0.00946757692186067	0.02674975416746138	Fgb
UH_vs_SH	ENSMUSG00000033860	1.9866447472659947	2.452208516071851	2.4743770734452726	0.9910407521911953	0.3216656815049682	0.46150080291154355	Fgg
UH_vs_SH	ENSMUSG00000034926	1291.1372268247494	1.8509853534841776	0.3019088566653769	6.130940887023172	8.736086329645978e-10	9.999899990933566e-9	Dhcr24
UH_vs_SH	ENSMUSG00000035237	63.88223133499299	-1.1033138601962444	0.31623639905481965	-3.4888895253483603	4.850315623226674e-4	0.0019675314393512774	Lcat
UH_vs_SH	ENSMUSG00000035811	8.003551823406914	-0.13246765090116422	0.8674346081359692	-0.15271197351212912	0.8786254180269683	0.9212953493629692	Ugt2b35
UH_vs_SH	ENSMUSG00000036138	783.929453438824	0.15208575092483834	0.16156758173738386	0.9413135313991544	0.34654421045939104	0.48710252226668016	Acaa1a
UH_vs_SH	ENSMUSG00000036880	1464.680886332252	-0.9197746707635505	0.10750284105612781	-8.55581733215154	1.1703650265334916e-17	2.9263621303644075e-16	Acaa2
UH_vs_SH	ENSMUSG00000036980	1276.7917896019537	-0.5192107759676112	0.10510470558380072	-4.939938445987472	7.814723625734994e-7	5.639538912171211e-6	Taf6
UH_vs_SH	ENSMUSG00000037254	107.95891053744755	0.21533406866247234	0.33481286769848134	0.6431475293727161	0.5201283763663309	0.6485165964552234	Itih2
UH_vs_SH	ENSMUSG00000037411	113696.31349272371	1.2590892971620853	0.19135053566352847	6.5800144890948875	4.7040242653716435e-11	6.232034318465228e-10	Serpine1
UH_vs_SH	ENSMUSG00000037580	143.91676358063896	-0.20242375454263714	0.20632932616481156	-0.9810711754127732	0.32655764367294604	0.4668046018333424	Gch1
UH_vs_SH	ENSMUSG00000037942	38.02433346429058	2.2903819810111052	0.5300420217704623	4.321132828979676	1.552301885754294e-5	8.776303191954212e-5	Crp
UH_vs_SH	ENSMUSG00000038224	3.54027134059444	-0.016343731092100067	1.140645985869491	-0.014328486922821699	0.9885679126844251	0.9938097399691868	Serpinf2
UH_vs_SH	ENSMUSG00000038521	4351.165097183421	1.4199083087349487	0.18737303341754938	7.577975778247501	3.509879042003182e-14	6.340510447015555e-13	C1s1
UH_vs_SH	ENSMUSG00000038776	5999.0013130537645	-0.33411733753401146	0.30551478751709915	-1.0936208366520115	0.2741213067764074	0.4097813723223373	Ephx1
UH_vs_SH	ENSMUSG00000039196	32.32870510419219	-0.7102185819114747	0.722719354903408	-0.9827031434717781	0.32575356315563236	0.46596217267090456	Orm1
UH_vs_SH	ENSMUSG00000039653	1.8485623852356416	-0.32674596862762406	2.182623270518288	-0.14970332857764987	0.8809986819524867	0.9226720080000086	Baat
UH_vs_SH	ENSMUSG00000040017	8.553301219519048	-2.4379154506713325	1.2864019933445365	-1.8951427806271959	0.058073488278678004	0.12238928114677576	Saa4
UH_vs_SH	ENSMUSG00000040564	5.086135363178461	0.5332248138001539	1.4380108986229974	0.37080721315169196	0.7107811284666954	0.8034809769434228	Apoc1
UH_vs_SH	ENSMUSG00000040618	1522.1742430804038	1.3195301682860066	0.21222755494234005	6.217525187266605	5.050571095131817e-10	5.9774274148929776e-9	Pck2
UH_vs_SH	ENSMUSG00000040963	1.8679559962533974	-3.650579603600443	2.110525628887639	-1.7297016220193904	0.08368359876345458	0.16367921841473768	Asgr2
UH_vs_SH	ENSMUSG00000041354	811.351789187594	-0.06307853294302308	0.153367524938233	-0.4112900235459054	0.6808598840586895	0.7814685723044577	Rgl2
UH_vs_SH	ENSMUSG00000041550	2.130632882401982	-1.4710864236095214	1.4050433933350728	-1.0470042637741501	0.2950976116885011	0.432990169137655	Serpina5
UH_vs_SH	ENSMUSG00000042476	44.86667739790798	-3.0442332465541697	0.44725709495388377	-6.806450430636674	1.000361760599897e-11	1.436401798602558e-10	Abcb4
UH_vs_SH	ENSMUSG00000044986	172.62689060840114	0.03933256897030099	0.21121099938270513	0.1862240559689417	0.8522690599776437	0.9044677030185003	Tst
UH_vs_SH	ENSMUSG00000045867	205.86792783983142	-0.580140505301649	0.27949630802403674	-2.0756642883875114	0.03792501101849933	0.08634716278060568	Cradd
UH_vs_SH	ENSMUSG00000046598	6.24409092668731	0.13584360235288132	0.8512070399169549	0.1595893783563332	0.8732045465819396	0.9177711366296945	Bdh1
UH_vs_SH	ENSMUSG00000047631	1.376607321992409	-0.3555996137194227	2.31816869747574	-0.1533967800128766	0.8780853840138415	0.9210534124199546	Apof
UH_vs_SH	ENSMUSG00000047638	69.49915445715177	-0.8372652813412295	0.3308994649737382	-2.5302708827518927	0.011397449582334507	0.03122466266046973	Nr1h4
UH_vs_SH	ENSMUSG00000047797	2.674992640663339	-1.0201255866071046	1.636872852121506	-0.6232161436882211	0.5331424944081498	0.6598140966349166	Gjb1
UH_vs_SH	ENSMUSG00000049091	865.0998344167733	-0.5750417906227879	0.16132417547564165	-3.564510953968046	3.6453522840392786e-4	0.0015259686903048024	Sephs2
UH_vs_SH	ENSMUSG00000049115	1.4397233017017605	2.0618587580085768	2.197613699630487	0.9382262034293214	0.34812817495893067	0.48881334713215735	Agtr1a
UH_vs_SH	ENSMUSG00000051223	6493.663592335815	0.35875664405607155	0.14043786563150998	2.5545577928206384	0.010632277771649427	0.029488300003517966	Bzw1
UH_vs_SH	ENSMUSG00000053460	699.5456760110014	0.6546030008309098	0.11787809710220158	5.553219952841298	2.8045481616813043e-8	2.600532597403253e-7	Ggcx
UH_vs_SH	ENSMUSG00000053964	119.79158369844374	-0.9859889176212618	0.358268371774033	-2.75209590156941	0.0059215177154488706	0.017809240404633535	Lgals4
UH_vs_SH	ENSMUSG00000054422	2.251412134817593	3.3173287344791245	1.8247983517764779	1.8179152404700707	0.06907708855737642	0.14089590404725785	Fabp1
UH_vs_SH	ENSMUSG00000054757	17.159714344443156	0.011192425623345053	0.567545353698509	0.01972075984836744	0.9842661300352473	0.9910667725754517	Akr1c20
UH_vs_SH	ENSMUSG00000055737	1196.9413339095684	0.8939198435907132	0.24675423034512683	3.622713346557089	2.9152883541261977e-4	0.001247912121424296	Ghr
UH_vs_SH	ENSMUSG00000056035	1.561785832815161	4.736095614235719	2.906927947322403	1.6292442399881906	0.10326132501275984	0.19326118026156547	Cyp3a11
UH_vs_SH	ENSMUSG00000056973	22.886581391126107	-0.7904018155063083	0.900423769912657	-0.877810917389463	0.3800463388019436	0.5209564020865053	Ces1d
UH_vs_SH	ENSMUSG00000057465	6.361046955617553	-2.86596316284931	1.5130950391903597	-1.8941065092532818	0.05821087391333562	0.12262588411862115	Saa2
UH_vs_SH	ENSMUSG00000058207	3.4923221766732526	2.6211079467251612	1.4054959837930254	1.864898923191194	0.062195573416023484	0.12941450800938803	Serpina3k
UH_vs_SH	ENSMUSG00000058952	4.600376867466366	2.1507415872092888	1.1871285499778488	1.811717515554167	0.070029855792878265	0.14243756107940078	Cfi
UH_vs_SH	ENSMUSG00000059481	1.3827704863752948	0.28162037806753093	1.7574013030093951	0.16024819008912808	0.8726855696534259	0.9176051684174179	Plg
UH_vs_SH	ENSMUSG00000060459	15.255238285623598	-2.4976829077007747	0.8421036640615795	-2.9660040851195366	0.00301696482109905	0.009938476556414009	Kng2
UH_vs_SH	ENSMUSG00000060807	1.8678486872002105	-2.261376893005647	1.719617954826803	-1.3150461046642241	0.1884944080562578	0.3080172426186597	Serpina6
UH_vs_SH	ENSMUSG00000061740	19.872449460921302	5.379998931884934	1.068025845064911	5.037330282543824	4.720698106736714e-7	3.5428821148483684e-6	Cyp2d22
UH_vs_SH	ENSMUSG00000063558	378.68884017457583	-1.658824653419644	0.24508317891829381	-6.768414955041306	1.3020088456333137e-11	1.847792786157511e-10	Aox1
UH_vs_SH	ENSMUSG00000064373	7642.235168837109	1.8780376785112545	0.1924119032981483	9.760506737471308	1.6632206896088844e-22	5.905340659396781e-21	Sepp1
UH_vs_SH	ENSMUSG00000066361	6.237379863197784	-0.4508656091370864	1.1047014526039496	-0.4081334446282545	0.683175707377303	0.7830176789332066	Serpina3c
UH_vs_SH	ENSMUSG00000067231	1.4320014699418433	-0.3276230848999553	2.259845156765017	-0.14497589975100325	0.8847298999516675	0.9254381855619563	Cyp2c65
UH_vs_SH	ENSMUSG00000070704	16.899425744624107	0.20207047172076745	0.63599411690866	0.31772380647632364	0.7506944512821756	0.8332136662861387	Ugt2b36
UH_vs_SH	ENSMUSG00000071178	3.055346545875813	4.397120592141264	2.100716561846433	2.0931527232195464	0.0363355234877864	0.08316456899548674	Serpina1b
UH_vs_SH	ENSMUSG00000072115	20.172317572177064	2.4944143641775733	0.5334077913586464	4.676374069872573	2.9199176899976747e-6	1.916643786563852e-5	Ang
UH_vs_SH	ENSMUSG00000072849	1.6009553907360536	4.967016952003662	2.7947773604530886	1.777249602164521	0.07552718162653467	0.15108531067434636	Serpina1e
UH_vs_SH	ENSMUSG00000073418	180.76698962262245	1.7820956065731162	0.2654395062311459	6.71375422549671	1.896796944857801e-11	2.628860946712785e-10	C4b
UH_vs_SH	ENSMUSG00000074115	4.309342991864465	-2.2702154868861593	1.6281564908975743	-1.394347226189928	0.16321277621303196	0.27516352360252855	Saa1
UH_vs_SH	ENSMUSG00000074179	4.063031066900403	-2.847919973106944	1.798464987996718	-1.5835281710316738	0.11330113098783172	0.2077116490734489	Gm10639
UH_vs_SH	ENSMUSG00000074183	75.10439498157454	-1.1370613362354476	0.7551114655689015	-1.5058191910498733	0.132113595401154	0.2338785505388211	Gsta1
UH_vs_SH	ENSMUSG00000074207	3.020529300072397	-0.648004235445222	1.4445934697643086	-0.44857203705271254	0.6537404093986072	0.7608918056226011	Adh1
UH_vs_SH	ENSMUSG00000074604	500.59678416416443	-0.4195902413400524	0.21862705916177622	-1.9192054402999155	0.05495833930793147	0.11703669029501479	Mgst2
UH_vs_SH	ENSMUSG00000076441	1749.4153769464328	-1.312241987401379	0.24043002331595098	-5.457895687498859	4.8181055988825145e-8	4.306085406635137e-7	Ass1
UH_vs_SH	ENSMUSG00000078676	3073.903380060243	-0.31877834557415285	0.11818083263713978	-2.697377725818906	0.0069887945729428455	0.020559666562186923	Casc3
UH_vs_SH	ENSMUSG00000079012	21.33653020705619	2.1105746100200062	0.5704673851365121	3.6997287925846076	2.1582998971221955e-4	9.559374096394246e-4	Serpina3m
UH_vs_SH	ENSMUSG00000090175	34.106258050709265	-4.699491470833622	1.1441018433534502	-4.107581416929678	3.9982385886036786e-5	2.0863795137827191e-4	Ugt1a9
UH_vs_SH	ENSMUSG00000090231	165.96201368765549	2.8403372833376284	0.3327997520108465	8.534673677416253	1.4055155596330324e-17	3.46989985442653e-16	Cfb
UH_vs_SH	ENSMUSG00000094936	521.1048846796104	-0.0915759123301916	0.15543497074202123	-0.5891590025913932	0.5557546162099741	0.679062454345412	Rbm4
UH_vs_SH	ENSMUSG00000098470	405.48464917910337	0.3199027431168632	0.15899449416821362	2.012036610389862	0.044216077897824585	0.09818644179994525	C1rb
SN_vs_SH	ENSMUSG00000000049	10.09873540123108	-2.5493074374825384	0.9195388846200698	-2.7723758941807533	0.005564873470369271	0.01569655968882327	NA
SN_vs_SH	ENSMUSG00000000753	7319.782708560114	-0.787471959158644	0.4796544985433887	-1.6417483033100557	0.10064217671373644	0.1812535411769214	NA
SN_vs_SH	ENSMUSG00000001247	109.32789503824439	-0.9514773451229598	0.3377134743392676	-2.817410075166571	0.0048412669488928734	0.01389395804482609	NA
SN_vs_SH	ENSMUSG00000001249	9.330637984822218	-4.659077500486052	1.2445410668263963	-3.7436108977639355	1.81394486985851e-4	7.499633511423267e-4	NA
SN_vs_SH	ENSMUSG00000001666	675.8027257397463	-1.4000792613120558	0.20630526760987417	-6.786444561171473	1.1493063867182517e-11	1.6104746098165187e-10	NA
SN_vs_SH	ENSMUSG00000001670	5.128639794033339	1.0095551612399265	1.117433657702365	0.9034587013565932	0.36628249732281426	0.49877165547520713	NA
SN_vs_SH	ENSMUSG00000002985	192.2545766030715	-0.3448549392190957	0.2632180641484094	-1.3101492115854831	0.1901453632109259	0.30104972942009367	NA
SN_vs_SH	ENSMUSG00000003617	28480.3234275706	0.5291392138686174	0.14214615972503525	3.7225009447471105	1.9725917054574764e-4	8.102091126143653e-4	NA
SN_vs_SH	ENSMUSG00000005320	388.75315946582083	0.6012267572508909	0.3798711733493976	1.5827122441267611	0.11348706626983626	0.19982812195668745	NA
SN_vs_SH	ENSMUSG00000005514	5498.688116415114	-0.02207796592694454	0.18463751179573415	-0.11957465041756822	0.9048201016533775	0.9423054600404607	NA
SN_vs_SH	ENSMUSG00000006373	4208.199648084521	-1.065169549782335	0.13610717478354917	-7.825961794271837	5.0379032905925484e-15	1.0371667020837965e-13	NA
SN_vs_SH	ENSMUSG00000006522	4.325075534031257	-1.0211792648706415	0.9597560982452438	-1.063998725027848	0.28732927712021566	0.4153050288196183	NA
SN_vs_SH	ENSMUSG00000008540	915.0927025239539	2.7089385568014057	0.19614742827972412	13.810726862746385	2.1960448988135297e-43	3.3109091963164587e-41	NA
SN_vs_SH	ENSMUSG00000009281	61.01658419707176	2.046417810475299	1.4770555377028274	1.3854711337787373	0.16590845315814096	0.27042154953130704	NA
SN_vs_SH	ENSMUSG00000010064	173.3548306135059	-7.930586815373192	0.7900666018306812	-10.037871233889712	1.0389198423786455e-23	4.822319601707546e-22	NA
SN_vs_SH	ENSMUSG00000015083	58.10052397124599	-0.9109740424076411	0.26951295239190703	-3.3800751849690913	7.246600363022089e-4	0.0026123869688364203	NA
SN_vs_SH	ENSMUSG00000015224	20.411961015277516	1.548250430451199	0.46920865891506336	3.2997055809480806	9.678630918854782e-4	0.0033752331684326277	NA
SN_vs_SH	ENSMUSG00000016194	62.14889666480078	1.39506265604663	0.6142643840536851	2.2711110920028617	0.023140253696105322	0.05334655864731018	NA
SN_vs_SH	ENSMUSG00000016534	10262.469641756425	-0.029650725782652668	0.16036826141550353	-0.18489148364481925	0.853314150896733	0.907727074471156	NA
SN_vs_SH	ENSMUSG00000017057	2947.6302884413335	-0.9709926376542525	0.18150863590983013	-5.349567158537968	8.816483991912316e-8	6.954686742951446e-7	NA
SN_vs_SH	ENSMUSG00000017344	1.4641304612254014	0.09252393126185451	1.857337671016479	0.04981535275231792	0.960269532145847	0.9797153077535629	NA
SN_vs_SH	ENSMUSG00000018796	1110.9766222253245	0.8203072091384247	0.15120986608948744	5.424958240839649	5.7968090745630863e-8	4.7193510175858306e-7	NA
SN_vs_SH	ENSMUSG00000020017	13.845411954712583	-0.11797592572737944	0.8754627244641491	-0.13475836541137698	0.8928029250753309	0.9343188901211071	NA
SN_vs_SH	ENSMUSG00000020098	649.2156930873598	0.40403851063936896	0.19944183384313136	2.025846347547931	0.04278053274108225	0.08967543827348748	NA
SN_vs_SH	ENSMUSG00000020485	1287.7790251607921	-0.0800124143217066	0.15898704178478076	-0.5032637466770319	0.6147788515340697	0.7276204550569123	NA
SN_vs_SH	ENSMUSG00000020534	838.620474536879	2.100123000727535	0.17218880610762088	12.196629085254955	3.239596347174113e-34	3.2000190124894244e-32	NA
SN_vs_SH	ENSMUSG00000020572	2798.1538415244468	-1.5224889144843317	0.13908875550627622	-10.946168214263956	6.931830495136855e-28	4.469359006060586e-26	NA
SN_vs_SH	ENSMUSG00000020609	206.88539962675486	0.4478037278054486	0.5150832320920314	0.8693812958862505	0.3846386101080128	0.5177283154606458	NA
SN_vs_SH	ENSMUSG00000020884	1.5906596972823068	-0.9719150728172461	1.440277699597074	-0.674810887573379	0.49979592223608577	0.627074698578275	NA
SN_vs_SH	ENSMUSG00000021033	428.1420496155203	-0.5454116687755818	0.15457432299833632	-3.5284752227667986	4.179610727232845e-4	0.0015979342719945775	NA
SN_vs_SH	ENSMUSG00000021048	1227.8186364594294	0.8473483031781681	0.16026721870746027	5.287096824989856	1.2427286841073008e-7	9.525686381391283e-7	NA
SN_vs_SH	ENSMUSG00000021069	401.34692576053163	-4.917996965122305	1.3325801000823205	-3.690582626003866	2.237409961727486e-4	9.048919837143919e-4	NA
SN_vs_SH	ENSMUSG00000021091	2601.4720169703596	-0.19016535765569564	0.27422999246982654	-0.6934520762772493	0.4880258909228145	0.6165486163619431	NA
SN_vs_SH	ENSMUSG00000021238	178.77617176979518	-1.1843920958768897	0.2321038888777562	-5.102853302473884	3.345703482381925e-7	2.3597624420936464e-6	NA
SN_vs_SH	ENSMUSG00000021751	21.88992427608851	-3.2132721722512305	0.8783393152797068	-3.6583494742324785	2.538447582481443e-4	0.0010133575736396157	NA
SN_vs_SH	ENSMUSG00000021765	1001.5345756996605	1.1090918868496955	0.1298870767009339	8.538893283458746	1.3551345543737442e-17	3.6391536968084034e-16	NA
SN_vs_SH	ENSMUSG00000021794	2456.923620863026	0.7990281183669385	0.11525068875485227	6.932957425239665	4.121322708392841e-12	6.0720619359804e-11	NA
SN_vs_SH	ENSMUSG00000021922	8.421898452149728	0.2859967268493051	0.689817383759104	0.41459773786909965	0.6784364044580091	0.7788850785636093	NA
SN_vs_SH	ENSMUSG00000022094	1707.6533839610354	-0.006041726021778962	0.29203009425876053	-0.02068871030951194	0.9834939749618444	0.9953074182868126	NA
SN_vs_SH	ENSMUSG00000022323	1186.8543082754625	0.16069121806230607	0.14958169148846837	1.074270630738884	0.2827014041345918	0.4101532852692884	NA
SN_vs_SH	ENSMUSG00000022533	3518.5981975564305	0.5682963883268797	0.22933604513839714	2.4780072752363482	0.013211845128316703	0.03298766262146763	NA
SN_vs_SH	ENSMUSG00000022546	140.50135838298138	0.43911002469645466	0.20853335637253081	2.1057064075255862	0.03522986290850086	0.07619773606312795	NA
SN_vs_SH	ENSMUSG00000022766	7.069553566524498	1.2502934885490113	0.998995030390343	1.2515512595297666	0.21073342434693298	0.32667983165062336	NA
SN_vs_SH	ENSMUSG00000022821	5.979860897167267	1.2213368445841264	1.085813629600651	1.1248125933299613	0.26066845683857537	0.38495536135860314	NA
SN_vs_SH	ENSMUSG00000022868	5.049033733340896	0.2068099618055387	1.7077386961712495	0.12110164293237992	0.9036105278836017	0.9415439401692417	NA
SN_vs_SH	ENSMUSG00000022912	1915.7086944429616	0.9370579773544427	0.1274849309445128	7.350343059465535	1.9769878304364524e-13	3.4145185164437332e-12	NA
SN_vs_SH	ENSMUSG00000022982	6086.540907952405	0.4669176832015031	0.12961872945989214	3.6022393148513405	3.15487717053122e-4	0.001237753805977148	NA
SN_vs_SH	ENSMUSG00000023070	7.05090812330385	0.8779844329016562	0.764943403978073	1.1477769836771132	0.2510606412409754	0.3741003179136537	NA
SN_vs_SH	ENSMUSG00000023921	868.672970729971	0.29795503074043933	0.1349606497517866	2.207717814699503	0.02726395019784002	0.06137143347183297	NA
SN_vs_SH	ENSMUSG00000024039	141.80185840191962	-0.8652373159243462	0.5462642428997004	-1.5839171740977604	0.11321256861065239	0.19937980201833846	NA
SN_vs_SH	ENSMUSG00000024052	1513.5769231790425	-0.256964620658847	0.1613230178615892	-1.5928577587069175	0.1111921043286487	0.19656387869153344	NA
SN_vs_SH	ENSMUSG00000024164	34456.27885827649	1.1692338112680631	0.20190649492004853	5.790966812291301	6.9982405714623605e-9	6.50875324392223e-8	NA
SN_vs_SH	ENSMUSG00000024292	2.4750707253547204	-4.693497499305564	1.6696593232782986	-2.811050993378757	0.004937995907835987	0.014129094455469064	NA
SN_vs_SH	ENSMUSG00000024304	8885.07348973884	-0.43645983057420046	0.2214842795384006	-1.9706131355409706	0.048768143007271385	0.10016010692798193	NA
SN_vs_SH	ENSMUSG00000024386	5.584551224919492	-2.097596055311703	0.9818957465341572	-2.1362716588962574	0.032657277542367184	0.0715051025638291	NA
SN_vs_SH	ENSMUSG00000024507	2338.1713281445336	0.6729804416515178	0.1006670584164422	6.685210159489454	2.3059348084384088e-11	3.0866892375705587e-10	NA
SN_vs_SH	ENSMUSG00000024646	2238.031189581517	0.817291299979331	0.14560717205766882	5.612987934795112	1.988624702404115e-8	1.7277254130245806e-7	NA
SN_vs_SH	ENSMUSG00000024747	6.08440200906625	0.8741667880645075	0.7838609292993257	1.1152064803713384	0.26476194970262446	0.38973767548355787	NA
SN_vs_SH	ENSMUSG00000024863	1.9545005243898828	-3.1459020667315496	1.622198717581336	-1.9392827972531153	0.05246691243110235	0.10651680956448967	NA
SN_vs_SH	ENSMUSG00000024990	2561.840104302866	0.19948146557836363	0.17296838258839206	1.1532828288801429	0.24879431569965224	0.37146862385773843	NA
SN_vs_SH	ENSMUSG00000025002	29.68109110448026	-2.3389121296155873	0.5808097399212093	-4.026985032883361	5.649662734566169e-5	2.588826260363821e-4	NA
SN_vs_SH	ENSMUSG00000025068	1306.5880594930297	1.2905992991457005	0.16852272968674398	7.658309959402581	1.883957551446939e-14	3.6289257273404444e-13	NA
SN_vs_SH	ENSMUSG00000025075	365.47602383873897	0.8446385184938191	0.22576560131151488	3.7412188286752053	1.8312997949801156e-4	7.56358877218152e-4	NA
SN_vs_SH	ENSMUSG00000025194	72.37477792490758	2.579078744609695	0.48435323858512447	5.324788891973983	1.010703517723963e-7	7.852238255482722e-7	NA
SN_vs_SH	ENSMUSG00000025289	2570.153284832827	0.04735863364154798	0.12155326526534413	0.3896121880244572	0.696823338255593	0.7936329421050295	NA
SN_vs_SH	ENSMUSG00000025479	3.6326158291634463	0.3048554176518412	1.5457187496883587	0.19722567104352257	0.8436509425502059	0.9010326870847791	NA
SN_vs_SH	ENSMUSG00000025533	769.3092612790967	-0.016682379157613177	0.1647885679425575	-0.10123505147170386	0.9193638725860233	0.9527776074177685	NA
SN_vs_SH	ENSMUSG00000025588	2.409026260696861	-2.331159597817961	1.5105107144841023	-1.543292328524887	0.12275986411780754	0.21266356762766972	NA
SN_vs_SH	ENSMUSG00000025991	3.7519891322133114	-1.3065189991425454	1.154502679548289	-1.1316725567529513	0.2577721233052354	0.38163368403105286	NA
SN_vs_SH	ENSMUSG00000026170	32.073535927602	-1.824142281623297	0.6202050230462166	-2.9411923700065956	0.003269514180680649	0.009872703149553637	NA
SN_vs_SH	ENSMUSG00000026180	1.6135116046740186	-0.9818657483331674	1.3926731644073536	-0.7050223795695787	0.48079630906108967	0.6097222103018575	NA
SN_vs_SH	ENSMUSG00000026365	2583.864332712659	1.90556071745546	0.2004207882896773	9.507799733335379	1.9473773195549275e-21	7.611853803453297e-20	NA
SN_vs_SH	ENSMUSG00000026405	157.42411307730228	2.1541639179028116	0.30568134441519773	7.047089909997504	1.826982782845912e-12	2.8354999041506367e-11	NA
SN_vs_SH	ENSMUSG00000026579	1.6474117478324257	-1.1120903698909335	1.411047873908604	-0.7881308568294298	0.43062016776463286	0.5628574150326848	NA
SN_vs_SH	ENSMUSG00000026715	28.651066907245333	0.08552574977339629	0.4546077280146841	0.18813087526447364	0.8507740582492304	0.9060343839828757	NA
SN_vs_SH	ENSMUSG00000026874	3.705187739763977	-5.025957943192596	1.873563376019506	-2.6825662838641384	0.0073059672094161095	0.019791847403838398	NA
SN_vs_SH	ENSMUSG00000027067	11358.974976187255	0.5124216240136376	0.12391376643154658	4.135308277444004	3.544784537871276e-5	1.7053747493616801e-4	NA
SN_vs_SH	ENSMUSG00000027082	2203.1842245041094	-1.3391938939082015	0.5019483888911911	-2.6679912189109602	0.007630625239693626	0.02054091788244551	NA
SN_vs_SH	ENSMUSG00000027187	4167.334717998083	-0.16880529904661917	0.1235626694269607	-1.3661512803946172	0.17189148558431014	0.27818951323136293	NA
SN_vs_SH	ENSMUSG00000027199	2.2544085776212777	1.594028416087921	1.4165992935784137	1.1252500430529728	0.26048309260930563	0.3847235772493206	NA
SN_vs_SH	ENSMUSG00000027227	1649.1013942023797	-0.4681048767355287	0.19465129145972307	-2.404838278878762	0.01617962402317453	0.03924919198072776	NA
SN_vs_SH	ENSMUSG00000027249	4.685303782456722	-2.1120754478260313	1.1108255231089408	-1.9013566072148091	0.05725531915469651	0.11420308959414846	NA
SN_vs_SH	ENSMUSG00000027690	42.01893217907472	2.878365270142973	0.47351186403693285	6.0787606156336285	1.2111501045575434e-9	1.2768655045524637e-8	NA
SN_vs_SH	ENSMUSG00000027801	183.0898094123391	0.1340196603460661	0.33506445196422824	0.39998173354532446	0.6891699708081547	0.7871517574985827	NA
SN_vs_SH	ENSMUSG00000027875	3.0770459909119103	-1.3965076962813685	1.393248832769823	-1.0023390391112454	0.3161798737318442	0.44619880555077346	NA
SN_vs_SH	ENSMUSG00000028001	5.947703734056908	0.5414894338905788	1.7471164818722948	0.3099332182535949	0.756611741241604	0.8394145532464671	NA
SN_vs_SH	ENSMUSG00000028011	4.228150369412141	-0.8764894914134335	0.860144437021438	-1.019002685698458	0.3082016914999326	0.4379709589811322	NA
SN_vs_SH	ENSMUSG00000028088	50.35158444269372	-0.842160775786269	0.3396655997354651	-2.479382005249139	0.013161026746845675	0.0328829570951802	NA
SN_vs_SH	ENSMUSG00000028158	188.26774857285858	-1.2600760845353678	0.26010795773837975	-4.844434962665656	1.2697249996549155e-6	8.118790080701647e-6	NA
SN_vs_SH	ENSMUSG00000028223	382.37279575050536	0.5999161108867739	0.17317428215597347	3.4642332765464876	5.317451700959224e-4	0.001981887388617739	NA
SN_vs_SH	ENSMUSG00000028307	2.71844553401655	-1.0294613463993614	1.575551718062264	-0.653397368424994	0.5135001349089948	0.6390705502231357	NA
SN_vs_SH	ENSMUSG00000028378	516.4810008351205	0.13357880352998117	0.16653151773531705	0.8021232577864901	0.4224816626039026	0.555475053734258	NA
SN_vs_SH	ENSMUSG00000028494	2121.1646751601634	-0.022510838444793527	0.14514276231394452	-0.15509446069451588	0.8767468490717366	0.9238808039091105	NA
SN_vs_SH	ENSMUSG00000028672	267.1539805779856	-1.2093473133231056	0.18630037500505547	-6.491384213747764	8.505126457617268e-11	1.056004927109235e-9	NA
SN_vs_SH	ENSMUSG00000029102	285.8250586459196	-3.5128155354015402	0.1690557895565922	-20.779031257167382	6.699684379358931e-96	7.902474774994428e-93	NA
SN_vs_SH	ENSMUSG00000029260	395.96518624991137	0.38786360858622604	0.28460261488162725	1.362825175543617	0.17293761479606484	0.2794765515708166	NA
SN_vs_SH	ENSMUSG00000029368	39.399939117065024	-0.6804411506659789	1.4746222946023522	-0.46143419447585876	0.644487123408028	0.75109007314761	NA
SN_vs_SH	ENSMUSG00000029369	26.716549754343806	2.145731636924837	0.5402848698901801	3.9714820023758666	7.142689768272598e-5	3.211327695816191e-4	NA
SN_vs_SH	ENSMUSG00000029455	4283.57233285732	0.8085134323925647	0.14215109469169462	5.687704580440373	1.287583098258136e-8	1.1500497232192492e-7	NA
SN_vs_SH	ENSMUSG00000029478	7931.307917096101	-0.8049453549589308	0.1922665969230812	-4.186610507705401	2.8315110472519925e-5	1.3865069479730637e-4	NA
SN_vs_SH	ENSMUSG00000029597	6.519247824769575	-0.7443218765032262	0.8645187472526856	-0.860966727290267	0.3892563686834849	0.5224826765406814	NA
SN_vs_SH	ENSMUSG00000029727	81.4900562582122	-3.4165439659125267	0.3335311874805416	-10.243551710173579	1.2650524398054781e-24	6.202159296571991e-23	NA
SN_vs_SH	ENSMUSG00000029759	264.1109415350707	1.087221187496572	0.27880343616121384	3.899597517398971	9.635272434276356e-5	4.234198616088308e-4	NA
SN_vs_SH	ENSMUSG00000030513	3021.4802148456733	-0.818090590625699	0.2964735909570818	-2.759404599865786	0.005790679172424512	0.016235276673022415	NA
SN_vs_SH	ENSMUSG00000030530	4630.085705241146	0.4930784831868331	0.10095928485461568	4.8839339927662975	1.0398989912651787e-6	6.7657542416772765e-6	NA
SN_vs_SH	ENSMUSG00000030630	1264.4846306986683	-0.3568941947115248	0.1866461350423423	-1.9121435042336143	0.055857790127392525	0.11202786496718241	NA
SN_vs_SH	ENSMUSG00000030834	1.5598749003604933	-4.554393346174923	1.825196829295241	-2.495288876834999	0.012585462417400039	0.031676125567177804	NA
SN_vs_SH	ENSMUSG00000030861	1495.83784641165	-0.10348515815702602	0.15492698725670506	-0.6679608245757539	0.5041585995800292	0.6309298033313827	NA
SN_vs_SH	ENSMUSG00000030895	53.001101314272105	-3.579981676502026	0.36820917359484345	-9.722684640229076	2.4133315947919803e-22	9.998372962555535e-21	NA
SN_vs_SH	ENSMUSG00000030935	2.717893072225812	-1.3941176530282589	1.267658077321523	-1.0997584269521137	0.27143739030641734	0.3972312472941381	NA
SN_vs_SH	ENSMUSG00000031271	59.263222018917496	0.2652679845809639	0.5134316870523998	0.5166568236250896	0.6053957412141648	0.7194994904472756	NA
SN_vs_SH	ENSMUSG00000031594	5.562279259775584	-1.2617054211583094	1.0359200691457373	-1.2179563450284	0.22324056258414515	0.3418807768614062	NA
SN_vs_SH	ENSMUSG00000031604	1040.6022204592227	1.1983608248872393	0.21249575226665027	5.639457787294855	1.705864634203949e-8	1.4996053329705213e-7	NA
SN_vs_SH	ENSMUSG00000031722	342.39195288230053	6.865217114737656	0.4747156485550398	14.461745964419551	2.11367324368288e-47	3.685510946289488e-45	NA
SN_vs_SH	ENSMUSG00000031980	228.1626580992514	4.081340954302575	0.278025148325974	14.679754615281622	8.69043748310893e-49	1.5841877491936387e-46	NA
SN_vs_SH	ENSMUSG00000032018	983.3490687033702	0.9818727939167607	0.1462921537582901	6.711725603131465	1.9233613076188265e-11	2.611187605983257e-10	NA
SN_vs_SH	ENSMUSG00000032047	2054.188692421644	0.4862163072362258	0.1648813704211796	2.948885650296424	0.0031892195525008377	0.009673306680796672	NA
SN_vs_SH	ENSMUSG00000032083	4.308573571384163	-1.5930738304331806	1.2006007969890553	-1.3268971954944513	0.18454269222116587	0.29394313006742534	NA
SN_vs_SH	ENSMUSG00000032207	13.334527061420584	-8.438766604651153	1.3628618329558262	-6.191945801540893	5.942598768430174e-10	6.558117253965979e-9	NA
SN_vs_SH	ENSMUSG00000032271	124.19231836914145	1.9764229893553338	0.45976521210294335	4.298765842494418	1.717518075650827e-5	8.83748330842966e-5	NA
SN_vs_SH	ENSMUSG00000032374	17803.800600173887	-4.120858041027147	0.23040366227397466	-17.88538428754229	1.5329267136022342e-71	6.830721435811555e-69	NA
SN_vs_SH	ENSMUSG00000032527	647.8022627598945	1.3509064721644248	0.28750178248621866	4.6987759883860205	2.617253323567133e-6	1.5826647661088104e-5	NA
SN_vs_SH	ENSMUSG00000032554	630.1828356139769	0.012885296582449713	0.33344744590593256	0.038642660907004606	0.9691752891916445	0.985942006943882	NA
SN_vs_SH	ENSMUSG00000032591	377.72732979422796	-2.19424300750094	0.3255215176720899	-6.740700348144983	1.5762498852381975e-11	2.164860458821667e-10	NA
SN_vs_SH	ENSMUSG00000032786	1642.583494135175	-0.15963490136948688	0.14151571852365313	-1.1280365392258902	0.2593044880800302	0.38325153644731813	NA
SN_vs_SH	ENSMUSG00000033022	8.20991242292269	-2.718682380312379	0.7910963333931058	-3.436600911360098	5.890628722228299e-4	0.002173733090869596	NA
SN_vs_SH	ENSMUSG00000033831	5.152947987038692	-0.3725705240932198	1.9731476833066264	-0.18882039456309793	0.8502335868166914	0.9056698856811592	NA
SN_vs_SH	ENSMUSG00000033860	1.9866447472659947	-1.9032028004120078	2.706664133028703	-0.7031544021985329	0.4819595320239168	0.6108496641263876	NA
SN_vs_SH	ENSMUSG00000034926	1291.1372268247494	2.0151802505049354	0.3013848397826057	6.686402182533538	2.287239042456982e-11	3.0678071758760803e-10	NA
SN_vs_SH	ENSMUSG00000035237	63.88223133499299	-1.2464008311909778	0.30415913745094214	-4.097857594010339	4.16991676574644e-5	1.9762507914617726e-4	NA
SN_vs_SH	ENSMUSG00000035811	8.003551823406914	1.4846594496994645	0.7315823855946174	2.0293810771465735	0.04241949096798359	0.08905828006386839	NA
SN_vs_SH	ENSMUSG00000036138	783.929453438824	-0.2783453391137437	0.16054973939356149	-1.7337015940675278	0.08297104354956143	0.15506900598898365	NA
SN_vs_SH	ENSMUSG00000036880	1464.680886332252	-0.19592679237713792	0.10448727577671965	-1.8751258554756147	0.06077541131438881	0.12001856880796971	NA
SN_vs_SH	ENSMUSG00000036980	1276.7917896019537	-0.24849037301038504	0.10239640556822574	-2.426748982363627	0.015234792634267125	0.03730012965840347	NA
SN_vs_SH	ENSMUSG00000037254	107.95891053744755	-0.009862017339140064	0.33007073417492017	-0.029878496691905173	0.9761639553460487	0.9906391837946743	NA
SN_vs_SH	ENSMUSG00000037411	113696.31349272371	-3.129806042655776	0.1914352394632452	-16.349163567957856	4.409917501958253e-60	1.2632523678466699e-57	NA
SN_vs_SH	ENSMUSG00000037580	143.91676358063896	-0.6466515519599613	0.20246613470544347	-3.193875128305966	0.001403768235995557	0.004693740314854578	NA
SN_vs_SH	ENSMUSG00000037942	38.02433346429058	1.2111490535302398	0.5326958989448168	2.2736218843233584	0.022988730509429012	0.05303189906509008	NA
SN_vs_SH	ENSMUSG00000038224	3.54027134059444	-0.6633802655729059	1.123206966585317	-0.5906126700670856	0.5547799735748715	0.6754780514981678	NA
SN_vs_SH	ENSMUSG00000038521	4351.165097183421	1.1499983692316194	0.18720208550138917	6.143085244758588	8.09338195437102e-10	8.762877697032813e-9	NA
SN_vs_SH	ENSMUSG00000038776	5999.0013130537645	-1.1760754838488723	0.30550201659709025	-3.8496488401251154	1.1828728732175577e-4	5.103047946161459e-4	NA
SN_vs_SH	ENSMUSG00000039196	32.32870510419219	1.7828338926804428	0.6220266810111424	2.8661694861421974	0.004154717452512194	0.012158571794142366	NA
SN_vs_SH	ENSMUSG00000039653	1.8485623852356416	-2.2433566665755786	2.182623270518288	-1.0278258721409437	0.3040317438268577	0.43332465187406005	NA
SN_vs_SH	ENSMUSG00000040017	8.553301219519048	2.110740483136823	0.791566383993564	2.6665362827661268	0.007663733358064357	0.020610483300850312	NA
SN_vs_SH	ENSMUSG00000040564	5.086135363178461	2.7387081442986734	1.3219152919958244	2.071772798818129	0.03828663455518821	0.08182069658964446	NA
SN_vs_SH	ENSMUSG00000040618	1522.1742430804038	-0.17293156341837093	0.21263828564290646	-0.8132663546243177	0.41606536286214296	0.5490945541734692	NA
SN_vs_SH	ENSMUSG00000040963	1.8679559962533974	-5.567189708607773	2.1105256288876384	-2.6378214187060047	0.008344050984156536	0.022166787272695665	NA
SN_vs_SH	ENSMUSG00000041354	811.351789187594	0.1074182166218021	0.15117305904629738	0.7105645496589761	0.47735411749616447	0.6065845858069131	NA
SN_vs_SH	ENSMUSG00000041550	2.130632882401982	-2.816995723272301	1.4632500389398826	-1.9251636072486973	0.05420889342143134	0.10927885099894855	NA
SN_vs_SH	ENSMUSG00000042476	44.86667739790798	-0.4263440383056236	0.33598490795849445	-1.2689380630105314	0.20446315538141385	0.31900834046904064	NA
SN_vs_SH	ENSMUSG00000044986	172.62689060840114	1.1469617050539387	0.19598114815525294	5.85240833544528	4.845052909399457e-9	4.6506941569783584e-8	NA
SN_vs_SH	ENSMUSG00000045867	205.86792783983142	-0.15033166587936989	0.27359152074854726	-0.5494748721307663	0.5826796043303222	0.6999275999539699	NA
SN_vs_SH	ENSMUSG00000046598	6.24409092668731	-1.158191139483546	0.8713740407603865	-1.329154972843665	0.18379684684812397	0.29298786652345826	NA
SN_vs_SH	ENSMUSG00000047631	1.376607321992409	-2.6228545123018834	2.453441245911851	-1.0690512832423944	0.28504656173327814	0.4126599997022376	NA
SN_vs_SH	ENSMUSG00000047638	69.49915445715177	1.67106387764391	0.25824895987419655	6.4707477561882625	9.75191116889651e-11	1.195264809038587e-9	NA
SN_vs_SH	ENSMUSG00000047797	2.674992640663339	-0.21835078419245457	1.390150747565359	-0.15706986064271325	0.875189790436035	0.9229190469536352	NA
SN_vs_SH	ENSMUSG00000049091	865.0998344167733	1.2593016030670723	0.15507357311212744	8.12067187074178	4.636099177674833e-16	1.0624349795512657e-14	NA
SN_vs_SH	ENSMUSG00000049115	1.4397233017017605	-1.3343594735517026	2.3498342814186493	-0.5678525860751844	0.5701350692658442	0.6889862236436273	NA
SN_vs_SH	ENSMUSG00000051223	6493.663592335815	1.0346104125200317	0.13997935126088953	7.391164505340178	1.4554840910653936e-13	2.551168443535251e-12	NA
SN_vs_SH	ENSMUSG00000053460	699.5456760110014	-0.21680821533417646	0.11768373949820331	-1.842295428906612	0.06543194804864813	0.12781789329845877	NA
SN_vs_SH	ENSMUSG00000053964	119.79158369844374	-1.769848579759316	0.3569394751942291	-4.958399680495553	7.10762242332554e-7	4.7650299175033e-6	NA
SN_vs_SH	ENSMUSG00000054422	2.251412134817593	-1.3003696884016134	2.1363678087425684	-0.6086824951584484	0.5427349120033589	0.6646058293429833	NA
SN_vs_SH	ENSMUSG00000054757	17.159714344443156	1.433279392764488	0.4831632043091449	2.9664498040861265	0.0030125953315157617	0.009204412858076194	NA
SN_vs_SH	ENSMUSG00000055737	1196.9413339095684	0.3200915384030017	0.2465241728908022	1.29841846602518	0.1941435770544014	0.30633986521048606	NA
SN_vs_SH	ENSMUSG00000056035	1.561785832815161	2.4043206804425186	2.965760249304096	0.8106928673707469	0.4175420704341628	0.5507896583347038	NA
SN_vs_SH	ENSMUSG00000056973	22.886581391126107	4.147378038268757	0.6375620479327593	6.5050579025465485	7.766345981778599e-11	9.672718610349346e-10	NA
SN_vs_SH	ENSMUSG00000057465	6.361046955617553	2.5518963944473154	0.9736797490634886	2.6208785762482973	0.008770349320205963	0.02310036051080651	NA
SN_vs_SH	ENSMUSG00000058207	3.4923221766732526	1.0537551395947697	1.4296671604602846	0.7370632611128249	0.46108387963783826	0.5914190465360413	NA
SN_vs_SH	ENSMUSG00000058952	4.600376867466366	0.5628784980926744	1.2272519882355013	0.45864948966345603	0.6464858914668998	0.7526260772803445	NA
SN_vs_SH	ENSMUSG00000059481	1.3827704863752948	-2.863656225029317	2.0126965327241133	-1.422795825634707	0.1547953518297929	0.2559020687769699	NA
SN_vs_SH	ENSMUSG00000060459	15.255238285623598	0.9662502808482749	0.6127954195506967	1.5767909648488108	0.11484363129255212	0.20172078614911135	NA
SN_vs_SH	ENSMUSG00000060807	1.8678486872002105	-1.2236243010381824	1.469521385208938	-0.8326685908447711	0.40503166333202884	0.5377790066266505	NA
SN_vs_SH	ENSMUSG00000061740	19.872449460921302	-2.284356524344245	1.5841953811744387	-1.441966408619841	0.14931185016221457	0.24856797172708398	NA
SN_vs_SH	ENSMUSG00000063558	378.68884017457583	0.8899642611784434	0.22799409539655544	3.9034531119347977	9.482992842528127e-5	4.1782679076768624e-4	NA
SN_vs_SH	ENSMUSG00000064373	7642.235168837109	2.979072858325592	0.19191899817270208	15.522553195305942	2.441402740101923e-54	5.5630690618777e-52	NA
SN_vs_SH	ENSMUSG00000066361	6.237379863197784	2.0107480578168673	0.8607862740137173	2.3359434490527486	0.0194941890685216	0.04612903932050922	NA
SN_vs_SH	ENSMUSG00000067231	1.4320014699418433	-2.2442334535199673	2.2598451567650173	-0.9930916933851351	0.3206652716648376	0.45093656996438697	NA
SN_vs_SH	ENSMUSG00000070704	16.899425744624107	1.202943775756997	0.5851063628240458	2.0559403421130598	0.03978826694079795	0.08447160706160724	NA
SN_vs_SH	ENSMUSG00000071178	3.055346545875813	3.3920894115037763	2.103656500506124	1.6124730490399288	0.10685904005761855	0.19033020707366913	NA
SN_vs_SH	ENSMUSG00000072115	20.172317572177064	0.4371389226882655	0.5589362654050191	0.7820908209838626	0.4341612007777438	0.5661914410334384	NA
SN_vs_SH	ENSMUSG00000072849	1.6009553907360536	0.5891984609710786	3.0028452529685468	0.1962133947424064	0.8444431443494638	0.9015426435148253	NA
SN_vs_SH	ENSMUSG00000073418	180.76698962262245	-0.44510268505565576	0.27349742233497887	-1.6274474591226504	0.10364209889018679	0.1856060879651715	NA
SN_vs_SH	ENSMUSG00000074115	4.309342991864465	3.2909297854750093	1.1424526008899312	2.8805832144909016	0.0039694015363724655	0.01169463990681371	NA
SN_vs_SH	ENSMUSG00000074179	4.063031066900403	1.11205598501062	1.4048906434042645	0.7915605319400082	0.42861696778996566	0.5609868741854908	NA
SN_vs_SH	ENSMUSG00000074183	75.10439498157454	2.2443310786995676	0.6913534739750352	3.2462859639591692	0.0011692132958047157	0.0039900177041313255	NA
SN_vs_SH	ENSMUSG00000074207	3.020529300072397	0.6148143751075782	1.2429019323477988	0.4946604065102828	0.6208398543860295	0.7323897053585458	NA
SN_vs_SH	ENSMUSG00000074604	500.59678416416443	0.9313905883905024	0.21294448824304074	4.373865677741679	1.2206550282604582e-5	6.458199109941612e-5	NA
SN_vs_SH	ENSMUSG00000076441	1749.4153769464328	-0.4919968224922796	0.2392317297922744	-2.0565701001262746	0.03972759680543422	0.0843606662228706	NA
SN_vs_SH	ENSMUSG00000078676	3073.903380060243	-0.20187141133981565	0.11742637687834048	-1.7191317377437643	0.08559038693906379	0.1591190838959862	NA
SN_vs_SH	ENSMUSG00000079012	21.33653020705619	0.05148157744908973	0.5936493350843726	0.08672051732656771	0.930893667387329	0.9606937631729656	NA
SN_vs_SH	ENSMUSG00000090175	34.106258050709265	1.6092475099789938	0.5177307595725732	3.108271008096085	0.0018818541670556793	0.006059722751936154	NA
SN_vs_SH	ENSMUSG00000090231	165.96201368765549	1.3212878576335363	0.33835851690840324	3.9049936431516548	9.422786197255157e-5	4.1526529412606677e-4	NA
SN_vs_SH	ENSMUSG00000094936	521.1048846796104	-0.15297206196212304	0.15250029858955316	-1.0030935242549237	0.3158157388824374	0.4458732096085781	NA
SN_vs_SH	ENSMUSG00000098470	405.48464917910337	-0.4770455396942107	0.15846874258625576	-3.010344702107743	0.002609513547246091	0.00809874100748779	NA
